# Supplementary material for: SRPK1 maintains acute myeloid leukemia through effects on isoform usage of epigenetic regulators including BRD4
Source: Nat Commun. 2018 Dec 19;9:5378. doi: 10.1038/s41467-018-07620-0 (PMC6300607; doi:10.1038/s41467-018-07620-0)
Supplement: Supplementary file 3 — Supplementary Data 1 [file 41467_2018_7620_MOESM3_ESM.xlsx]

## Sheet: all
Supplementary Data 1: Differential gene expression analysis of THP-1 cells after 24 hours of treatment with 3μM SPHINX31 compared to 24 hours of vehicle treated control.
gene_name	gene_id	baseMean	stat	log2FoldChange	padj
RRM2	ENSG00000171848.9	9465.61	-79.9015	-2.27245	0
MYBL2	ENSG00000101057.11	11857.1	-73.1755	-1.9259	0
SLC7A5	ENSG00000103257.4	17500.8	-71.6055	-1.84612	0
PSAT1	ENSG00000135069.9	11651.5	-67.8757	-1.86862	0
MCM4	ENSG00000104738.12	24270.5	-65.2775	-1.59053	0
CDC6	ENSG00000094804.5	4752.97	-64.4857	-2.33417	0
MCM6	ENSG00000076003.4	12332.6	-63.1652	-1.64957	0
ATAD2	ENSG00000156802.8	17758.2	-62.9424	-1.48476	0
MCM10	ENSG00000065328.12	4029.14	-62.262	-2.41899	0
MCM3	ENSG00000112118.13	18247.7	-59.2205	-1.45237	0
MCM2	ENSG00000073111.9	11493.2	-58.2121	-1.56762	0
ZWINT	ENSG00000122952.12	6811.71	-57.3739	-1.73339	0
SLC38A1	ENSG00000111371.11	4074.12	-56.5264	-2.13149	0
FANCI	ENSG00000140525.13	8529.33	-55.6809	-1.53531	0
TMPO	ENSG00000120802.9	13598.4	-55.3928	-1.43429	0
TYMS	ENSG00000176890.11	8600.98	-55.2516	-1.69409	0
NCAPG2	ENSG00000146918.15	10702.8	-54.8592	-1.43737	0
LMNB1	ENSG00000113368.7	14081.4	-54.3973	-1.40304	0
SLC29A1	ENSG00000112759.12	4751.54	-53.0811	-1.84143	0
CDC45	ENSG00000093009.5	2753.88	-52.3397	-2.31464	0
PCNA	ENSG00000132646.6	7643.61	-52.3263	-1.59375	0
RAD54L	ENSG00000085999.7	2979.59	-52.009	-2.20827	0
BRCA1	ENSG00000012048.15	7449.57	-51.7329	-1.66236	0
PHGDH	ENSG00000092621.7	9174.32	-51.3253	-1.41882	0
CHAF1A	ENSG00000167670.11	6153.23	-51.2274	-1.54795	0
CDC25A	ENSG00000164045.7	2599.94	-50.9321	-2.38964	0
GPT2	ENSG00000166123.9	7153.49	-50.319	-1.44779	0
MARS	ENSG00000166986.8	9001.93	-49.8805	-1.36924	0
CCNA2	ENSG00000145386.5	5005.08	-49.7648	-1.74367	0
ETV4	ENSG00000175832.8	1495.12	-49.7076	-3.7302	0
CLSPN	ENSG00000092853.9	2569.47	-49.689	-2.31688	0
TONSL	ENSG00000160949.12	7591.31	-49.6328	-1.52676	0
LIG1	ENSG00000105486.9	8045.87	-49.451	-1.3541	0
TK1	ENSG00000167900.7	5153.66	-49.3489	-1.92621	0
MCM7	ENSG00000166508.13	23083.8	-49.1978	-1.18369	0
ASF1B	ENSG00000105011.4	4686	-48.712	-1.66751	0
RECQL4	ENSG00000160957.8	7110.85	-48.5082	-1.60607	0
GARS	ENSG00000106105.9	15203.8	-48.4902	-1.25233	0
NCAPH	ENSG00000121152.5	4427.07	-48.343	-1.64457	0
CHEK1	ENSG00000149554.8	3249.11	-48.0752	-1.90507	0
EXO1	ENSG00000174371.12	2129.05	-48.0659	-2.42316	0
KIF11	ENSG00000138160.4	6677.9	-48.0255	-1.4519	0
SHCBP1	ENSG00000171241.4	3205.39	-47.6903	-1.88508	0
DTL	ENSG00000143476.13	3050.22	-47.5172	-2.00703	0
SMC2	ENSG00000136824.14	7021.22	-47.4399	-1.37813	0
FOXM1	ENSG00000111206.8	4433.78	-47.0386	-1.62556	0
SLC7A1	ENSG00000139514.8	16902.9	-47.0295	-1.08111	0
NCAPD3	ENSG00000151503.8	8111.96	-46.9757	-1.34051	0
FEN1	ENSG00000168496.3	4969.08	-46.8413	-1.6281	0
RRM1	ENSG00000167325.10	8404.82	-46.7457	-1.27772	0
NCAPG	ENSG00000109805.5	5000.79	-46.6101	-1.53566	0
DDIT4	ENSG00000168209.4	8001.82	-46.5359	-1.38933	0
TRIB3	ENSG00000101255.6	3558.84	-46.3563	-1.77003	0
MCM5	ENSG00000100297.11	10347.9	-46.2442	-1.32741	0
CDK1	ENSG00000170312.11	5012.87	-46.2192	-1.51533	0
ESPL1	ENSG00000135476.7	4036.23	-45.8165	-1.64398	0
UNG	ENSG00000076248.6	3472.09	-45.4165	-1.75995	0
CSE1L	ENSG00000124207.12	9183.21	-45.2851	-1.28069	0
SPAG5	ENSG00000076382.12	6530.92	-45.2138	-1.35892	0
TACC1	ENSG00000147526.15	4578.85	-44.9998	-1.50328	0
DHFR	ENSG00000228716.2	4174.87	-44.75	-1.55907	0
PKMYT1	ENSG00000127564.12	3257.68	-44.6886	-1.86105	0
ASNS	ENSG00000070669.12	7590.37	-44.622	-1.47056	0
E2F1	ENSG00000101412.9	2519.24	-44.0369	-1.93764	0
BUB1B	ENSG00000156970.8	6236.02	-43.9467	-1.30703	0
SMC1A	ENSG00000072501.13	13828.3	-43.8812	-1.10423	0
SLC20A1	ENSG00000144136.6	5079.09	-43.7909	-1.38757	0
CTSG	ENSG00000100448.3	14903.1	-43.472	-1.24366	0
WDR62	ENSG00000075702.12	3109.79	-43.2946	-1.72589	0
MAD2L1	ENSG00000164109.9	4261.18	-42.9277	-1.54417	0
ITGB2	ENSG00000160255.12	6852.92	-42.8825	-1.24139	0
STIL	ENSG00000123473.11	3920.25	-42.7803	-1.59442	0
H2AFZ	ENSG00000164032.7	11586.2	-42.7696	-1.30396	0
RBL1	ENSG00000080839.7	4005.07	-42.7582	-1.55268	0
TRIP13	ENSG00000071539.9	2912.54	-42.7063	-1.71885	0
ANLN	ENSG00000011426.6	5343.34	-42.5558	-1.36023	0
RFC3	ENSG00000133119.8	4281.38	-42.5187	-1.55248	0
ALDH1L2	ENSG00000136010.9	2527.68	-42.458	-1.86383	0
GINS1	ENSG00000101003.8	2234.53	-42.4538	-2.0888	0
ESCO2	ENSG00000171320.10	2930.16	-42.2624	-1.84889	0
WARS	ENSG00000140105.13	13491.5	-42.2088	-1.13168	0
FAM129A	ENSG00000135842.12	1606.09	-42.1156	-2.37782	0
MELK	ENSG00000165304.3	2848.52	-42.0226	-1.78874	0
BRIP1	ENSG00000136492.4	3104.84	-41.9325	-1.65977	0
MPO	ENSG00000005381.6	1862.19	-41.874	-2.19366	0
PLK4	ENSG00000142731.6	3187.01	-41.6309	-1.64291	0
DUSP6	ENSG00000139318.7	2128.22	-41.6116	-1.99993	0
UHRF1	ENSG00000034063.9	13190.1	-41.5994	-1.00251	0
CDCA5	ENSG00000146670.5	4131.57	-41.4803	-1.5526	0
KIF18B	ENSG00000186185.9	3371.64	-41.4441	-1.58572	0
GINS4	ENSG00000147536.7	3132.29	-41.3224	-1.63799	0
CCNE2	ENSG00000175305.12	1620.98	-41.3194	-2.56014	0
SLC43A3	ENSG00000134802.13	2806.68	-41.1258	-1.79133	0
MMS22L	ENSG00000146263.7	3302.73	-41.1069	-1.59875	0
SFXN1	ENSG00000164466.8	5876.14	-41.0955	-1.27096	0
WDR76	ENSG00000092470.7	2290.58	-41.0238	-1.86467	0
HELLS	ENSG00000119969.10	1828.25	-40.9507	-2.1098	0
TFDP1	ENSG00000198176.8	17533.4	-40.8945	-1.01949	0
SLC1A5	ENSG00000105281.8	19279.5	-40.894	-0.99376	0
KIF2C	ENSG00000142945.8	7807.22	-40.8314	-1.20344	0
ARHGAP11A	ENSG00000198826.6	8826.88	-40.7438	-1.13717	0
CHAF1B	ENSG00000159259.7	2149.55	-40.6587	-1.89513	0
BIRC5	ENSG00000089685.10	10123.2	-40.5833	-1.07082	0
ORC1	ENSG00000085840.8	3602.92	-40.4373	-1.5783	0
PLK1	ENSG00000166851.10	6411.85	-40.4075	-1.21503	0
XRCC2	ENSG00000196584.2	2235.57	-40.3356	-1.90542	0
MTHFD1L	ENSG00000120254.11	6424.81	-40.1632	-1.17618	0
GINS2	ENSG00000131153.4	2079.65	-39.9972	-1.92934	0
TUBG1	ENSG00000131462.3	3251.56	-39.9493	-1.53056	0
TOPBP1	ENSG00000163781.8	8275.74	-39.8906	-1.10526	0
TTK	ENSG00000112742.5	3842.64	-39.7025	-1.46299	0
PCK2	ENSG00000100889.7	4892	-39.6862	-1.27147	0
TPX2	ENSG00000088325.11	10100.8	-39.6571	-1.14243	0
KPNA2	ENSG00000182481.4	14467.1	-39.6512	-1.02732	0
DSCC1	ENSG00000136982.5	1975.85	-39.6129	-1.97968	0
TIMELESS	ENSG00000111602.7	7073.95	-39.4393	-1.12865	0
BLM	ENSG00000197299.6	4319.11	-39.3613	-1.33228	0
E2F8	ENSG00000129173.8	2369.96	-39.3611	-1.84976	0
AARS	ENSG00000090861.11	11250	-39.1506	-0.961269	0
WHSC1	ENSG00000109685.13	10269.4	-39.1399	-1.02208	0
BUB1	ENSG00000169679.10	6308.16	-38.9613	-1.19287	0
MKI67	ENSG00000148773.8	21654.1	-38.9487	-1.28903	0
RFC5	ENSG00000111445.9	3126.74	-38.9203	-1.50108	0
FANCD2	ENSG00000144554.6	4076.06	-38.9079	-1.34803	0
SKP2	ENSG00000145604.11	4100.57	-38.8086	-1.42617	0
MCM8	ENSG00000125885.9	2376.45	-38.7482	-1.75133	0
WDHD1	ENSG00000198554.7	2896.81	-38.7178	-1.65997	0
MLF1IP	ENSG00000151725.7	3637.27	-38.5277	-1.44353	0
KIF23	ENSG00000137807.9	3129.52	-38.4664	-1.46698	0
FANCA	ENSG00000187741.10	4031.01	-38.4365	-1.53189	0
FKBP4	ENSG00000004478.5	10636.4	-38.4059	-1.00294	0
TICRR	ENSG00000140534.9	2970.59	-38.2203	-1.62069	0
HSPH1	ENSG00000120694.15	12472.4	-38.2018	-0.994735	0
KIF14	ENSG00000118193.7	4301.06	-38.1699	-1.41407	0
ECT2	ENSG00000114346.9	2483.3	-38.0258	-1.66202	0
NASP	ENSG00000132780.12	14641.3	-37.9519	-0.955764	0
CDK2	ENSG00000123374.6	3466.58	-37.9307	-1.45043	0
ANP32E	ENSG00000143401.10	7454.44	-37.8756	-1.2429	0
KIF20B	ENSG00000138182.10	5927.8	-37.8647	-1.21834	0
ICMT	ENSG00000116237.11	5731.13	-37.8513	-1.19485	0
SRPK1	ENSG00000096063.10	9902.45	-37.7971	-1.01816	0
AURKB	ENSG00000178999.8	2991.17	-37.695	-1.46446	0
NT5DC2	ENSG00000168268.6	3224.33	-37.6256	-1.50797	0
RAD51AP1	ENSG00000111247.10	1742.55	-37.6155	-1.95412	0
NUSAP1	ENSG00000137804.8	7770.5	-37.5877	-1.03752	0
HJURP	ENSG00000123485.7	3034.95	-37.537	-1.57099	0
NEIL3	ENSG00000109674.3	1573.87	-37.5296	-2.06545	0
CDCA2	ENSG00000184661.9	3225.85	-37.4525	-1.61706	8e-305
MYO19	ENSG00000141140.12	6905.65	-37.3277	-1.06731	9e-303
IARS	ENSG00000196305.13	18744.8	-37.288	-0.940494	4e-302
MSH2	ENSG00000095002.8	4982.85	-37.245	-1.28415	2e-301
CBS	ENSG00000160200.13	2426.23	-37.1586	-1.62707	5e-300
DHCR24	ENSG00000116133.7	10004	-37.1152	-0.996935	2e-299
PBK	ENSG00000168078.5	4950.56	-37.1092	-1.27174	3e-299
CENPK	ENSG00000123219.8	1452.73	-37.0494	-2.22074	2e-298
STMN1	ENSG00000117632.16	12600.9	-37.0447	-1.02767	3e-298
YARS	ENSG00000134684.6	13587.3	-37.0085	-0.949507	1e-297
ATAD5	ENSG00000176208.4	3415.5	-36.9937	-1.36355	2e-297
NDC1	ENSG00000058804.10	6520.36	-36.959	-1.12908	7e-297
FAM101B	ENSG00000183688.4	6599.87	-36.8674	-1.07145	2e-295
CCND3	ENSG00000112576.8	9506.54	-36.7887	-1.13703	4.14314e-294
APOBEC3B	ENSG00000179750.11	3108.48	-36.7574	-1.48619	1.29876e-293
PNP	ENSG00000198805.7	4319.92	-36.7136	-1.25884	6.44342e-293
POLQ	ENSG00000051341.9	3053.79	-36.6355	-1.63032	1.11908e-291
FYN	ENSG00000010810.13	1836.97	-36.6243	-1.85253	1.68012e-291
MSH6	ENSG00000116062.10	6067.79	-36.5246	-1.10309	6.41323e-290
INCENP	ENSG00000149503.8	4372.74	-36.4825	-1.21466	2.9718e-289
USP1	ENSG00000162607.8	5753.09	-36.3545	-1.21992	3.12203e-287
SLC7A11	ENSG00000151012.9	2256.82	-36.3538	-1.63342	3.18585e-287
NUP155	ENSG00000113569.11	6432.7	-36.3386	-1.09358	5.51915e-287
ZNF367	ENSG00000165244.6	1445.72	-36.2982	-2.08539	2.38071e-286
TCOF1	ENSG00000070814.13	11858.3	-36.2443	-0.87711	1.66709e-285
AURKA	ENSG00000087586.13	4529.04	-36.2211	-1.18983	3.83288e-285
CEP55	ENSG00000138180.11	2511.94	-36.0189	-1.58925	5.66489e-282
TMEM106C	ENSG00000134291.7	2608.09	-36.0076	-1.51452	8.48269e-282
CDC20	ENSG00000117399.9	8232.96	-35.9341	-1.03603	1.18205e-280
KIF22	ENSG00000079616.8	5875.3	-35.9198	-1.07184	1.97148e-280
WDR90	ENSG00000161996.13	4766.29	-35.8808	-1.26086	7.93644e-280
DIAPH3	ENSG00000139734.13	2137.43	-35.6987	-1.65581	5.35837e-277
POLD1	ENSG00000062822.8	7178.58	-35.5775	-1.04547	4.01405e-275
E2F2	ENSG00000007968.6	1180.49	-35.5185	-2.31991	3.25813e-274
CTPS1	ENSG00000171793.9	6333.45	-35.4812	-1.06994	1.21811e-273
LONP1	ENSG00000196365.7	12701.7	-35.4651	-0.928629	2.14691e-273
SKA3	ENSG00000165480.11	2696.51	-35.4472	-1.47231	4.04173e-273
SLC1A4	ENSG00000115902.6	1937.99	-35.4397	-1.70386	5.25198e-273
KIF21B	ENSG00000116852.10	2533.76	-35.3703	-1.53248	6.10931e-272
TOP2A	ENSG00000131747.10	34308.4	-35.3557	-0.973132	1.01719e-271
FBXO5	ENSG00000112029.5	3052.73	-35.2724	-1.382	1.91911e-270
VEGFA	ENSG00000112715.16	4592.2	-35.2426	-1.1705	5.44337e-270
RANGAP1	ENSG00000100401.15	7368.57	-35.1928	-1.01809	3.10294e-269
CORO1A	ENSG00000102879.11	8936.97	-35.0334	-0.947096	8.35277e-267
ORC6	ENSG00000091651.4	1742.08	-34.9173	-1.76505	4.8407e-265
PRC1	ENSG00000198901.9	6546.13	-34.9073	-1.04519	6.81652e-265
POLA2	ENSG00000014138.4	2942.87	-34.8388	-1.47234	7.41748e-264
KIF15	ENSG00000163808.12	2725.64	-34.6735	-1.49768	2.32194e-261
POLA1	ENSG00000101868.6	3257.03	-34.626	-1.3117	1.20046e-260
CCNB1	ENSG00000134057.10	9066.02	-34.5685	-1.02128	8.70886e-260
PAICS	ENSG00000128050.4	17911.7	-34.5621	-0.833557	1.08428e-259
TACC3	ENSG00000013810.14	4832.97	-34.4859	-1.11057	1.50322e-258
BRCA2	ENSG00000139618.10	2502.24	-34.4675	-1.555	2.82151e-258
HNRNPAB	ENSG00000197451.6	16168.4	-34.1608	-0.858561	1.05349e-253
ACOT7	ENSG00000097021.15	2634.56	-34.1013	-1.41696	8.02244e-253
RACGAP1	ENSG00000161800.8	5144.67	-34.082	-1.07799	1.54249e-252
CASC5	ENSG00000137812.15	4238.41	-33.8379	-1.16644	6.15359e-249
RFWD3	ENSG00000168411.9	5512.85	-33.7877	-1.03184	3.3571e-248
TOMM40	ENSG00000130204.8	11360.4	-33.7413	-0.871541	1.60329e-247
ASPM	ENSG00000066279.12	6356.64	-33.7342	-1.0416	2.02963e-247
XPOT	ENSG00000184575.7	16614.6	-33.6904	-0.813918	8.8496e-247
LDHA	ENSG00000134333.9	28564.3	-33.664	-0.901068	2.13832e-246
CASP8AP2	ENSG00000118412.8	4767.77	-33.619	-1.12167	9.64874e-246
SPC24	ENSG00000161888.7	1782.64	-33.5311	-1.70389	1.84e-244
TUBA4A	ENSG00000127824.9	1625.3	-33.53	-1.73639	1.89893e-244
DEK	ENSG00000124795.10	14807.3	-33.5282	-0.993808	2.01103e-244
ARRB2	ENSG00000141480.13	1855.16	-33.5228	-1.62864	2.39874e-244
NDC80	ENSG00000080986.8	2447	-33.4958	-1.41067	5.92528e-244
NOLC1	ENSG00000166197.12	15427.9	-33.4832	-0.815551	8.99878e-244
NUP205	ENSG00000155561.10	15172.6	-33.3916	-0.814046	1.92258e-242
CHTF18	ENSG00000127586.12	3980.53	-33.3707	-1.25476	3.84461e-242
KNTC1	ENSG00000184445.7	4971.2	-33.333	-1.13133	1.3487e-241
KIAA1524	ENSG00000163507.9	2243.41	-33.2427	-1.56636	2.72178e-240
GMNN	ENSG00000112312.5	3198.31	-33.1226	-1.35001	1.46727e-238
LBR	ENSG00000143815.10	7285.79	-33.102	-0.96332	2.89161e-238
DLGAP5	ENSG00000126787.8	3778.79	-33.0984	-1.27346	3.23956e-238
GTSE1	ENSG00000075218.14	3047.9	-32.9925	-1.28517	1.07394e-236
NUPL1	ENSG00000139496.11	8193.44	-32.7572	-0.990267	2.46009e-233
RANBP1	ENSG00000099901.12	7587.85	-32.6216	-1.108	2.06062e-231
CDCA3	ENSG00000111665.7	2531.97	-32.5839	-1.40166	6.9981e-231
LRRC59	ENSG00000108829.9	16259.1	-32.5813	-0.878462	7.59052e-231
KIF20A	ENSG00000112984.7	4573.71	-32.5639	-1.14702	1.33134e-230
GGH	ENSG00000137563.7	2466.41	-32.5476	-1.36188	2.25258e-230
EIF4EBP1	ENSG00000187840.4	7676.07	-32.5299	-0.976062	3.99322e-230
NUP188	ENSG00000095319.10	10006.4	-32.4988	-0.860447	1.09561e-229
SKA1	ENSG00000154839.5	1352.62	-32.4768	-1.88719	2.23252e-229
XRCC3	ENSG00000126215.9	2527.91	-32.2535	-1.38152	3.07234e-226
POLE	ENSG00000177084.12	4293.15	-32.1853	-1.14096	2.75702e-225
MTFR2	ENSG00000146410.7	1868.08	-32.1765	-1.6547	3.65329e-225
C11orf82	ENSG00000165490.8	1270.1	-32.1069	-1.94471	3.40028e-224
MCMBP	ENSG00000197771.8	7508.66	-32.1043	-0.8971	3.6881e-224
FIGNL1	ENSG00000132436.7	1782.52	-32.1002	-1.62656	4.19454e-224
SLCO4A1	ENSG00000101187.11	1420.08	-32.0983	-1.7894	4.4328e-224
ATF5	ENSG00000169136.4	32407.1	-32.0713	-0.732293	1.05083e-223
UBE2T	ENSG00000077152.5	1624.27	-31.9504	-1.64561	5.04354e-222
NCAPD2	ENSG00000010292.8	14944.9	-31.9417	-0.724648	6.63695e-222
KIF4A	ENSG00000090889.10	3188.21	-31.9126	-1.24682	1.67265e-221
SLC38A5	ENSG00000017483.10	3655.13	-31.8828	-1.23871	4.31297e-221
SPC25	ENSG00000152253.4	1000.46	-31.8572	-2.1648	9.74948e-221
PSIP1	ENSG00000164985.10	5882.35	-31.8057	-1.09142	5.00261e-220
OXCT1	ENSG00000083720.8	3870.68	-31.6357	-1.12365	1.09596e-217
CCNF	ENSG00000162063.8	3182.47	-31.6311	-1.19679	1.26423e-217
DNAJC9	ENSG00000213551.4	2746.34	-31.6282	-1.26345	1.38116e-217
CIDEB	ENSG00000136305.7	2183.31	-31.5945	-1.4263	3.99497e-217
RFC2	ENSG00000049541.6	4411.11	-31.5005	-1.07313	7.72575e-216
H2AFX	ENSG00000188486.3	3715.64	-31.4859	-1.17331	1.22121e-215
IGFBP2	ENSG00000115457.5	15909.1	-31.4432	-0.877085	4.648e-215
DEPDC1B	ENSG00000035499.8	1942.88	-31.4347	-1.45596	6.06311e-215
SLC3A2	ENSG00000168003.12	7924.45	-31.3946	-0.879607	2.13001e-214
TEX15	ENSG00000133863.2	1163.05	-31.3707	-1.95595	4.49608e-214
NOP56	ENSG00000101361.10	13770.2	-31.3403	-0.771843	1.1647e-213
CDCA8	ENSG00000134690.6	3721.28	-31.3032	-1.11173	3.71434e-213
PSMC3IP	ENSG00000131470.10	1025.88	-31.2313	-2.10874	3.5003e-212
SNRNP25	ENSG00000161981.6	2703.93	-31.2269	-1.27356	4.0048e-212
NUP210	ENSG00000132182.7	19027.6	-31.176	-0.696059	1.96041e-211
TUBB4B	ENSG00000188229.5	12792.3	-31.148	-0.801851	4.66069e-211
CKAP2	ENSG00000136108.10	6666.8	-31.1269	-0.95343	8.97443e-211
CENPM	ENSG00000100162.10	1417.44	-31.0736	-1.78533	4.70338e-210
ALCAM	ENSG00000170017.8	2911.81	-30.952	-1.22191	2.03348e-208
SLC37A4	ENSG00000137700.12	2160.65	-30.9224	-1.44419	5.06663e-208
RNASEH2A	ENSG00000104889.4	3856.62	-30.8971	-1.08047	1.10468e-207
KIFC1	ENSG00000237649.3	2593.52	-30.8149	-1.33582	1.39247e-206
HSPA9	ENSG00000113013.8	35255.1	-30.7729	-0.738401	5.06379e-206
SLBP	ENSG00000163950.8	5078.76	-30.7622	-1.00392	7.02226e-206
SLC6A9	ENSG00000196517.7	1069.18	-30.7516	-2.06472	9.70147e-206
RAD51	ENSG00000051180.12	1534.51	-30.6696	-1.62571	1.19983e-204
PPIF	ENSG00000108179.9	7538.26	-30.6226	-0.855076	5.04507e-204
SLC38A2	ENSG00000134294.9	12509.2	-30.5951	-0.830465	1.16284e-203
DUT	ENSG00000128951.9	5673.22	-30.5867	-0.966362	1.49916e-203
HN1L	ENSG00000206053.8	5233.11	-30.5727	-0.953394	2.29249e-203
PAQR4	ENSG00000162073.9	2236.85	-30.4622	-1.35049	6.6653e-202
DTYMK	ENSG00000168393.8	2910.39	-30.4524	-1.18793	8.94203e-202
SRSF1	ENSG00000136450.8	17178.1	-30.4521	-0.748898	9.00285e-202
UBE2C	ENSG00000175063.12	3519.47	-30.3536	-1.09385	1.79362e-200
FANCG	ENSG00000221829.5	1756.81	-30.3415	-1.47893	2.5859e-200
PAG1	ENSG00000076641.4	2721.21	-30.2883	-1.24579	1.28919e-199
DSN1	ENSG00000149636.11	1900.19	-30.2409	-1.4653	5.40377e-199
UBE2S	ENSG00000108106.9	6747.96	-30.182	-0.89094	3.19806e-198
TELO2	ENSG00000100726.10	3724.62	-30.1657	-1.07624	5.21202e-198
ODC1	ENSG00000115758.8	12432.3	-30.136	-0.782749	1.27537e-197
SPDL1	ENSG00000040275.12	2955.71	-29.9736	-1.14451	1.67703e-195
LMNB2	ENSG00000176619.6	18983.4	-29.961	-0.665546	2.44572e-195
PSPH	ENSG00000146733.9	3210.07	-29.9312	-1.11934	5.91624e-195
HAT1	ENSG00000128708.8	4464.76	-29.8673	-1.03575	3.98263e-194
PARPBP	ENSG00000185480.7	1653.57	-29.8459	-1.54694	7.54518e-194
DEPDC1	ENSG00000024526.12	2101.92	-29.8457	-1.43756	7.56183e-194
SAE1	ENSG00000142230.7	12552.3	-29.808	-0.809819	2.32809e-193
SLC39A14	ENSG00000104635.9	4872.59	-29.798	-1.00122	3.12629e-193
HMGB2	ENSG00000164104.7	13057.5	-29.7024	-0.761217	5.346e-192
STIP1	ENSG00000168439.12	11449.5	-29.6151	-0.817196	7.12213e-191
NAA50	ENSG00000121579.8	8273.88	-29.5742	-1.04774	2.38712e-190
PGK1	ENSG00000102144.9	21998.3	-29.5646	-0.73359	3.15919e-190
IVNS1ABP	ENSG00000116679.11	3871.25	-29.5181	-1.00924	1.24609e-189
VASP	ENSG00000125753.9	10630.9	-29.5102	-0.756979	1.57049e-189
UBR7	ENSG00000012963.9	4291.85	-29.4987	-0.975354	2.20104e-189
FAM111A	ENSG00000166801.11	5077.39	-29.3874	-1.06755	5.81848e-188
C4orf46	ENSG00000205208.4	1671.29	-29.3369	-1.64478	2.56252e-187
CENPO	ENSG00000138092.6	2530.12	-29.3336	-1.23731	2.81164e-187
POLD3	ENSG00000077514.4	2438.89	-29.3045	-1.24438	6.60041e-187
RFC4	ENSG00000163918.6	2306.65	-29.3016	-1.30932	7.1656e-187
AGPAT5	ENSG00000155189.7	5762.64	-29.2644	-0.885054	2.12672e-186
PSMD12	ENSG00000197170.5	4297.84	-29.2514	-0.979288	3.1036e-186
CKAP2L	ENSG00000169607.8	2071.01	-29.1688	-1.29711	3.44792e-185
SSRP1	ENSG00000149136.3	17902.7	-29.1507	-0.667396	5.82617e-185
TUBA1C	ENSG00000167553.10	10683.4	-29.142	-0.77796	7.50758e-185
FOXRED2	ENSG00000100350.10	3275.7	-29.1395	-1.09148	8.04812e-185
RAB27A	ENSG00000069974.11	5775.1	-29.1199	-0.932329	1.41984e-184
KDELC2	ENSG00000178202.8	3436.64	-29.0663	-1.1304	6.7579e-184
JDP2	ENSG00000140044.8	851.293	-29.0574	-2.13288	8.73102e-184
ATP1A1	ENSG00000163399.11	18543.4	-29.036	-0.68734	1.62497e-183
CIT	ENSG00000122966.9	3769.21	-29.0149	-1.06383	2.98842e-183
HMMR	ENSG00000072571.15	5242.75	-28.9542	-0.964529	1.73379e-182
SCD	ENSG00000099194.5	20450.1	-28.8346	-0.683772	5.50077e-181
BZRAP1	ENSG00000005379.11	6128.07	-28.798	-0.868984	1.57435e-180
PSMD1	ENSG00000173692.8	7116.19	-28.7888	-0.848285	2.04925e-180
CENPH	ENSG00000153044.5	3343.67	-28.6338	-1.04527	1.7572e-178
DARS2	ENSG00000117593.8	3018.02	-28.5977	-1.12166	4.93226e-178
CENPW	ENSG00000203760.4	1526.14	-28.5362	-1.52139	2.85556e-177
CCNB2	ENSG00000157456.3	4462.76	-28.4831	-0.925681	1.294e-176
HNRNPR	ENSG00000125944.14	11463.9	-28.451	-0.806248	3.21684e-176
PM20D2	ENSG00000146281.5	6862.2	-28.4287	-0.932736	6.05707e-176
SH2B3	ENSG00000111252.6	4001.58	-28.3411	-1.02131	7.27629e-175
CDCA4	ENSG00000170779.10	1853.5	-28.318	-1.35334	1.39451e-174
NUF2	ENSG00000143228.8	1901.59	-28.2801	-1.31994	4.07822e-174
SESN2	ENSG00000130766.4	1555.27	-28.2788	-1.51033	4.2125e-174
PFAS	ENSG00000178921.9	5912.75	-28.2033	-0.829941	3.52461e-173
TMEM97	ENSG00000109084.9	3891.33	-28.1778	-0.99786	7.22752e-173
TFAM	ENSG00000108064.6	5052.97	-28.1429	-1.02029	1.92673e-172
SLC2A3	ENSG00000059804.11	1379.17	-28.1238	-1.53764	3.29718e-172
DNMT1	ENSG00000130816.10	22974	-28.1098	-0.651568	4.8781e-172
UCHL5	ENSG00000116750.9	3881.02	-28.0939	-1.03693	7.61202e-172
LSM4	ENSG00000130520.6	6871.66	-28.0604	-0.820412	1.94802e-171
SLC31A1	ENSG00000136868.9	3037.25	-28.035	-1.15416	3.95768e-171
LDLRAD3	ENSG00000179241.8	1111.53	-28.0221	-1.77301	5.67993e-171
DBF4	ENSG00000006634.3	3427.31	-28.0072	-1.04324	8.61085e-171
HNRNPH3	ENSG00000096746.13	7705.16	-27.9503	-0.878861	4.2227e-170
FAR1	ENSG00000197601.8	3885.39	-27.9492	-1.11753	4.34585e-170
CEP78	ENSG00000148019.8	2006.97	-27.9286	-1.29041	7.71274e-170
STK17B	ENSG00000081320.6	1761.54	-27.9264	-1.36032	8.17769e-170
FUS	ENSG00000089280.14	19675	-27.8406	-0.655279	8.93597e-169
MASTL	ENSG00000120539.10	1829.32	-27.7829	-1.32004	4.4444e-168
MTHFD1	ENSG00000100714.11	11757.7	-27.7128	-0.726229	3.10412e-167
XPO1	ENSG00000082898.12	17836.6	-27.659	-0.766099	1.37139e-166
POLE2	ENSG00000100479.8	1233.36	-27.5895	-1.59022	9.35782e-166
HMGB3	ENSG00000029993.10	3147.97	-27.5452	-1.01328	3.16103e-165
NUP50	ENSG00000093000.14	6972.29	-27.4263	-0.772157	8.31274e-164
WEE1	ENSG00000166483.6	2300.29	-27.4194	-1.17319	1.00285e-163
XPO5	ENSG00000124571.13	10271.2	-27.387	-0.690161	2.4329e-163
NCS1	ENSG00000107130.6	1782.86	-27.3845	-1.34203	2.59999e-163
CDKN3	ENSG00000100526.15	1587.67	-27.1954	-1.40197	4.52223e-161
LYAR	ENSG00000145220.9	2952.42	-27.1916	-1.04708	5.00097e-161
WDR34	ENSG00000119333.7	3128.36	-27.1882	-1.21207	5.47498e-161
TMPO-AS1	ENSG00000257167.2	1277.04	-27.1854	-1.53979	5.89605e-161
SHMT2	ENSG00000182199.6	12790.3	-27.17	-0.752171	8.93665e-161
CENPA	ENSG00000115163.10	1598.19	-27.1122	-1.39724	4.29046e-160
TXNDC12	ENSG00000117862.7	5355.5	-27.0166	-0.844455	5.69266e-159
SLC16A1	ENSG00000155380.7	6551.5	-26.9601	-0.857313	2.60736e-158
SUPT16H	ENSG00000092201.5	16837.5	-26.9598	-0.707175	2.6207e-158
PSMC3	ENSG00000165916.4	6804.75	-26.8121	-0.763493	1.38961e-156
TTF2	ENSG00000116830.7	5608.01	-26.7665	-0.825741	4.6963e-156
IGFBP4	ENSG00000141753.5	495.706	-26.6836	-2.76561	4.30942e-155
NUP107	ENSG00000111581.5	4767.55	-26.6529	-0.859091	9.75636e-155
GRPEL2	ENSG00000164284.10	2143.66	-26.6376	-1.31509	1.46074e-154
MZT1	ENSG00000204899.5	2610.47	-26.595	-1.11116	4.53395e-154
RRP7A	ENSG00000189306.6	4298.55	-26.5639	-0.883007	1.03126e-153
CBX2	ENSG00000173894.6	5537.61	-26.5615	-0.831807	1.09735e-153
RCC2	ENSG00000179051.9	15544.6	-26.5602	-0.671998	1.13401e-153
FABP5	ENSG00000164687.6	1812.42	-26.5029	-1.28636	5.15964e-153
NETO2	ENSG00000171208.5	1708.86	-26.4835	-1.29499	8.61058e-153
GLO1	ENSG00000124767.6	5814.21	-26.4431	-0.876642	2.4922e-152
CHAC1	ENSG00000128965.7	444.333	-26.4422	-2.96552	2.54967e-152
E2F7	ENSG00000165891.11	550.323	-26.4119	-2.58759	5.67563e-152
VRK1	ENSG00000100749.3	3170.85	-26.3916	-0.983127	9.66182e-152
STAR	ENSG00000147465.7	1540.75	-26.3908	-1.36145	9.84415e-152
MSN	ENSG00000147065.12	40137.4	-26.3627	-0.584505	2.05907e-151
CCT6A	ENSG00000146731.6	21522	-26.3511	-0.66637	2.78967e-151
GRB10	ENSG00000106070.13	5989.79	-26.3305	-0.763463	4.80515e-151
PKM	ENSG00000067225.13	34572.7	-26.3283	-0.669987	5.07886e-151
ZWILCH	ENSG00000174442.7	2293.5	-26.3063	-1.15527	9.03472e-151
NET1	ENSG00000173848.14	2687.28	-26.286	-1.09437	1.5396e-150
AMD1	ENSG00000123505.10	9131.14	-26.2614	-0.802703	2.93729e-150
FAM107B	ENSG00000065809.9	3180.71	-26.2309	-1.03389	6.53725e-150
AHSA1	ENSG00000100591.3	6070.34	-26.2153	-0.796231	9.83323e-150
HSPA14	ENSG00000187522.9	3188.04	-26.1871	-0.98321	2.0513e-149
BASP1	ENSG00000176788.7	1499.44	-26.0708	-1.34117	4.29085e-148
ACAT2	ENSG00000120437.7	5176.62	-26.0633	-0.830284	5.2119e-148
C4orf21	ENSG00000138658.11	1551.11	-26.0439	-1.35135	8.61993e-148
DLAT	ENSG00000150768.11	6500.28	-26.0094	-0.870696	2.11392e-147
EBNA1BP2	ENSG00000117395.6	6810.85	-26.0066	-0.765552	2.26815e-147
RPA1	ENSG00000132383.7	8574.43	-25.9929	-0.683027	3.21864e-147
HSPA4L	ENSG00000164070.7	1416.45	-25.9707	-1.39518	5.71539e-147
SRRT	ENSG00000087087.14	11781.7	-25.954	-0.640335	8.81207e-147
SLC25A19	ENSG00000125454.7	3070.83	-25.9105	-0.9678	2.71992e-146
GINS3	ENSG00000181938.9	1085.6	-25.9067	-1.61604	2.99593e-146
POLR3G	ENSG00000113356.6	1309	-25.8934	-1.77182	4.21024e-146
EXOSC8	ENSG00000120699.8	3877.67	-25.8872	-0.894159	4.93463e-146
HEATR2	ENSG00000164818.11	5275.58	-25.8792	-0.79195	6.05862e-146
DHX15	ENSG00000109606.8	13511.4	-25.8205	-0.646345	2.76382e-145
MTBP	ENSG00000172167.3	1674.03	-25.8059	-1.28488	4.01787e-145
RMI2	ENSG00000175643.7	1340.58	-25.8019	-1.44148	4.43652e-145
BZW1	ENSG00000082153.13	6953.82	-25.7704	-0.741441	9.99543e-145
C16orf59	ENSG00000162062.10	1041.04	-25.7059	-1.7081	5.2326e-144
POLE3	ENSG00000148229.8	6182.84	-25.6423	-0.731196	2.6601e-143
CACYBP	ENSG00000116161.13	6168.48	-25.6304	-0.831298	3.60562e-143
ALYREF	ENSG00000183684.6	5093.67	-25.6211	-0.816114	4.57062e-143
TRA2B	ENSG00000136527.13	11526.3	-25.6145	-0.772476	5.39637e-143
PASK	ENSG00000115687.9	2457.71	-25.6034	-1.05357	7.17066e-143
SGOL2	ENSG00000163535.13	2768.04	-25.5661	-1.0831	1.85886e-142
RAD21	ENSG00000164754.8	28569.9	-25.5568	-0.61559	2.3542e-142
RBBP8	ENSG00000101773.12	3123.63	-25.507	-0.98206	8.37798e-142
PGAM1	ENSG00000171314.8	4567.33	-25.4889	-0.911601	1.32338e-141
GAL	ENSG00000069482.6	914.598	-25.4807	-1.73106	1.62634e-141
GART	ENSG00000159131.12	10048.9	-25.4307	-0.637077	5.81303e-141
ADAM9	ENSG00000168615.7	1712.64	-25.397	-1.23711	1.3684e-140
ARHGEF39	ENSG00000137135.13	1459.53	-25.3954	-1.34661	1.42247e-140
MRTO4	ENSG00000053372.4	5440.38	-25.3885	-0.768905	1.69159e-140
PYCR1	ENSG00000183010.12	5508.44	-25.3083	-0.813344	1.29427e-139
SKA2	ENSG00000182628.8	3363.87	-25.2371	-0.945456	7.80247e-139
APOL6	ENSG00000221963.5	3884.02	-25.2361	-0.859026	7.99365e-139
LRRCC1	ENSG00000133739.11	2508.89	-25.2313	-1.07015	8.99846e-139
C1orf112	ENSG00000000460.12	1329.04	-25.2075	-1.46	1.63837e-138
CENPN	ENSG00000166451.9	1609.29	-25.2006	-1.25815	1.94591e-138
IQGAP3	ENSG00000183856.6	2338.12	-25.1218	-1.06643	1.41347e-137
WDR36	ENSG00000134987.7	5538.19	-25.1034	-0.748469	2.24063e-137
PRKDC	ENSG00000253729.3	48381.6	-25.0805	-0.77568	3.9739e-137
TOE1	ENSG00000132773.7	1962.38	-25.0783	-1.14343	4.19759e-137
SIVA1	ENSG00000184990.8	2551.89	-25.0634	-1.02376	6.09331e-137
TIPIN	ENSG00000075131.5	951.089	-25.0132	-1.63311	2.13496e-136
EZH2	ENSG00000106462.6	7276.18	-24.9905	-0.73792	3.77042e-136
HAUS6	ENSG00000147874.6	4169.79	-24.9799	-0.960308	4.90681e-136
LST1	ENSG00000204482.6	782.715	-24.9572	-1.83196	8.63359e-136
RPE	ENSG00000197713.10	3103.81	-24.9558	-0.963097	8.91285e-136
SCRIB	ENSG00000180900.12	12126.3	-24.9546	-0.658294	9.18059e-136
IPO11	ENSG00000086200.12	3116.65	-24.9333	-1.05516	1.5561e-135
RMI1	ENSG00000178966.11	1756.66	-24.9137	-1.29932	2.53774e-135
PHF19	ENSG00000119403.9	3342.37	-24.9123	-0.914661	2.62074e-135
DNAJA1	ENSG00000086061.11	11834.5	-24.9024	-0.651924	3.34334e-135
ACTL6A	ENSG00000136518.12	4938.85	-24.7853	-0.822872	6.13653e-134
ARHGAP19	ENSG00000213390.6	3536.24	-24.7318	-0.924936	2.30479e-133
C21orf58	ENSG00000160298.13	1964.98	-24.7132	-1.17353	3.64143e-133
EI24	ENSG00000149547.10	6597.05	-24.7096	-0.708043	3.97133e-133
PRPS1	ENSG00000147224.6	3482.62	-24.7067	-0.885526	4.26093e-133
DHX9	ENSG00000135829.12	19125.6	-24.7041	-0.581474	4.53442e-133
SAPCD2	ENSG00000186193.7	3502.21	-24.6641	-0.877629	1.21308e-132
KNSTRN	ENSG00000128944.9	2067.2	-24.6499	-1.13089	1.71984e-132
LZTS1	ENSG00000061337.11	1609.56	-24.6343	-1.23803	2.52121e-132
DCLRE1B	ENSG00000118655.4	1273.65	-24.6341	-1.3748	2.53186e-132
DDX46	ENSG00000145833.11	9569.61	-24.5632	-0.677445	1.44897e-131
SLC39A8	ENSG00000138821.8	4763.68	-24.5551	-0.848834	1.76592e-131
SASS6	ENSG00000156876.8	1337.48	-24.554	-1.37907	1.81133e-131
ATP5G3	ENSG00000154518.5	6981.49	-24.526	-0.752653	3.60223e-131
ABCF2	ENSG00000033050.3	7574.74	-24.5202	-0.689735	4.1452e-131
ALDH18A1	ENSG00000059573.4	6444.75	-24.5142	-0.725686	4.78812e-131
KCNK5	ENSG00000164626.8	1097.9	-24.5087	-1.53636	5.47531e-131
CEBPG	ENSG00000153879.4	5965.49	-24.481	-0.810934	1.07984e-130
PPP2R1B	ENSG00000137713.11	2681.98	-24.4806	-0.996579	1.08827e-130
NCAPH2	ENSG00000025770.14	3638.08	-24.4329	-0.919247	3.48122e-130
SF3B3	ENSG00000189091.8	15813	-24.4286	-0.56255	3.86098e-130
PA2G4	ENSG00000170515.9	12191.7	-24.3866	-0.657568	1.07762e-129
PUS7	ENSG00000091127.9	4329.04	-24.3777	-0.825675	1.33638e-129
POC1A	ENSG00000164087.3	1815.4	-24.3504	-1.16215	2.59172e-129
CDC7	ENSG00000097046.8	2133.74	-24.2936	-1.17599	1.02729e-128
CHRAC1	ENSG00000104472.5	4739.39	-24.2871	-0.788793	1.19939e-128
NAA15	ENSG00000164134.8	7188.13	-24.2856	-0.721841	1.24322e-128
LRR1	ENSG00000165501.12	1553.09	-24.2766	-1.31256	1.5425e-128
CTNNAL1	ENSG00000119326.10	1477.92	-24.2675	-1.2625	1.92159e-128
B4GALT2	ENSG00000117411.12	3205.89	-24.257	-0.940983	2.47206e-128
TMEM194A	ENSG00000166881.5	4355.57	-24.2242	-0.833784	5.4642e-128
SUV39H1	ENSG00000101945.12	1890.74	-24.1399	-1.16374	4.21283e-127
PSMD11	ENSG00000108671.5	5581.51	-24.1176	-0.726424	7.20742e-127
GEMIN4	ENSG00000179409.6	4878.24	-24.1085	-0.773521	8.9524e-127
LRP8	ENSG00000157193.10	3411.1	-24.0939	-0.867254	1.27287e-126
GOT2	ENSG00000125166.8	5738.4	-24.0835	-0.750505	1.63502e-126
TMEM109	ENSG00000110108.5	5313.49	-24.0055	-0.785772	1.06312e-125
FARSB	ENSG00000116120.8	6112.04	-24.0032	-0.703672	1.12216e-125
C9orf40	ENSG00000135045.6	1663.29	-23.9962	-1.29916	1.32726e-125
ELAVL1	ENSG00000066044.9	9251.84	-23.9796	-0.628276	1.97178e-125
RAN	ENSG00000132341.7	17809.9	-23.8744	-0.601898	2.44063e-124
CHRNA5	ENSG00000169684.9	412.04	-23.8461	-2.6382	4.78959e-124
TMX4	ENSG00000125827.4	2759.32	-23.8215	-0.966076	8.61336e-124
PRIM1	ENSG00000198056.9	2415.88	-23.7715	-0.978628	2.82546e-123
HK2	ENSG00000159399.5	6133.53	-23.7009	-0.717964	1.50635e-122
MYBBP1A	ENSG00000132382.10	9063.12	-23.6977	-0.643788	1.62209e-122
CD300A	ENSG00000167851.9	590.956	-23.662	-2.06603	3.77241e-122
TUBA1B	ENSG00000123416.11	35486.5	-23.653	-0.707976	4.66657e-122
CENPE	ENSG00000138778.7	4708.76	-23.651	-0.939841	4.87821e-122
RBBP7	ENSG00000102054.13	8688.49	-23.6347	-0.63419	7.16382e-122
AGTRAP	ENSG00000177674.11	1406.68	-23.609	-1.23727	1.31546e-121
EME1	ENSG00000154920.10	1567.4	-23.5996	-1.25623	1.64059e-121
PSME3	ENSG00000131467.6	13988.9	-23.5699	-0.627507	3.29704e-121
KCTD15	ENSG00000153885.10	2118.24	-23.5647	-1.02447	3.72085e-121
PTTG1	ENSG00000164611.8	3702.38	-23.5166	-0.867096	1.15472e-120
HAUS5	ENSG00000249115.4	2817.72	-23.4353	-0.948911	7.76518e-120
CAD	ENSG00000084774.9	11593.3	-23.4194	-0.58845	1.12595e-119
KHSRP	ENSG00000088247.11	26780.5	-23.4139	-0.555869	1.27788e-119
HNRNPD	ENSG00000138668.14	15257	-23.3934	-0.62093	2.05996e-119
XPO6	ENSG00000169180.7	9039.19	-23.3791	-0.641212	2.87676e-119
SYNCRIP	ENSG00000135316.13	22555.6	-23.3764	-0.635427	3.0605e-119
DDX11	ENSG00000013573.12	3158.67	-23.3214	-0.902946	1.10536e-118
SLC25A32	ENSG00000164933.7	3635.42	-23.3011	-0.849898	1.77298e-118
ISOC1	ENSG00000066583.7	1211.59	-23.2861	-1.35902	2.5082e-118
HNRNPA2B1	ENSG00000122566.16	44161.5	-23.272	-0.58896	3.48252e-118
TSR1	ENSG00000167721.6	6768.59	-23.2442	-0.694713	6.63368e-118
RAD1	ENSG00000113456.14	3426.59	-23.2381	-0.87315	7.63781e-118
NIPA2	ENSG00000140157.10	5669.39	-23.2045	-0.740449	1.65743e-117
CDT1	ENSG00000167513.4	6078.39	-23.184	-0.754706	2.66343e-117
POP1	ENSG00000104356.6	3070.75	-23.1606	-0.95409	4.57152e-117
ERCC6L	ENSG00000186871.5	499.45	-23.1433	-2.16365	6.80827e-117
ABCE1	ENSG00000164163.6	10928.1	-23.1427	-0.712204	6.90183e-117
ERI2	ENSG00000196678.9	1847.2	-23.0885	-1.09031	2.41226e-116
MTHFD2	ENSG00000065911.7	10979.5	-23.0739	-0.637448	3.38065e-116
TMEM33	ENSG00000109133.8	3491.34	-23.0171	-0.888794	1.2456e-115
ERO1L	ENSG00000197930.8	3577.05	-22.9993	-0.961632	1.87535e-115
SLC4A7	ENSG00000033867.12	1589.46	-22.9871	-1.31009	2.48407e-115
EXOSC2	ENSG00000130713.11	3274.25	-22.935	-0.828627	8.21335e-115
FH	ENSG00000091483.6	4905.27	-22.8526	-0.780008	5.43571e-114
PIM1	ENSG00000137193.9	14835.1	-22.84	-0.561535	7.23302e-114
AEN	ENSG00000181026.13	1606.6	-22.8376	-1.12944	7.63943e-114
CCNE1	ENSG00000105173.9	803.879	-22.8344	-1.59514	8.19961e-114
HAUS8	ENSG00000131351.10	1144.99	-22.8199	-1.32666	1.13863e-113
SUZ12	ENSG00000178691.6	6426.86	-22.7549	-0.7858	5.00561e-113
NAP1L4	ENSG00000205531.8	6490.41	-22.7453	-0.673676	6.22182e-113
TRAP1	ENSG00000126602.6	9596.13	-22.7174	-0.597889	1.16985e-112
PRPS2	ENSG00000101911.8	2269.74	-22.7144	-1.18194	1.25187e-112
DDX12P	ENSG00000214826.4	1709.68	-22.6882	-1.18842	2.26748e-112
GGT1	ENSG00000100031.14	951.269	-22.667	-1.46284	3.66111e-112
STOM	ENSG00000148175.8	5173.37	-22.6664	-0.69477	3.71065e-112
GBE1	ENSG00000114480.8	7277.44	-22.6599	-0.657545	4.29151e-112
NUDT15	ENSG00000136159.3	2242.95	-22.6442	-1.00333	6.12501e-112
DDX18	ENSG00000088205.8	9830.33	-22.6345	-0.612393	7.60433e-112
LRP11	ENSG00000120256.5	1745.03	-22.6321	-1.12979	8.02003e-112
HPRT1	ENSG00000165704.10	2593.52	-22.6212	-0.978827	1.02487e-111
EPRS	ENSG00000136628.13	17044.4	-22.6174	-0.563606	1.11424e-111
ETV5	ENSG00000244405.3	489.869	-22.6073	-2.20239	1.39908e-111
ATP2A2	ENSG00000174437.12	12331.8	-22.5675	-0.526357	3.43061e-111
PTP4A1	ENSG00000112245.6	6338.5	-22.5343	-0.778209	7.25512e-111
TTLL12	ENSG00000100304.12	9002.55	-22.5156	-0.629909	1.10455e-110
RFC1	ENSG00000035928.10	6628.45	-22.4919	-0.658494	1.88187e-110
NARS	ENSG00000134440.7	11524.4	-22.4787	-0.61176	2.53063e-110
MMD	ENSG00000108960.3	841.518	-22.4418	-1.60878	5.7736e-110
MAT2A	ENSG00000168906.8	21031.7	-22.3212	-0.530731	8.59076e-109
BORA	ENSG00000136122.11	2693.61	-22.3186	-0.915463	9.06558e-109
MARCKSL1	ENSG00000175130.6	2495.62	-22.3011	-0.916432	1.3415e-108
TCP1	ENSG00000120438.7	23782.5	-22.299	-0.529361	1.40412e-108
THOP1	ENSG00000172009.10	7277.16	-22.2954	-0.641579	1.51808e-108
DKC1	ENSG00000130826.11	9657.54	-22.2797	-0.621973	2.15237e-108
CD3EAP	ENSG00000117877.6	2219.38	-22.2528	-0.959879	3.91626e-108
ETF1	ENSG00000120705.8	13343.4	-22.224	-0.547752	7.43015e-108
NUP160	ENSG00000030066.9	8490.63	-22.2198	-0.604697	8.14639e-108
PHF17	ENSG00000077684.11	3182.1	-22.2166	-0.809258	8.72632e-108
CCP110	ENSG00000103540.12	2645.79	-22.1962	-0.908036	1.36938e-107
DDX21	ENSG00000165732.8	23121.6	-22.1867	-0.565348	1.69221e-107
TNFAIP8	ENSG00000145779.7	948.576	-22.1821	-1.46986	1.87107e-107
PRPF19	ENSG00000110107.4	10670.9	-22.152	-0.584804	3.64355e-107
CARD9	ENSG00000187796.9	4910.45	-22.1468	-0.750324	4.07804e-107
SLC5A6	ENSG00000138074.10	4366.44	-22.1367	-0.724607	5.09864e-107
PNPT1	ENSG00000138035.10	4791.82	-22.13	-0.7562	5.91032e-107
COLGALT1	ENSG00000130309.6	9606.67	-22.1151	-0.58042	8.20841e-107
POLD2	ENSG00000106628.6	10634.7	-22.1151	-0.605642	8.20841e-107
TUBE1	ENSG00000074935.9	1684.12	-22.0915	-1.06243	1.37666e-106
CALU	ENSG00000128595.12	6726.18	-22.0799	-0.650964	1.77814e-106
MPP6	ENSG00000105926.11	1493.01	-22.0726	-1.15091	2.08794e-106
PPIH	ENSG00000171960.6	3582.9	-22.0366	-0.769007	4.61617e-106
IFRD2	ENSG00000214706.6	4813.89	-22.0307	-0.702557	5.25129e-106
ZMYND19	ENSG00000165724.5	2047.34	-22.0156	-0.965006	7.32344e-106
CCT5	ENSG00000150753.7	27790.3	-22.0112	-0.546322	8.05069e-106
PI4K2B	ENSG00000038210.9	2363.68	-21.9904	-1.01572	1.27381e-105
WDR5	ENSG00000196363.5	5684.91	-21.9588	-0.649149	2.55198e-105
PPP5C	ENSG00000011485.10	7180.98	-21.9316	-0.605238	4.63603e-105
TARDBP	ENSG00000120948.11	11200.7	-21.9205	-0.594389	5.90116e-105
PSMG1	ENSG00000183527.7	2929.97	-21.9178	-0.840913	6.24516e-105
KIAA0101	ENSG00000166803.6	2674.92	-21.9026	-0.894277	8.70885e-105
SGOL1	ENSG00000129810.10	870.362	-21.8801	-1.51926	1.42478e-104
CKS1B	ENSG00000173207.8	1961.08	-21.8675	-0.985352	1.87304e-104
CEBPD	ENSG00000221869.4	1320.73	-21.8586	-1.20313	2.27519e-104
GPI	ENSG00000105220.10	19106.2	-21.8432	-0.54873	3.18195e-104
GEMIN5	ENSG00000082516.8	4774.12	-21.841	-0.716909	3.33664e-104
TMX1	ENSG00000139921.8	5120.88	-21.8094	-0.693876	6.64374e-104
CYB5B	ENSG00000103018.12	4426.4	-21.8037	-0.731652	7.51186e-104
NUDT8	ENSG00000167799.5	745.34	-21.7991	-1.60226	8.29379e-104
PKP4	ENSG00000144283.17	4696.33	-21.7624	-0.712834	1.84009e-103
FAM83D	ENSG00000101447.9	1029.96	-21.7244	-1.36587	4.20851e-103
OGFOD1	ENSG00000087263.12	3898.7	-21.7188	-0.738124	4.74373e-103
OTUD6B	ENSG00000155100.6	2276.64	-21.716	-1.04455	5.04215e-103
MAK16	ENSG00000198042.6	3980.77	-21.7058	-0.755104	6.27826e-103
FAM132B	ENSG00000178752.11	417.088	-21.6957	-2.27169	7.81911e-103
VARS	ENSG00000204394.8	9303.11	-21.6738	-0.651906	1.25459e-102
DCUN1D5	ENSG00000137692.7	2531.43	-21.6583	-0.877161	1.75465e-102
NUDC	ENSG00000090273.9	7084.01	-21.6481	-0.628508	2.18579e-102
BARD1	ENSG00000138376.6	1441.99	-21.6328	-1.14118	3.03969e-102
CLN6	ENSG00000128973.7	5227.75	-21.6264	-0.712889	3.48535e-102
RPA3	ENSG00000106399.7	1922.9	-21.6029	-1.07765	5.79726e-102
RBM12	ENSG00000244462.3	5374.06	-21.601	-0.653362	6.02588e-102
PPM1G	ENSG00000115241.9	10272	-21.5901	-0.581182	7.61976e-102
PRELID1	ENSG00000169230.5	9439.98	-21.5879	-0.582041	7.98123e-102
IKBIP	ENSG00000166130.10	1382.5	-21.5324	-1.17181	2.64008e-101
DNA2	ENSG00000138346.10	1042.8	-21.4933	-1.3248	6.12205e-101
TARS	ENSG00000113407.9	17628.1	-21.4847	-0.558889	7.37107e-101
PSRC1	ENSG00000134222.12	1506.06	-21.4669	-1.1542	1.0799e-100
ASS1	ENSG00000130707.13	19351	-21.4628	-0.558407	1.17746e-100
ADAM15	ENSG00000143537.9	3769.78	-21.4045	-0.754751	4.10986e-100
KIF24	ENSG00000186638.11	1308.05	-21.3939	-1.18964	5.15471e-100
TTI1	ENSG00000101407.8	2722.66	-21.3755	-0.846905	7.63716e-100
RAD23B	ENSG00000119318.8	7030.88	-21.3578	-0.61869	1.11404e-99
EIF1AX	ENSG00000173674.6	4535.61	-21.3414	-0.891518	1.57788e-99
CEP152	ENSG00000103995.9	2960.04	-21.3252	-0.844316	2.22729e-99
RECQL	ENSG00000004700.11	3463.97	-21.3193	-0.759978	2.52137e-99
CMSS1	ENSG00000184220.6	2265.43	-21.3161	-0.895623	2.69976e-99
CENPI	ENSG00000102384.9	786.66	-21.3146	-1.51166	2.78337e-99
AP3M2	ENSG00000070718.7	1601.47	-21.3113	-1.08915	2.98598e-99
NEK2	ENSG00000117650.8	1489.64	-21.283	-1.12312	5.45354e-99
SRSF7	ENSG00000115875.14	9585.34	-21.2488	-0.573209	1.12806e-98
FASN	ENSG00000169710.6	25247.8	-21.2156	-0.549513	2.28144e-98
SEPHS1	ENSG00000086475.10	6666.97	-21.2151	-0.611717	2.30493e-98
MAPK6	ENSG00000069956.7	3881.16	-21.2096	-0.751845	2.58649e-98
MIS18A	ENSG00000159055.3	1222.65	-21.1525	-1.19134	8.62978e-98
SLC36A4	ENSG00000180773.10	1304.61	-21.1492	-1.18523	9.26152e-98
NUP43	ENSG00000120253.9	4114.81	-21.0957	-0.704537	2.86083e-97
PPIL1	ENSG00000137168.7	3440.55	-21.0701	-0.791297	4.91105e-97
VCP	ENSG00000165280.11	16225.4	-21.0648	-0.49884	5.4839e-97
EIF4EBP2	ENSG00000148730.6	9383.88	-21.0644	-0.546142	5.52225e-97
XPO4	ENSG00000132953.12	5736.23	-21.0581	-0.629545	6.29562e-97
FAM81A	ENSG00000157470.7	327.883	-21.0494	-2.59807	7.55416e-97
PIGW	ENSG00000184886.3	1715.13	-21.0415	-0.998435	8.89907e-97
IDH3A	ENSG00000166411.9	3550.07	-21.0179	-0.748294	1.45968e-96
IQGAP2	ENSG00000145703.11	2789.21	-21.0036	-0.869304	1.97386e-96
TUBB	ENSG00000196230.8	8278.61	-20.9837	-0.702926	2.99193e-96
TNPO1	ENSG00000083312.13	12397.7	-20.9787	-0.611423	3.32423e-96
SPCS3	ENSG00000129128.8	6543.41	-20.9765	-0.768844	3.47533e-96
TSEN15	ENSG00000198860.7	1763.43	-20.9598	-1.13122	4.93216e-96
EXOSC9	ENSG00000123737.8	2603.19	-20.9577	-0.854654	5.14465e-96
PTPN11	ENSG00000179295.11	12886.2	-20.9141	-0.506685	1.28078e-95
PTPN7	ENSG00000143851.11	13789.8	-20.9108	-0.48719	1.37167e-95
SUV39H2	ENSG00000152455.11	1529.9	-20.9067	-1.13333	1.49293e-95
NOL11	ENSG00000130935.5	6797.45	-20.8929	-0.65876	1.98076e-95
TPM3	ENSG00000143549.15	17619.4	-20.8915	-0.522262	2.03543e-95
TIMM44	ENSG00000104980.3	5775.52	-20.8519	-0.626068	4.65143e-95
EIF2S2	ENSG00000125977.6	9552.51	-20.8211	-0.592415	8.83803e-95
FADS2	ENSG00000134824.9	13927.3	-20.7937	-0.497821	1.5626e-94
COL27A1	ENSG00000196739.10	2976.25	-20.7797	-0.807215	2.08874e-94
TPI1	ENSG00000111669.10	21147.5	-20.7732	-0.545375	2.38427e-94
NUS1	ENSG00000153989.7	4089.38	-20.7708	-0.722793	2.50263e-94
CBX3	ENSG00000122565.14	12670.4	-20.7642	-0.592742	2.86657e-94
TDP1	ENSG00000042088.9	2842.84	-20.7554	-0.803311	3.44406e-94
DLD	ENSG00000091140.8	9442.36	-20.7498	-0.622349	3.86258e-94
SMC4	ENSG00000113810.11	21683.9	-20.7377	-0.537065	4.95637e-94
KPNB1	ENSG00000108424.5	35899.8	-20.7108	-0.48197	8.6517e-94
ILF2	ENSG00000143621.12	11169.6	-20.6934	-0.529387	1.23852e-93
SRM	ENSG00000116649.5	6663.87	-20.6241	-0.634219	5.19033e-93
SMPD4	ENSG00000136699.15	5281.61	-20.622	-0.634514	5.40735e-93
HSPA13	ENSG00000155304.4	1858.58	-20.6071	-1.1408	7.34907e-93
HSPA5	ENSG00000044574.7	14149.6	-20.6009	-0.522616	8.33764e-93
CDC42EP3	ENSG00000163171.6	5058.79	-20.5991	-0.660219	8.63744e-93
PEA15	ENSG00000162734.8	2152.45	-20.5968	-0.916172	9.05542e-93
WASF1	ENSG00000112290.8	813.191	-20.5966	-1.42484	9.07815e-93
RAD18	ENSG00000070950.5	2046.03	-20.5912	-0.907145	1.01302e-92
PRICKLE1	ENSG00000139174.6	1216.16	-20.5699	-1.14658	1.57239e-92
MAP3K6	ENSG00000142733.10	1005.1	-20.5633	-1.26523	1.79802e-92
PPAT	ENSG00000128059.4	3161.33	-20.5415	-0.783973	2.81345e-92
HNRNPA3	ENSG00000170144.14	21631.6	-20.538	-0.525188	3.0167e-92
CKS2	ENSG00000123975.4	2504.65	-20.5306	-0.87366	3.51402e-92
U2SURP	ENSG00000163714.13	10564.6	-20.5235	-0.557265	4.06034e-92
SEH1L	ENSG00000085415.11	5881.68	-20.5084	-0.656106	5.52802e-92
EIF4G3	ENSG00000075151.15	5523.79	-20.484	-0.622517	9.09608e-92
USP37	ENSG00000135913.6	1942.1	-20.4758	-0.931645	1.07507e-91
HES6	ENSG00000144485.6	4038.15	-20.4659	-0.724868	1.31472e-91
HIRIP3	ENSG00000149929.11	1781.63	-20.4657	-0.975709	1.31952e-91
WDR4	ENSG00000160193.7	1772.39	-20.4624	-0.968268	1.40989e-91
BUB3	ENSG00000154473.13	9802.47	-20.4506	-0.543019	1.79561e-91
SAAL1	ENSG00000166788.5	1935.83	-20.4156	-0.915612	3.66432e-91
PDSS1	ENSG00000148459.11	1421.51	-20.4073	-1.07094	4.33735e-91
BCAT1	ENSG00000060982.10	10132.3	-20.3973	-1.31524	5.30657e-91
MRPL13	ENSG00000172172.3	4405.62	-20.3865	-0.683007	6.6117e-91
GMPS	ENSG00000163655.11	7670.83	-20.3632	-0.564104	1.0629e-90
SLC19A1	ENSG00000173638.14	4403.29	-20.3538	-0.694732	1.28602e-90
LAT2	ENSG00000086730.12	16537.5	-20.3523	-0.453302	1.32346e-90
ARL5A	ENSG00000162980.12	3830.98	-20.3454	-0.851837	1.52285e-90
SLCO4C1	ENSG00000173930.8	1058.85	-20.3314	-1.3263	2.02019e-90
TIAM1	ENSG00000156299.8	663.485	-20.3077	-1.56506	3.25994e-90
CKAP5	ENSG00000175216.10	13967.6	-20.3014	-0.49158	3.69863e-90
TRIM14	ENSG00000106785.10	2237.6	-20.3013	-0.87227	3.70885e-90
HN1	ENSG00000189159.11	5042.03	-20.2908	-0.637453	4.57714e-90
PDAP1	ENSG00000106244.8	7355.59	-20.2745	-0.586943	6.376e-90
PLAGL2	ENSG00000126003.6	4022.76	-20.2722	-0.690898	6.66692e-90
SLC25A40	ENSG00000075303.8	3058.62	-20.269	-0.886793	7.11611e-90
GRK6	ENSG00000198055.6	4459.8	-20.2661	-0.680282	7.51828e-90
PSMB2	ENSG00000126067.7	7012.49	-20.2609	-0.572036	8.35748e-90
SNRNP40	ENSG00000060688.8	3542.27	-20.2383	-0.758732	1.3184e-89
SUB1	ENSG00000113387.7	10404.2	-20.2339	-0.539323	1.43865e-89
CDK4	ENSG00000135446.12	6717.45	-20.221	-0.561109	1.86556e-89
FAM134B	ENSG00000154153.9	486.397	-20.1868	-1.85633	3.71428e-89
BATF3	ENSG00000123685.4	260.169	-20.1726	-2.82646	4.95304e-89
RHNO1	ENSG00000171792.6	1990.69	-20.1638	-0.890618	5.91095e-89
NUP85	ENSG00000125450.6	5320.44	-20.1516	-0.632604	7.53588e-89
MTO1	ENSG00000135297.11	5805.36	-20.14	-0.585893	9.52944e-89
SHMT1	ENSG00000176974.13	1832.51	-20.1367	-0.943265	1.01661e-88
POLR2D	ENSG00000144231.6	2330.61	-20.1279	-0.881068	1.21309e-88
HLTF	ENSG00000071794.11	5969.25	-20.1114	-0.593738	1.68946e-88
TROAP	ENSG00000135451.8	2765.67	-20.0925	-0.837933	2.47099e-88
PWP2	ENSG00000241945.3	2883.98	-20.0833	-0.785961	2.97087e-88
C17orf53	ENSG00000125319.10	966.573	-20.067	-1.2714	4.10918e-88
PHB	ENSG00000167085.7	13071.5	-20.0649	-0.525205	4.28176e-88
LRRC58	ENSG00000163428.3	4710.1	-20.0634	-0.834261	4.41042e-88
DCTPP1	ENSG00000179958.4	3034.35	-20.0024	-0.787858	1.49468e-87
AUNIP	ENSG00000127423.6	471.378	-19.989	-1.84411	1.95245e-87
BAZ1B	ENSG00000009954.6	14608.3	-19.9868	-0.546269	2.04044e-87
PRDX4	ENSG00000123131.8	2894.15	-19.98	-0.782346	2.33141e-87
SERBP1	ENSG00000142864.10	25176.9	-19.9505	-0.517797	4.1983e-87
P4HA1	ENSG00000122884.8	2444.67	-19.9498	-0.821737	4.25701e-87
LSM5	ENSG00000106355.5	3486.71	-19.945	-0.7464	4.67979e-87
SPRY2	ENSG00000136158.6	1724.78	-19.9181	-0.940403	7.97765e-87
MRC2	ENSG00000011028.9	12911.9	-19.8945	-0.489459	1.27635e-86
TOP1	ENSG00000198900.5	9881.49	-19.8917	-0.529133	1.34871e-86
FAM49B	ENSG00000153310.14	10645.3	-19.8416	-0.526429	3.64201e-86
MTMR6	ENSG00000139505.10	3374.52	-19.8349	-0.73946	4.15199e-86
SPR	ENSG00000116096.5	2244.21	-19.8275	-0.841331	4.79487e-86
GPAA1	ENSG00000197858.6	8410	-19.8196	-0.580109	5.59343e-86
H2AFV	ENSG00000105968.14	10076.1	-19.8121	-0.505828	6.4824e-86
CCDC86	ENSG00000110104.7	2987.61	-19.8056	-0.766765	7.35807e-86
EBP	ENSG00000147155.6	2408.76	-19.7528	-0.826848	2.08823e-85
PTGES3	ENSG00000110958.11	15832.9	-19.7445	-0.606644	2.46019e-85
SNRPB	ENSG00000125835.13	7267.21	-19.7321	-0.64429	3.13875e-85
SQLE	ENSG00000104549.7	4033.44	-19.7084	-0.693317	5.00739e-85
IPO9	ENSG00000198700.5	6422.03	-19.6983	-0.591514	6.11576e-85
RNASE2	ENSG00000169385.2	401.416	-19.6474	-2.01701	1.65523e-84
RUVBL1	ENSG00000175792.7	4809.8	-19.6323	-0.617766	2.22656e-84
TIMM21	ENSG00000075336.7	1690.47	-19.6302	-0.94539	2.31938e-84
CTH	ENSG00000116761.7	533.92	-19.6196	-1.69556	2.85124e-84
TFRC	ENSG00000072274.8	19568.1	-19.5992	-0.464206	4.25087e-84
ICOSLG	ENSG00000160223.12	2117.83	-19.5983	-0.865719	4.32814e-84
PDIA4	ENSG00000155660.6	6526.28	-19.591	-0.576838	4.99031e-84
ST8SIA4	ENSG00000113532.8	3025.19	-19.5898	-0.735335	5.10219e-84
REEP4	ENSG00000168476.7	4173.87	-19.5683	-0.67776	7.77042e-84
GPR180	ENSG00000152749.7	1428.54	-19.5648	-1.0696	8.32099e-84
CENPQ	ENSG00000031691.6	923.342	-19.5639	-1.36937	8.45069e-84
PLEK	ENSG00000115956.9	6831.18	-19.5515	-0.566487	1.0773e-83
USP14	ENSG00000101557.10	6244.82	-19.5489	-0.56403	1.1311e-83
CARS	ENSG00000110619.12	4825.18	-19.5171	-0.607446	2.10686e-83
PGRMC1	ENSG00000101856.8	1618.42	-19.5122	-1.01763	2.31846e-83
KATNB1	ENSG00000140854.8	2157.47	-19.5062	-0.860692	2.60446e-83
CDC25B	ENSG00000101224.13	3067.33	-19.503	-0.822833	2.76624e-83
MTF2	ENSG00000143033.13	2300.11	-19.4856	-0.816331	3.88568e-83
DEGS1	ENSG00000143753.8	2169.54	-19.4735	-0.870227	4.92034e-83
CALM1	ENSG00000198668.6	8307.58	-19.445	-0.515212	8.55154e-83
ABCB10	ENSG00000135776.4	5737.07	-19.4408	-0.584135	9.27872e-83
MGST1	ENSG00000008394.8	1916.37	-19.4328	-0.900746	1.08334e-82
CENPL	ENSG00000120334.11	920.577	-19.4299	-1.23924	1.14619e-82
GPN3	ENSG00000111231.4	1781.76	-19.4261	-0.901009	1.23121e-82
PVR	ENSG00000073008.10	2925.26	-19.3994	-0.80308	2.06579e-82
NCBP1	ENSG00000136937.8	5205.48	-19.3979	-0.609449	2.12625e-82
CHUK	ENSG00000213341.6	2500.69	-19.3695	-0.801488	3.6868e-82
PRR11	ENSG00000068489.8	4837.42	-19.3639	-0.630746	4.10935e-82
TIMM50	ENSG00000105197.6	7204.21	-19.359	-0.532771	4.5116e-82
MRPL3	ENSG00000114686.4	7732.96	-19.3274	-0.533381	8.31879e-82
CLPP	ENSG00000125656.4	4190.64	-19.3053	-0.647075	1.27289e-81
MAGOHB	ENSG00000111196.5	1198.47	-19.2991	-1.0969	1.43297e-81
MRPL17	ENSG00000158042.8	1927.29	-19.2972	-0.880002	1.48616e-81
GTF2A1	ENSG00000165417.7	1837.12	-19.2937	-0.988666	1.58767e-81
HNRNPM	ENSG00000099783.7	18178.2	-19.2932	-0.442889	1.60176e-81
SART3	ENSG00000075856.7	5159.72	-19.2878	-0.629294	1.77843e-81
SMIM13	ENSG00000224531.4	1199.91	-19.2851	-1.08419	1.86921e-81
LILRA2	ENSG00000239998.1	506.001	-19.284	-1.73322	1.9107e-81
ERH	ENSG00000100632.6	5214.44	-19.2774	-0.5953	2.16731e-81
EIF2S1	ENSG00000134001.8	6786.62	-19.2682	-0.597166	2.58521e-81
PLXNA1	ENSG00000114554.7	3445.04	-19.2567	-0.743618	3.22912e-81
UBTF	ENSG00000108312.10	14083.5	-19.2545	-0.476433	3.36318e-81
MPP2	ENSG00000108852.10	529.054	-19.25	-1.68636	3.66653e-81
TCEB1	ENSG00000154582.12	4594.38	-19.2367	-0.64828	4.72307e-81
NEDD1	ENSG00000139350.7	2287.97	-19.228	-0.807951	5.58326e-81
BTG3	ENSG00000154640.10	694.81	-19.2277	-1.44753	5.60731e-81
TRAIP	ENSG00000183763.4	1055.45	-19.2265	-1.18746	5.73548e-81
GALE	ENSG00000117308.10	1059.65	-19.216	-1.18679	7.01807e-81
DHX33	ENSG00000005100.8	3828.2	-19.2063	-0.688813	8.44155e-81
SRSF2	ENSG00000161547.10	18216.1	-19.1984	-0.441213	9.82058e-81
DCLRE1A	ENSG00000198924.3	1233.62	-19.1962	-1.07807	1.02408e-80
MFSD2A	ENSG00000168389.13	395.848	-19.1942	-1.94312	1.06315e-80
ASCC3	ENSG00000112249.9	5254.51	-19.1884	-0.585362	1.18697e-80
EIF5A	ENSG00000132507.13	17221.1	-19.187	-0.543209	1.21758e-80
MTCH2	ENSG00000109919.5	5437.41	-19.1726	-0.590599	1.60408e-80
COTL1	ENSG00000103187.6	1617.11	-19.1676	-0.98216	1.76716e-80
CBFB	ENSG00000067955.9	5556	-19.1637	-0.79447	1.90172e-80
NUDCD1	ENSG00000120526.6	5193.45	-19.1473	-0.608292	2.60041e-80
FAM122B	ENSG00000156504.12	3110.78	-19.1392	-0.735288	3.03841e-80
SRSF9	ENSG00000111786.4	6250.35	-19.1029	-0.548113	6.08112e-80
DONSON	ENSG00000159147.13	1340.07	-19.0978	-1.06471	6.70174e-80
DDB2	ENSG00000134574.7	1160.83	-19.0939	-1.08909	7.20778e-80
G3BP2	ENSG00000138757.10	9581.93	-19.0872	-0.527788	8.17825e-80
CLUH	ENSG00000132361.12	13803.5	-19.0845	-0.5134	8.61301e-80
RRP1	ENSG00000160214.8	3387.43	-19.0688	-0.672114	1.15914e-79
CISD3	ENSG00000230055.2	2295.54	-19.0507	-0.795757	1.63322e-79
CHAMP1	ENSG00000198824.4	4707.5	-19.0496	-0.60482	1.66593e-79
DCK	ENSG00000156136.5	2202.6	-19.0421	-0.863702	1.92209e-79
H19	ENSG00000130600.11	634.673	-19.0402	-1.48568	1.99014e-79
RTTN	ENSG00000176225.8	1572.37	-19.0356	-0.965357	2.16929e-79
GFM1	ENSG00000168827.10	4340.36	-18.9692	-0.612658	7.66352e-79
FANCM	ENSG00000187790.6	1100.39	-18.926	-1.12874	1.73422e-78
WT1	ENSG00000184937.8	4618.47	-18.9204	-0.59543	1.92827e-78
NIP7	ENSG00000132603.9	3516.09	-18.8757	-0.659056	4.49572e-78
C14orf80	ENSG00000185347.13	848.895	-18.8753	-1.33403	4.5214e-78
MRPL42	ENSG00000198015.8	3396.58	-18.8729	-0.738777	4.73073e-78
AP1B1	ENSG00000100280.12	7325.76	-18.8307	-0.558734	1.04607e-77
MDFIC	ENSG00000135272.5	1295.15	-18.8248	-1.18028	1.16902e-77
PARP1	ENSG00000143799.8	19589.5	-18.8177	-0.437805	1.33498e-77
PODXL2	ENSG00000114631.10	3290.77	-18.8171	-0.717143	1.34905e-77
KDELR2	ENSG00000136240.5	3782.65	-18.7797	-0.676135	2.72751e-77
URB2	ENSG00000135763.5	1829.02	-18.7614	-0.870655	3.83736e-77
NOP16	ENSG00000048162.15	4312.83	-18.759	-0.607019	4.01381e-77
PGAM5	ENSG00000247077.2	1694.72	-18.6657	-0.908503	2.30725e-76
NUP35	ENSG00000163002.8	1137.38	-18.6634	-1.07057	2.40321e-76
SPTSSA	ENSG00000165389.6	898.256	-18.6598	-1.26717	2.57281e-76
GABPB1	ENSG00000104064.12	1632.11	-18.6589	-0.912639	2.61189e-76
NUCKS1	ENSG00000069275.12	20098.9	-18.6104	-0.584771	6.46028e-76
RAD51C	ENSG00000108384.10	1764.3	-18.6028	-0.913134	7.43911e-76
NUDT21	ENSG00000167005.9	8796.8	-18.5876	-0.662836	9.84799e-76
PLAUR	ENSG00000011422.7	680.784	-18.5798	-1.43513	1.13796e-75
EIF4E	ENSG00000151247.8	2221.99	-18.5778	-0.819119	1.18032e-75
DDX39A	ENSG00000123136.10	9813.93	-18.5524	-0.491888	1.89076e-75
NADK2	ENSG00000152620.8	2991.75	-18.5478	-0.717631	2.05866e-75
TCERG1	ENSG00000113649.7	10404.2	-18.5306	-0.511009	2.83539e-75
CCT2	ENSG00000166226.8	16192.1	-18.5022	-0.480771	4.7945e-75
PRDX3	ENSG00000165672.5	11290.3	-18.4778	-0.582316	7.51917e-75
BOLA3	ENSG00000163170.7	1629.16	-18.4561	-0.89819	1.12235e-74
SUCNR1	ENSG00000198829.5	354.663	-18.4416	-2.03305	1.46513e-74
STRA13	ENSG00000169689.10	1545.81	-18.4217	-0.959928	2.1158e-74
CASP2	ENSG00000106144.15	5834.09	-18.4136	-0.579403	2.45327e-74
SIGMAR1	ENSG00000147955.12	6245.17	-18.3963	-0.540677	3.37263e-74
SOAT1	ENSG00000057252.8	2013.89	-18.3859	-0.854483	4.07667e-74
EEF1E1	ENSG00000124802.7	623.742	-18.385	-1.48825	4.14287e-74
UBA2	ENSG00000126261.8	15548.9	-18.383	-0.461656	4.29251e-74
FAM98A	ENSG00000119812.14	2493	-18.3736	-0.789155	5.09462e-74
EZR	ENSG00000092820.13	9349.84	-18.349	-0.473322	7.99543e-74
ANGPT1	ENSG00000154188.5	266.584	-18.3476	-2.50097	8.19487e-74
SCARB1	ENSG00000073060.11	6138.23	-18.3152	-0.531467	1.4861e-73
OGFRL1	ENSG00000119900.7	1966.45	-18.3117	-0.828249	1.58262e-73
CCDC167	ENSG00000198937.8	865.745	-18.2938	-1.22245	2.1945e-73
ADRM1	ENSG00000130706.8	4694.63	-18.2798	-0.572116	2.83072e-73
SMC3	ENSG00000108055.9	7869.26	-18.279	-0.519754	2.87294e-73
ZDHHC6	ENSG00000023041.7	3862.85	-18.2669	-0.724931	3.57894e-73
LGALS12	ENSG00000133317.10	186.958	-18.2487	-3.12632	4.99014e-73
GOT1	ENSG00000120053.9	1764.11	-18.2429	-0.868062	5.54477e-73
HIATL1	ENSG00000148110.11	4089.19	-18.2426	-0.635441	5.56722e-73
FDPS	ENSG00000160752.10	7361.93	-18.2409	-0.52592	5.74107e-73
PPP1R14B	ENSG00000173457.6	5730.11	-18.2164	-0.568177	8.98055e-73
ELAC2	ENSG00000006744.14	7795.9	-18.1959	-0.523046	1.30583e-72
HAX1	ENSG00000143575.10	4694.46	-18.1844	-0.583562	1.60621e-72
MND1	ENSG00000121211.3	1134.85	-18.1719	-1.08329	2.01681e-72
ELOVL5	ENSG00000012660.9	10839	-18.1693	-0.503741	2.11326e-72
RP11-424C20.2	ENSG00000256663.1	1557.74	-18.1616	-0.906202	2.42956e-72
EFHD2	ENSG00000142634.8	4755.62	-18.1531	-0.568703	2.83328e-72
VMA21	ENSG00000160131.9	3412.09	-18.1444	-0.762823	3.31487e-72
LAS1L	ENSG00000001497.12	4803.46	-18.1365	-0.583912	3.82446e-72
CLIC4	ENSG00000169504.10	9477.32	-18.1207	-0.611664	5.08179e-72
SLC28A3	ENSG00000197506.6	859.358	-18.1017	-1.28049	7.15341e-72
SNRPG	ENSG00000143977.9	2441.85	-18.0929	-0.740383	8.38301e-72
TIMM10	ENSG00000134809.4	2377.22	-18.0399	-0.738968	2.18678e-71
ATP13A3	ENSG00000133657.10	11226.7	-18.0359	-0.531748	2.34706e-71
FANCE	ENSG00000112039.3	2089.86	-18.0106	-0.857837	3.7054e-71
CUL1	ENSG00000055130.11	6183.89	-18.0072	-0.538992	3.93448e-71
GTPBP4	ENSG00000107937.14	6654.47	-18.0021	-0.535049	4.30898e-71
MLH1	ENSG00000076242.10	2729.26	-17.978	-0.707418	6.62566e-71
ACSL3	ENSG00000123983.9	4619.6	-17.9746	-0.589081	7.04126e-71
FOXRED1	ENSG00000110074.6	2101.18	-17.974	-0.784303	7.11463e-71
XRCC5	ENSG00000079246.11	22915.2	-17.9665	-0.431319	8.13356e-71
ATAD3A	ENSG00000197785.9	4453.88	-17.9535	-0.610905	1.02655e-70
ARPC5L	ENSG00000136950.9	2110.4	-17.9465	-0.804179	1.16308e-70
TOP3A	ENSG00000177302.10	2433.35	-17.9422	-0.728437	1.2564e-70
APEH	ENSG00000164062.8	7168.15	-17.9124	-0.494805	2.14441e-70
ACLY	ENSG00000131473.12	26210.9	-17.8943	-0.37688	2.95907e-70
PRRT4	ENSG00000224940.4	369.227	-17.884	-1.8619	3.54896e-70
KIF5B	ENSG00000170759.10	11185.1	-17.8802	-0.457003	3.80184e-70
ACAD9	ENSG00000177646.13	4313.56	-17.8792	-0.576367	3.86766e-70
PSMA4	ENSG00000041357.11	8376.32	-17.878	-0.542228	3.94436e-70
LYRM7	ENSG00000186687.11	3722.44	-17.8638	-0.757469	5.083e-70
ZMPSTE24	ENSG00000084073.4	3325.82	-17.8459	-0.782071	7.00147e-70
RNF138	ENSG00000134758.9	2725.4	-17.8302	-0.811472	9.25792e-70
S100A11	ENSG00000163191.5	2264.58	-17.8259	-0.77738	1.00021e-69
PVRL2	ENSG00000130202.5	3619.03	-17.8164	-0.627466	1.18347e-69
HMGN5	ENSG00000198157.6	1449.21	-17.8147	-0.933143	1.21961e-69
NCL	ENSG00000115053.11	52279.5	-17.8112	-0.471205	1.29541e-69
HRH2	ENSG00000113749.5	1879.16	-17.7768	-0.829429	2.38956e-69
GYPC	ENSG00000136732.10	428.708	-17.7714	-1.75022	2.62583e-69
YWHAG	ENSG00000170027.5	22492.7	-17.7631	-0.396174	3.04202e-69
CRYZ	ENSG00000116791.9	837.917	-17.7495	-1.22216	3.87434e-69
WBP11	ENSG00000084463.3	6888.02	-17.744	-0.496899	4.27161e-69
CTDSPL2	ENSG00000137770.9	4506.51	-17.742	-0.598646	4.41846e-69
PNO1	ENSG00000115946.3	1944.88	-17.7317	-0.798849	5.30348e-69
YWHAQ	ENSG00000134308.9	12800.1	-17.7278	-0.513291	5.6836e-69
OAS3	ENSG00000111331.8	1191.46	-17.7273	-1.01638	5.72587e-69
CCDC138	ENSG00000163006.7	1117.41	-17.7233	-1.04384	6.14665e-69
IDH1	ENSG00000138413.9	2855.58	-17.7228	-0.724931	6.19391e-69
NSUN2	ENSG00000037474.10	10857.6	-17.7046	-0.445777	8.55543e-69
BRIX1	ENSG00000113460.8	4566.25	-17.6943	-0.623967	1.026e-68
EHD4	ENSG00000103966.5	719.779	-17.676	-1.26831	1.41772e-68
SSR1	ENSG00000124783.8	11497.5	-17.6757	-0.563798	1.42319e-68
PYGL	ENSG00000100504.12	6418.65	-17.6654	-0.516945	1.70706e-68
CCDC124	ENSG00000007080.6	5275.3	-17.6628	-0.541217	1.78727e-68
WDR43	ENSG00000163811.7	6712.52	-17.6608	-0.530576	1.84966e-68
STAG1	ENSG00000118007.8	3112.5	-17.6594	-0.654928	1.89545e-68
PSMD2	ENSG00000175166.12	9589.84	-17.6554	-0.48621	2.0318e-68
DR1	ENSG00000117505.8	3341.29	-17.6323	-0.672435	3.05332e-68
THBD	ENSG00000178726.6	2306.63	-17.6319	-0.753617	3.07116e-68
BCL2L12	ENSG00000126453.5	2390.22	-17.6311	-0.753289	3.11005e-68
TBC1D31	ENSG00000156787.12	2196.96	-17.6308	-0.761962	3.12469e-68
NOP58	ENSG00000055044.6	7195.86	-17.6308	-0.514825	3.12524e-68
SSB	ENSG00000138385.11	8816.2	-17.6212	-0.498455	3.69253e-68
TUBB6	ENSG00000176014.8	4910.83	-17.6163	-0.57174	4.02398e-68
LRRC14	ENSG00000160959.3	4911.88	-17.6156	-0.573911	4.07092e-68
RQCD1	ENSG00000144580.9	4270.15	-17.6136	-0.605007	4.21549e-68
PARP2	ENSG00000129484.9	1380.28	-17.5926	-0.930477	6.09587e-68
HORMAD1	ENSG00000143452.11	2663.42	-17.5902	-0.698485	6.36106e-68
GFOD1	ENSG00000145990.6	762.935	-17.5842	-1.24561	7.05996e-68
SMC5	ENSG00000198887.7	4236.68	-17.5818	-0.671604	7.36859e-68
RFK	ENSG00000135002.7	1037.1	-17.5797	-1.11192	7.63459e-68
GSG2	ENSG00000177602.4	1736.6	-17.5733	-0.834142	8.53247e-68
PDK1	ENSG00000152256.9	1418.2	-17.5675	-0.909882	9.4382e-68
CDC25C	ENSG00000158402.14	1058.21	-17.5617	-1.07554	1.04517e-67
SFMBT2	ENSG00000198879.7	1873.25	-17.5477	-0.815545	1.33524e-67
BMS1	ENSG00000165733.7	6712.02	-17.5419	-0.514238	1.47646e-67
DCUN1D4	ENSG00000109184.10	1636.81	-17.5314	-0.874372	1.77457e-67
ACTN1	ENSG00000072110.9	16506.2	-17.5305	-0.417053	1.80095e-67
NCR3LG1	ENSG00000188211.4	5678.4	-17.5302	-0.650514	1.81137e-67
TEX30	ENSG00000151287.12	1219.17	-17.5297	-0.996966	1.82432e-67
RRP1B	ENSG00000160208.11	5762.93	-17.5223	-0.539596	2.0712e-67
C19orf48	ENSG00000167747.9	9874.93	-17.5124	-0.482594	2.46376e-67
STRAP	ENSG00000023734.6	5706.34	-17.5016	-0.521473	2.97211e-67
LIMS1	ENSG00000169756.12	2219.81	-17.4953	-0.774996	3.3174e-67
PGM2	ENSG00000169299.9	2984.8	-17.4824	-0.681587	4.14533e-67
TAF5	ENSG00000148835.9	1433.29	-17.4784	-0.91875	4.44926e-67
SIRPA	ENSG00000198053.7	4171.3	-17.4659	-0.584339	5.52667e-67
CCPG1	ENSG00000260916.1	1132.34	-17.4648	-1.10747	5.63237e-67
SNTB1	ENSG00000172164.9	3374.81	-17.441	-0.649364	8.5159e-67
ABCD3	ENSG00000117528.7	2096.27	-17.4188	-0.806913	1.24981e-66
LHFP	ENSG00000183722.7	524.049	-17.4182	-1.50352	1.26181e-66
DLX1	ENSG00000144355.10	355.626	-17.411	-1.89414	1.42924e-66
SLC16A3	ENSG00000141526.10	5451.36	-17.4021	-0.543229	1.66965e-66
RBM14	ENSG00000239306.4	3573.84	-17.3675	-0.623731	3.03434e-66
AHCTF1	ENSG00000153207.10	6262.93	-17.3627	-0.541908	3.29748e-66
RGS16	ENSG00000143333.6	280.484	-17.3578	-2.12888	3.59172e-66
GSPT1	ENSG00000103342.8	11679.7	-17.3566	-0.445971	3.66035e-66
UAP1	ENSG00000117143.9	2590.64	-17.3502	-0.683069	4.09452e-66
ABCC4	ENSG00000125257.9	4718	-17.3479	-0.54835	4.25377e-66
RPS6KA3	ENSG00000177189.8	4287.87	-17.3304	-0.624753	5.75466e-66
PRIM2	ENSG00000146143.13	2540.1	-17.329	-0.705204	5.8992e-66
CXCR4	ENSG00000121966.6	4304.27	-17.3234	-0.578617	6.49299e-66
SNRPD1	ENSG00000167088.6	5374.06	-17.3193	-0.529718	6.96256e-66
PRDX1	ENSG00000117450.9	16157.8	-17.315	-0.511964	7.4968e-66
RIF1	ENSG00000080345.13	7179.77	-17.2897	-0.695619	1.1579e-65
CCDC34	ENSG00000109881.12	822.905	-17.2869	-1.17382	1.21634e-65
RAD54B	ENSG00000197275.8	448.047	-17.2852	-1.60962	1.25163e-65
RBFOX2	ENSG00000100320.18	1049.93	-17.2832	-1.04278	1.2949e-65
POP7	ENSG00000172336.4	2005.24	-17.2759	-0.75864	1.46601e-65
LPCAT1	ENSG00000153395.5	3474.69	-17.268	-0.618935	1.67899e-65
FANCB	ENSG00000181544.9	331.659	-17.2381	-1.90172	2.8126e-65
IMPA1	ENSG00000133731.5	2954.27	-17.2359	-0.685919	2.91717e-65
BAG2	ENSG00000112208.10	3313.14	-17.2254	-0.641054	3.4958e-65
PDIA6	ENSG00000143870.8	12135.3	-17.2078	-0.474687	4.73508e-65
CALM2	ENSG00000143933.12	9577.06	-17.1675	-0.508469	9.45886e-65
COQ3	ENSG00000132423.6	1278.05	-17.1603	-0.972676	1.06989e-64
CDC27	ENSG00000004897.7	8206.72	-17.1487	-0.525685	1.30668e-64
DDX24	ENSG00000089737.11	9098.95	-17.1109	-0.472359	2.48881e-64
HYOU1	ENSG00000149428.14	5474.7	-17.0979	-0.520375	3.10966e-64
HMGN2	ENSG00000198830.6	16592.6	-17.0899	-0.473319	3.56035e-64
MPHOSPH6	ENSG00000135698.5	1209.04	-17.0822	-0.976656	4.05684e-64
MRPL35	ENSG00000132313.10	2999.68	-17.0406	-0.644106	8.25563e-64
MB21D1	ENSG00000164430.11	2332.08	-17.0324	-0.708295	9.49241e-64
IKBKE	ENSG00000143466.9	1063.42	-17.0279	-0.996553	1.02425e-63
RRP12	ENSG00000052749.9	3922.87	-17.027	-0.595475	1.03977e-63
TWISTNB	ENSG00000105849.5	4663.54	-16.9977	-0.566548	1.70993e-63
NOC3L	ENSG00000173145.7	3094.45	-16.9933	-0.655406	1.84082e-63
PATL1	ENSG00000166889.13	4726.99	-16.9908	-0.541559	1.92025e-63
PIK3R3	ENSG00000117461.10	842.762	-16.9908	-1.12823	1.9208e-63
SORD	ENSG00000140263.9	5510.36	-16.9905	-0.541016	1.9267e-63
SENP1	ENSG00000079387.9	2067.54	-16.9889	-0.764941	1.97828e-63
DNMT3B	ENSG00000088305.14	827.976	-16.9755	-1.20353	2.48475e-63
RDH11	ENSG00000072042.8	2023.92	-16.9721	-0.747372	2.62792e-63
ADM2	ENSG00000128165.7	342.839	-16.9539	-1.80868	3.57777e-63
STC2	ENSG00000113739.6	217.13	-16.9414	-2.48217	4.42672e-63
RAB44	ENSG00000255587.3	674.721	-16.9341	-1.32652	5.00792e-63
DYNLL2	ENSG00000264364.2	4924.74	-16.9328	-0.552966	5.11488e-63
ZW10	ENSG00000086827.4	2193.23	-16.9192	-0.72289	6.43811e-63
GATM	ENSG00000171766.11	568.542	-16.9178	-1.40306	6.58095e-63
NANOS1	ENSG00000188613.5	1626.74	-16.8938	-0.843981	9.87202e-63
MOB3A	ENSG00000172081.9	8492.48	-16.8747	-0.484658	1.36377e-62
CDC23	ENSG00000094880.6	4908.8	-16.8556	-0.53326	1.87984e-62
DGAT2	ENSG00000062282.10	793.214	-16.849	-1.15449	2.0994e-62
CECR5	ENSG00000069998.8	3011.15	-16.8238	-0.638385	3.20802e-62
TMEM154	ENSG00000170006.7	1958.22	-16.811	-0.779661	3.97021e-62
TPGS2	ENSG00000134779.10	4280.79	-16.7978	-0.564682	4.95603e-62
TMED9	ENSG00000184840.7	8097.74	-16.7823	-0.467052	6.43105e-62
CPNE7	ENSG00000178773.10	1309.89	-16.7481	-0.95409	1.1383e-61
CENPP	ENSG00000188312.9	1144.78	-16.744	-1.01977	1.21733e-61
ZNF598	ENSG00000167962.8	5153.78	-16.7343	-0.538782	1.43232e-61
NUP93	ENSG00000102900.8	6104.84	-16.7246	-0.517697	1.68298e-61
PRTN3	ENSG00000196415.5	22261.3	-16.7231	-0.470728	1.72442e-61
GRWD1	ENSG00000105447.8	7716.51	-16.7009	-0.494562	2.49797e-61
RADIL	ENSG00000157927.12	360.169	-16.6987	-1.78226	2.58642e-61
SPRED2	ENSG00000198369.5	1800.95	-16.6893	-0.813783	3.03001e-61
CUL3	ENSG00000036257.8	5312.12	-16.6776	-0.506342	3.67422e-61
MANF	ENSG00000145050.11	1193.07	-16.6673	-0.945132	4.35943e-61
FANCC	ENSG00000158169.7	1401.75	-16.6301	-0.879386	8.10676e-61
TAF15	ENSG00000172660.7	14203.7	-16.6243	-0.465816	8.92121e-61
TMED8	ENSG00000100580.7	4005.35	-16.6243	-0.553399	8.92203e-61
PSMD7	ENSG00000103035.6	5726.61	-16.5867	-0.519585	1.66569e-60
EXOC5	ENSG00000070367.11	3874.92	-16.5665	-0.563161	2.32957e-60
HAUS2	ENSG00000137814.5	2870.89	-16.56	-0.645191	2.59291e-60
CHORDC1	ENSG00000110172.7	2350.62	-16.5569	-0.731658	2.72793e-60
BEND3	ENSG00000178409.9	626.837	-16.556	-1.29412	2.76559e-60
LIN9	ENSG00000183814.11	919.624	-16.5525	-1.10982	2.92789e-60
MRPL19	ENSG00000115364.9	2973.69	-16.5502	-0.61319	3.0417e-60
HSPD1	ENSG00000144381.12	32494.9	-16.5402	-0.442648	3.5867e-60
PAPOLA	ENSG00000090060.13	15125.3	-16.5339	-0.43093	3.97835e-60
LONRF1	ENSG00000154359.8	2632.5	-16.5043	-0.672953	6.485e-60
TTC26	ENSG00000105948.9	718.71	-16.4986	-1.20113	7.11876e-60
ST3GAL4	ENSG00000110080.14	2276.06	-16.497	-0.708731	7.29706e-60
FUBP1	ENSG00000162613.12	7947.45	-16.4811	-0.441367	9.48939e-60
C12orf29	ENSG00000133641.13	1342.87	-16.4743	-0.882762	1.06047e-59
VDAC1	ENSG00000213585.6	14454.5	-16.4671	-0.42789	1.19477e-59
TTL	ENSG00000114999.7	1834.59	-16.4624	-0.783114	1.29024e-59
CSRP1	ENSG00000159176.9	3520.24	-16.4588	-0.593894	1.36791e-59
CIRH1A	ENSG00000141076.13	5211.46	-16.458	-0.493529	1.38606e-59
PDE12	ENSG00000174840.8	2358.91	-16.4563	-0.756537	1.42329e-59
RNPEP	ENSG00000176393.6	5717.43	-16.4466	-0.513947	1.66837e-59
KITLG	ENSG00000049130.9	209.712	-16.4432	-2.35963	1.76448e-59
ALDH1B1	ENSG00000137124.6	2543.52	-16.4422	-0.658457	1.79286e-59
POLR3K	ENSG00000161980.5	1039.01	-16.4364	-0.979353	1.96814e-59
ATIC	ENSG00000138363.10	8846.44	-16.431	-0.434608	2.15156e-59
APP	ENSG00000142192.16	6343.46	-16.4231	-0.474629	2.45079e-59
LIN54	ENSG00000189308.6	1566.51	-16.4229	-0.814081	2.45436e-59
PFKP	ENSG00000067057.12	6219.07	-16.4183	-0.524796	2.64583e-59
LMBR1	ENSG00000105983.15	3474.15	-16.4106	-0.638371	3.0048e-59
HNRNPDL	ENSG00000152795.13	17045.6	-16.4079	-0.406332	3.13849e-59
LAPTM4B	ENSG00000104341.12	2134.68	-16.4008	-0.722066	3.52359e-59
EIF2B3	ENSG00000070785.12	3097.79	-16.3959	-0.604332	3.82024e-59
PRMT3	ENSG00000185238.8	2656.13	-16.3914	-0.643333	4.10775e-59
DNAJA3	ENSG00000103423.9	5973.62	-16.3805	-0.484811	4.91538e-59
RARS	ENSG00000113643.4	5647.99	-16.3632	-0.491828	6.52377e-59
EIF5B	ENSG00000158417.6	11147.7	-16.3586	-0.470426	7.03398e-59
SLC2A5	ENSG00000142583.13	3332.31	-16.3478	-0.593166	8.38563e-59
POMP	ENSG00000132963.7	5824.88	-16.3419	-0.521927	9.23453e-59
HIGD1A	ENSG00000181061.9	1528.37	-16.3376	-0.878019	9.89963e-59
RPS6KB1	ENSG00000108443.9	4588.05	-16.3355	-0.590045	1.02323e-58
RABL3	ENSG00000144840.4	3318.14	-16.3262	-0.584571	1.19181e-58
OIP5	ENSG00000104147.4	598.84	-16.277	-1.27196	2.65658e-58
PRRG4	ENSG00000135378.3	792.05	-16.2666	-1.10499	3.14192e-58
PPP2CA	ENSG00000113575.5	7293.46	-16.2355	-0.544032	5.21457e-58
GNB4	ENSG00000114450.5	2108.75	-16.227	-0.726054	5.97913e-58
ADNP2	ENSG00000101544.4	2742.03	-16.2128	-0.667731	7.53341e-58
TNPO2	ENSG00000105576.11	9486.44	-16.212	-0.409096	7.62115e-58
LTB4R	ENSG00000213903.4	1684.15	-16.2104	-0.807331	7.82366e-58
MEA1	ENSG00000124733.3	3071.38	-16.2003	-0.605308	9.20849e-58
UMPS	ENSG00000114491.9	2959.6	-16.1972	-0.678261	9.67762e-58
LINC00998	ENSG00000214194.4	4036.82	-16.1894	-0.607127	1.09746e-57
HSP90AA1	ENSG00000080824.14	57427.6	-16.189	-0.465965	1.10295e-57
POLR3H	ENSG00000100413.12	2826.47	-16.1791	-0.619252	1.29498e-57
RPN2	ENSG00000118705.12	13229.5	-16.1769	-0.403934	1.33885e-57
DDX3X	ENSG00000215301.5	18574.1	-16.1752	-0.385259	1.37592e-57
SMIM15	ENSG00000188725.3	4196.83	-16.1666	-0.72688	1.58139e-57
ODF2	ENSG00000136811.12	4944.44	-16.157	-0.523789	1.84288e-57
TOR3A	ENSG00000186283.9	2260.45	-16.1341	-0.703322	2.6645e-57
RPL22L1	ENSG00000163584.13	2629.74	-16.1234	-0.683835	3.16813e-57
DDN	ENSG00000181418.7	1537.32	-16.1202	-0.805565	3.3292e-57
NRGN	ENSG00000154146.8	195.429	-16.1099	-2.42696	3.93234e-57
ALDOC	ENSG00000109107.9	1427.15	-16.1081	-0.824082	4.04001e-57
GPR153	ENSG00000158292.6	1120.44	-16.0941	-0.953748	5.06086e-57
KIAA0020	ENSG00000080608.9	3641.59	-16.083	-0.578891	6.04133e-57
NME1	ENSG00000239672.3	2143.21	-16.0765	-0.736091	6.70278e-57
ARL6IP6	ENSG00000177917.6	1418.18	-16.0763	-0.878994	6.7171e-57
HBS1L	ENSG00000112339.10	4955.45	-16.0762	-0.511893	6.72741e-57
DGCR8	ENSG00000128191.9	2783.75	-16.0475	-0.624209	1.0659e-56
PRKCD	ENSG00000163932.9	5396.33	-16.0393	-0.497034	1.21581e-56
TMEM147	ENSG00000105677.7	3834.36	-16.021	-0.568826	1.629e-56
MIPEP	ENSG00000027001.7	2130.32	-16.0047	-0.6945	2.11386e-56
LSM11	ENSG00000155858.5	1465.22	-16.0018	-0.811195	2.21185e-56
ACOT11	ENSG00000162390.13	427.536	-16.0013	-1.50595	2.22956e-56
HEATR1	ENSG00000119285.6	8179.27	-15.9904	-0.466701	2.65101e-56
CHAC2	ENSG00000143942.4	417.004	-15.9781	-1.54519	3.22779e-56
SUMO1	ENSG00000116030.12	4001.05	-15.9724	-0.586159	3.53455e-56
CCDC15	ENSG00000149548.10	732.309	-15.9664	-1.13181	3.89137e-56
ROPN1L	ENSG00000145491.7	306.698	-15.9611	-1.86267	4.22891e-56
INIP	ENSG00000148153.9	2326.01	-15.9555	-0.658864	4.6225e-56
ASPH	ENSG00000198363.11	1832.64	-15.9548	-0.734838	4.67213e-56
ACSL1	ENSG00000151726.9	4901.8	-15.9497	-0.491552	5.07266e-56
FAM126A	ENSG00000122591.7	3600.1	-15.9439	-0.573002	5.55416e-56
LARS	ENSG00000133706.13	24995.4	-15.9359	-0.372495	6.30559e-56
ITPR3	ENSG00000096433.6	1030.22	-15.9135	-0.967213	9.00932e-56
CYP2R1	ENSG00000186104.6	603.923	-15.9121	-1.25489	9.19728e-56
POFUT1	ENSG00000101346.7	6685.37	-15.9091	-0.477207	9.65072e-56
RBM25	ENSG00000119707.9	9421.02	-15.8984	-0.476926	1.14132e-55
CSTF2	ENSG00000101811.9	1674.41	-15.884	-0.769958	1.43447e-55
RRP36	ENSG00000124541.6	2873.02	-15.8779	-0.610104	1.58024e-55
ATG3	ENSG00000144848.6	3532.74	-15.8264	-0.565587	3.57838e-55
PRPF4	ENSG00000136875.8	3956.04	-15.8241	-0.525813	3.70507e-55
LMAN1	ENSG00000074695.5	7889.24	-15.8098	-0.486848	4.65079e-55
CDR2L	ENSG00000109089.7	207.412	-15.8016	-2.24109	5.28634e-55
TYRO3	ENSG00000092445.7	904.406	-15.7982	-1.08094	5.57892e-55
YWHAH	ENSG00000128245.10	5901.02	-15.7777	-0.483397	7.7031e-55
NLN	ENSG00000123213.18	6638.56	-15.762	-0.450788	9.86982e-55
GPATCH4	ENSG00000160818.12	3715.38	-15.758	-0.568542	1.04995e-54
ABCF1	ENSG00000204574.8	6076.85	-15.7398	-0.474123	1.39682e-54
LCP1	ENSG00000136167.9	38956.2	-15.7397	-0.377977	1.39739e-54
MRPS34	ENSG00000074071.9	4508.84	-15.7181	-0.502915	1.96064e-54
SCO1	ENSG00000133028.6	2252.19	-15.7168	-0.675084	2.00192e-54
MS4A3	ENSG00000149516.9	181.688	-15.7143	-2.46751	2.07941e-54
LPGAT1	ENSG00000123684.8	1976.04	-15.7115	-0.729341	2.17306e-54
PPP4R2	ENSG00000163605.10	4200.71	-15.7078	-0.610721	2.30194e-54
VOPP1	ENSG00000154978.8	1665.04	-15.6993	-0.767751	2.62843e-54
C11orf24	ENSG00000171067.6	1139.95	-15.6893	-0.937076	3.07239e-54
THOC3	ENSG00000051596.5	2226.05	-15.6856	-0.656976	3.25612e-54
ABHD11	ENSG00000106077.14	978.028	-15.681	-0.973067	3.49822e-54
ULBP1	ENSG00000111981.4	392.955	-15.6712	-1.62661	4.0802e-54
C18orf54	ENSG00000166845.9	596.135	-15.6566	-1.2295	5.12485e-54
SNRPD3	ENSG00000100028.7	4996.93	-15.6528	-0.511624	5.4373e-54
NR2C2AP	ENSG00000184162.10	1380.93	-15.6469	-0.856511	5.96051e-54
API5	ENSG00000166181.8	5976.98	-15.6444	-0.496115	6.19339e-54
CENPJ	ENSG00000151849.10	4272.65	-15.6419	-0.599682	6.43806e-54
PCMT1	ENSG00000120265.12	5740.37	-15.6357	-0.474868	7.08431e-54
CASZ1	ENSG00000130940.10	943.881	-15.6351	-0.979805	7.15245e-54
GTF2H3	ENSG00000111358.9	3869.87	-15.6323	-0.628928	7.46406e-54
NLRP3	ENSG00000162711.12	686.026	-15.6288	-1.14482	7.88087e-54
HSPE1	ENSG00000115541.6	1314.8	-15.625	-1.01857	8.3609e-54
TRMT6	ENSG00000089195.10	1854.4	-15.6189	-0.738125	9.18999e-54
MTAP	ENSG00000099810.14	3170.1	-15.6095	-0.650913	1.06426e-53
ABTB2	ENSG00000166016.4	622.268	-15.5884	-1.18544	1.47666e-53
PANK3	ENSG00000120137.6	8406.28	-15.5882	-0.567878	1.48032e-53
INSIG1	ENSG00000186480.8	10442.8	-15.5811	-0.469227	1.65203e-53
FAM178A	ENSG00000119906.7	2913.61	-15.5811	-0.626434	1.65203e-53
C1orf106	ENSG00000163362.6	157.295	-15.5759	-2.7428	1.79015e-53
DCAF13	ENSG00000164934.9	7311.14	-15.5744	-0.45584	1.83214e-53
KLHL23	ENSG00000213160.5	664.577	-15.5608	-1.24051	2.26244e-53
GIMAP6	ENSG00000133561.11	621.156	-15.5559	-1.19076	2.44123e-53
GGCT	ENSG00000006625.13	3918.02	-15.5553	-0.593755	2.46165e-53
DBN1	ENSG00000113758.9	1897.23	-15.5501	-0.705916	2.66462e-53
CD2AP	ENSG00000198087.7	1579.59	-15.5485	-0.789322	2.7307e-53
PUS1	ENSG00000177192.9	2191.99	-15.5473	-0.67524	2.7804e-53
CCNH	ENSG00000134480.9	2878.83	-15.5243	-0.596378	3.97462e-53
SNRPA1	ENSG00000131876.12	3137.12	-15.5229	-0.598731	4.05807e-53
TPD52	ENSG00000076554.11	3669.68	-15.5088	-0.736014	5.05407e-53
UTP15	ENSG00000164338.5	1775.29	-15.5021	-0.751197	5.60176e-53
NDUFS1	ENSG00000023228.9	6412.56	-15.501	-0.460334	5.69695e-53
UNC5B	ENSG00000107731.8	1281.37	-15.4648	-0.897876	9.98815e-53
VAV2	ENSG00000160293.12	1344.68	-15.4645	-0.811056	1.00201e-52
RNF219	ENSG00000152193.7	2816.16	-15.4468	-0.593639	1.31747e-52
TCF19	ENSG00000137310.7	327.87	-15.4454	-1.67955	1.34557e-52
STARD4	ENSG00000164211.8	1233.23	-15.4314	-0.927039	1.67238e-52
HMGN3	ENSG00000118418.10	3001	-15.4224	-0.623933	1.91778e-52
PFKFB4	ENSG00000114268.7	872.916	-15.3957	-1.02715	2.89413e-52
VKORC1L1	ENSG00000196715.5	5082.14	-15.3881	-0.50233	3.24953e-52
L3MBTL2	ENSG00000100395.10	2729.97	-15.3874	-0.600417	3.28092e-52
SLC19A2	ENSG00000117479.8	529.108	-15.3794	-1.28032	3.71288e-52
ZFR	ENSG00000056097.11	16089.4	-15.3684	-0.369968	4.38801e-52
TSN	ENSG00000211460.7	6192.02	-15.3558	-0.528347	5.32363e-52
CNOT6	ENSG00000113300.7	6006.98	-15.3524	-0.468976	5.61128e-52
GNPNAT1	ENSG00000100522.4	2721.93	-15.3289	-0.675182	8.03893e-52
ATP2A3	ENSG00000074370.13	5541.55	-15.3139	-0.469212	1.01041e-51
RNASEH1	ENSG00000171865.5	1468.69	-15.3094	-0.771378	1.0818e-51
PAQR3	ENSG00000163291.10	977.029	-15.3042	-0.965897	1.16838e-51
WDR12	ENSG00000138442.5	4797.1	-15.3015	-0.47859	1.21725e-51
FAM161A	ENSG00000170264.8	512.078	-15.299	-1.30921	1.26478e-51
NAMPT	ENSG00000105835.7	2664.38	-15.2911	-0.646647	1.42692e-51
ATP13A2	ENSG00000159363.13	1854.95	-15.2828	-0.707887	1.62049e-51
PPP1R15B	ENSG00000158615.8	5064.73	-15.27	-0.50052	1.96831e-51
KPNA3	ENSG00000102753.5	5524.57	-15.2692	-0.488575	1.99211e-51
PIK3C2B	ENSG00000133056.9	1448.36	-15.2679	-0.771776	2.0291e-51
FBXO45	ENSG00000174013.7	2990.71	-15.2587	-0.633611	2.33703e-51
BCLAF1	ENSG00000029363.11	17680.2	-15.2504	-0.391878	2.65042e-51
TMEM209	ENSG00000146842.12	3534.85	-15.2429	-0.539277	2.97392e-51
GAR1	ENSG00000109534.12	1773.66	-15.2228	-0.839943	4.02827e-51
PRNP	ENSG00000171867.12	2404.83	-15.2104	-0.626001	4.86459e-51
PSMC5	ENSG00000087191.8	9082.04	-15.2037	-0.41714	5.37438e-51
PRMT1	ENSG00000126457.16	16875.6	-15.1968	-0.40544	5.96926e-51
GPSM2	ENSG00000121957.8	1479.28	-15.1724	-0.789171	8.64437e-51
COL4A2	ENSG00000134871.13	2038.84	-15.1688	-0.67493	9.13069e-51
UBE3C	ENSG00000009335.13	7910.13	-15.1622	-0.417115	1.00798e-50
SURF4	ENSG00000148248.9	14196.3	-15.1536	-0.389125	1.14728e-50
GK	ENSG00000198814.8	848.352	-15.1479	-1.01375	1.25141e-50
DDX55	ENSG00000111364.11	2807.18	-15.1423	-0.59565	1.36176e-50
TXNDC17	ENSG00000129235.6	1695.7	-15.134	-0.718769	1.54117e-50
MANEA	ENSG00000172469.10	1714.94	-15.1184	-0.718318	1.95198e-50
KCNAB2	ENSG00000069424.10	14830.7	-15.1161	-0.370201	2.02116e-50
UPB1	ENSG00000100024.10	386.659	-15.1143	-1.49539	2.0741e-50
AK4	ENSG00000162433.10	559.637	-15.0949	-1.22865	2.78275e-50
CBX5	ENSG00000094916.9	14792.7	-15.0939	-0.398576	2.82375e-50
MCUR1	ENSG00000050393.7	3807.41	-15.0922	-0.531963	2.89407e-50
C1QBP	ENSG00000108561.4	13165.6	-15.0812	-0.42801	3.42008e-50
KCTD9	ENSG00000104756.11	3188.9	-15.0791	-0.566225	3.52461e-50
POLR1B	ENSG00000125630.11	4585.02	-15.0665	-0.502937	4.25702e-50
RP11-22B23.1	ENSG00000111788.9	1298.2	-15.0665	-0.884003	4.26029e-50
SRSF3	ENSG00000112081.12	17287.9	-15.066	-0.451973	4.28541e-50
ZCCHC24	ENSG00000165424.6	876.82	-15.0624	-1.00096	4.52348e-50
G3BP1	ENSG00000145907.10	19489.9	-15.0599	-0.394599	4.69326e-50
ANAPC15	ENSG00000110200.4	1767.91	-15.055	-0.716339	5.05775e-50
ALG3	ENSG00000214160.5	3484.71	-15.0533	-0.597574	5.18039e-50
PES1	ENSG00000100029.13	7201.7	-15.0465	-0.410086	5.73991e-50
CHD1	ENSG00000153922.6	6216.8	-15.0449	-0.443312	5.87706e-50
PRKD3	ENSG00000115825.5	3871.85	-15.0441	-0.514985	5.95035e-50
DNAJC11	ENSG00000007923.11	5594.58	-15.039	-0.444993	6.41993e-50
KIF2A	ENSG00000068796.12	4853.81	-15.0365	-0.487978	6.65421e-50
SRGN	ENSG00000122862.4	5504.61	-15.0246	-0.546226	7.96233e-50
CEP97	ENSG00000182504.6	886.422	-15.0203	-1.00745	8.4781e-50
RUSC1	ENSG00000160753.11	1219.76	-15.0094	-0.837032	9.99542e-50
EIF4G1	ENSG00000114867.15	25641.1	-14.9911	-0.335101	1.31443e-49
CAND1	ENSG00000111530.8	8099.89	-14.9884	-0.412051	1.36912e-49
MIEF1	ENSG00000100335.8	6147.31	-14.9764	-0.4428	1.6381e-49
DPY19L1	ENSG00000173852.9	3051.7	-14.9551	-0.58454	2.25611e-49
CPSF2	ENSG00000165934.8	7251.09	-14.9493	-0.423861	2.46004e-49
AIF1	ENSG00000204472.8	620.768	-14.9289	-1.23765	3.33854e-49
NPAT	ENSG00000149308.12	1590.78	-14.9232	-0.719599	3.6358e-49
EFTUD2	ENSG00000108883.8	18927.4	-14.9158	-0.368509	4.05938e-49
VBP1	ENSG00000155959.6	2784.36	-14.909	-0.634291	4.48973e-49
PSMA3	ENSG00000100567.8	6249.28	-14.8928	-0.447371	5.71186e-49
HSPA4	ENSG00000170606.9	16751.2	-14.883	-0.371589	6.61432e-49
ATL3	ENSG00000184743.8	4431.15	-14.8795	-0.49568	6.9563e-49
NABP2	ENSG00000139579.8	2142.48	-14.8743	-0.652246	7.515e-49
GPRIN1	ENSG00000169258.6	508.573	-14.8731	-1.24455	7.64589e-49
MRPL39	ENSG00000154719.9	2754.82	-14.8691	-0.575518	8.11815e-49
NRIP3	ENSG00000175352.6	853.627	-14.8677	-0.96324	8.28252e-49
MLST8	ENSG00000167965.13	3337.31	-14.8599	-0.576547	9.29566e-49
PPRC1	ENSG00000148840.6	4353.91	-14.8594	-0.491909	9.35601e-49
C5orf34	ENSG00000172244.4	629.661	-14.8518	-1.16654	1.04678e-48
POLR3B	ENSG00000013503.5	1413.16	-14.8497	-0.789599	1.07888e-48
GPD1L	ENSG00000152642.6	1874.21	-14.8472	-0.674774	1.11755e-48
SYPL1	ENSG00000008282.3	4330.14	-14.8472	-0.654561	1.11755e-48
PYCRL	ENSG00000104524.9	1491.94	-14.8448	-0.751788	1.15765e-48
DNAJB11	ENSG00000090520.6	3200.69	-14.8438	-0.534054	1.17517e-48
KIAA1715	ENSG00000144320.9	2373.64	-14.8361	-0.709479	1.31705e-48
NUP153	ENSG00000124789.7	13754.7	-14.8203	-0.357631	1.66137e-48
TRIM36	ENSG00000152503.5	282.373	-14.8182	-1.72562	1.71288e-48
CCDC18	ENSG00000122483.13	1418.25	-14.7995	-0.82818	2.26253e-48
XAF1	ENSG00000132530.12	2044.06	-14.7885	-0.640787	2.6579e-48
EED	ENSG00000074266.13	1315.52	-14.7884	-0.797659	2.66214e-48
HMGB1	ENSG00000189403.10	26648.1	-14.7791	-0.448931	3.05122e-48
TAGLN2	ENSG00000158710.10	15957.3	-14.7556	-0.36287	4.31583e-48
CCT3	ENSG00000163468.10	19353.4	-14.7529	-0.383501	4.48687e-48
HHEX	ENSG00000152804.6	1147.16	-14.7459	-0.845674	4.96785e-48
PMAIP1	ENSG00000141682.11	1127.82	-14.7375	-0.906991	5.61962e-48
CCDC137	ENSG00000185298.8	2115.24	-14.7358	-0.645839	5.75631e-48
NOM1	ENSG00000146909.3	3761.34	-14.7318	-0.504977	6.10406e-48
ENO2	ENSG00000111674.4	818.474	-14.7295	-1.00133	6.31162e-48
CCDC117	ENSG00000159873.5	4520.52	-14.6964	-0.493256	1.02816e-47
MRPL18	ENSG00000112110.5	4884.53	-14.6946	-0.46698	1.05424e-47
LARP4	ENSG00000161813.16	5425.51	-14.6913	-0.451948	1.10631e-47
RAP2A	ENSG00000125249.6	3113.46	-14.672	-0.622323	1.46678e-47
METTL4	ENSG00000101574.10	921.782	-14.6696	-0.920425	1.51732e-47
ZDHHC3	ENSG00000163812.9	3910.34	-14.6638	-0.516412	1.65268e-47
CBX1	ENSG00000108468.10	5212.26	-14.6553	-0.464679	1.87039e-47
HSPB11	ENSG00000081870.7	1746.16	-14.6497	-0.690977	2.02886e-47
DPY19L3	ENSG00000178904.14	4977.74	-14.6259	-0.538849	2.87542e-47
MIR17HG	ENSG00000215417.6	331.728	-14.5995	-1.55138	4.23053e-47
SLIRP	ENSG00000119705.5	2065.01	-14.5606	-0.634323	7.46975e-47
SAMD1	ENSG00000141858.7	4004.95	-14.5604	-0.519889	7.48629e-47
DDX1	ENSG00000079785.10	9264.06	-14.5587	-0.427574	7.67179e-47
KHK	ENSG00000138030.8	347.261	-14.5552	-1.51159	8.06348e-47
PGP	ENSG00000184207.8	1611.91	-14.5547	-0.722052	8.11594e-47
RP11-145M9.4	ENSG00000269728.1	1023.65	-14.5498	-0.912262	8.69834e-47
DENR	ENSG00000139726.6	6014.21	-14.5432	-0.464346	9.57396e-47
TXNRD1	ENSG00000198431.11	11397.3	-14.5415	-0.36634	9.81007e-47
PTPLAD1	ENSG00000074696.8	5886.82	-14.5396	-0.435124	1.00711e-46
FBXO22	ENSG00000167196.9	1883.78	-14.5349	-0.666009	1.07866e-46
DCAF12	ENSG00000198876.8	7538.35	-14.5335	-0.401804	1.09958e-46
DBF4B	ENSG00000161692.13	2330.98	-14.5225	-0.612416	1.29128e-46
ALDH9A1	ENSG00000143149.8	4095.87	-14.5203	-0.499317	1.33163e-46
SETD3	ENSG00000183576.8	4166.18	-14.5153	-0.482871	1.43166e-46
ARL6IP1	ENSG00000170540.10	6814.86	-14.4993	-0.475603	1.80648e-46
ZRANB2	ENSG00000132485.8	7700.72	-14.4891	-0.523132	2.09457e-46
TPMT	ENSG00000137364.4	1656.75	-14.4883	-0.700517	2.11556e-46
ZNF326	ENSG00000162664.12	2283.9	-14.4805	-0.644919	2.3697e-46
SPRY4	ENSG00000187678.8	103.014	-14.4792	-3.39242	2.41169e-46
PDS5B	ENSG00000083642.14	5830.26	-14.4758	-0.450383	2.53494e-46
RASA2	ENSG00000155903.7	1616.73	-14.4726	-0.702222	2.65327e-46
EMC8	ENSG00000131148.4	1859	-14.4699	-0.669316	2.75557e-46
HSP90B1	ENSG00000166598.8	17474.3	-14.4659	-0.397021	2.91766e-46
ARMC6	ENSG00000105676.9	5779.12	-14.4636	-0.452037	3.01652e-46
DESI2	ENSG00000121644.14	2529.68	-14.4423	-0.645944	4.09438e-46
KCNQ5	ENSG00000185760.11	1793.01	-14.4415	-0.670891	4.14051e-46
TDG	ENSG00000139372.10	3504.03	-14.4308	-0.517916	4.82749e-46
ANKLE1	ENSG00000160117.10	3411.23	-14.4196	-0.510231	5.66872e-46
LARS2	ENSG00000011376.5	2762.12	-14.4013	-0.553576	7.38814e-46
DOCK2	ENSG00000134516.11	17415.3	-14.397	-0.368412	7.84937e-46
SLC25A17	ENSG00000100372.10	1506.19	-14.3942	-0.724419	8.17323e-46
MRPL47	ENSG00000136522.9	2323.48	-14.3846	-0.606504	9.38778e-46
ATP1B3	ENSG00000069849.6	5482.39	-14.3833	-0.438194	9.56129e-46
MRPL4	ENSG00000105364.9	6633.64	-14.3824	-0.450541	9.68087e-46
ECE1	ENSG00000117298.10	1917.99	-14.3796	-0.647111	1.00748e-45
ATP5G1	ENSG00000159199.9	4354.6	-14.3746	-0.462132	1.08202e-45
GMCL1	ENSG00000087338.4	1494.84	-14.3692	-0.724651	1.16845e-45
NAE1	ENSG00000159593.10	5579.69	-14.3644	-0.482421	1.25086e-45
PLS1	ENSG00000120756.8	755.508	-14.3488	-1.04034	1.56636e-45
FADS1	ENSG00000149485.12	7949.41	-14.3446	-0.386724	1.66125e-45
C2orf44	ENSG00000163026.7	1658.1	-14.3443	-0.676631	1.6692e-45
USP54	ENSG00000166348.13	1287.41	-14.344	-0.825115	1.67486e-45
GSTP1	ENSG00000084207.11	5701.51	-14.3417	-0.457522	1.72941e-45
NUDT1	ENSG00000106268.11	2642.19	-14.3414	-0.567349	1.73737e-45
CLPB	ENSG00000162129.8	1708.61	-14.3407	-0.682749	1.75201e-45
ZCCHC8	ENSG00000033030.9	2542.87	-14.3404	-0.577688	1.75975e-45
RBM27	ENSG00000091009.6	5189.87	-14.3386	-0.478049	1.80404e-45
XRCC6	ENSG00000196419.8	23475.5	-14.3341	-0.364277	1.92486e-45
MAPRE2	ENSG00000166974.8	2115.06	-14.3212	-0.637214	2.31275e-45
FAM216A	ENSG00000204856.7	1144.47	-14.3174	-0.810092	2.44116e-45
WDR3	ENSG00000065183.11	5747.21	-14.3043	-0.433806	2.94492e-45
DLEU2	ENSG00000231607.4	345.735	-14.2795	-1.52747	4.19724e-45
HAUS1	ENSG00000152240.8	2345.57	-14.2695	-0.619211	4.84119e-45
ECHDC1	ENSG00000093144.14	5513.77	-14.2526	-0.470034	6.17056e-45
NAT10	ENSG00000135372.4	8351.97	-14.2478	-0.376359	6.60697e-45
CEP120	ENSG00000168944.11	2771.47	-14.227	-0.541877	8.86788e-45
HBEGF	ENSG00000113070.6	432.214	-14.2151	-1.42723	1.05005e-44
VDR	ENSG00000111424.6	1014.39	-14.2071	-0.852482	1.17503e-44
TESC	ENSG00000088992.13	1795.73	-14.1993	-0.677758	1.3122e-44
NUP37	ENSG00000075188.4	2084.02	-14.1957	-0.636252	1.38117e-44
SDF2L1	ENSG00000128228.4	963.534	-14.1942	-0.890493	1.41005e-44
REXO4	ENSG00000148300.7	3856.82	-14.1931	-0.482445	1.42999e-44
TRMT10C	ENSG00000174173.6	2155.73	-14.1909	-0.642434	1.47557e-44
BAZ1A	ENSG00000198604.6	9119.92	-14.1835	-0.372287	1.63914e-44
USP10	ENSG00000103194.11	6037.39	-14.177	-0.44885	1.79744e-44
TGFBR1	ENSG00000106799.8	2223.9	-14.1566	-0.706782	2.39702e-44
LRP3	ENSG00000130881.9	1928.79	-14.155	-0.724117	2.45056e-44
NDUFA5	ENSG00000128609.10	4004.73	-14.1505	-0.571372	2.60753e-44
MDC1	ENSG00000137337.10	1853.98	-14.1488	-0.653803	2.66945e-44
GSTCD	ENSG00000138780.10	1358.92	-14.1433	-0.769295	2.88555e-44
AKAP1	ENSG00000121057.8	7735.83	-14.1396	-0.382746	3.04182e-44
CSTA	ENSG00000121552.3	2483.93	-14.1375	-0.608075	3.13018e-44
CAMSAP2	ENSG00000118200.10	147.307	-14.1375	-2.44769	3.13203e-44
NEDD4	ENSG00000069869.11	1412.8	-14.1204	-0.720239	3.98822e-44
TMEM64	ENSG00000180694.9	943.483	-14.0982	-0.934907	5.45617e-44
COPS8	ENSG00000198612.6	2525.2	-14.0892	-0.576212	6.19062e-44
RAVER1	ENSG00000161847.9	4658.28	-14.0877	-0.467851	6.31855e-44
PPP3CA	ENSG00000138814.12	2781.41	-14.0751	-0.577428	7.55472e-44
STARD8	ENSG00000130052.9	1460.94	-14.0517	-0.704209	1.04887e-43
AIM1	ENSG00000112297.10	2507.34	-14.049	-0.611363	1.0882e-43
PPP1R16B	ENSG00000101445.5	184.696	-14.044	-2.10099	1.16632e-43
TIMM17A	ENSG00000134375.6	3853.71	-14.0389	-0.537236	1.25333e-43
NCOA7	ENSG00000111912.14	795.437	-14.036	-0.947237	1.30511e-43
DANCR	ENSG00000226950.2	3340	-14.0207	-0.531132	1.61719e-43
MYBL1	ENSG00000185697.12	271.5	-14.0145	-1.6467	1.76391e-43
MRPL14	ENSG00000180992.5	2736.27	-14.0124	-0.541575	1.81429e-43
PAXIP1	ENSG00000157212.14	3903.54	-14.0012	-0.476929	2.11944e-43
FARP2	ENSG00000006607.9	1923.32	-13.9939	-0.648784	2.34733e-43
IL17RA	ENSG00000177663.9	2679.31	-13.9873	-0.558214	2.57597e-43
DBR1	ENSG00000138231.8	1424.8	-13.9814	-0.715643	2.79529e-43
APEX2	ENSG00000169188.4	1917.32	-13.9813	-0.636777	2.79985e-43
GNL3	ENSG00000163938.12	10186	-13.9778	-0.390653	2.93906e-43
TMEM194B	ENSG00000189362.7	1295.05	-13.9723	-0.762438	3.16898e-43
PMPCA	ENSG00000165688.7	5401.48	-13.9682	-0.428719	3.35695e-43
FAM86A	ENSG00000118894.10	850.084	-13.967	-0.910542	3.41468e-43
FAM72D	ENSG00000215784.4	321.345	-13.9612	-1.52981	3.70037e-43
PRPF40A	ENSG00000196504.11	10766	-13.9549	-0.390965	4.03847e-43
MAMDC4	ENSG00000177943.9	594.525	-13.9491	-1.13176	4.37227e-43
MYCBP	ENSG00000214114.4	1505.51	-13.9434	-0.699123	4.73183e-43
NDUFAB1	ENSG00000004779.5	3510.6	-13.943	-0.514479	4.75689e-43
EIF3J	ENSG00000104131.8	7690.77	-13.9137	-0.462677	7.16672e-43
POLDIP2	ENSG00000004142.7	9452	-13.9053	-0.363874	8.04281e-43
XYLB	ENSG00000093217.5	247.128	-13.891	-1.75087	9.82644e-43
SF3A3	ENSG00000183431.7	8699.35	-13.8816	-0.382503	1.11979e-42
IER5	ENSG00000162783.8	1129.29	-13.8651	-0.789505	1.40617e-42
RUVBL2	ENSG00000183207.8	12232.6	-13.8631	-0.335532	1.44451e-42
GPR125	ENSG00000152990.9	1554.79	-13.8589	-0.701243	1.52973e-42
TNKS1BP1	ENSG00000149115.9	2714.06	-13.8458	-0.541497	1.8347e-42
UQCRQ	ENSG00000164405.6	3769.83	-13.8269	-0.534642	2.38234e-42
FAM136A	ENSG00000035141.3	4340.03	-13.8254	-0.476865	2.43004e-42
TMEM126B	ENSG00000171204.8	1881.77	-13.8248	-0.715343	2.44877e-42
GLS	ENSG00000115419.8	3275.21	-13.8221	-0.563387	2.53931e-42
NDUFA6	ENSG00000184983.5	2416.55	-13.8122	-0.554207	2.91255e-42
COA1	ENSG00000106603.13	2729.73	-13.8062	-0.548132	3.16448e-42
KLHL8	ENSG00000145332.9	2434.95	-13.8051	-0.584654	3.20981e-42
FBXL6	ENSG00000182325.6	3756.89	-13.8024	-0.479643	3.33043e-42
SCOC	ENSG00000153130.13	1298.29	-13.7998	-0.873151	3.45459e-42
LARP1	ENSG00000155506.12	31862.9	-13.7992	-0.283612	3.47844e-42
UBE2I	ENSG00000103275.14	7165.84	-13.7974	-0.378323	3.56611e-42
PTPRE	ENSG00000132334.12	231.02	-13.7872	-1.76861	4.1031e-42
MRAS	ENSG00000158186.8	678.009	-13.7755	-0.989203	4.82453e-42
TCF4	ENSG00000196628.9	976.888	-13.7754	-0.842258	4.82899e-42
C9orf142	ENSG00000148362.6	2392.79	-13.7716	-0.566665	5.08345e-42
CTSC	ENSG00000109861.11	9135.98	-13.7495	-0.369843	6.89647e-42
FAM72B	ENSG00000188610.8	541.35	-13.7372	-1.22367	8.16381e-42
MRPL55	ENSG00000162910.14	1275	-13.7346	-0.771744	8.45712e-42
CPSF4	ENSG00000160917.10	3253.23	-13.7317	-0.524482	8.79592e-42
YBX3	ENSG00000060138.8	13154.5	-13.7235	-0.354487	9.84613e-42
FAM173B	ENSG00000150756.9	1028.25	-13.7229	-0.814239	9.92663e-42
CCT7	ENSG00000135624.11	18429.9	-13.7111	-0.338879	1.16639e-41
MFN2	ENSG00000116688.12	6428.23	-13.7093	-0.395996	1.19556e-41
CEP72	ENSG00000112877.6	1541	-13.7078	-0.694504	1.22036e-41
ACN9	ENSG00000196636.7	1473.62	-13.7071	-0.693263	1.23142e-41
SMS	ENSG00000102172.11	4614.72	-13.7053	-0.435982	1.26047e-41
LYN	ENSG00000254087.3	4270.4	-13.7009	-0.464713	1.33798e-41
DCBLD1	ENSG00000164465.14	1218.49	-13.6987	-0.742021	1.38017e-41
SSR3	ENSG00000114850.2	7042.68	-13.6944	-0.407662	1.46253e-41
UBA6	ENSG00000033178.8	2864.18	-13.6835	-0.550147	1.69765e-41
MRPS7	ENSG00000125445.6	4284.44	-13.6825	-0.453455	1.71844e-41
PMP22	ENSG00000109099.9	879.4	-13.6753	-0.910238	1.89677e-41
INHBE	ENSG00000139269.2	77.3527	-13.6706	-3.88125	2.02088e-41
C11orf83	ENSG00000204922.4	1177.04	-13.666	-0.757372	2.1526e-41
HNRNPF	ENSG00000169813.12	14365.5	-13.6593	-0.335671	2.35931e-41
SLC35B4	ENSG00000205060.6	3345.03	-13.6592	-0.520195	2.36089e-41
WDR77	ENSG00000116455.9	1673.81	-13.6498	-0.694475	2.68142e-41
USP31	ENSG00000103404.10	647.662	-13.6472	-1.02683	2.77655e-41
ZNRF3	ENSG00000183579.11	697.938	-13.6409	-0.975952	3.02614e-41
EIF4G2	ENSG00000110321.11	38917.6	-13.6279	-0.329448	3.60846e-41
CCDC82	ENSG00000149231.7	1724.42	-13.6214	-0.654907	3.94391e-41
HSD17B4	ENSG00000133835.10	5680.78	-13.6204	-0.419123	3.99494e-41
FSCN1	ENSG00000075618.13	5628.4	-13.5943	-0.443888	5.70168e-41
SLC22A15	ENSG00000163393.8	958.036	-13.5848	-0.850016	6.47671e-41
LRRC45	ENSG00000169683.3	1457.61	-13.5788	-0.690002	7.03165e-41
NFYB	ENSG00000120837.3	1575.95	-13.5716	-0.65473	7.74802e-41
TMEM65	ENSG00000164983.6	1045.17	-13.5699	-0.868497	7.93045e-41
CSPG5	ENSG00000114646.5	138.582	-13.5549	-2.3754	9.72298e-41
AK2	ENSG00000004455.12	19305.4	-13.5536	-0.311317	9.88359e-41
PTER	ENSG00000165983.10	2800.93	-13.5393	-0.515439	1.2007e-40
FUT7	ENSG00000180549.7	1059.52	-13.5387	-0.796776	1.21001e-40
P2RY2	ENSG00000175591.7	799.524	-13.528	-0.962839	1.39914e-40
TM9SF3	ENSG00000077147.10	10417.4	-13.5251	-0.42381	1.45483e-40
CELF2	ENSG00000048740.13	10672.4	-13.5228	-0.35634	1.49976e-40
CLINT1	ENSG00000113282.9	11698.8	-13.5155	-0.328467	1.6545e-40
C2orf69	ENSG00000178074.5	906.559	-13.5043	-0.864174	1.92377e-40
ATPAF1	ENSG00000123472.8	3097.29	-13.5013	-0.506673	2.00332e-40
IPO5	ENSG00000065150.14	24576.1	-13.4971	-0.306182	2.1203e-40
CLPTM1L	ENSG00000049656.9	9430	-13.497	-0.338273	2.12149e-40
IRAK3	ENSG00000090376.4	5450.21	-13.4959	-0.410997	2.15287e-40
PUF60	ENSG00000179950.9	12542.9	-13.4915	-0.392826	2.28394e-40
C11orf30	ENSG00000158636.12	1936.49	-13.4886	-0.615737	2.37468e-40
FAM96A	ENSG00000166797.6	3616.86	-13.4882	-0.500669	2.3882e-40
C20orf27	ENSG00000101220.13	3252.81	-13.4716	-0.509879	2.98619e-40
PCGF6	ENSG00000156374.10	1297.85	-13.4694	-0.745135	3.07303e-40
SLC22A16	ENSG00000004809.9	306.64	-13.4614	-1.48197	3.42225e-40
PAK1IP1	ENSG00000111845.4	2772.53	-13.4545	-0.532839	3.75525e-40
ANAPC1	ENSG00000153107.7	5324.43	-13.4542	-0.456662	3.76942e-40
NDUFS5	ENSG00000168653.6	3910.75	-13.4423	-0.501251	4.42131e-40
SMG5	ENSG00000198952.7	8802.18	-13.4417	-0.345862	4.45384e-40
APAF1	ENSG00000120868.9	4143.35	-13.4377	-0.451858	4.6967e-40
NCLN	ENSG00000125912.6	10068.7	-13.4335	-0.386249	4.96541e-40
CHCHD4	ENSG00000163528.8	1950.02	-13.4299	-0.592422	5.20772e-40
ITGB3BP	ENSG00000142856.12	1483.87	-13.4287	-0.70605	5.29495e-40
C10orf54	ENSG00000107738.15	2368.47	-13.4163	-0.577416	6.24214e-40
SOD1	ENSG00000142168.10	7197.26	-13.4092	-0.389443	6.86983e-40
NFYA	ENSG00000001167.10	5940.23	-13.4035	-0.407444	7.40947e-40
STRN	ENSG00000115808.7	3964.87	-13.3942	-0.461264	8.39703e-40
BCCIP	ENSG00000107949.12	4529.88	-13.3899	-0.459716	8.88701e-40
RNPS1	ENSG00000205937.7	9319.15	-13.3867	-0.36983	9.27147e-40
COX20	ENSG00000203667.5	1597.92	-13.3847	-0.674004	9.5275e-40
WDR41	ENSG00000164253.8	4841.2	-13.3766	-0.443814	1.06162e-39
ACSL4	ENSG00000068366.15	4974.81	-13.3726	-0.45761	1.1199e-39
GRPEL1	ENSG00000109519.8	3422.15	-13.3718	-0.480863	1.1314e-39
MNS1	ENSG00000138587.5	434.198	-13.3705	-1.22783	1.15108e-39
METTL21A	ENSG00000144401.10	1082.7	-13.3696	-0.787806	1.16367e-39
ENO1	ENSG00000074800.9	62849.4	-13.3688	-0.381784	1.17529e-39
B3GALTL	ENSG00000187676.7	198.344	-13.3654	-1.87572	1.23064e-39
EIF2AK2	ENSG00000055332.12	3536.03	-13.3612	-0.491824	1.30187e-39
TMEM170B	ENSG00000205269.4	1283.35	-13.3611	-0.890581	1.30204e-39
SLC17A9	ENSG00000101194.13	7037.19	-13.3596	-0.392865	1.32789e-39
QTRTD1	ENSG00000151576.6	2803.35	-13.3591	-0.527671	1.33602e-39
CEP57L1	ENSG00000183137.10	1408.26	-13.3462	-0.712929	1.58742e-39
FKBP1A	ENSG00000088832.10	8528.06	-13.3422	-0.351032	1.67443e-39
ARHGDIA	ENSG00000141522.7	14684.9	-13.3398	-0.342184	1.7281e-39
TRNT1	ENSG00000072756.12	2114.86	-13.3332	-0.60604	1.88904e-39
NTHL1	ENSG00000065057.3	1289.31	-13.3266	-0.748475	2.06143e-39
FTSJ2	ENSG00000122687.13	3571.43	-13.3213	-0.461572	2.21225e-39
C19orf40	ENSG00000131944.5	616.652	-13.3212	-1.05319	2.21399e-39
FAM168B	ENSG00000152102.13	8876.67	-13.3171	-0.350706	2.33835e-39
LAP3	ENSG00000002549.8	4233.15	-13.3098	-0.437269	2.57702e-39
GUSB	ENSG00000169919.12	6192.77	-13.3032	-0.401581	2.80914e-39
SNRNP48	ENSG00000168566.11	3022.7	-13.2981	-0.512471	3.00719e-39
HMGN1	ENSG00000205581.6	11884.3	-13.2966	-0.35902	3.06637e-39
BCAS2	ENSG00000116752.5	1849.78	-13.285	-0.648482	3.57444e-39
CYCS	ENSG00000172115.4	11768.3	-13.2591	-1.07248	5.04585e-39
SAR1B	ENSG00000152700.9	1955.09	-13.2554	-0.593357	5.29876e-39
LSM3	ENSG00000170860.3	2852.79	-13.2546	-0.512349	5.35375e-39
CEP128	ENSG00000100629.12	837.976	-13.2418	-0.876177	6.33918e-39
UBE2G2	ENSG00000184787.14	7284.66	-13.2337	-0.372796	7.057e-39
CMC2	ENSG00000103121.4	1169.54	-13.2332	-0.746547	7.10457e-39
CHPT1	ENSG00000111666.6	2181.95	-13.2268	-0.619155	7.72757e-39
AARS2	ENSG00000124608.4	3074.8	-13.2219	-0.493915	8.24285e-39
MOB4	ENSG00000115540.10	648.812	-13.2216	-1.07206	8.27385e-39
PODXL	ENSG00000128567.12	1375.74	-13.2149	-0.698215	9.03074e-39
SMCO4	ENSG00000166002.2	286.903	-13.2108	-1.50944	9.53773e-39
SPNS3	ENSG00000182557.3	475.505	-13.2034	-1.19585	1.04995e-38
ORC3	ENSG00000135336.10	2464.1	-13.1948	-0.54431	1.1764e-38
RIOK1	ENSG00000124784.4	4100.91	-13.1944	-0.45268	1.18182e-38
CCDC47	ENSG00000108588.9	8153.14	-13.188	-0.367364	1.28634e-38
NDUFA4L2	ENSG00000185633.6	306.414	-13.1815	-1.47594	1.40063e-38
AP2S1	ENSG00000042753.7	5206.16	-13.1807	-0.438525	1.41607e-38
TRPM2	ENSG00000142185.12	4042.92	-13.1778	-0.443304	1.46985e-38
STARD7	ENSG00000084090.9	11387.7	-13.1698	-0.345373	1.63199e-38
PFN1	ENSG00000108518.7	18168.9	-13.1682	-0.38388	1.6664e-38
EPOR	ENSG00000187266.9	751.518	-13.1666	-0.916611	1.70025e-38
CSTF3	ENSG00000176102.7	4115.88	-13.1651	-0.43986	1.73401e-38
SLC39A4	ENSG00000147804.5	2257.4	-13.158	-0.589125	1.90349e-38
KRR1	ENSG00000111615.8	3389.07	-13.1565	-0.523668	1.94141e-38
FANCL	ENSG00000115392.7	1146.88	-13.1489	-0.736256	2.14345e-38
RPN1	ENSG00000163902.7	12480	-13.1299	-0.309175	2.75219e-38
DAZAP1	ENSG00000071626.12	13517.6	-13.1259	-0.312159	2.89941e-38
GTF3C4	ENSG00000125484.7	3952.68	-13.1239	-0.449501	2.97609e-38
RTN4IP1	ENSG00000130347.8	825.882	-13.1238	-0.883786	2.97803e-38
COQ2	ENSG00000173085.9	884.673	-13.1165	-0.893511	3.27899e-38
ME2	ENSG00000082212.7	5002.05	-13.1136	-0.431295	3.40412e-38
NXT1	ENSG00000132661.3	1074.11	-13.1016	-0.756359	3.98567e-38
CDC123	ENSG00000151465.9	4770.66	-13.0973	-0.419958	4.21457e-38
TPRKB	ENSG00000144034.10	1519.2	-13.0911	-0.819745	4.56816e-38
CENPB	ENSG00000125817.7	5781.84	-13.0898	-0.443771	4.64492e-38
TTLL4	ENSG00000135912.6	2622.29	-13.0813	-0.526169	5.19559e-38
RABEPK	ENSG00000136933.12	2095.63	-13.0756	-0.566215	5.59534e-38
GABPA	ENSG00000154727.6	2003.49	-13.0722	-0.655752	5.84707e-38
L2HGDH	ENSG00000087299.7	725.004	-13.0683	-0.944653	6.15332e-38
PIK3CG	ENSG00000105851.6	2335.04	-13.0676	-0.537663	6.20682e-38
GALK1	ENSG00000108479.7	5145.59	-13.067	-0.425686	6.25059e-38
RUNX1	ENSG00000159216.14	10615.3	-13.0636	-0.318875	6.53638e-38
HOMER1	ENSG00000152413.10	1781.13	-13.0542	-0.643704	7.38886e-38
ENOPH1	ENSG00000145293.10	2529.46	-13.0464	-0.521505	8.17671e-38
PACSIN3	ENSG00000165912.11	853.596	-13.0393	-0.907316	8.9657e-38
MAN2A1	ENSG00000112893.5	2871.96	-13.0264	-0.50653	1.05961e-37
NIF3L1	ENSG00000196290.10	1715.21	-13.0222	-0.61809	1.11931e-37
SNRPF	ENSG00000139343.6	3145.7	-13.0148	-0.4793	1.23246e-37
AASDHPPT	ENSG00000149313.6	3370.85	-13.0113	-0.537757	1.29027e-37
FGFRL1	ENSG00000127418.10	2298.19	-13.0008	-0.535468	1.47897e-37
ARNTL2	ENSG00000029153.10	829.126	-12.9981	-0.903246	1.53146e-37
VPS35	ENSG00000069329.11	8215.59	-12.9909	-0.352192	1.68129e-37
FBXO43	ENSG00000156509.9	867.413	-12.9908	-0.859469	1.68143e-37
SLC25A10	ENSG00000183048.7	416.359	-12.9879	-1.23497	1.74762e-37
NPM3	ENSG00000107833.6	1915.93	-12.9865	-0.583593	1.77788e-37
FUCA2	ENSG00000001036.9	4407.07	-12.9843	-0.413935	1.83026e-37
SLC25A46	ENSG00000164209.12	4239.72	-12.9839	-0.517948	1.8368e-37
HEXB	ENSG00000049860.9	4515.8	-12.9832	-0.414008	1.85508e-37
NDUFB6	ENSG00000165264.6	1787.07	-12.9714	-0.646933	2.16256e-37
PHACTR3	ENSG00000087495.12	94.0859	-12.9706	-2.88597	2.1826e-37
C9orf41	ENSG00000156017.8	1393.67	-12.9649	-0.723797	2.34859e-37
GFM2	ENSG00000164347.13	3705.16	-12.9534	-0.463415	2.72622e-37
QSER1	ENSG00000060749.10	3273.99	-12.9371	-0.475941	3.36724e-37
CDCA7L	ENSG00000164649.15	8793	-12.9308	-0.352835	3.65273e-37
GEN1	ENSG00000178295.10	2364.54	-12.9296	-0.580267	3.70702e-37
C1orf159	ENSG00000131591.13	1141.84	-12.9276	-0.755789	3.80276e-37
VAV3	ENSG00000134215.11	1526.02	-12.9223	-0.665231	4.07144e-37
NEXN	ENSG00000162614.14	232.261	-12.9035	-1.74657	5.19377e-37
UTP20	ENSG00000120800.4	3846.31	-12.9006	-0.505708	5.38852e-37
SNTB2	ENSG00000168807.12	170.457	-12.8989	-1.92815	5.50874e-37
FAM129B	ENSG00000136830.7	2279.86	-12.8946	-0.551728	5.82374e-37
ARPP19	ENSG00000128989.6	8803.29	-12.8944	-0.469253	5.83435e-37
ESYT1	ENSG00000139641.8	10906.2	-12.8862	-0.316729	6.48205e-37
GFPT1	ENSG00000198380.8	3830.53	-12.885	-0.439126	6.58351e-37
SP4	ENSG00000105866.9	742.485	-12.8757	-0.91795	7.41354e-37
MIR210HG	ENSG00000247095.2	147.976	-12.8658	-2.15499	8.42005e-37
PLEKHG2	ENSG00000090924.10	1762.71	-12.8591	-0.661552	9.17318e-37
SERPINH1	ENSG00000149257.9	2653.02	-12.858	-0.508111	9.31099e-37
RASGRP2	ENSG00000068831.14	6687.56	-12.8503	-0.36814	1.02717e-36
CCDC77	ENSG00000120647.5	1472	-12.8473	-0.687948	1.06713e-36
THOC2	ENSG00000125676.15	9081.28	-12.8454	-0.348267	1.09331e-36
UBE2N	ENSG00000177889.5	5290.05	-12.8448	-0.410043	1.10202e-36
ATL2	ENSG00000119787.9	3381.1	-12.8415	-0.511079	1.14943e-36
PLCG1	ENSG00000124181.10	2275.36	-12.8407	-0.545977	1.16015e-36
DIMT1	ENSG00000086189.5	2879.75	-12.839	-0.491093	1.18468e-36
DPH2	ENSG00000132768.9	4173.28	-12.8383	-0.434306	1.19454e-36
HILPDA	ENSG00000135245.9	1342.12	-12.8341	-0.688713	1.26195e-36
RCHY1	ENSG00000163743.9	1367.28	-12.8324	-0.697914	1.28799e-36
KIF1B	ENSG00000054523.12	1623.94	-12.8315	-0.648216	1.3026e-36
DNAJB1	ENSG00000132002.3	5456.15	-12.8315	-0.378074	1.30333e-36
PRADC1	ENSG00000135617.3	883.214	-12.8281	-0.880248	1.36018e-36
EML4	ENSG00000143924.14	2843.91	-12.8279	-0.510217	1.36305e-36
NIN	ENSG00000100503.19	6547.33	-12.8248	-0.383576	1.41765e-36
PDIA3	ENSG00000167004.8	13900.2	-12.815	-0.35473	1.60801e-36
TXNDC9	ENSG00000115514.7	1796.76	-12.8116	-0.610057	1.67896e-36
ELK1	ENSG00000126767.13	2367.74	-12.8053	-0.521854	1.81807e-36
EXOSC3	ENSG00000107371.8	1349.8	-12.8047	-0.665654	1.83284e-36
FAM98B	ENSG00000171262.7	3362.52	-12.8018	-0.544735	1.89978e-36
TERF1	ENSG00000147601.9	2190.94	-12.7952	-0.579558	2.0661e-36
SUMO3	ENSG00000184900.11	7271.98	-12.7944	-0.361978	2.08705e-36
PTCD3	ENSG00000132300.14	6878.75	-12.792	-0.360033	2.15273e-36
EPT1	ENSG00000138018.13	4481.13	-12.7875	-0.472717	2.27673e-36
RLIM	ENSG00000131263.8	4595.31	-12.7873	-0.458185	2.28276e-36
CDK5RAP2	ENSG00000136861.13	5484.59	-12.7872	-0.390969	2.28593e-36
SLX4	ENSG00000188827.6	1750.08	-12.7854	-0.673681	2.33609e-36
C9orf64	ENSG00000165118.10	1254.85	-12.7735	-0.688155	2.72131e-36
BUD13	ENSG00000137656.7	2024.99	-12.7728	-0.562467	2.74502e-36
TEX2	ENSG00000136478.3	3324.55	-12.769	-0.472257	2.87896e-36
SSX2IP	ENSG00000117155.12	706.51	-12.759	-0.91143	3.27294e-36
LYRM1	ENSG00000102897.5	1528.11	-12.7464	-0.630323	3.84213e-36
YEATS4	ENSG00000127337.2	2145.81	-12.7452	-0.545988	3.90232e-36
CPSF6	ENSG00000111605.12	8655.79	-12.7411	-0.342457	4.10727e-36
CHEK2	ENSG00000183765.16	1888.99	-12.738	-0.574701	4.27649e-36
FAM72A	ENSG00000196550.6	408.664	-12.7373	-1.21521	4.31132e-36
B4GALT6	ENSG00000118276.7	302.432	-12.7306	-1.40794	4.69561e-36
TXLNG	ENSG00000086712.8	2401.86	-12.7281	-0.530905	4.84357e-36
STT3A	ENSG00000134910.8	8220.46	-12.7148	-0.332883	5.74278e-36
ANP32A	ENSG00000140350.11	12017.5	-12.7074	-0.32403	6.30782e-36
EIF4A3	ENSG00000141543.5	13604.9	-12.7028	-0.351319	6.68372e-36
UFD1L	ENSG00000070010.14	3025.02	-12.6946	-0.466831	7.40855e-36
SRSF10	ENSG00000188529.10	2558.6	-12.6849	-0.5392	8.38119e-36
GTF3C5	ENSG00000148308.13	4306.65	-12.6812	-0.439554	8.7742e-36
MAP2K1	ENSG00000169032.5	2204.25	-12.677	-0.54115	9.25247e-36
RABL6	ENSG00000196642.11	7171.89	-12.6769	-0.358567	9.26625e-36
UBL4A	ENSG00000102178.8	2620.57	-12.6756	-0.50583	9.41642e-36
C5orf30	ENSG00000181751.5	1160.85	-12.6738	-0.726229	9.62432e-36
HTRA2	ENSG00000115317.7	1500.58	-12.67	-0.643511	1.01046e-35
TRIM65	ENSG00000141569.6	7344.62	-12.6647	-0.357945	1.07984e-35
GLRX5	ENSG00000182512.4	2286.16	-12.6607	-0.559794	1.136e-35
HPDL	ENSG00000186603.4	617.179	-12.66	-0.957738	1.14605e-35
MBOAT7	ENSG00000125505.12	3786.36	-12.6575	-0.445709	1.18298e-35
ADCY3	ENSG00000138031.10	1147.73	-12.6302	-0.716781	1.6727e-35
PSMC2	ENSG00000161057.6	6269.76	-12.624	-0.37189	1.80849e-35
SET	ENSG00000119335.12	24251.6	-12.6095	-0.289222	2.16878e-35
NDUFAF4	ENSG00000123545.5	1940.49	-12.6059	-0.558287	2.27148e-35
B3GNT5	ENSG00000176597.7	487.431	-12.6024	-1.11567	2.37191e-35
STT3B	ENSG00000163527.5	9777.43	-12.5976	-0.350146	2.51859e-35
TNFSF13B	ENSG00000102524.7	301.62	-12.5955	-1.36543	2.58618e-35
TMED2	ENSG00000086598.6	8660.5	-12.5951	-0.401796	2.5993e-35
LPCAT4	ENSG00000176454.9	2276.86	-12.5938	-0.533127	2.64037e-35
SNRPC	ENSG00000124562.5	6132.68	-12.5927	-0.394974	2.6745e-35
LMF2	ENSG00000100258.13	2513.52	-12.5829	-0.500908	3.0272e-35
C1GALT1	ENSG00000106392.6	1984.54	-12.5709	-0.577421	3.52134e-35
HTATSF1	ENSG00000102241.7	5244.93	-12.5653	-0.421402	3.77534e-35
LRRC8D	ENSG00000171492.10	3502.57	-12.5643	-0.439075	3.82089e-35
MRPS2	ENSG00000122140.6	3772.41	-12.5481	-0.449792	4.68433e-35
ZNF511	ENSG00000198546.10	1580.34	-12.5449	-0.614532	4.87807e-35
MRPS26	ENSG00000125901.5	1958.02	-12.5408	-0.558399	5.12551e-35
RAB31	ENSG00000168461.8	622.839	-12.533	-0.939744	5.65271e-35
C11orf84	ENSG00000168005.4	1750.22	-12.5289	-0.599713	5.94943e-35
PSMD3	ENSG00000108344.10	12186.8	-12.5203	-0.319499	6.62362e-35
PIF1	ENSG00000140451.8	1202.41	-12.5178	-0.709742	6.8305e-35
SBDSP1	ENSG00000225648.1	1925.04	-12.5158	-0.598938	7.00145e-35
CNIH4	ENSG00000143771.7	1124.44	-12.5157	-0.709288	7.00844e-35
IL6R	ENSG00000160712.8	918.343	-12.5144	-0.823457	7.11753e-35
C4orf27	ENSG00000056050.6	958.632	-12.5133	-0.803516	7.21221e-35
AMMECR1	ENSG00000101935.5	1201.28	-12.5099	-0.701961	7.51912e-35
RAB1A	ENSG00000138069.12	3653.2	-12.5071	-0.475507	7.78409e-35
RCN2	ENSG00000117906.9	1711.79	-12.4946	-0.616172	9.1003e-35
RP5-1028K7.2	ENSG00000266088.1	75.9543	-12.4814	-3.2111	1.07341e-34
PHF5A	ENSG00000100410.3	2082.18	-12.4784	-0.541726	1.11371e-34
HIBCH	ENSG00000198130.10	1219.32	-12.4774	-0.68259	1.12749e-34
PPP6R3	ENSG00000110075.10	6605.55	-12.4711	-0.349647	1.22067e-34
TLR4	ENSG00000136869.13	329.099	-12.4654	-1.29937	1.30941e-34
ATP5J	ENSG00000154723.8	4922.5	-12.461	-0.395316	1.38459e-34
E2F4	ENSG00000205250.4	5381.37	-12.4606	-0.390698	1.39077e-34
CCDC150	ENSG00000144395.13	608.901	-12.4437	-0.986205	1.71676e-34
FTSJ3	ENSG00000108592.12	5709.29	-12.4424	-0.372924	1.74382e-34
ABRACL	ENSG00000146386.7	3465.03	-12.4414	-0.457988	1.76554e-34
TNFRSF1B	ENSG00000028137.12	3652.36	-12.4378	-0.45437	1.84367e-34
MTFR1	ENSG00000066855.11	1652.11	-12.4308	-0.601788	2.01009e-34
GAS2L3	ENSG00000139354.6	529.398	-12.4276	-1.02898	2.09143e-34
ARF3	ENSG00000134287.5	9436.17	-12.4216	-0.349997	2.25341e-34
PLA2G4A	ENSG00000116711.8	1496.03	-12.4203	-0.626616	2.28998e-34
ERGIC2	ENSG00000087502.13	2633.36	-12.4091	-0.55631	2.6289e-34
CEP76	ENSG00000101624.6	1103.35	-12.4017	-0.729252	2.87982e-34
UGGT1	ENSG00000136731.8	7059.96	-12.3979	-0.357873	3.01979e-34
LIMK2	ENSG00000182541.13	995.868	-12.3833	-0.742199	3.61845e-34
LACTB2	ENSG00000147592.4	452.65	-12.3784	-1.08827	3.84526e-34
KANK1	ENSG00000107104.14	797.088	-12.3784	-0.861563	3.84526e-34
TGFB1	ENSG00000105329.5	7596.91	-12.3778	-0.376714	3.87122e-34
FARSA	ENSG00000179115.6	11252.1	-12.3759	-0.322284	3.96153e-34
POLR2B	ENSG00000047315.10	10832	-12.3752	-0.316335	3.99755e-34
ECE2	ENSG00000145194.13	866.217	-12.3652	-0.83692	4.51855e-34
HNRNPA0	ENSG00000177733.4	11818.1	-12.3526	-0.294147	5.28204e-34
PINX1	ENSG00000254093.4	745.633	-12.3481	-0.859446	5.5862e-34
TJP2	ENSG00000119139.12	1662.22	-12.3445	-0.642285	5.83443e-34
GLUD1	ENSG00000148672.7	9477.97	-12.3445	-0.323649	5.83443e-34
LIG3	ENSG00000005156.7	4429.2	-12.3422	-0.426366	6.00565e-34
FAM210A	ENSG00000177150.8	1825.18	-12.3387	-0.567254	6.26787e-34
OXNAD1	ENSG00000154814.9	1099.69	-12.3336	-0.702441	6.6645e-34
ISCA1	ENSG00000135070.9	1904.96	-12.333	-0.550279	6.70668e-34
MRPS15	ENSG00000116898.7	3791.8	-12.3314	-0.425153	6.83535e-34
CHCHD3	ENSG00000106554.7	7289.28	-12.3304	-0.384121	6.91765e-34
PHF6	ENSG00000156531.12	2840.37	-12.3173	-0.570602	8.12243e-34
DPP9	ENSG00000142002.12	6837.32	-12.3165	-0.369743	8.19885e-34
LLPH	ENSG00000139233.2	976.909	-12.3125	-0.787377	8.62035e-34
FAM213B	ENSG00000157870.10	1193.8	-12.3097	-0.677502	8.91601e-34
CHML	ENSG00000203668.1	1608.13	-12.3011	-0.63326	9.91608e-34
TMEM237	ENSG00000155755.14	450.56	-12.2929	-1.09899	1.0959e-33
SRP54	ENSG00000100883.7	3234.67	-12.2889	-0.476786	1.14949e-33
ABHD3	ENSG00000158201.5	2181.81	-12.2819	-0.518631	1.25159e-33
USP12	ENSG00000152484.9	4052.47	-12.2817	-0.479495	1.25364e-33
DIXDC1	ENSG00000150764.9	992.817	-12.2685	-0.763826	1.47501e-33
ADSS	ENSG00000035687.9	3022.99	-12.2669	-0.458298	1.5028e-33
METTL2B	ENSG00000165055.11	2327.43	-12.2626	-0.505042	1.58543e-33
UCP2	ENSG00000175567.4	3890.7	-12.2622	-0.422454	1.591e-33
TRMU	ENSG00000100416.8	2647.6	-12.2612	-0.483154	1.61064e-33
MRPS16	ENSG00000182180.9	4558.48	-12.2579	-0.401956	1.67591e-33
EXOSC4	ENSG00000178896.6	2239.89	-12.2532	-0.577747	1.7747e-33
XRCC6BP1	ENSG00000166896.3	1491.44	-12.2507	-0.615292	1.83139e-33
GATAD2A	ENSG00000167491.13	9841.23	-12.2462	-0.330212	1.93426e-33
PSMB3	ENSG00000108294.4	7131.14	-12.2401	-0.338292	2.08366e-33
KIAA1731	ENSG00000166004.10	1826.52	-12.2373	-0.586273	2.15534e-33
KIAA1586	ENSG00000168116.9	1825.11	-12.2366	-0.69178	2.17327e-33
ARPC1A	ENSG00000241685.4	2940.48	-12.2345	-0.461553	2.22921e-33
G2E3	ENSG00000092140.10	1944.94	-12.2277	-0.592618	2.42151e-33
PRMT5	ENSG00000100462.11	8065.35	-12.2242	-0.333802	2.52555e-33
STS	ENSG00000101846.6	1034.61	-12.2194	-0.715682	2.67923e-33
UBE2A	ENSG00000077721.11	3453.97	-12.2163	-0.428265	2.78273e-33
TXNL4A	ENSG00000141759.10	3624.67	-12.2113	-0.425863	2.95743e-33
DERA	ENSG00000023697.8	1633.22	-12.1932	-0.592626	3.68921e-33
SAR1A	ENSG00000079332.10	3448.34	-12.1794	-0.454601	4.36285e-33
EIF1AD	ENSG00000175376.4	1531.7	-12.1765	-0.612457	4.51481e-33
IDE	ENSG00000119912.11	3767.81	-12.172	-0.427972	4.76807e-33
FZD5	ENSG00000163251.3	505.569	-12.1685	-1.01857	4.98067e-33
HDAC2	ENSG00000196591.7	10914.8	-12.1683	-0.329232	4.98688e-33
TMEM165	ENSG00000134851.8	2828.23	-12.166	-0.49488	5.12762e-33
DHCR7	ENSG00000172893.11	1378.79	-12.1645	-0.673533	5.22306e-33
RP2	ENSG00000102218.5	1840.82	-12.1629	-0.579092	5.31973e-33
DCBLD2	ENSG00000057019.11	871.517	-12.1623	-0.787977	5.35711e-33
SFXN3	ENSG00000107819.9	4292.03	-12.1621	-0.394099	5.36918e-33
EXOC6	ENSG00000138190.12	2208.85	-12.152	-0.547311	6.07465e-33
BCAP31	ENSG00000185825.11	5244.79	-12.1391	-0.388155	7.101e-33
ACACA	ENSG00000132142.15	12383.2	-12.135	-0.316488	7.46013e-33
USP39	ENSG00000168883.15	5013.76	-12.1324	-0.371494	7.69295e-33
FAM162A	ENSG00000114023.11	2042.63	-12.1306	-0.532334	7.86141e-33
TMED5	ENSG00000117500.8	3449.59	-12.1135	-0.563565	9.6812e-33
OAF	ENSG00000184232.4	903.393	-12.1063	-0.781985	1.05521e-32
RELL2	ENSG00000164620.4	985.386	-12.0838	-0.73405	1.38641e-32
TMEM38B	ENSG00000095209.7	1800.47	-12.0806	-0.548979	1.44044e-32
ACTR2	ENSG00000138071.9	29299.5	-12.0783	-0.299115	1.48011e-32
COX11	ENSG00000166260.6	2911.96	-12.0724	-0.542355	1.59002e-32
C1orf198	ENSG00000119280.12	965.175	-12.0658	-0.733446	1.71864e-32
BPGM	ENSG00000172331.7	885.709	-12.0602	-0.764823	1.83917e-32
CEP135	ENSG00000174799.6	1386.46	-12.058	-0.640002	1.88593e-32
ANKRD52	ENSG00000139645.9	3441.8	-12.0578	-0.431243	1.8915e-32
NDUFS6	ENSG00000145494.7	4088.48	-12.0477	-0.406039	2.13064e-32
RBBP9	ENSG00000089050.10	734.428	-12.0411	-0.911101	2.30522e-32
UBP1	ENSG00000153560.7	4870.48	-12.0387	-0.372938	2.37085e-32
EMID1	ENSG00000186998.11	3560.82	-12.0314	-0.423004	2.58883e-32
MRPS28	ENSG00000147586.5	1083.7	-12.03	-0.721643	2.63429e-32
SLC25A39	ENSG00000013306.11	7891.66	-12.0213	-0.335514	2.92174e-32
FAM91A1	ENSG00000176853.11	7611.31	-12.0185	-0.352226	3.01987e-32
LPO	ENSG00000167419.6	128.828	-12.0159	-2.1713	3.11777e-32
C16orf80	ENSG00000070761.3	1615.39	-12.0154	-0.590569	3.13649e-32
PAFAH1B3	ENSG00000079462.3	1864.56	-12.0151	-0.54542	3.14528e-32
GHITM	ENSG00000165678.15	11082.3	-12.0104	-0.301821	3.32783e-32
CDKN1A	ENSG00000124762.9	193.408	-12.0083	-1.79636	3.41028e-32
MST4	ENSG00000134602.11	7379.04	-12.0043	-0.326393	3.57872e-32
CPSF7	ENSG00000149532.11	8274.44	-12.0013	-0.313968	3.70961e-32
FASTKD3	ENSG00000124279.7	1616.03	-11.9996	-0.606655	3.78455e-32
NUP88	ENSG00000108559.7	4546.92	-11.9983	-0.427299	3.84312e-32
RAB33A	ENSG00000134594.4	469.167	-11.9965	-1.04563	3.92446e-32
MED16	ENSG00000175221.10	2398.98	-11.9955	-0.521166	3.97203e-32
ADCK2	ENSG00000133597.5	1163.56	-11.9943	-0.694547	4.02603e-32
CCRN4L	ENSG00000151014.4	677.892	-11.9942	-0.898959	4.03103e-32
FOXN2	ENSG00000170802.11	1539.84	-11.9908	-0.680528	4.19675e-32
MNDA	ENSG00000163563.7	216.685	-11.9858	-1.66745	4.45613e-32
DNM1L	ENSG00000087470.13	5529.45	-11.9814	-0.377428	4.69517e-32
SNRPE	ENSG00000182004.8	3813.53	-11.9743	-0.429076	5.10942e-32
SBNO1	ENSG00000139697.7	6979.38	-11.9719	-0.375729	5.25396e-32
RP11-303E16.2	ENSG00000261061.1	286.421	-11.9702	-1.33317	5.36121e-32
SMARCA5	ENSG00000153147.5	8078.98	-11.9688	-0.322171	5.45164e-32
PEX3	ENSG00000034693.10	827.12	-11.9685	-0.778365	5.47038e-32
SMCHD1	ENSG00000101596.10	7250.97	-11.9654	-0.336248	5.67679e-32
APLP1	ENSG00000105290.7	252.835	-11.9631	-1.42001	5.82789e-32
CHST10	ENSG00000115526.6	1097.48	-11.9558	-0.697761	6.36284e-32
RCCD1	ENSG00000166965.8	2738.8	-11.9498	-0.467066	6.83243e-32
CAAP1	ENSG00000120159.7	1454.64	-11.9495	-0.608162	6.85287e-32
KNOP1	ENSG00000103550.9	1791.11	-11.9442	-0.56913	7.30396e-32
AMOTL1	ENSG00000166025.13	3649.48	-11.9409	-0.410743	7.59398e-32
RBMS1	ENSG00000153250.13	1737.06	-11.9272	-0.577209	8.93854e-32
GALNT6	ENSG00000139629.11	1117.06	-11.9181	-0.688733	9.96295e-32
TREX1	ENSG00000213689.5	722.998	-11.9175	-0.84825	1.00315e-31
DCSTAMP	ENSG00000164935.2	97.8726	-11.9092	-2.49984	1.10735e-31
OAT	ENSG00000065154.7	630.336	-11.9088	-0.911389	1.11248e-31
ARL4A	ENSG00000122644.8	1811.83	-11.9066	-0.551556	1.14145e-31
HCCS	ENSG00000004961.10	1249.49	-11.8971	-0.636587	1.27605e-31
NHP2L1	ENSG00000100138.9	6124.73	-11.8869	-0.347025	1.44094e-31
ELP6	ENSG00000163832.11	1910.2	-11.878	-0.528524	1.60307e-31
DEPDC5	ENSG00000100150.12	1726.05	-11.876	-0.547732	1.63947e-31
ABI2	ENSG00000138443.11	1319.81	-11.8717	-0.626028	1.72591e-31
CEBPZ	ENSG00000115816.9	5510.82	-11.8688	-0.372679	1.7837e-31
BANF1	ENSG00000175334.3	4556.98	-11.8664	-0.399234	1.83457e-31
ZHX1	ENSG00000165156.10	5331.17	-11.8558	-0.377532	2.08156e-31
SIAH2	ENSG00000181788.3	2210.16	-11.8524	-0.496164	2.16616e-31
RSU1	ENSG00000148484.13	3882.47	-11.8446	-0.394627	2.37749e-31
LRWD1	ENSG00000161036.6	1933.82	-11.8415	-0.537851	2.46523e-31
RPIA	ENSG00000153574.8	2473.13	-11.8413	-0.517771	2.46935e-31
HSBP1	ENSG00000230989.2	3616.29	-11.8409	-0.463197	2.48108e-31
RPP30	ENSG00000148688.9	1702.56	-11.8376	-0.569231	2.57873e-31
LTV1	ENSG00000135521.8	3794.42	-11.8371	-0.447124	2.59099e-31
MRPL20	ENSG00000242485.1	2460.51	-11.8239	-0.475701	3.0281e-31
HDHD1	ENSG00000130021.9	1148.45	-11.8202	-0.654999	3.16368e-31
DNAJC8	ENSG00000126698.6	5955.07	-11.8102	-0.371656	3.55957e-31
USP13	ENSG00000058056.4	1674.38	-11.8073	-0.574142	3.68263e-31
DTD1	ENSG00000125821.7	1901.69	-11.8072	-0.54108	3.68519e-31
GLRX2	ENSG00000023572.4	615.889	-11.7877	-0.937486	4.63641e-31
KAZN	ENSG00000189337.11	1393.62	-11.774	-0.61616	5.45296e-31
CTCF	ENSG00000102974.10	5800.13	-11.7707	-0.362722	5.66559e-31
SUSD3	ENSG00000157303.6	315.543	-11.7706	-1.27809	5.66847e-31
XRCC4	ENSG00000152422.11	1312.47	-11.7694	-0.660902	5.74471e-31
USB1	ENSG00000103005.7	2710.44	-11.7689	-0.449456	5.77696e-31
PUS7L	ENSG00000129317.10	1255.21	-11.7624	-0.669645	6.23655e-31
RNF4	ENSG00000063978.11	4755.66	-11.76	-0.36826	6.41306e-31
SMARCAD1	ENSG00000163104.13	4062.05	-11.7589	-0.399227	6.49083e-31
GPS1	ENSG00000169727.8	5122.74	-11.7542	-0.37359	6.85647e-31
ARL13B	ENSG00000169379.11	727.287	-11.7324	-0.828737	8.86373e-31
ACAT1	ENSG00000075239.9	5048.95	-11.7313	-0.368812	8.98072e-31
PPP4R1	ENSG00000154845.11	2874.11	-11.7164	-0.443423	1.0699e-30
SAP130	ENSG00000136715.13	2607.45	-11.7163	-0.45776	1.07112e-30
CCDC109B	ENSG00000005059.11	570.952	-11.7148	-0.919739	1.08938e-30
NDUFAF6	ENSG00000156170.8	1526.64	-11.7086	-0.590416	1.16993e-30
ZNF770	ENSG00000198146.4	3295.81	-11.7077	-0.514817	1.18239e-30
RPL39L	ENSG00000163923.5	221.869	-11.7065	-1.47924	1.19918e-30
PSMD14	ENSG00000115233.7	4914.82	-11.6959	-0.385565	1.35755e-30
MRPL1	ENSG00000169288.13	1789.64	-11.6891	-0.553593	1.47047e-30
SHQ1	ENSG00000144736.9	1851.58	-11.6772	-0.541969	1.68918e-30
FXN	ENSG00000165060.7	1061.96	-11.6711	-0.699307	1.81428e-30
MDM2	ENSG00000135679.17	2166.23	-11.6687	-0.537101	1.86557e-30
PNPO	ENSG00000108439.5	2206.62	-11.6603	-0.491723	2.05739e-30
CLDN12	ENSG00000157224.11	1676.48	-11.6523	-0.561735	2.2597e-30
KIF1C	ENSG00000129250.7	3039.21	-11.6458	-0.453829	2.43817e-30
DERL3	ENSG00000099958.10	439.694	-11.636	-1.04614	2.73062e-30
RNF41	ENSG00000181852.13	3802.19	-11.6283	-0.410594	2.98739e-30
DNAJC10	ENSG00000077232.12	2884.49	-11.6271	-0.455635	3.03017e-30
RAD51D	ENSG00000185379.16	1000.54	-11.6252	-0.744762	3.09657e-30
KLF10	ENSG00000155090.10	365.762	-11.6231	-1.15974	3.16992e-30
C19orf59	ENSG00000183019.3	66.2315	-11.6214	-3.15532	3.23284e-30
TIMM23	ENSG00000138297.9	1866.56	-11.6164	-0.532955	3.42704e-30
ZNF714	ENSG00000160352.11	1811.75	-11.6132	-0.565383	3.55818e-30
H3F3B	ENSG00000132475.4	22209.8	-11.5998	-0.298866	4.15425e-30
GDE1	ENSG00000006007.7	3785.99	-11.5996	-0.392641	4.16333e-30
MRPL37	ENSG00000116221.11	6432.73	-11.5993	-0.337739	4.17658e-30
U2AF2	ENSG00000063244.8	18533	-11.5929	-0.265685	4.49975e-30
PFKL	ENSG00000141959.12	11731	-11.5911	-0.297779	4.59416e-30
POLR2F	ENSG00000100142.10	2007.2	-11.5902	-0.515614	4.63449e-30
RNF126	ENSG00000070423.13	4970.28	-11.5896	-0.406807	4.66645e-30
TTC33	ENSG00000113638.8	992.793	-11.5883	-0.710305	4.73725e-30
ATRIP	ENSG00000164053.13	983.671	-11.5806	-0.700597	5.1745e-30
G6PC3	ENSG00000141349.4	3243.85	-11.5799	-0.435664	5.21865e-30
CAPZA1	ENSG00000116489.8	11746.4	-11.5727	-0.346318	5.66373e-30
BAG1	ENSG00000107262.12	4473.82	-11.5688	-0.381174	5.92316e-30
HMGXB3	ENSG00000113716.8	6493.72	-11.5617	-0.333466	6.43504e-30
CMPK1	ENSG00000162368.9	12949.8	-11.5603	-0.417073	6.53914e-30
EGLN1	ENSG00000135766.8	1908.26	-11.5565	-0.527251	6.83346e-30
CCNC	ENSG00000112237.8	4524.93	-11.5507	-0.450461	7.30749e-30
SFXN2	ENSG00000156398.8	560.126	-11.5484	-0.928682	7.5006e-30
PLEKHH3	ENSG00000068137.10	933.248	-11.544	-0.718828	7.88828e-30
TOMM40L	ENSG00000158882.8	1096.7	-11.5379	-0.664897	8.4599e-30
UBE2K	ENSG00000078140.9	5992.27	-11.5329	-0.388698	8.96443e-30
SLC25A22	ENSG00000177542.6	1026.02	-11.5285	-0.694105	9.4268e-30
PIH1D1	ENSG00000104872.6	4683.02	-11.5275	-0.390915	9.53859e-30
GTF2A2	ENSG00000140307.6	2001.22	-11.5248	-0.56077	9.83598e-30
MAPKAPK5	ENSG00000089022.9	2443.91	-11.523	-0.475191	1.00374e-29
MRPS23	ENSG00000181610.8	3293.94	-11.5188	-0.43386	1.05243e-29
CEP85	ENSG00000130695.9	3710.62	-11.5177	-0.388864	1.06542e-29
TCEA1	ENSG00000187735.8	7604.84	-11.5165	-0.433986	1.08006e-29
YRDC	ENSG00000196449.3	1655.51	-11.5127	-0.558953	1.12889e-29
TMEM161A	ENSG00000064545.10	4070.43	-11.5125	-0.41131	1.13108e-29
IL7R	ENSG00000168685.10	183.348	-11.486	-1.69559	1.53416e-29
PPP2R2A	ENSG00000221914.4	4337.32	-11.4856	-0.394684	1.54119e-29
TOMM34	ENSG00000025772.7	1920.81	-11.4809	-0.533077	1.62598e-29
PDCD5	ENSG00000105185.7	4639.05	-11.4717	-0.384078	1.80513e-29
CISD1	ENSG00000122873.7	1253.85	-11.4696	-0.631493	1.84774e-29
RFXAP	ENSG00000133111.3	948.906	-11.4664	-0.695541	1.91699e-29
POMT2	ENSG00000009830.7	1059.57	-11.4581	-0.67094	2.10937e-29
IMP4	ENSG00000136718.5	4526.35	-11.4576	-0.374895	2.1214e-29
RPF2	ENSG00000197498.8	4918.44	-11.4516	-0.366376	2.26829e-29
RRP15	ENSG00000067533.5	1533.16	-11.45	-0.603438	2.30994e-29
NEK6	ENSG00000119408.12	3155.92	-11.4416	-0.429751	2.54338e-29
COPRS	ENSG00000172301.6	1738.75	-11.4383	-0.532858	2.64157e-29
RRP7B	ENSG00000182841.8	1069.27	-11.4355	-0.659667	2.72698e-29
ACTR3	ENSG00000115091.7	13793.3	-11.4297	-0.301872	2.91014e-29
NHP2	ENSG00000145912.4	5899.79	-11.4226	-0.373473	3.15422e-29
CAPN15	ENSG00000103326.6	6018.6	-11.4222	-0.354268	3.16658e-29
MAP4K5	ENSG00000012983.7	2249.22	-11.4166	-0.498575	3.37576e-29
TAF2	ENSG00000064313.7	5756.85	-11.4101	-0.341545	3.63871e-29
TFB2M	ENSG00000162851.6	1908.32	-11.4023	-0.510082	3.97439e-29
AIFM1	ENSG00000156709.9	4547.69	-11.4008	-0.361337	4.04252e-29
AKT1	ENSG00000142208.11	9338.19	-11.3941	-0.304822	4.36116e-29
ALG5	ENSG00000120697.4	3494.79	-11.3932	-0.420207	4.40841e-29
TUBGCP3	ENSG00000126216.8	6683.68	-11.3889	-0.321061	4.62745e-29
ATR	ENSG00000175054.10	3367.95	-11.3772	-0.406834	5.28715e-29
MTDH	ENSG00000147649.5	25732.9	-11.3746	-0.276735	5.44171e-29
PGM1	ENSG00000079739.11	1500.19	-11.3694	-0.567632	5.77937e-29
UTP23	ENSG00000147679.7	3938.49	-11.363	-0.39325	6.21136e-29
ZNF706	ENSG00000120963.7	4417.67	-11.3625	-0.373025	6.24612e-29
FAM105B	ENSG00000154124.4	3342.06	-11.3622	-0.400511	6.26572e-29
SSBP1	ENSG00000106028.6	5404.31	-11.3605	-0.374371	6.38726e-29
USP5	ENSG00000111667.9	5829.85	-11.357	-0.34388	6.64471e-29
TAF3	ENSG00000165632.7	1478.25	-11.3537	-0.571062	6.89998e-29
NANP	ENSG00000170191.4	488.825	-11.3512	-1.00565	7.09545e-29
KIAA1279	ENSG00000198954.4	997.514	-11.3504	-0.711897	7.15958e-29
SNX10	ENSG00000086300.11	1602.38	-11.3464	-0.595276	7.48748e-29
CDKN2C	ENSG00000123080.6	5759.5	-11.3451	-0.337993	7.59626e-29
TBL3	ENSG00000183751.10	3329.61	-11.3335	-0.410936	8.66343e-29
INTS2	ENSG00000108506.7	3144.01	-11.3334	-0.410042	8.67212e-29
CNOT1	ENSG00000125107.12	23802.7	-11.3301	-0.26933	9.00022e-29
ALG6	ENSG00000088035.11	1299.42	-11.3182	-0.629432	1.0306e-28
FBXL19	ENSG00000099364.12	3468.78	-11.3147	-0.411415	1.0713e-28
FAM20B	ENSG00000116199.7	4526.23	-11.3129	-0.394351	1.09282e-28
RRS1	ENSG00000179041.2	2763.37	-11.3071	-0.431274	1.16747e-28
ABHD17C	ENSG00000136379.7	473.931	-11.3059	-1.00749	1.18287e-28
S1PR3	ENSG00000213694.3	60.3217	-11.2937	-3.12233	1.3588e-28
SLC27A4	ENSG00000167114.8	1281.04	-11.2936	-0.655984	1.36005e-28
RP11-352D3.2	ENSG00000205300.3	76.9111	-11.2921	-2.69901	1.38189e-28
CALM3	ENSG00000160014.12	21496.7	-11.2914	-0.277667	1.39338e-28
SFXN4	ENSG00000183605.12	3815.56	-11.2881	-0.387683	1.44528e-28
MORF4L2	ENSG00000123562.12	8014.31	-11.2824	-0.331383	1.54135e-28
SRPRB	ENSG00000144867.7	3177.55	-11.2801	-0.427618	1.58126e-28
SEC24D	ENSG00000150961.10	3230.14	-11.2787	-0.412759	1.60636e-28
PRPF38B	ENSG00000134186.7	4539.21	-11.2701	-0.396609	1.76845e-28
ANKRD9	ENSG00000156381.4	668.403	-11.2652	-0.823271	1.86802e-28
MRPS12	ENSG00000128626.7	3436.59	-11.2597	-0.40487	1.98868e-28
HMBS	ENSG00000256269.2	2212.4	-11.2557	-0.484552	2.07861e-28
RINT1	ENSG00000135249.3	2340.89	-11.2498	-0.486537	2.22207e-28
TBC1D30	ENSG00000111490.8	168.284	-11.2469	-1.6998	2.29486e-28
NFATC2IP	ENSG00000176953.6	3739.64	-11.2453	-0.397228	2.3345e-28
PELO	ENSG00000152684.10	1037.41	-11.2374	-0.662257	2.55339e-28
CD83	ENSG00000112149.5	436.467	-11.2288	-1.00797	2.81043e-28
SOCS4	ENSG00000180008.8	1802.57	-11.2212	-0.545789	3.0603e-28
CLPTM1	ENSG00000104853.11	6930.97	-11.2173	-0.335195	3.1957e-28
SLFN11	ENSG00000172716.12	9270.85	-11.2136	-0.315973	3.33267e-28
KCNG1	ENSG00000026559.9	170.459	-11.2082	-1.79866	3.53731e-28
ITGB1BP1	ENSG00000119185.8	1762.46	-11.1959	-0.520127	4.06344e-28
MATK	ENSG00000007264.9	8494.88	-11.1953	-0.297027	4.08969e-28
LRRC34	ENSG00000171757.11	707.197	-11.1931	-0.805323	4.19151e-28
FAM92A1	ENSG00000188343.8	4513.83	-11.1814	-0.422211	4.77728e-28
MTA2	ENSG00000149480.2	8042.48	-11.1766	-0.302886	5.04201e-28
FAM35A	ENSG00000122376.7	3341.08	-11.1672	-0.439601	5.59755e-28
PPIP5K2	ENSG00000145725.15	8447.3	-11.1632	-0.336565	5.84997e-28
CYC1	ENSG00000179091.4	16055.6	-11.1629	-0.30426	5.86862e-28
GBAS	ENSG00000146729.5	4920.35	-11.1551	-0.372063	6.40123e-28
DENND1A	ENSG00000119522.11	2707.14	-11.1506	-0.43119	6.73119e-28
DPM1	ENSG00000000419.8	2348.31	-11.1504	-0.459891	6.74968e-28
PHACTR1	ENSG00000112137.12	255.978	-11.1314	-1.32261	8.33615e-28
NCEH1	ENSG00000144959.5	784.09	-11.1266	-0.766849	8.78744e-28
PALB2	ENSG00000083093.5	1648.59	-11.119	-0.537154	9.56796e-28
XXYLT1	ENSG00000173950.11	1424.82	-11.1168	-0.572234	9.80545e-28
PDHA1	ENSG00000131828.9	6782.71	-11.1162	-0.343924	9.86415e-28
FEM1C	ENSG00000145780.6	1035.91	-11.106	-0.674992	1.10607e-27
POLR2H	ENSG00000163882.5	2626.18	-11.1043	-0.449742	1.12549e-27
NBN	ENSG00000104320.9	10508.2	-11.1021	-0.292983	1.15385e-27
NR3C1	ENSG00000113580.10	5676.22	-11.0922	-0.357407	1.28634e-27
SLC43A1	ENSG00000149150.4	3262.87	-11.0863	-0.394687	1.37356e-27
LDHB	ENSG00000111716.8	25243.2	-11.0842	-0.302774	1.40479e-27
DCP2	ENSG00000172795.11	6502.78	-11.0838	-0.347993	1.41154e-27
GLA	ENSG00000102393.5	2695.83	-11.0827	-0.434676	1.427e-27
C19orf47	ENSG00000160392.9	1248.35	-11.0814	-0.652936	1.44821e-27
DPAGT1	ENSG00000172269.12	1850.52	-11.0813	-0.504995	1.44857e-27
BIN2	ENSG00000110934.6	3281.97	-11.0759	-0.412527	1.53857e-27
MBNL3	ENSG00000076770.10	2164.88	-11.0694	-0.527394	1.65226e-27
CENPV	ENSG00000166582.5	2837.16	-11.0691	-0.421978	1.65812e-27
MRPS10	ENSG00000048544.5	4566.85	-11.0571	-0.39125	1.89282e-27
BCAT2	ENSG00000105552.10	2663.29	-11.0511	-0.425441	2.02308e-27
PPM1E	ENSG00000175175.4	279.179	-11.0496	-1.24564	2.05602e-27
STYX	ENSG00000198252.7	1553.35	-11.0479	-0.593164	2.09545e-27
KIAA0930	ENSG00000100364.14	10151.9	-11.0455	-0.290498	2.14954e-27
ATF3	ENSG00000162772.12	423.637	-11.0439	-1.00176	2.188e-27
ERI1	ENSG00000104626.10	4174.17	-11.0394	-0.397013	2.29916e-27
HNRNPH1	ENSG00000169045.13	36020	-11.0256	-0.257962	2.68065e-27
CABLES2	ENSG00000149679.7	1021.52	-11.0236	-0.65667	2.73973e-27
ATP6V1C1	ENSG00000155097.7	5633.9	-11.0188	-0.343032	2.88749e-27
ANK2	ENSG00000145362.12	208.824	-11.017	-1.43596	2.94682e-27
BCKDK	ENSG00000103507.9	1891.74	-11.0168	-0.504042	2.95229e-27
SH3GL1	ENSG00000141985.5	3239.42	-11.0134	-0.409168	3.06202e-27
EARS2	ENSG00000103356.11	3271.69	-11.0083	-0.404103	3.23958e-27
SLC25A15	ENSG00000102743.10	1101.4	-11.0063	-0.631861	3.30973e-27
MTMR4	ENSG00000108389.5	4771.06	-11.0008	-0.373073	3.51193e-27
PPP1CC	ENSG00000186298.7	12574.3	-11.0007	-0.311898	3.51582e-27
RAB7L1	ENSG00000117280.8	1256.02	-10.9998	-0.595439	3.54835e-27
GSR	ENSG00000104687.8	5073.15	-10.9873	-0.350212	4.07296e-27
MIS18BP1	ENSG00000129534.9	6350.11	-10.9867	-0.336479	4.0996e-27
TRAF2	ENSG00000127191.13	1693.13	-10.9847	-0.520357	4.18764e-27
ADM	ENSG00000148926.5	130.715	-10.9806	-1.92701	4.38433e-27
TMEM70	ENSG00000175606.6	2955.88	-10.9785	-0.439277	4.48344e-27
FAS	ENSG00000026103.15	442.937	-10.9769	-0.975872	4.55972e-27
CHERP	ENSG00000085872.10	7549.55	-10.9682	-0.325557	5.01263e-27
ETNK1	ENSG00000139163.11	2662.49	-10.9636	-0.471167	5.27231e-27
POP4	ENSG00000105171.5	2811.44	-10.9607	-0.419519	5.44173e-27
C9orf91	ENSG00000157693.10	1047.85	-10.9606	-0.678458	5.44475e-27
POLE4	ENSG00000115350.7	1499.99	-10.9508	-0.554232	6.06588e-27
GNB5	ENSG00000069966.14	227.567	-10.9505	-1.38143	6.07884e-27
C7orf49	ENSG00000122783.12	3667.1	-10.9454	-0.397976	6.43138e-27
IARS2	ENSG00000067704.8	9337.23	-10.9452	-0.287978	6.44204e-27
PMS1	ENSG00000064933.12	1545.57	-10.9432	-0.587562	6.58123e-27
ACER3	ENSG00000078124.7	1840.39	-10.9419	-0.581872	6.67719e-27
C20orf197	ENSG00000176659.5	675.615	-10.9381	-0.835487	6.9569e-27
MALSU1	ENSG00000156928.4	1535.81	-10.9344	-0.56587	7.24653e-27
ARHGAP21	ENSG00000107863.12	1773.73	-10.9307	-0.548681	7.53811e-27
NAA25	ENSG00000111300.5	3588.09	-10.9298	-0.393113	7.61764e-27
THUMPD1	ENSG00000066654.8	3214.9	-10.9251	-0.397648	8.01345e-27
C10orf2	ENSG00000107815.3	2971.98	-10.9227	-0.410052	8.22155e-27
SF3B4	ENSG00000143368.9	4476.6	-10.9216	-0.360986	8.32515e-27
E2F3	ENSG00000112242.10	5323.59	-10.918	-0.328009	8.65617e-27
MTERFD1	ENSG00000156469.4	2234.16	-10.9175	-0.47719	8.69859e-27
SACS	ENSG00000151835.9	6330.56	-10.9019	-0.768466	1.03035e-26
ARL5B	ENSG00000165997.4	1192.91	-10.8976	-0.660896	1.07849e-26
NRAS	ENSG00000213281.4	6780.47	-10.8953	-0.403067	1.10591e-26
ANP32B	ENSG00000136938.8	14521.9	-10.8952	-0.290948	1.10682e-26
KLHL18	ENSG00000114648.7	1873.96	-10.8806	-0.513519	1.29703e-26
MICAL1	ENSG00000135596.13	956.514	-10.8802	-0.676476	1.30255e-26
RABGGTB	ENSG00000137955.11	4624.7	-10.8796	-0.353901	1.31125e-26
SPI1	ENSG00000066336.7	6523.54	-10.8751	-0.33112	1.37653e-26
DDI2	ENSG00000197312.7	3837.54	-10.871	-0.382239	1.43835e-26
GUCD1	ENSG00000138867.12	6338.05	-10.8632	-0.323556	1.56483e-26
SOD2	ENSG00000112096.12	5047.57	-10.8572	-0.35581	1.66935e-26
XPO7	ENSG00000130227.12	10376.6	-10.8539	-0.268089	1.72969e-26
UTP18	ENSG00000011260.9	6228.72	-10.8536	-0.327894	1.73372e-26
CDKN2AIPNL	ENSG00000237190.3	2320.07	-10.8504	-0.461755	1.79556e-26
GTF3C6	ENSG00000155115.6	4020.03	-10.8492	-0.381402	1.81918e-26
RAP2C	ENSG00000123728.5	1450.1	-10.8482	-0.656057	1.83676e-26
PREP	ENSG00000085377.9	5140.12	-10.8366	-0.334655	2.08186e-26
DUSP12	ENSG00000081721.7	1157.28	-10.8181	-0.599198	2.5429e-26
GTPBP3	ENSG00000130299.12	2664.09	-10.813	-0.425363	2.68767e-26
RAE1	ENSG00000101146.8	2916.9	-10.8128	-0.401615	2.69099e-26
CISD2	ENSG00000145354.5	1511.3	-10.8066	-0.539208	2.87816e-26
PDIA5	ENSG00000065485.13	1245.4	-10.8023	-0.579371	3.01517e-26
[truncated: 25,730 more rows]
