# Supplementary material for: SRPK1 maintains acute myeloid leukemia through effects on isoform usage of epigenetic regulators including BRD4
Source: Nat Commun. 2018 Dec 19;9:5378. doi: 10.1038/s41467-018-07620-0 (PMC6300607; doi:10.1038/s41467-018-07620-0)
Supplement: Supplementary file 4 — Supplementary Data 2 [file 41467_2018_7620_MOESM4_ESM.csv]

Supplementary Data 2: Gene Set Enrichment Analysis of significantly downregulated genes after 24 hours treatment of THP-1 cells with 3_M SPHINX31.
Gene Sets	pvalue	FDR	overlap	Genes	setA	setB	universe
RB_P107_DN.V1_UP	4.52E-58	8.54E-56	52	ASF1B,CCNE1,CCNE2,CCNF,CDC45,CDK2,CENPH,CENPK,CHAF1B,DCLRE1A,DHFR,DNA2,DNAJC9,E2F1,E2F8,FANCA,FEN1,GINS4,GMNN,GTSE1,HAUS8,INCENP,KIF4A,LIG1,MAD2L1,MCM2,MCM5,MCM6,MCM7,NCAPH,ORC6,PAQR4,PCNA,POLD1,POLE,POLE2,PRC1,RFC2,RFC3,RFC5,RHEBL1,RPA3,RPL39L,RRM1,RRM2,SIVA1,SLBP,STMN1,TCF19,TUBG1,WDHD1,WDR90	828	140	55765
RPS14_DN.V1_DN	7.78E-45	1.46E-42	48	ARHGAP11A,ASNS,ATAD2,BCAT1,CBS,CDC20,CDC6,CDCA3,CHAC1,DEPDC1,DLGAP5,E2F8,ECT2,ERCC6L,ESPL1,EXO1,FBXO5,FOXRED2,FZD5,GAL,GINS2,INCENP,KIF15,KIF20A,KIF23,KIF2C,LRRC20,MCM10,MCM5,MKI67,MSH2,MYBL2,MYO19,NCAPH,NUP155,ORC1,PBK,PLK1,POLD1,PRC1,PSAT1,SLC29A1,SLC31A1,SUV39H2,TK1,TRIP13,TUBG1,ZWILCH	828	187	55765
CSR_LATE_UP.V1_UP	4.01E-41	7.50E-39	44	ANLN,BIRC5,CCDC34,CCND3,CDC6,CDC7,CDCA8,CDK1,CLSPN,DIAPH3,DTYMK,EEF1E1,FABP5,FAM83D,FANCA,FEN1,FOXM1,GINS2,GINS3,GMNN,HAT1,IL7R,KCNC4,KIF22,LYAR,MCM3,MYBL2,MZT1,NETO2,NUF2,PBK,POLD1,RRM2,SHCBP1,TCF19,TRIP13,TSPAN13,TUBA4A,TUBG1,UBE2C,UHRF1,ZNF367,ZWILCH,ZWINT	828	172	55765
HOXA9_DN.V1_DN	1.20E-34	2.23E-32	41	ACPP,ADM,APOBEC3B,ARHGAP11A,ATAD2,BCAT1,BRCA2,C1ORF106,C1ORF112,CBS,CD300A,CDC45,CDC6,CEP55,CIDEB,E2F8,FANCG,FANCI,GINS1,GINS3,GINS4,HELLS,KCTD15,MCM10,NET1,NRGN,ORC1,PLK4,PSIP1,RAB33A,RFWD3,RGS16,RNASEH2A,SLC29A1,SLC2A3,SLC38A1,TBC1D30,TEX15,TIPIN,TMEM106C,TRIB3	828	195	55765
E2F1_UP.V1_UP	1.10E-32	2.04E-30	39	AURKB,BRCA2,BUB1,CDR2L,CHAF1B,CHEK1,CRYZ,DBF4,DLGAP5,DLX1,DNA2,E2F8,FANCM,FEN1,HMGB3,IVNS1ABP,KIFC1,LMNB1,MCM10,MCM4,NCAPH,PLK4,POLA2,PRC1,PTPRU,RRM1,SGOL1,SLBP,SLC20A1,SLC7A1,SMC2,STIL,TFAM,TK1,TYMS,TYRO3,UBE2T,VEGFA,WDHD1	828	189	55765
PRC2_EZH2_UP.V1_UP	3.93E-32	7.23E-30	39	ADAMTS5,APLP1,AURKB,BARX1,BUB1,CDC25A,CDC45,DDB2,DEPDC1,DLGAP5,DNA2,DSCC1,ECT2,ETS1,HELLS,HJURP,KIF15,KIF4A,KNTC1,LMNB1,LRRC20,MCM10,MCM2,MLF1IP,MYBL2,NCAPH,OIP5,PCK2,POLR3G,PSPH,PSRC1,RAD54L,RFC4,SKP2,TACC3,TFAM,TTK,WDR76,XRCC3	828	195	55765
VEGF_A_UP.V1_DN	2.99E-26	5.47E-24	34	ADAM9,BIRC5,BUB1,BUB1B,CCNB1,CCNE1,CDC45,CDKN3,CENPA,CRYZ,CSE1L,CTNNAL1,DBF4,DHFR,DLGAP5,EXO1,KIF11,KIF22,KIF23,LMNB1,MAD2L1,MCM4,NDC80,NR2F1,NUP155,PLK4,PTPRE,RFC4,RRM2,SLC4A7,SPAG5,TFAM,TMPO,TTK	828	193	55765
PRC2_EED_UP.V1_DN	4.40E-25	8.01E-23	33	APLP1,ARRB2,ASF1B,BUB1B,C16ORF59,C1ORF112,CDC45,CDCA8,CHAF1B,CLSPN,DCLRE1B,ENO2,HELLS,INCENP,KIF23,KIF4A,LRRC20,MAP3K6,MCM10,MCM2,MCM5,MYBL2,ORC1,PFKFB4,PLK1,POLA2,POLD1,RAD54L,RANGAP1,RECQL4,TACC3,XRCC3,ZWILCH	828	193	55765
GCNP_SHH_UP_LATE.V1_UP	1.11E-24	2.01E-22	32	AURKA,AURKB,CDC25A,CDC25C,CDK1,CHEK1,DLGAP5,E2F8,FANCM,INCENP,IVNS1ABP,KIF2C,KIFC1,LIG1,MCM10,MCM4,MCM5,MCM6,NUSAP1,PLK2,POLA2,PRC1,PSMC3IP,RRM1,RRM2,SDC2,SGOL1,SLC29A1,SMC2,TK1,TRIP13,UNG	828	183	55765
MTOR_UP.N4.V1_UP	1.36E-22	2.45E-20	31	ADAM9,ADM,ARG2,ASNS,ATF3,BCAT1,CHAC1,CTSG,DDIT4,DNMT3B,FAM129A,GALE,GK,IL7R,KIF21B,MARS,NUP155,PCK2,PHGDH,PLS1,POLR3G,PSPH,SLC31A1,SLC39A14,SLC6A9,SLC7A11,SLC7A5,SLCO4A1,TRIB3,ULBP1,VEGFA	828	196	55765
NFE2L2.V2	1.87E-22	3.35E-20	45	ACOT11,ACVRL1,ASNS,AXIN2,BCAT1,BRIP1,CBS,CCDC138,CCND3,CDC45,CHAC1,CYCS,DBF4,DHFR,ESCO2,FAM69A,FERMT1,GPT2,HJURP,ICMT,JDP2,MARS,MCM10,MCM3,MDFIC,MTBP,NEIL3,ORC1,PCK2,PHGDH,PSAT1,RRM2,SLC1A4,SLC7A11,SLCO4C1,STC2,STYK1,SUV39H2,TERT,TLR4,TMEM237,WDHD1,WHSC1,XYLB,ZNF367	828	481	55765
MEL18_DN.V1_UP	1.43E-18	2.55E-16	24	ADM,C3AR1,CD83,CLSPN,DDIT4,ECM1,GAL,GPR3,HBEGF,IL7R,KIF21B,PLAUR,SLC1A4,SLC22A4,SLC29A1,SLC6A9,SLC7A11,SLC7A5,SLCO4A1,STC2,TGFBR3,TYRO3,VEGFA,WISP1	828	141	55765
STK33_SKM_DN	1.32E-17	2.34E-15	31	ADAMTS5,ALDH1L2,ASNS,BACE2,C1ORF106,CCDC26,FAM84B,FERMT1,GPR84,LILRA2,MS4A3,PHACTR3,PLS1,PPM1H,PROCR,PROK2,PSPH,RGS16,SLCO4C1,SLPI,SPNS3,SPRY1,STAR,STC2,TANC1,TBC1D30,TEX15,TNFAIP8,TONSL,TSPAN13,TUBA4A	828	288	55765
E2F3_UP.V1_UP	3.32E-16	5.84E-14	25	ATAD2,CCNE1,CCNE2,CD83,CSPG5,DCLRE1B,DTL,E2F7,ENO2,FANCA,FEN1,GINS1,HEY1,HSPA2,NR2F1,PCNA,POLE,POLE2,RECQL4,SHANK3,SNRNP25,TIAM1,TMEM106C,UNG,ZNF367	828	196	55765
RB_DN.V1_UP	1.80E-15	3.15E-13	21	CCNE1,CCNE2,DNA2,DNAJC9,DSN1,HAT1,MCM6,MCM7,MSH6,PCNA,POLE2,RAD54L,RFC3,RRM2,SIVA1,SLBP,STMN1,TIMELESS,TIPIN,TUBG1,UBE2T	828	137	55765
ERB2_UP.V1_DN	3.71E-15	6.46E-13	24	ADAM9,BTG3,DBF4,DEPDC1,DTL,ECT2,ERI2,FBXO5,HSPA13,HSPA4L,KLF10,MAD2L1,MSH2,MYBL1,NCAPG,PLK4,PSPH,RAD51AP1,RAD54B,RMI1,STIL,TIAM1,TOPBP1,TTK	828	197	55765
SRC_UP.V1_DN	4.31E-15	7.46E-13	23	APITD1,ATAD2,CENPH,CHAC2,E2F8,GINS1,IL7R,LIG1,MAP3K6,MCM3,MCM4,MCM5,MIR17HG,OTUD6B,PHLDA2,PLK4,PRR19,RACGAP1,S1PR3,SPNS3,STK17B,SUV39H2,UHRF1	828	179	55765
BMI1_DN_MEL18_DN.V1_UP	5.84E-15	1.00E-12	21	ADM,ADM2,ATF3,C3AR1,GADD45A,GAL,HBEGF,IL7R,KIF21B,MARCH3,PLAUR,PSAT1,SLC1A4,SLC22A4,SLC6A9,SLC7A11,SLC7A5,STC2,TRIB3,VEGFA,WEE1	828	145	55765
STK33_DN	7.27E-15	1.24E-12	28	ALCAM,ASNS,BACE2,CCDC26,ENDOD1,FAM134B,FAM84B,FERMT1,GPT2,MS4A3,PIK3R3,PLS1,POLD1,PPM1H,PROK2,PSPH,RGS16,RMI2,SLC37A4,SLC38A5,SLCO4C1,SLPI,SPNS3,ST6GALNAC3,STAR,STC2,TEX15,TNFAIP8	828	289	55765
MTOR_UP.V1_UP	1.46E-14	2.48E-12	22	AK4,ATF3,CDC20,CDK1,DBF4,EEF1E1,FABP5,HELLS,HSPE1,MCM5,MCM6,NEIL3,PCNA,PSAT1,RRM2,STMN1,TCF19,TIPIN,TNFRSF12A,UBE2C,UHRF1,USP18	828	170	55765
IL2_UP.V1_UP	2.00E-14	3.38E-12	23	ABTB2,AP3M2,CDC25A,DHRS3,DUSP6,FZD5,HEG1,KCNG1,KCNK5,KCTD12,KIF21B,MPP6,NCS1,POLR3G,PRR7,RGS16,SLAMF1,SLC2A3,SLC7A5,SLCO4A1,TNFAIP8,TNFRSF12A,WDR62	828	192	55765
GCNP_SHH_UP_EARLY.V1_UP	2.38E-14	4.00E-12	22	ANLN,AURKA,AURKB,CHEK1,DHFR,E2F8,FEN1,KIF4A,KIFC1,MCM10,MCM5,MCM6,MSH6,POLA2,PRC1,RPL39L,RRM1,SGOL1,SMC2,TRAIP,TYMS,UBE2T	828	174	55765
IL15_UP.V1_UP	1.63E-12	2.72E-10	21	ACVRL1,AP3M2,APLP1,CCNE1,CDC25A,DHRS3,DUSP6,ECM1,ETV4,FZD5,HEG1,KCTD12,KIF21B,MPP6,POLR3G,RGS16,SLAMF1,SLC7A5,SLCO4A1,TNFAIP8,TNFRSF12A	828	192	55765
EGFR_UP.V1_UP	1.80E-12	2.99E-10	21	ADM,APOBEC3B,ATF3,BACE2,CAPN2,CCL2,CEBPD,CTNNAL1,DRAM1,DUSP6,ETV5,GAL,GK,HBEGF,HSPA2,PTPRE,RGS16,S100P,SLC4A7,SLC7A11,TNFAIP8	828	193	55765
SNF5_DN.V1_UP	3.00E-12	4.95E-10	20	AIF1,ATP1B1,AURKB,BUB1,C3AR1,CD48,COL15A1,DTL,FAM105A,HAT1,ITGB2,KIAA1524,KIF20A,MCM5,NCAPG2,RBL1,SLC2A3,TIPIN,UBE2C,ZWILCH	828	177	55765
ALK_DN.V1_UP	7.37E-12	1.21E-09	18	AIF1,ASNS,CBS,CHAC1,CLSPN,CTH,DDIT4,ETV1,MPO,PCK2,PSAT1,SLC1A3,SLC6A9,SLC7A11,SLC7A5,STC2,TRIB3,VEGFA	828	145	55765
RPS14_DN.V1_UP	1.36E-11	2.22E-09	20	AIF1,ALCAM,C3AR1,CCL2,CD300A,CDKN1A,CLEC5A,CTSG,DNAJC22,GNB5,HEY1,ITGB2,KCTD12,LST1,MDFIC,MNDA,PLK2,PTPRE,RASGRP3,TRIM36	828	192	55765
RB_P130_DN.V1_UP	1.75E-11	2.84E-09	17	AURKA,AURKB,BIRC5,CDC7,CDK1,CMTM7,FAM64A,FST,KIF20A,KIF22,ORC1,RACGAP1,RGS16,SLC29A1,SLC43A3,TK1,UBE2C	828	133	55765
CORDENONSI_YAP_CONSERVED_SIGNATURE	4.07E-11	6.55E-09	12	BIRC5,CDC20,ECT2,ETV5,GGH,ITGB2,LHFP,MDFIC,PHGDH,SHCBP1,STMN1,TK1	828	57	55765
STK33_NOMO_DN	7.27E-10	1.16E-07	22	ACPP,ALCAM,ASNS,BACE2,CLEC5A,FAM134B,FERMT1,GPT2,HSPA4L,JDP2,MZT1,PIK3R3,PLS1,POLD1,PROK2,PSPH,RMI2,SLC37A4,SLC39A14,ST6GALNAC3,STAR,TEX15	828	292	55765
SIRNA_EIF4GI_DN	2.97E-09	4.72E-07	13	APITD1,CCL2,CDC6,EIF5A2,FAM111A,MYO19,PSMC3IP,SHCBP1,SLC31A1,SLC43A3,SPTSSA,SRPK1,TRIP13	828	99	55765
BMI1_DN.V1_UP	6.39E-09	1.01E-06	15	C3AR1,CLSPN,CSPG5,DHRS3,FZD5,GAL,HBEGF,IL7R,KCNC4,MARCH3,SLC1A4,SLC29A1,SLC7A5,SLCO4A1,STC2	828	147	55765
TBK1.DF_UP	1.90E-08	2.98E-06	20	ATF3,BTG3,CD83,CXCL2,DNMT3B,ENDOD1,ENO2,FAM69A,GINS1,HBEGF,HSPA2,MYBL1,NETO2,PASK,PLAUR,PNP,RAD51AP1,SLC2A3,TNFAIP8,TRIM36	828	290	55765
CSR_EARLY_UP.V1_UP	2.83E-08	4.41E-06	15	EHD4,ETS1,FAM107B,GAL,GATA2,HBEGF,KLF10,NET1,PHLPP2,PLAUR,PNP,RFK,SLC37A4,SPRY4,TNFRSF12A	828	164	55765
JNK_DN.V1_DN	3.42E-08	5.30E-06	16	ACVRL1,APLP1,BLM,CDC45,CDKN3,ETS1,ITGB2,KIF22,KNTC1,NRGN,PAQR4,PLK1,POLD1,RGS16,SPRY1,UBE2C	828	191	55765
ATF2_UP.V1_UP	3.68E-08	5.67E-06	16	ADM2,C3AR1,CD19,CENPO,DTL,FOXM1,GINS2,GINS3,LIG1,MELK,MLF1IP,NCAPG,PLK4,POLD1,RAD51,TK1	828	192	55765
RAF_UP.V1_DN	4.25E-08	6.50E-06	16	AK4,ALCAM,BTG3,CTNNAL1,DDIT4,IGFBP4,KITLG,MYBL1,NEDD4L,PLK2,PLS1,PPM1E,SDC2,SLC19A2,STC2,TBC1D30	828	194	55765
MEK_UP.V1_UP	4.91E-08	7.46E-06	16	ADM,BACE2,C1ORF106,CAPN2,ENO2,EPHA1,ETV5,FAM105A,GAL,LHFP,NT5DC2,PTPRE,PTPRU,S100P,SLC7A11,TNFAIP8	828	196	55765
ERB2_UP.V1_UP	2.12E-07	3.20E-05	15	APLP1,APOBEC3B,BACE2,CAPN2,DRAM1,DUSP6,ENO2,ETV5,FAM129A,HEY1,HSPA2,PTPRE,PTPRU,S100P,SERPINA1	828	191	55765
EGFR_UP.V1_DN	2.96E-07	4.44E-05	15	BRIP1,BTG3,DEPDC1,DTL,E2F8,HSPA4L,KIF11,MLF1IP,NCAPG2,NET1,PRR7,PSPH,RFWD3,SGCB,STIL	828	196	55765
RAF_UP.V1_UP	2.96E-07	4.44E-05	15	BACE2,CAPN2,CCR1,CEBPD,ETV5,FYN,FZD5,GATA2,HBEGF,HEG1,HSPA2,KCTD12,NDC80,S100P,TNFAIP8	828	196	55765
PDGF_UP.V1_UP	3.22E-07	4.77E-05	13	ACOT11,ADAM9,ATF3,CCNE1,CDC25A,CDC6,CDKN1A,DDIT4,GADD45A,HSPA2,KLF10,SLC20A1,SLC7A5	828	146	55765
RB_DN.V1_DN	3.13E-06	0.00046011	11	BASP1,CHAC1,CTNNAL1,DDIT4,GADD45A,H19,S1PR5,SLC7A5,STC2,TUBA4A,USP18	828	126	55765
ESC_J1_UP_LATE.V1_DN	4.93E-06	0.00071978	13	DOC2A,E2F8,ERCC6L,ETV4,FAM129A,PASK,PDSS1,PHLDA2,POLA1,POLE,SNTB2,SPRY4,TRAIP	828	186	55765
CRX_DN.V1_UP	6.56E-06	0.0009512	11	ARG2,BUB1B,DPF3,FAM107B,FAM161A,PAQR4,RAD51,SNTB2,STK17B,SUV39H2,WISP1	828	136	55765
KRAS.DF.V1_UP	7.37E-06	0.00106128	13	AURKB,CHRNA5,CRYZ,DDB2,DLGAP5,DSN1,E2F8,HSPA2,MAP3K6,PROCR,S100P,SLC22A4,SLC4A7	828	193	55765
HOXA9_DN.V1_UP	7.79E-06	0.00111397	13	ADAM9,FAM105A,FYN,GADD45A,HPSE,MNDA,MPO,MS4A3,PIK3R3,PLK2,PTPRE,SLC22A4,STK39	828	194	55765
LTE2_UP.V1_DN	8.70E-06	0.0012354	13	ATF3,BTG3,GADD45A,GAL,HSPA13,OAS3,PPM1E,PSAT1,RFWD3,SLC7A11,STC2,SVIL,USP18	828	196	55765
ESC_J1_UP_EARLY.V1_UP	2.14E-05	0.0030174	12	ADM,CIDEB,FAM134B,GPRIN1,HEY1,MPP2,NEK2,NHSL1,NLRP3,RAB3IL1,SERPINE2,TMEM106C	828	183	55765
NOTCH_DN.V1_DN	2.95E-05	0.00413	12	C3AR1,CIDEB,DOC2A,DRAM1,E2F2,FCN1,IL7R,RAB3IL1,RPL39L,SLC28A3,SLPI,SPRY4	828	189	55765
ESC_J1_UP_LATE.V1_UP	3.27E-05	0.0045453	12	ATF3,CIDEB,DRAM1,FAM134B,FST,H19,IGFBP4,PRICKLE1,RAB11FIP5,SERPINE2,TGFBR3,TNFRSF12A	828	191	55765
STK33_SKM_UP	3.52E-05	0.0048576	15	ADM,ASB2,CDKN1A,ETV1,HBEGF,HECW2,KITLG,MNS1,NFKBIZ,PLK2,RASGRP3,SH2B3,SIPA1L2,SLC7A11,SUCNR1	828	290	55765
PRC2_SUZ12_UP.V1_UP	3.81E-05	0.0052197	12	ACVRL1,ARHGEF16,ARRB2,CCNE1,CHEK1,IL1RN,KLHL23,ORC1,POLA2,RAD54L,RECQL4,ZWILCH	828	194	55765
PKCA_DN.V1_DN	4.49E-05	0.0061064	11	ADM,BARD1,BATF3,CD19,FANCI,MAP3K6,NFKBIZ,PROCR,PSAT1,SNTB2,TNFRSF12A	828	167	55765
CRX_NRL_DN.V1_UP	5.00E-05	0.00675	10	ARG2,BUB1B,DHRS3,DIAPH3,DPF3,GADD45A,PAQR4,SNTB2,STK17B,WISP1	828	140	55765
WNT_UP.V1_DN	5.28E-05	0.0070752	11	CD48,DPF3,ETV4,HEY1,KITLG,LSR,NT5DC2,TANC1,TGFBR3,USP18,VEGFA	828	170	55765
TBK1.DN.48HRS_DN	9.59E-05	0.0127547	6	BIRC5,CDK1,CRYZ,CTNNAL1,GALE,TRIB3	828	50	55765
AKT_UP_MTOR_DN.V1_DN	0.000102	0.013464	11	CBS,CENPQ,KCTD12,MCM6,PHLDA2,PSAT1,S1PR3,SLC37A4,SLC7A5,TIPIN,WEE1	828	183	55765
AKT_UP_MTOR_DN.V1_UP	0.000107	0.014017	11	AK4,ATF3,BACE2,FAM129A,HBEGF,KCNK5,KLF10,MPP2,PLK2,RAB3IP,TNFRSF12A	828	184	55765
CSR_EARLY_UP.V1_DN	0.000111	0.01443	10	ADM,ALDH1L2,CYP2R1,DHRS3,GRHL1,RBFOX2,SKP2,STC2,STOX1,WEE1	828	154	55765
ESC_V6.5_UP_LATE.V1_DN	0.000118	0.015222	11	CHAC1,CTH,DCLRE1B,E2F8,ETV4,FZD5,GADD45A,PDSS1,POLA1,SPRY4,TRIB3	828	186	55765
CAHOY_ASTROCYTIC	0.000128	0.016384	8	ASNS,BCAT1,CBS,FGD6,GABRG1,GRHL1,SLC7A11,VEGFA	828	100	55765
CYCLIN_D1_UP.V1_UP	0.00013	0.01651	11	BIN1,BLM,CEBPD,CHRNA5,ETV4,FZD5,GADD45A,KIF22,MKI67,SHC3,SLC6A9	828	188	55765
PIGF_UP.V1_UP	0.000149	0.018774	11	ADAM9,CCPG1,CRYZ,GMFB,HSPA13,NUP155,PSPH,RASGRP3,RFK,SLC4A7,TGFBR3	828	191	55765
ATF2_S_UP.V1_UP	0.000164	0.0205	11	BARX1,C3AR1,CDKN3,FOXM1,KIF20A,KIF23,MLF1IP,PPM1H,RPL39L,TK1,UNG	828	193	55765
PRC2_EZH2_UP.V1_DN	0.000171	0.021204	11	ETV1,ETV4,FAM69A,HBEGF,KCTD12,RGS16,SLC19A2,SLC2A3,SLPI,TSPAN13,TUBA4A	828	194	55765
CRX_DN.V1_DN	0.000188	0.023124	9	CDKN1A,CEBPD,CHAC1,CTNNAL1,FABP5,GDAP1L1,KLF10,MPP6,TNFRSF12A	828	134	55765
NRL_DN.V1_UP	0.00021	0.02562	9	ARG2,CCNA2,DHRS3,DPF3,GADD45A,NUF2,SNTB2,STK17B,WISP1	828	136	55765
AKT_UP.V1_UP	0.000273	0.033033	10	AK4,ATF3,BACE2,FABP5,FAM129A,KCNK5,PLK2,ROPN1L,TNFRSF12A,UBE2C	828	172	55765
KRAS.PROSTATE_UP.V1_UP	0.000306	0.03672	9	ADM2,C17ORF53,CYP2R1,ETV5,GRK5,HAL,IL7R,ITGB2,TLR4	828	143	55765
PDGF_ERK_DN.V1_DN	0.000414	0.049266	9	ADM,ARHGEF16,CCNF,CDR2L,DUSP6,IL7R,KLF10,KLHL25,TRAIP	828	149	55765
TBK1.DF_DN	0.000415	0.049266	13	CCNE2,CDCA4,DSN1,IL1RN,KIF14,LMNB1,MSH2,RFWD3,SERPINE2,SLC37A4,SNTB2,TFAM,ZWINT	828	287	55765
MYC_UP.V1_DN	0.000428	0.050076	10	CDCA8,FGD6,GINS1,GRHL1,HEG1,MAP3K6,PLK1,PSMC3IP,PTPRE,SPNS3	828	182	55765
P53_DN.V1_UP	0.000703	0.081548	10	ADM,DHRS3,FYN,LSR,NDC80,NR2F1,OIP5,S100P,TUBA4A,USP1	828	194	55765
KRAS.50_UP.V1_UP	0.00072	0.0828	5	ETV1,ETV5,HEY1,ITGB2,TERT	828	48	55765
LEF1_UP.V1_UP	0.000732	0.083448	10	ARG2,CBS,CTH,KCNG1,KCTD12,MPP6,SLC2A3,SLC43A3,STC2,TREML2	828	195	55765
