# Supplementary material for: SRPK1 maintains acute myeloid leukemia through effects on isoform usage of epigenetic regulators including BRD4
Source: Nat Commun. 2018 Dec 19;9:5378. doi: 10.1038/s41467-018-07620-0 (PMC6300607; doi:10.1038/s41467-018-07620-0)
Supplement: Supplementary file 5 — Supplementary Data 3 [file 41467_2018_7620_MOESM5_ESM.xlsx]

## Sheet: Total Splicing Changes (Drug) 
Total splicing changes identified in THP-1 cells treated with 3μM SPHINX31 for 24 hours (Related to Figures 3a-c and Supplementary Figure 7f).
chr	start	end	strand	gene_id	gene_name	FDR	featureType	log2FC.THP_300.THP_WT.	expr_THP_WT	expr_THP_300
chr19	827825	827904	+	ENSG00000172232.5	AZU1	0.000499607	exonic	0.129677	2217.22	3062.08
chr2	71503774	71503884	+	ENSG00000075292.14	ZNF638	0.000499552	exonic	-1.59628	20.1049	6.99305
chr13	50280403	50280508	-	ENSG00000102753.5	KPNA3	0.000499521	exonic	0.304341	627.131	539.733
chr6	99850415	99850473	-	ENSG00000132424.10	PNISR	0.000497722	exonic	0.262626	677.096	1211.06
chr15	75212615	75212620	-	ENSG00000178741.7	COX5A	0.000497179	exonic	-0.795634	64.0861	32.8611
chr11	58912271	58912334	+	ENSG00000166801.11	FAM111A	0.000496721	exonic	0.706053	110.314	85.6928
chr19	40742049	40742144	-	ENSG00000105221.12	AKT2	0.000496489	exonic	1.05796	30.7055	60.7232
chr11	118888407	118888509	-	ENSG00000118181.6	RPS25	0.000496056	exonic	-0.561587	555.988	453.896
chr10	28908908	28909472	+	ENSG00000095787.17	WAC	0.00049594	exonic	-0.438879	2288.76	1927.01
chr11	58910777	58913299	+	ENSG00000166801.11	FAM111A	0.000495679	splice_site	1.37168	16.3712	20.2779
chr7	26412300	26412366	+	ENSG00000086300.11	SNX10	0.000495611	exonic	-1.03415	239.093	82.0689
chr1	150300015	150300111	+	ENSG00000117360.8	PRPF3	0.000495189	exonic	0.804504	44.5968	76.4925
chr9	139302390	139304541	-	ENSG00000165689.12	SDCCAG3	0.000495189	splice_site	-0.640424	102.352	53.8394
chr10	32344775	32345359	-	ENSG00000170759.10	KIF5B	0.000495189	exonic	0.237132	1463.92	1242.12
chr8	145065770	145065859	+	ENSG00000178719.12	GRINA	0.000494918	exonic	1.48117	6.28001	28.668
chr19	59080953	59081710	-	ENSG00000099326.4	MZF1	0.000494455	exonic	0.506831	81.3376	160.443
chrX	41201989	41202089	+	ENSG00000215301.5	DDX3X	0.000494455	exonic	0.16271	1713.73	1456.48
chr10	115438962	115439108	+	ENSG00000165806.15	CASP7	0.000494011	exonic	-1.60055	21.9796	5.94179
chrX	133632637	133632671	+	ENSG00000165704.10	HPRT1	0.000493843	exonic	0.342696	646.032	397.984
chr5	78621020	78623038	+	ENSG00000152409.8	JMY	0.000493661	exonic	-0.341077	439.395	428.067
chr11	46398762	46398900	+	ENSG00000149091.11	DGKZ	0.000493644	exonic	0.287879	308.43	435.937
chr16	90032751	90034041	+	ENSG00000140995.12	DEF8	0.000493299	exonic	0.319098	380.359	442.148
chr17	43175920	43176772	+	ENSG00000136448.7	NMT1	0.000492838	splice_site	-0.234018	657.568	525.084
chr17	58604377	58604448	+	ENSG00000259349.1	RP11-15E18.1	0.000492815	exonic	-2.17851	10.37	8.02843
chr11	61644435	61644917	-	ENSG00000221968.4	FADS3	0.000492506	exonic	0.422121	99.57	372.99
chr17	71205907	71223303	-	ENSG00000133193.8	FAM104A	0.000492284	splice_site	-0.484654	146.994	112.571
chr8	130915557	130915596	-	ENSG00000153310.14	FAM49B	0.000492077	exonic	0.184835	1824.57	1403.7
chr2	230670518	230672423	-	ENSG00000153827.9	TRIP12	0.000492077	splice_site	0.618575	60.9317	95.0831
chr3	128890010	128890094	-	ENSG00000169714.12	CNBP	0.000492077	exonic	0.155848	3978.38	4116.86
chr8	29931394	29931415	-	ENSG00000133872.9	TMEM66	0.000492033	exonic	0.274331	789.366	1122.66
chr11	27516444	27520351	-	ENSG00000148943.7	LIN7C	0.000491664	exonic	-0.400212	1264.43	824.77
chrX	64740697	64743439	-	ENSG00000001497.12	LAS1L	0.000491636	exonic	0.360227	293.138	247.428
chr18	33290256	33291798	+	ENSG00000141429.9	GALNT1	0.000491636	exonic	-0.892608	1367.54	772.106
chr1	75190394	75190518	-	ENSG00000116791.9	CRYZ	0.000491108	exonic	0.65184	199.862	123.906
chr12	16517005	16517194	+	ENSG00000008394.8	MGST1	0.000491039	exonic	-0.291107	960.065	451.056
chr15	50999505	50999644	-	ENSG00000138600.5	SPPL2A	0.000491039	exonic	-1.73922	18.532	4.89366
chr8	42397298	42397516	+	ENSG00000176209.7	SMIM19	0.00049095	exonic	0.392085	171.203	272.596
chr12	121017400	121017576	-	ENSG00000167272.6	POP5	0.000490456	splice_site	-0.460009	190.352	121.295
chr1	154128841	154129169	-	ENSG00000143549.15	TPM3	0.000490409	exonic	-0.126055	2769.76	1777.09
chr21	36265260	36421138	-	ENSG00000159216.14	RUNX1	0.000490116	splice_site	0.940856	26.3693	40.548
chr7	72990870	72991031	-	ENSG00000106638.11	TBL2	0.0004895	exonic	0.587648	65.0141	109.077
chr1	21102498	21103089	-	ENSG00000127483.13	HP1BP3	0.000489197	exonic	-0.538134	319.209	211.262
chr19	50380597	50381285	-	ENSG00000204673.6	AKT1S1	0.000489111	exonic	-0.917004	44.3073	27.2588
chr15	101775286	101775713	-	ENSG00000131873.5	CHSY1	0.000488407	exonic	0.201109	834.581	1030.2
chr20	44526546	44526643	+	ENSG00000064601.12	CTSA	0.000488369	exonic	0.716117	63.034	124.221
chr2	149240678	149241005	+	ENSG00000204406.7	MBD5	0.000488369	exonic	2.36686	1.88463	14.6877
chr17	29231083	29231547	-	ENSG00000172171.6	TEFM	0.000488173	exonic	0.325346	634.42	577.071
chr21	45402605	45404554	+	ENSG00000160216.14	AGPAT3	0.000487818	exonic	-0.135007	3750.96	3309.04
chr18	23597306	23597848	-	ENSG00000141380.9	SS18	0.000487731	exonic	-0.43049	1000.26	640.658
chr5	138677607	138677669	+	ENSG00000120727.8	PAIP2	0.000487672	exonic	0.246246	1129.35	1719.11
chr3	180702352	180702498	-	ENSG00000205981.2	DNAJC19	0.000487553	exonic	-0.313286	639.935	494.226
chr2	272065	272191	+	ENSG00000143727.11	ACP1	0.00048721	splice_site	0.952374	23.5577	42.6491
chr5	138940751	138941308	+	ENSG00000131508.11	UBE2D2	0.000486768	exonic	0.149268	2207.95	2199.73
chr19	58724789	58724918	+	ENSG00000171606.13	ZNF274	0.000486736	exonic	-0.822926	70.2387	48.5405
chr17	79531934	79532530	-	ENSG00000182446.9	NPLOC4	0.000486644	exonic	0.546445	117.432	163.611
chr11	124007721	124007975	+	ENSG00000110002.11	VWA5A	0.000486625	exonic	1.09632	12.2494	66.4079
chr9	125048225	125048317	+	ENSG00000148187.13	MRRF	0.000486625	splice_site	1.06596	20.4131	42.9587
chr8	68049838	68066258	+	ENSG00000104218.9	CSPP1	0.000486532	splice_site	2.55895	1.884	9.437
chr8	93898820	93898885	-	ENSG00000205133.7	TRIQK	0.00048591	exonic	0.422053	269.068	363.064
chr12	29496177	29496215	-	ENSG00000087502.13	ERGIC2	0.000483997	exonic	0.317561	394.338	329.22
chr9	80343429	80343583	-	ENSG00000156052.6	GNAQ	0.000483518	exonic	0.303971	562.77	798.867
chr11	43364531	43366079	+	ENSG00000166181.8	API5	0.000483294	exonic	-0.201569	3230.02	2085.42
chr2	85770157	85770792	+	ENSG00000168906.8	MAT2A	0.000483249	splice_site	-0.224794	815.72	481.333
chr6	135285979	135286286	-	ENSG00000112339.10	HBS1L	0.000481846	exonic	-1.2469	527.408	162.91
chr6	20481454	20481656	+	ENSG00000112242.10	E2F3	0.000481306	exonic	0.244906	604.227	566.241
chr9	116357198	116357260	+	ENSG00000138835.18	RGS3	0.000481264	exonic	1.49715	6.27845	49.6848
chr17	30293215	30300164	+	ENSG00000178691.6	SUZ12	0.000480851	splice_site	0.348181	301.518	222.319
chr2	223797883	223797998	+	ENSG00000123983.9	ACSL3	0.000480345	exonic	0.327202	601.904	492.804
chr11	32608557	32608591	+	ENSG00000149100.8	EIF3M	0.000480183	exonic	0.196507	1348.38	1531.58
chr8	145678843	145687665	-	ENSG00000187954.8	CYHR1	0.00047977	splice_site	-0.450715	141.949	155.89
chr2	211300939	211301116	-	ENSG00000115365.7	LANCL1	0.00047959	exonic	0.409512	576.055	640.376
chr14	81670243	81670448	-	ENSG00000165417.7	GTF2A1	0.000479372	exonic	0.417086	247.265	162.543
chr7	74312525	74312628	+	ENSG00000123965.12	PMS2P5	0.000478985	exonic	0.603732	87.3553	106.295
chr2	74648943	74649996	+	ENSG00000005448.12	WDR54	0.000478585	splice_site	2.21906	3.45926	11.5209
chr2	196545200	196545616	+	ENSG00000196950.9	SLC39A10	0.000478585	exonic	0.315328	443.784	439.66
chr1	8021853	8022822	+	ENSG00000116288.8	PARK7	0.000478464	splice_site	0.289876	374.743	366.729
chr19	38865427	38865601	+	ENSG00000099341.7	PSMD8	0.000478218	exonic	0.136079	2528.83	2385.6
chr20	34292247	34292249	-	ENSG00000131051.16	RBM39	0.000477985	exonic	-0.715839	368.304	243.638
chr7	817818	818322	+	ENSG00000164818.11	HEATR2	0.000477213	exonic	1.75256	15.8325	30.7686
chr1	11083249	11083254	+	ENSG00000120948.11	TARDBP	0.000476961	exonic	-0.637177	760.61	329.519
chr15	59182479	59182660	-	ENSG00000137776.12	SLTM	0.000476961	exonic	0.184553	1025.61	1125.7
chr5	162866352	162866526	+	ENSG00000113328.14	CCNG1	0.000476289	exonic	0.293917	2056.12	3403.33
chr15	51028840	51028937	-	ENSG00000138600.5	SPPL2A	0.000476209	exonic	-0.360654	352.115	247.82
chr15	42805194	42805596	+	ENSG00000092531.5	SNAP23	0.000476208	splice_site	0.27024	385.77	524.619
chr2	239342336	239352982	+	ENSG00000065802.7	ASB1	0.000475742	splice_site	-2.3955	12.8928	2.09741
chr9	72347054	72347268	-	ENSG00000188647.8	PTAR1	0.000475735	exonic	0.464451	187.288	234.43
chr3	47892583	47893357	-	ENSG00000047849.17	MAP4	0.00047558	exonic	0.155984	2472.15	2941.62
chr2	122513238	122513256	+	ENSG00000211460.7	TSN	0.000475219	exonic	0.503981	120.319	117.102
chr1	231556743	231560790	-	ENSG00000135766.8	EGLN1	0.000475035	exonic	0.340704	859.962	701.357
chr13	100191811	100192967	+	ENSG00000125304.8	TM9SF2	0.000474997	splice_site	0.222732	681.303	723.162
chr2	187373269	187373417	+	ENSG00000065548.13	ZC3H15	0.000474856	exonic	0.170583	1408.83	1240.15
chr2	190592581	190592823	+	ENSG00000151687.10	ANKAR	0.000474119	exonic	1.82362	5.02338	24.8665
chr5	133295225	133295468	-	ENSG00000113583.6	C5orf15	0.000474023	exonic	0.277827	1259.34	1393.53
chr15	76146828	76152218	+	ENSG00000140367.7	UBE2Q2	0.000472785	splice_site	0.591607	78.8343	97.5119
chr9	96324586	96326510	+	ENSG00000048828.12	FAM120A	0.000472682	splice_site	0.316757	279.861	329.661
chr5	72801018	72801260	+	ENSG00000145741.11	BTF3	0.000472682	exonic	-0.137794	8574.7	8789.15
chr19	34685382	34685546	+	ENSG00000257103.4	LSM14A	0.000472657	exonic	0.206057	2046.07	2176.9
chr7	150731684	150731686	+	ENSG00000197150.8	ABCB8	0.000472142	exonic	-0.391358	264.74	162.904
chr1	145508284	145508474	+	ENSG00000131795.8	RBM8A	0.000471924	splice_site	-0.233131	720.631	567.38
chr13	46539414	46539564	-	ENSG00000123200.12	ZC3H13	0.000471791	exonic	0.201984	750.927	815.829
chr5	56189357	56191979	+	ENSG00000095015.5	MAP3K1	0.000471592	exonic	-0.603138	1779.76	1309.56
chr8	29921207	29921310	-	ENSG00000133872.9	TMEM66	0.000471592	exonic	-0.393724	1677.86	1585.67
chr5	94039445	94040804	-	ENSG00000175471.15	MCTP1	0.000470713	exonic	-1.09264	46.7509	16.4296
chr7	115624567	115750761	-	ENSG00000105967.11	TFEC	0.000469973	splice_site	1.17098	15.0845	30.7554
chr2	175994933	175994935	-	ENSG00000115966.12	ATF2	0.000469868	exonic	0.413953	161.765	201.712
chr4	15628495	15628578	-	ENSG00000118564.10	FBXL5	0.000469868	exonic	0.647162	91.7129	134.181
chr3	197500307	197500370	+	ENSG00000122068.8	FYTTD1	0.000469562	exonic	0.273059	422.099	470.117
chr10	112679360	112679415	+	ENSG00000108061.7	SHOC2	0.000468604	exonic	0.701536	80.157	126.492
chr17	43318597	43318748	+	ENSG00000184922.9	FMNL1	0.000468552	exonic	0.484618	86.6796	177.923
chr21	18965970	18966407	-	ENSG00000154640.10	BTG3	0.00046847	exonic	-0.520408	309.741	87.7466
chr4	146025667	146026756	+	ENSG00000164163.6	ABCE1	0.000468244	splice_site	0.259274	629.734	455.465
chr5	177636433	177636442	+	ENSG00000197451.6	HNRNPAB	0.000468093	exonic	-0.228449	1155.57	548.469
chr11	64512404	64512469	-	ENSG00000068831.14	RASGRP2	0.000467909	exonic	0.970849	31.1006	47.511
chr10	79799355	79799958	+	ENSG00000138326.14	RPS24	0.000467104	exonic	-0.38117	701.744	661.076
chr7	44685117	44687255	+	ENSG00000105953.10	OGDH	0.000466347	splice_site	0.361993	219.259	238.4
chr2	179296380	179296692	-	ENSG00000180228.8	PRKRA	0.000466204	exonic	-0.288524	598.752	405.067
chr22	42296023	42296086	+	ENSG00000198911.7	SREBF2	0.000466112	exonic	-1.00952	37.3784	21.3211
chr11	102239036	102239279	+	ENSG00000110330.4	BIRC2	0.000466097	exonic	0.320946	293.768	483.754
chr10	116621193	116623407	+	ENSG00000151553.10	FAM160B1	0.000466097	exonic	-0.339242	401.95	434.813
chr2	170489669	170489757	+	ENSG00000138398.11	PPIG	0.000465361	exonic	0.265947	560.688	548.726
chr6	28121889	28127250	+	ENSG00000198315.6	ZKSCAN8	0.000464731	exonic	-0.310631	4838.58	5501.73
chr17	28749691	28750041	+	ENSG00000108582.7	CPD	0.000464695	exonic	0.216431	714.589	736.483
chr2	64068366	64083439	+	ENSG00000169764.10	UGP2	0.000464695	splice_site	-0.317683	281.735	339.059
chr9	99160445	99160596	-	ENSG00000165244.6	ZNF367	0.000464266	exonic	0.52418	264.281	88.4417
chr1	62146720	62146916	-	ENSG00000162604.8	TM2D1	0.000464086	exonic	-1.27878	26.0637	11.8859
chr5	74667666	74669479	-	ENSG00000113163.11	COL4A3BP	0.000463959	exonic	-0.476731	952.153	817.701
chr5	112343634	112343686	+	ENSG00000172795.11	DCP2	0.000463635	exonic	0.348969	266.425	264.236
chr5	157218732	157218765	-	ENSG00000113282.9	CLINT1	0.000463205	exonic	0.182583	1044.94	940.328
chr2	53994928	53995158	+	ENSG00000143942.4	CHAC2	0.000463147	exonic	0.576204	246.473	106.232
chr12	100729588	100729684	+	ENSG00000136021.13	SCYL2	0.00046314	exonic	0.297559	345.198	372.983
chr7	142985543	142985622	+	ENSG00000106144.15	CASP2	0.000462383	exonic	0.34555	285.521	241.91
chr1	109301131	109301210	+	ENSG00000116266.6	STXBP3	0.000462328	exonic	-0.818573	310.191	189.917
chrX	133609394	133620494	+	ENSG00000165704.10	HPRT1	0.000462328	splice_site	0.321058	522.383	320.166
chr3	176765337	176767784	-	ENSG00000177565.11	TBL1XR1	0.00046212	splice_site	0.441995	178.359	175.506
chr1	100387089	100389576	+	ENSG00000162688.11	AGL	0.000462102	exonic	-0.561866	456.599	340.626
chr19	42912409	42912594	+	ENSG00000213904.4	LIPE-AS1	0.000461958	exonic	-0.896948	80.713	120.61
chr17	1578633	1578824	-	ENSG00000174231.12	PRPF8	0.000461866	exonic	0.44337	153.322	190.497
chr12	111127530	111127583	-	ENSG00000122986.9	HVCN1	0.000460867	exonic	1.33917	10.6769	28.2916
chr16	50701819	50701952	-	ENSG00000167208.10	SNX20	0.00045987	exonic	0.79022	30.7826	74.1046
chr10	124813635	124817827	+	ENSG00000196177.8	ACADSB	0.000459776	exonic	-0.233285	1202.87	1146.83
chr11	129769611	129772179	-	ENSG00000170325.10	PRDM10	0.000459735	exonic	-0.490987	552.406	441.782
chr1	226175596	226176089	-	ENSG00000143751.9	SDE2	0.000459229	exonic	0.269434	615.681	606.462
chr19	10943667	10944160	+	ENSG00000079805.12	DNM2	0.000458954	exonic	-0.280136	408.392	384.874
chr3	150344950	150345445	+	ENSG00000198843.8	SELT	0.000458761	splice_site	0.406865	336.576	337.537
chr1	44456151	44456839	+	ENSG00000117411.12	B4GALT2	0.000458409	exonic	0.22304	1665	960.811
chr17	3763624	3765577	-	ENSG00000004660.10	CAMKK1	0.000456935	exonic	-0.353103	390.956	821.569
chr1	85028939	85029101	-	ENSG00000117151.8	CTBS	0.000456935	exonic	0.471524	287.762	440.816
chr6	3138413	3140619	+	ENSG00000137274.8	BPHL	0.000456777	exonic	0.506032	104.876	168.47
chr8	144642139	144642772	+	ENSG00000104518.6	GSDMD	0.000456773	splice_site	-0.327515	291.824	281.727
chr8	87487143	87487182	-	ENSG00000176623.7	RMDN1	0.000455724	exonic	-0.240735	570.15	549.486
chr1	1154013	1154148	-	ENSG00000078808.12	SDF4	0.000455704	exonic	0.538428	93.5894	135.605
chr12	131356617	131356620	+	ENSG00000132341.7	RAN	0.000455624	exonic	-0.487572	224.18	104.133
chr11	58912535	58913299	+	ENSG00000166801.11	FAM111A	0.000455442	exonic	0.31901	428.107	253.394
chrX	11793574	11793870	+	ENSG00000005302.13	MSL3	0.000455229	exonic	-0.907047	117.483	70.0667
chr16	1494935	1495344	-	ENSG00000103249.13	CLCN7	0.000455229	exonic	0.567016	83.9405	184.258
chr12	123253387	123253468	+	ENSG00000139726.6	DENR	0.000455229	exonic	0.215665	1171.06	967.539
chr6	89791153	89793471	+	ENSG00000146278.10	PNRC1	0.000455203	splice_site	0.327042	206.972	472.608
chr4	57319768	57319927	+	ENSG00000128050.4	PAICS	0.000455179	exonic	0.145241	3313.72	2017.21
chr13	60565291	60565408	-	ENSG00000139734.13	DIAPH3	0.000455018	exonic	-0.538606	268.907	61.1689
chr18	3247858	3247870	+	ENSG00000101608.8	MYL12A	0.000454783	exonic	0.269164	848.755	1098.85
chr8	94827675	94828599	+	ENSG00000164953.11	TMEM67	0.000454783	splice_site	-1.55241	41.3701	12.5783
chrX	20152074	20152125	-	ENSG00000173674.6	EIF1AX	0.000454783	exonic	0.398025	687.944	457.854
chr3	44437891	44437989	+	ENSG00000179152.14	TCAIM	0.000454783	exonic	0.437831	143.248	263.147
chr5	134010734	134010907	+	ENSG00000113615.8	SEC24A	0.000454362	exonic	0.330148	353.8	371.683
chr7	56131976	56131981	+	ENSG00000129103.13	SUMF2	0.0004539	exonic	0.592161	61.2425	110.818
chr11	33163153	33163212	-	ENSG00000176102.7	CSTF3	0.000453854	exonic	-0.534222	151.066	77.5874
chr1	222888486	222888611	+	ENSG00000162819.7	BROX	0.000453849	exonic	1.31851	11.6147	24.8298
chr13	22140935	22141083	-	ENSG00000165487.9	MICU2	0.000453777	exonic	0.3018	876.027	800.914
chr1	27215459	27215616	-	ENSG00000142751.10	GPN2	0.000453242	exonic	-0.34245	318.774	268.125
chr17	19579193	19579220	+	ENSG00000072210.14	ALDH3A2	0.000452892	exonic	0.355213	179.638	352.391
chr8	92082589	92082694	+	ENSG00000155100.6	OTUD6B	0.000452546	exonic	0.647638	363.975	260.994
chrX	131202242	131202351	+	ENSG00000134602.11	MST4	0.000451677	exonic	0.262459	1029.53	964.653
chr11	46401018	46401118	+	ENSG00000149091.11	DGKZ	0.000451066	exonic	-0.234864	636.8	637.919
chr7	102854447	102854549	-	ENSG00000170629.10	DPY19L2P2	0.000451066	exonic	0.880639	30.7745	46.8436
chr3	176751985	176752113	-	ENSG00000177565.11	TBL1XR1	0.000450562	exonic	0.412321	456.296	434.642
chr4	62936856	62938155	+	ENSG00000150471.11	LPHN3	0.000450384	exonic	-0.336544	894.081	1104.19
chr14	45565695	45565798	+	ENSG00000185246.13	PRPF39	0.000449474	exonic	0.555168	89.4945	112.567
chr16	89653510	89653963	+	ENSG00000178773.10	CPNE7	0.000449274	splice_site	-1.11039	54.3515	13.2833
chr15	52849419	52861044	-	ENSG00000128989.6	ARPP19	0.000448182	splice_site	0.32148	321.294	288.745
chr6	45459677	45459851	+	ENSG00000124813.16	RUNX2	0.000448075	exonic	0.341106	360.811	729.631
chr17	45696530	45696643	+	ENSG00000141279.11	NPEPPS	0.000448075	exonic	0.5424	74.7593	130.739
chr9	115060120	115060196	-	ENSG00000119314.11	PTBP3	0.000447477	exonic	0.394601	677.096	789.098
chr1	54284643	54284752	-	ENSG00000058804.10	NDC1	0.000446583	exonic	-0.288737	672.792	253.435
chr11	71752473	71752571	-	ENSG00000137497.13	NUMA1	0.000446331	exonic	2.949	0.942028	12.9271
chr14	54944700	54944823	-	ENSG00000197045.8	GMFB	0.000445966	exonic	-0.541691	245.344	84.1823
chr11	33891255	33891362	-	ENSG00000135363.7	LMO2	0.000444982	exonic	0.443105	134.434	172.706
chr10	60036876	60037082	+	ENSG00000122873.7	CISD1	0.000444716	exonic	0.394211	961.368	697
chr18	263492	264025	-	ENSG00000079134.7	THOC1	0.000444554	exonic	0.535635	98.9647	118.826
chr1	151317437	151317464	-	ENSG00000143390.13	RFX5	0.000444281	exonic	1.62422	8.49478	29.6752
chr3	9829411	9829903	+	ENSG00000114026.17	OGG1	0.000443628	exonic	2.02946	3.76748	12.5792
chr5	138699447	138699611	+	ENSG00000120727.8	PAIP2	0.000443518	exonic	0.186055	3010.01	4315.43
chr5	134074482	134076752	+	ENSG00000164615.3	CAMLG	0.000443228	splice_site	0.491035	160.805	306.748
chr11	833026	836062	+	ENSG00000177697.13	CD151	0.000443228	splice_site	0.477945	123.412	145.069
chr13	32954143	32954282	+	ENSG00000139618.10	BRCA2	0.00044244	exonic	0.58328	140.989	71.6592
chr9	6014356	6015471	-	ENSG00000137040.8	RANBP6	0.000441602	exonic	0.258247	653.531	774.125
chr3	49712742	49713126	+	ENSG00000164062.8	APEH	0.000441602	exonic	0.899342	31.0962	41.2519
chr6	86387011	86387046	-	ENSG00000203875.6	SNHG5	0.000441509	exonic	-1.51621	17.26	9.43745
chr3	182679013	182679102	-	ENSG00000043093.9	DCUN1D1	0.000441453	exonic	0.417061	279.648	286.564
chr20	62708209	62708307	-	ENSG00000171700.9	RGS19	0.00044085	exonic	-0.260292	570.506	447.858
chr3	182631891	182633037	+	ENSG00000058063.11	ATP11B	0.000440582	exonic	-0.332979	299.38	253.409
chr5	78981403	78982089	+	ENSG00000164329.9	PAPD4	0.000440229	exonic	-0.878298	1198.81	724.371
chr10	90774207	90774341	+	ENSG00000026103.15	FAS	0.000439912	exonic	-0.75968	110.589	35.6507
chr8	124332089	124332741	-	ENSG00000156802.8	ATAD2	0.000439912	exonic	-0.312867	1022.94	298.479
chr15	34522348	34522350	+	ENSG00000128463.8	EMC4	0.000439697	exonic	-2.60319	11.6415	1.74697
chr4	16181280	16188157	-	ENSG00000169762.12	TAPT1	0.000439507	splice_site	-1.14926	50.1957	24.8134
chr13	28599420	28599552	-	ENSG00000122025.10	FLT3	0.000439463	exonic	0.445654	140.714	333.978
chr14	24429212	24434970	+	ENSG00000157326.14	DHRS4	0.000439284	splice_site	0.996524	22.0104	46.8375
chr10	17256237	17257194	-	ENSG00000229124.2	VIM-AS1	0.000438928	exonic	-0.559105	162.609	163.675
chr2	238006445	238007600	+	ENSG00000198612.6	COPS8	0.000438227	splice_site	1.90259	5.02157	12.5901
chr5	126865985	126866088	+	ENSG00000164244.16	PRRC1	0.000437738	exonic	0.321428	317.548	342.264
chr8	29923583	29923655	-	ENSG00000133872.9	TMEM66	0.000437462	exonic	0.199021	1781.78	2383.41
chr11	111908184	111909967	+	ENSG00000150768.11	DLAT	0.00043737	splice_site	0.291966	498.884	332.067
chr18	55273983	55274365	-	ENSG00000134440.7	NARS	0.000437288	splice_site	0.242109	638.237	491.484
chr5	176492019	176492242	+	ENSG00000113761.7	ZNF346	0.000437075	exonic	-0.401389	246.488	207.636
chr2	54531824	54531996	+	ENSG00000170634.8	ACYP2	0.000436358	exonic	-0.580793	143.221	170.554
chr1	93622040	93625685	-	ENSG00000117500.8	TMED5	0.000435379	splice_site	0.418184	193.478	171.647
chr17	57189706	57196679	-	ENSG00000182628.8	SKA2	0.000435104	splice_site	0.414378	455.444	305.638
chr7	12264011	12269304	+	ENSG00000106460.14	TMEM106B	0.000434951	splice_site	-0.836797	128.202	80.7881
chr8	101932943	101932980	-	ENSG00000164924.13	YWHAZ	0.000434789	exonic	0.205487	3458.98	3765.9
chr4	57356733	57356811	+	ENSG00000174780.11	SRP72	0.000434655	exonic	0.168997	1173.56	1153.21
chr12	54678101	54678332	+	ENSG00000135486.13	HNRNPA1	0.000434472	splice_site	0.10187	5737.25	6952.68
chr5	130694901	130694915	+	ENSG00000158985.9	CDC42SE2	0.000434446	exonic	0.4013	320.213	359.767
chr12	24995158	25002719	-	ENSG00000060982.10	BCAT1	0.000434389	splice_site	0.439373	324.256	177.203
chr1	201843959	201844064	+	ENSG00000198700.5	IPO9	0.000434204	exonic	-0.30827	455.766	248.882
chr3	33450181	33450214	-	ENSG00000153560.7	UBP1	0.000433124	exonic	0.452254	142.273	149.27
chr6	99993106	99994270	-	ENSG00000112237.8	CCNC	0.000432928	splice_site	0.364137	535.23	490.229
chr12	53693737	53693876	+	ENSG00000139637.9	C12orf10	0.000432928	exonic	0.702773	45.2292	81.1243
chr17	42112003	42113430	-	ENSG00000161654.5	LSM12	0.000432567	exonic	-0.374877	775.969	526.064
chr8	87559938	87559998	+	ENSG00000085719.7	CPNE3	0.000431924	exonic	0.298111	330.704	428.487
chr7	5778983	5780603	-	ENSG00000011275.14	RNF216	0.000431857	splice_site	-0.49159	134.447	115.336
chr6	149825868	149826410	-	ENSG00000131013.3	PPIL4	0.000431694	exonic	-0.521879	176.765	121.647
chr9	140350080	140350086	-	ENSG00000165802.15	NSMF	0.000430611	exonic	0.920684	26.3862	42.996
chr15	63547705	63547783	+	ENSG00000166128.8	RAB8B	0.000429997	exonic	0.527231	125.334	113.25
chr5	6371993	6372277	-	ENSG00000133398.3	MED10	0.000429995	exonic	-0.349008	327.64	254.14
chr1	115112693	115113320	-	ENSG00000116752.5	BCAS2	0.000429768	splice_site	0.358208	307.159	243.304
chr6	36937501	36937814	-	ENSG00000137409.14	MTCH1	0.000429562	exonic	-0.310029	543.184	393.809
chr8	1905371	1906799	+	ENSG00000104728.11	ARHGEF10	0.000429266	exonic	-0.232383	1849.23	1408.35
chr7	12269304	12269373	+	ENSG00000106460.14	TMEM106B	0.000428567	exonic	-0.441977	260.478	216.985
chr6	71377620	71377844	+	ENSG00000112305.10	SMAP1	0.000428551	exonic	0.338433	251.567	478.11
chr13	95672084	95673936	-	ENSG00000125257.9	ABCC4	0.000428551	exonic	-0.17162	2307.46	1460.08
chr1	43239233	43239320	+	ENSG00000164008.9	C1orf50	0.000428551	exonic	0.377004	229.862	379.326
chr11	66624972	66625205	+	ENSG00000173621.8	LRFN4	0.000428551	exonic	-0.290559	427.435	370.196
chr2	99771155	99771299	-	ENSG00000135951.10	TSGA10	0.000428525	exonic	-1.30063	16.0086	26.5623
chr7	64863253	64865994	+	ENSG00000146757.9	ZNF92	0.000428339	exonic	-0.4315	2144.05	1862.42
chr15	64410443	64410986	+	ENSG00000028528.10	SNX1	0.000427613	splice_site	-0.265942	456.349	457.84
chr1	171561362	171562650	+	ENSG00000117523.11	PRRC2C	0.000427613	exonic	-0.295693	2744.63	2062.85
chr12	45740804	45740870	+	ENSG00000177119.11	ANO6	0.00042746	exonic	0.401762	162.065	219.861
chr9	96324489	96324586	+	ENSG00000048828.12	FAM120A	0.000427113	exonic	0.242985	685.558	763.979
chr11	18553223	18553244	-	ENSG00000151116.12	UEVLD	0.000427113	exonic	-1.53606	39.8309	11.8832
chr11	65769984	65770041	+	ENSG00000175334.3	BANF1	0.000427113	exonic	0.229756	1042.71	903.307
chr11	71214590	71214787	+	ENSG00000172890.7	NADSYN1	0.000426661	exonic	0.903942	23.8639	52.43
chr2	26358216	26360323	+	ENSG00000084733.6	RAB10	0.000426246	exonic	-0.328345	4429.54	3150.97
chr17	5335861	5335928	+	ENSG00000129197.10	RPAIN	0.000426208	exonic	-0.231571	719.576	678.843
chr2	219130405	219130553	-	ENSG00000127837.5	AAMP	0.000426193	exonic	0.407378	172.107	197.169
chr4	57777377	57777702	+	ENSG00000084093.11	REST	0.000425961	exonic	0.34719	266.966	331.27
chr15	80352055	80352151	+	ENSG00000086666.14	ZFAND6	0.000425753	exonic	0.570203	205.635	260.667
chr7	26241384	26241446	+	ENSG00000122565.14	CBX3	0.000425753	exonic	0.238742	1218.02	932.969
chr7	112407139	112407190	-	ENSG00000146802.8	TMEM168	0.000425753	exonic	-0.655018	95.1618	53.1312
chr8	68179677	68183936	-	ENSG00000066777.4	ARFGEF1	0.000425538	splice_site	-0.833543	115.453	70.8805
chr21	36259139	36259342	-	ENSG00000159216.14	RUNX1	0.000425426	exonic	0.216827	726.837	672.265
chr15	102191898	102191976	-	ENSG00000184277.8	TM2D3	0.000424835	exonic	0.761592	43.3359	69.1805
chr9	131457173	131457421	+	ENSG00000119335.12	SET	0.000424727	exonic	-0.10405	3871.87	2928.57
chrX	123094544	123094671	+	ENSG00000101972.14	STAG2	0.000424239	exonic	0.509586	101.774	129.315
chr6	90045150	90047923	-	ENSG00000198833.6	UBE2J1	0.000424239	splice_site	0.326347	298.526	340.828
chr2	182396383	182396503	+	ENSG00000115232.9	ITGA4	0.000424218	exonic	0.216816	653.395	783.342
chrX	131197460	131197517	+	ENSG00000134602.11	MST4	0.00042416	exonic	0.217094	775.25	709.543
chr14	103986458	103986489	-	ENSG00000166165.8	CKB	0.000423713	exonic	-0.920561	30.7965	96.1216
chr6	100016536	100016538	-	ENSG00000112237.8	CCNC	0.000423677	exonic	0.797698	42.4064	53.4645
chr11	111907996	111908184	+	ENSG00000150768.11	DLAT	0.000423677	exonic	0.203444	1320.02	819.371
chr12	46756276	46756325	-	ENSG00000134294.9	SLC38A2	0.000423201	exonic	-0.242762	816.102	392.534
chr5	74639677	74639789	+	ENSG00000113161.11	HMGCR	0.000423193	exonic	-0.267124	485.572	401.617
chr15	50647962	50647980	+	ENSG00000244879.3	GABPB1-AS1	0.000421965	exonic	-1.34235	37.5979	39.5172
chr19	2269528	2269547	+	ENSG00000104904.8	OAZ1	0.000421883	exonic	0.193809	1334.82	1406.77
chr18	19173003	19173449	-	ENSG00000141446.6	ESCO1	0.000420985	exonic	2.33388	3.14367	15.3266
chrX	107334636	107334750	-	ENSG00000101843.14	PSMD10	0.000420881	exonic	0.35862	302.485	267.476
chr1	224564879	224566770	+	ENSG00000143771.7	CNIH4	0.000420881	exonic	0.469485	171.836	139.122
chr12	72164389	72164479	+	ENSG00000080371.4	RAB21	0.000420775	exonic	0.307068	380.367	363.52
chr16	68390652	68390700	+	ENSG00000132600.12	PRMT7	0.000420589	exonic	-0.378374	272.622	180.022
chr13	108863644	108866885	-	ENSG00000174405.9	LIG4	0.000420589	splice_site	-1.09763	36.1358	17.1239
chr1	100515464	100515560	+	ENSG00000156875.9	HIAT1	0.000420521	exonic	0.282493	389.469	446.033
chr19	40322608	40323906	-	ENSG00000105204.9	DYRK1B	0.000420311	splice_site	1.11859	10.9925	65.366
chr3	52560306	52560507	-	ENSG00000168268.6	NT5DC2	0.000419506	exonic	1.21141	23.5533	19.2327
chr15	65864704	65868640	+	ENSG00000074696.8	PTPLAD1	0.00041946	splice_site	-0.46428	196.931	106.601
chrX	133931164	133931217	-	ENSG00000156504.12	FAM122B	0.00041922	exonic	0.565321	104.31	92.6477
chr9	465241	465247	+	ENSG00000107099.11	DOCK8	0.000419152	exonic	-1.78878	15.3867	5.24293
chr12	25380346	25398207	-	ENSG00000133703.7	KRAS	0.000419152	splice_site	0.390747	177.793	252.075
chr6	36953901	36954074	-	ENSG00000137409.14	MTCH1	0.000419152	exonic	0.537152	100.565	128.973
chr10	79808738	79808983	+	ENSG00000138326.14	RPS24	0.000418681	exonic	1.04843	36.8183	92.5814
chr3	196089164	196089558	-	ENSG00000163960.7	UBXN7	0.000418681	exonic	0.387384	365.888	515.393
chr10	111860462	111860606	+	ENSG00000148700.9	ADD3	0.000418674	exonic	0.213435	641.381	911.147
chr10	88998423	88998606	-	ENSG00000223482.3	NUTM2A-AS1	0.000418674	exonic	-0.535059	139.502	90.1864
chr8	145749046	145749193	+	ENSG00000160959.3	LRRC14	0.000418653	exonic	-0.226537	945.635	561.717
chr10	89725043	89731687	+	ENSG00000171862.5	PTEN	0.000418653	exonic	-0.445134	3814.24	3832.5
chr10	93038341	93044088	+	ENSG00000180628.10	PCGF5	0.000418653	exonic	-0.452226	872.207	542.459
chr14	100842624	100842636	-	ENSG00000140105.13	WARS	0.000418434	exonic	0.438757	262.203	162.153
chr1	100756958	100757327	+	ENSG00000137996.8	RTCA	0.000418419	exonic	-0.460303	872.156	787.335
chr12	34175679	34175705	+	ENSG00000139133.2	ALG10	0.000418419	exonic	0.892713	46.1623	40.2019
chr5	115420790	115423193	+	ENSG00000145781.4	COMMD10	0.000418419	splice_site	0.448071	170.595	160.45
chr1	92713546	92728419	-	ENSG00000174842.12	GLMN	0.000418277	splice_site	-0.564677	145.449	71.3046
chr8	144662181	144662203	-	ENSG00000104529.13	EEF1D	0.000417729	exonic	0.108304	2848.86	3561.97
chr7	115750826	115750980	-	ENSG00000105967.11	TFEC	0.000417511	exonic	0.926332	51.9491	87.591
chr14	73687109	73690399	+	ENSG00000080815.14	PSEN1	0.00041749	exonic	0.152703	1795.88	2280.22
chr16	54952965	54952977	-	ENSG00000245694.4	CRNDE	0.000417386	exonic	-0.813876	463.093	300.074
chr17	1325519	1326479	-	ENSG00000167193.7	CRK	0.000417094	exonic	0.209968	1002.98	1034.34
chr4	170625148	170625335	+	ENSG00000109572.9	CLCN3	0.000416881	exonic	0.41187	159.208	231.729
chr5	176492242	176492459	+	ENSG00000113761.7	ZNF346	0.000416583	exonic	-0.413766	217.639	181.086
chr4	25416007	25416087	+	ENSG00000053900.6	ANAPC4	0.000416561	exonic	-1.61243	21.6851	6.2901
chr6	18255966	18256082	-	ENSG00000124795.10	DEK	0.000416561	exonic	0.32674	3163.14	1937.78
chr19	1271466	1271549	+	ENSG00000099622.9	CIRBP	0.000416544	splice_site	1.30282	31.6487	88.5917
chr4	47455075	47455231	-	ENSG00000169019.9	COMMD8	0.000416544	exonic	0.385852	535.832	486.356
chr8	144718331	144718585	+	ENSG00000183309.7	ZNF623	0.000416544	exonic	-0.591896	111.378	99.6261
chr13	48878185	48881415	+	ENSG00000139687.9	RB1	0.000416272	splice_site	0.336721	262.584	287.327
chr20	47897021	47897107	+	ENSG00000177410.8	ZFAS1	0.000416128	exonic	0.152962	3511.95	6022.51
chr17	57196679	57196747	-	ENSG00000182628.8	SKA2	0.000416084	exonic	0.437507	869.742	576.495
chr5	143538836	143540041	-	ENSG00000145817.12	YIPF5	0.000415872	exonic	-0.218958	2000.47	1512.24
chr7	112413069	112413110	-	ENSG00000146802.8	TMEM168	0.000415757	exonic	0.469229	133.816	156.931
chr7	86828373	86848741	-	ENSG00000135185.7	TMEM243	0.0004157	splice_site	0.48664	129.769	176.878
chr17	30300164	30300250	+	ENSG00000178691.6	SUZ12	0.000415165	exonic	0.326764	706.473	508.145
chr11	1976947	1977011	+	ENSG00000214026.6	MRPL23	0.000414959	exonic	0.900396	32.0779	51.0288
chr5	65374764	65376344	+	ENSG00000112851.10	ERBB2IP	0.000414687	exonic	-0.297114	1797.98	1527.39
chr18	59781872	59805475	-	ENSG00000197563.5	PIGN	0.000414687	splice_site	-0.673121	92.9975	49.6357
chr16	58202513	58202597	-	ENSG00000070770.4	CSNK2A2	0.000414567	exonic	0.237994	671.469	862.189
chr15	50152410	50152653	-	ENSG00000104043.10	ATP8B4	0.000414567	exonic	0.210821	581.075	976.188
chr5	96253636	96255420	+	ENSG00000164308.12	ERAP2	0.00041409	exonic	-0.228802	1425.83	1347.59
chr11	104827323	104827425	-	ENSG00000196954.8	CASP4	0.000413902	exonic	-1.83437	12.8668	5.59372
chr5	68664651	68664989	-	ENSG00000085231.9	TAF9	0.000413413	exonic	0.40157	182.744	203.096
chr5	138700252	138700393	+	ENSG00000120727.8	PAIP2	0.000413301	exonic	0.176104	3663.81	5188.65
chr2	174131511	174132738	+	ENSG00000091436.12	MLTK	0.000413077	exonic	-0.289688	848.271	685.949
chr19	50354659	50354756	+	ENSG00000104960.11	PTOV1	0.000412028	exonic	-0.18398	1046.22	986.524
chr14	39501123	39501950	-	ENSG00000100934.10	SEC23A	0.000411807	exonic	-1.23466	240.375	100.405
chr3	196530035	196532222	+	ENSG00000180370.6	PAK2	0.000411807	splice_site	0.260376	447.842	494.591
chr9	127916021	127916184	-	ENSG00000119414.7	PPP6C	0.000411707	splice_site	0.283914	414.541	452.593
chr16	4851322	4851503	-	ENSG00000067836.8	ROGDI	0.000411383	splice_site	-0.929864	44.6203	28.3035
chr13	25827901	25828102	-	ENSG00000139505.10	MTMR6	0.000411193	exonic	0.421203	622.482	481.447
chr9	21971345	21971399	-	ENSG00000147889.12	CDKN2A	0.000409053	exonic	0.989181	25.1273	47.8658
chr3	112719952	112720189	+	ENSG00000163607.10	GTPBP8	0.000408939	exonic	-0.447848	237.115	179.297
chr12	2933838	2933847	+	ENSG00000111203.7	ITFG2	0.000408919	exonic	-0.605776	103.995	71.31
chr16	48296688	48296783	+	ENSG00000102910.9	LONP2	0.000408715	exonic	-0.361284	261.942	243.994
chr5	76728909	76728984	-	ENSG00000164253.8	WDR41	0.000408645	exonic	-0.329433	601.195	357.81
chr12	51632669	51632686	+	ENSG00000183283.11	DAZAP2	0.000408504	exonic	0.167157	1365.12	1494.37
chr22	50636424	50636503	+	ENSG00000170638.5	TRABD	0.000408434	exonic	0.259458	580.644	979.273
chr17	28619012	28619060	-	ENSG00000108578.10	BLMH	0.000408089	exonic	-1.10383	38.9673	15.3822
chr1	86826219	86836700	-	ENSG00000122417.11	ODF2L	0.000408089	splice_site	-1.67104	28.584	6.99111
chr16	75204415	75205898	+	ENSG00000184517.7	ZFP1	0.000407536	exonic	-0.609714	407.96	235.957
chr17	40729706	40729714	-	ENSG00000131470.10	PSMC3IP	0.000406875	exonic	1.37756	38.8754	22.3939
chr5	68524029	68524214	+	ENSG00000134056.7	MRPS36	0.000406133	exonic	0.672705	1864.33	1817.7
chr9	4706010	4708398	+	ENSG00000106993.7	CDC37L1	0.000405621	exonic	-0.40198	365.963	325.022
chr22	29190576	29191162	-	ENSG00000100219.12	XBP1	0.000404766	exonic	-0.179149	7101.17	5909.71
chr1	115110177	115110504	-	ENSG00000116752.5	BCAS2	0.000403967	exonic	-1.42652	508.053	136.524
chr5	110835844	110835943	-	ENSG00000164211.8	STARD4	0.000403365	exonic	1.38464	13.1908	18.1764
chr4	15060810	15060925	+	ENSG00000137449.11	CPEB2	0.000402958	exonic	0.425033	148.916	217.39
chr16	57219647	57219729	-	ENSG00000172775.12	FAM192A	0.000402896	exonic	0.818994	41.4479	74.8111
chr12	125267357	125270258	-	ENSG00000073060.11	SCARB1	0.00040231	exonic	0.362435	1132.04	973.024
chr12	93895352	93895680	+	ENSG00000198015.8	MRPL42	0.000402307	exonic	-1.1686	944.096	279.067
chr5	10401598	10401968	+	ENSG00000145495.10	2006-03-01	0.000402255	exonic	0.274212	364.991	470.143
chr1	87346344	87346408	-	ENSG00000183291.11	2015-09-01	0.000402079	exonic	0.398416	1419.85	1471.88
chr5	88057085	88057108	-	ENSG00000081189.9	MEF2C	0.000402018	exonic	0.266586	686.106	969.334
chr3	50650373	50651222	+	ENSG00000114738.6	MAPKAPK3	0.000401843	splice_site	0.938544	25.7658	44.0466
chr22	38071718	38072862	+	ENSG00000100097.7	LGALS1	0.000401225	splice_site	0.978338	25.4188	62.5733
chr16	31724626	31724756	+	ENSG00000197302.6	ZNF720	0.000401225	exonic	0.391539	201.632	270.856
chr12	29496095	29496177	-	ENSG00000087502.13	ERGIC2	0.000401218	exonic	0.293475	528.228	431.261
chr12	3938139	3938196	-	ENSG00000111224.9	PARP11	0.000401218	exonic	0.922959	27.9497	44.3893
chr1	201931931	201932052	+	ENSG00000134375.6	TIMM17A	0.000401202	exonic	0.888624	33.3053	42.295
chr5	150070355	150071080	-	ENSG00000086589.7	RBM22	0.000400227	exonic	-0.143419	2599.28	2834.49
chr19	42402572	42402590	+	ENSG00000076928.13	ARHGEF1	0.000399928	exonic	0.364802	194.396	258.341
chr11	47664147	47664159	-	ENSG00000109919.5	MTCH2	0.000399494	exonic	1.20591	16.0204	24.8179
chr1	226259224	226259700	+	ENSG00000163041.5	H3F3A	0.000399382	exonic	-0.297338	972.768	771.543
chr3	20017595	20017661	+	ENSG00000144566.6	RAB5A	0.000399137	exonic	0.368607	359.246	389.637
chr4	177241141	177241152	+	ENSG00000129128.8	SPCS3	0.000398946	exonic	0.560825	152.175	130.996
chr18	21057167	21057232	+	ENSG00000101782.10	RIOK3	0.000398808	exonic	0.315656	281.388	406.464
chr2	242282508	242283166	+	ENSG00000168385.13	2002-09-01	0.000398677	splice_site	0.242392	551.321	596.371
chr18	2906566	2906780	+	ENSG00000132205.6	EMILIN2	0.000398209	exonic	0.275667	543.74	608.471
chr17	53031021	53031120	-	ENSG00000166260.6	COX11	0.000398209	exonic	0.730226	52.7805	60.467
chr5	49707217	49723977	-	ENSG00000170571.7	EMB	0.000398199	splice_site	0.285395	763.345	839.476
chr2	191555999	191557492	+	ENSG00000138386.12	NAB1	0.000397802	exonic	-0.559816	502.883	264.883
chr17	61914105	61914281	-	ENSG00000108604.11	SMARCD2	0.000397546	exonic	0.7897	37.0543	59.7742
chr8	82626908	82627038	-	ENSG00000104231.6	ZFAND1	0.000397409	exonic	-0.829653	49.9498	35.6548
chr17	7852475	7852702	+	ENSG00000170037.9	CNTROB	0.000397228	exonic	0.50594	98.9387	137.39
chr6	292461	292476	+	ENSG00000112679.10	DUSP22	0.000397106	exonic	-0.542013	107.414	99.6217
chr14	20917460	20917557	-	ENSG00000092094.6	OSGEP	0.000396305	exonic	0.586702	81.6702	117.766
chr1	94370078	94370144	-	ENSG00000023909.5	GCLM	0.000395769	exonic	0.397946	188.165	234.215
chr3	184080660	184080789	+	ENSG00000163882.5	POLR2H	0.000395628	exonic	0.680522	61.2549	71.6753
chr4	26432313	26432473	+	ENSG00000168214.16	RBPJ	0.000395511	exonic	0.258304	515.72	479.585
chr19	1012187	1012461	-	ENSG00000182087.8	TMEM259	0.000395511	splice_site	-0.297572	371.858	356.946
chr4	15063702	15063884	+	ENSG00000137449.11	CPEB2	0.000395112	exonic	0.420129	184.784	267.64
chr1	193116996	193117095	+	ENSG00000134371.9	CDC73	0.000395021	exonic	0.333576	315.629	315.637
chr3	64003996	64004274	-	ENSG00000163636.6	PSMD6	0.00039478	exonic	1.16768	16.9681	29.6981
chr15	50862300	50862352	-	ENSG00000092439.9	TRPM7	0.00039391	exonic	0.308313	322.613	334.866
chr11	82534543	82535409	-	ENSG00000137509.6	PRCP	0.000393321	exonic	-0.658967	94.5492	53.1211
chr12	123238239	123238354	+	ENSG00000139726.6	DENR	0.000393138	exonic	0.253917	1103.72	933.451
chr19	572595	572701	+	ENSG00000172270.14	BSG	0.000392806	exonic	0.121136	2705.97	2772.95
chr22	36586844	36587122	-	ENSG00000100336.13	APOL4	0.000392716	exonic	-0.186247	1080.4	2077.72
chr9	139299145	139299232	-	ENSG00000165689.12	SDCCAG3	0.000392507	exonic	0.558412	170.611	202.658
chr16	56473647	56473658	-	ENSG00000167005.9	NUDT21	0.000392456	exonic	0.408575	596.314	492.282
chr12	76447689	76448798	-	ENSG00000187109.9	NAP1L1	0.000392394	splice_site	0.127419	2057.35	2638.02
chr7	105739603	105739728	-	ENSG00000008282.3	SYPL1	0.000391589	exonic	0.478091	1142.36	940.116
chr16	84135339	84135405	-	ENSG00000140943.12	MBTPS1	0.000391073	exonic	-0.328416	307.855	264.264
chr13	37578698	37580093	+	ENSG00000120699.8	EXOSC8	0.000390951	splice_site	1.07515	25.7349	29.0059
chr7	99084627	99085217	+	ENSG00000198556.9	ZNF789	0.000390951	exonic	0.408813	175.223	244.691
chr8	23152377	23153479	+	ENSG00000104679.6	R3HCC1	0.000390222	splice_site	0.23696	549.393	661.722
chr11	67200687	67200810	+	ENSG00000175634.10	RPS6KB2	0.000389974	splice_site	-0.419261	217.975	154.844
chrX	131348161	131348474	-	ENSG00000123728.5	RAP2C	0.000389565	exonic	0.715708	533.413	482.558
chr8	26196503	26197418	+	ENSG00000221914.4	PPP2R2A	0.000389358	splice_site	1.35386	11.6187	22.7183
chr1	225976843	225976941	+	ENSG00000143742.8	SRP9	0.00038901	splice_site	1.5759	9.73513	14.681
chr10	16858971	16859083	-	ENSG00000148484.13	RSU1	0.00038901	exonic	0.259039	544.561	486.575
chr12	121768475	121769149	-	ENSG00000089053.8	ANAPC5	0.000388702	splice_site	-0.243726	594.968	476.466
chr10	71973345	71974255	-	ENSG00000180817.7	PPA1	0.000388566	splice_site	0.232516	1382.11	1326.12
chr5	143549409	143549529	-	ENSG00000145817.12	YIPF5	0.000388312	exonic	0.280882	592.179	563.442
chr17	18169095	18169518	+	ENSG00000177427.8	MIEF2	0.000388312	exonic	0.849987	33.6142	58.0178
chr3	37125297	37136282	-	ENSG00000093167.13	LRRFIP2	0.00038791	splice_site	-1.11881	34.8599	17.4756
chr1	198721377	198721500	+	ENSG00000081237.14	PTPRC	0.000386773	exonic	0.189804	665.858	1561.94
chr12	53434246	53435993	+	ENSG00000063046.13	EIF4B	0.00038635	exonic	-0.103407	14665.2	16435.8
chr3	112299603	112300025	+	ENSG00000138459.4	SLC35A5	0.000386167	exonic	0.407816	554.99	684.187
chr12	21621854	21623284	+	ENSG00000121350.11	PYROXD1	0.000385806	exonic	-0.373206	385.932	236.954
chr19	54604083	54604106	-	ENSG00000170909.9	OSCAR	0.000385806	exonic	0.534424	123.842	149.212
chr6	79672813	79672969	-	ENSG00000146247.13	PHIP	0.000385729	exonic	0.288518	398.925	384.835
chr2	9546788	9546789	-	ENSG00000119185.8	ITGB1BP1	0.000385387	exonic	-1.10169	43.6527	14.6795
chr1	234509586	234509975	+	ENSG00000168275.10	COA6	0.000385007	exonic	0.508102	122.506	124.798
chr19	51014477	51014610	-	ENSG00000161677.7	JOSD2	0.000384869	exonic	-0.655695	113.214	81.804
chr1	222895856	222897433	+	ENSG00000162819.7	BROX	0.000384316	splice_site	0.640625	66.8905	88.772
chr16	47733605	47733656	+	ENSG00000102893.11	PHKB	0.000384235	exonic	-1.34076	190.321	93.4982
chr2	74756409	74756488	-	ENSG00000115307.12	AUP1	0.000383497	exonic	0.448973	183.079	229.885
chr10	52177823	52178238	-	ENSG00000198964.9	SGMS1	0.000383418	exonic	1.50955	10.3715	32.4312
chr4	170663258	170669894	-	ENSG00000056050.6	C4orf27	0.000383302	splice_site	-0.655647	128.778	48.9327
chr5	180687325	180688082	-	ENSG00000183718.4	TRIM52	0.000383137	exonic	0.371857	186.255	424.681
chr15	44776421	44776512	+	ENSG00000137770.9	CTDSPL2	0.000382838	exonic	0.304354	465.657	376.094
chr10	120070231	120070257	-	ENSG00000165669.9	FAM204A	0.000382836	exonic	-0.553944	147.536	99.2917
chr19	55915428	55915512	-	ENSG00000108106.9	UBE2S	0.000382694	exonic	-0.822138	87.0266	26.5718
chr2	65454970	65455091	+	ENSG00000138071.9	ACTR2	0.000382694	exonic	0.335631	1961.59	1938.97
chr21	17250621	17251230	+	ENSG00000155313.11	USP25	0.000382364	exonic	-0.394851	510.666	385.571
chr12	69987289	69987386	+	ENSG00000166226.8	CCT2	0.000382364	exonic	-0.151392	2773.55	1795.16
chr15	34522181	34522200	+	ENSG00000128463.8	EMC4	0.00038173	exonic	-0.277132	767.934	595.662
chr10	29709679	29711238	+	ENSG00000224597.5	PTCHD3P1	0.000381337	exonic	-0.429313	636.153	523.774
chr4	13369348	13370124	-	ENSG00000157869.10	RAB28	0.000381243	exonic	-0.393784	411.913	252.008
chr13	113140157	113140465	-	ENSG00000126216.8	TUBGCP3	0.000380845	exonic	0.24537	855.631	798.236
chr10	70928384	70928387	+	ENSG00000122958.10	VPS26A	0.000380631	exonic	0.286531	421.56	419.072
chr1	225965530	225965538	+	ENSG00000143742.8	SRP9	0.000380618	exonic	0.813289	79.7738	70.5559
chr12	122211326	122211419	+	ENSG00000188735.8	TMEM120B	0.000380495	exonic	-0.585212	106.783	76.5426
chr5	179143242	179143282	+	ENSG00000127022.10	CANX	0.000380414	exonic	0.187709	3396.25	3236.73
chr16	30075484	30075492	+	ENSG00000149925.12	ALDOA	0.000380139	exonic	-0.715816	119.582	61.5323
chr14	96829893	96829905	+	ENSG00000100744.10	GSKIP	0.0003801	exonic	0.97624	29.8453	36.3442
chr14	81651874	81651964	-	ENSG00000165417.7	GTF2A1	0.000379254	exonic	0.496376	205.872	142.89
chr6	79651047	79655016	-	ENSG00000146247.13	PHIP	0.000378839	splice_site	0.489948	123.76	137.735
chr2	74438867	74438993	+	ENSG00000065911.7	MTHFD2	0.000378682	exonic	0.182454	2354.92	1674.22
chr3	129274060	129274386	-	ENSG00000004399.8	PLXND1	0.000378563	exonic	-0.199337	1197.21	1243.02
chr2	70033516	70033564	+	ENSG00000196975.10	ANXA4	0.000378476	exonic	0.277593	385.64	651.468
chr7	155089669	155089737	+	ENSG00000186480.8	INSIG1	0.000378417	exonic	0.333901	325.813	292.57
chr20	62701566	62701612	+	ENSG00000171703.12	TCEA2	0.000377947	exonic	1.17252	12.874	36.0129
chr5	169012954	169013402	+	ENSG00000040275.12	SPDL1	0.000377871	exonic	-0.926847	79.4584	18.8753
chr11	94231429	94231493	+	ENSG00000168876.4	ANKRD49	0.00037729	exonic	0.485846	131.324	176.902
chr6	119514941	119515057	-	ENSG00000111885.5	MAN1A1	0.000377216	exonic	0.423955	138.84	250.98
chr7	96747012	96747034	+	ENSG00000196636.7	ACN9	0.000376854	exonic	0.488437	148.896	126.2
chr11	71721900	71723446	-	ENSG00000137497.13	NUMA1	0.000376433	splice_site	0.537849	72.8785	187.73
chrX	103430896	103431140	+	ENSG00000123575.8	FAM199X	0.000376061	splice_site	0.582429	87.0008	96.4737
chr8	66539450	66539668	-	ENSG00000104442.5	ARMC1	0.000375722	exonic	0.517258	815.56	635.062
chr17	38544777	38545110	-	ENSG00000131747.10	TOP2A	0.000375722	exonic	-0.140223	2662.27	1235.93
chr1	114319831	114319974	-	ENSG00000081019.9	RSBN1	0.00037557	exonic	0.474337	142.935	169.51
chr1	53742363	53742750	-	ENSG00000157193.10	LRP8	0.00037511	exonic	0.498222	181.399	139.117
chr10	70723046	70723225	+	ENSG00000165732.8	DDX21	0.00037506	exonic	0.137305	2918.58	2137.69
chr1	33116810	33116814	+	ENSG00000162521.14	RBBP4	0.000374594	exonic	0.511649	105.222	124.797
chr5	132031321	132032145	-	ENSG00000131437.11	KIF3A	0.000374391	exonic	-0.65725	99.8525	64.3107
chr2	182757387	182758119	+	ENSG00000138434.12	SSFA2	0.000374387	exonic	-0.639189	99.5446	55.9178
chr12	46315191	46315830	-	ENSG00000139218.13	SCAF11	0.000374387	exonic	-0.273121	825.494	680.294
chr11	18553325	18553420	-	ENSG00000151116.12	UEVLD	0.000374203	exonic	-0.929081	53.0733	24.1181
chr3	57616465	57616551	-	ENSG00000174839.8	DENND6A	0.0003741	exonic	0.364595	237.425	256.231
chr2	208477446	208477450	-	ENSG00000144401.10	METTL21A	0.000373511	exonic	-1.31728	53.8043	12.929
chr2	74690513	74690764	-	ENSG00000115275.7	MOGS	0.000373379	exonic	0.600231	100.36	148.081
chr3	196088714	196088794	-	ENSG00000163960.7	UBXN7	0.000373339	exonic	0.484093	127.873	194.696
chr17	55709151	55709310	+	ENSG00000153944.6	MSI2	0.000373312	exonic	-1.03222	33.6039	22.0206
chr6	99850473	99850586	-	ENSG00000132424.10	PNISR	0.000373166	exonic	0.244872	1005.01	1768.65
chr14	31028365	31028478	+	ENSG00000092140.10	G2E3	0.000373116	exonic	0.51699	130.379	121.287
chr6	36720810	36720872	-	ENSG00000124772.7	CPNE5	0.000373116	exonic	2.75231	1.57183	12.2331
chr8	74884104	74884143	-	ENSG00000154582.12	TCEB1	0.000373079	exonic	1.00287	25.1204	34.2525
chr5	130538506	130539283	+	ENSG00000186687.11	LYRM7	0.000372861	exonic	0.259546	1095.52	750.555
chr7	44887620	44887639	-	ENSG00000105968.14	H2AFV	0.000372765	exonic	0.317333	613.558	530.537
chr7	155099950	155100467	+	ENSG00000186480.8	INSIG1	0.000372765	exonic	0.167987	4196.85	3263.73
chr5	40764742	40764853	-	ENSG00000132356.7	PRKAA1	0.000372311	splice_site	0.429511	163.322	173.383
chr12	76446870	76446890	-	ENSG00000187109.9	NAP1L1	0.000372274	exonic	0.183127	2978.32	3940.73
chr6	89871501	89871609	+	ENSG00000146281.5	PM20D2	0.000372254	exonic	0.33084	925.135	596.242
chr11	108166097	108166723	+	ENSG00000149311.13	ATM	0.000372254	exonic	0.860329	39.5004	85.5496
chr14	24911659	24911883	-	ENSG00000100445.12	SDR39U1	0.000372042	exonic	0.523538	177.39	240.555
chr12	56606845	56606861	-	ENSG00000181852.13	RNF41	0.000371997	exonic	-0.866725	63.1293	26.2186
chr7	25159709	25162925	-	ENSG00000172115.4	CYCS	0.000371976	exonic	-0.400857	7159.85	2795.3
chr21	46923846	46924035	-	ENSG00000173638.14	SLC19A1	0.000371975	exonic	1.68591	7.22072	14.3288
chr7	2883486	2883650	-	ENSG00000146535.9	GNA12	0.000371775	exonic	0.229028	526.109	745.597
chr6	27809439	27819886	+	ENSG00000233822.3	HIST1H2BN	0.000371555	splice_site	-2.60134	8.18784	3.14636
chr19	9939669	9940640	+	ENSG00000198258.6	UBL5	0.000371389	exonic	0.450544	141.345	162.538
chr16	31199787	31200440	+	ENSG00000089280.14	FUS	0.000370999	exonic	0.460234	333.112	292.297
chr1	6257711	6257816	-	ENSG00000116251.5	RPL22	0.000370777	exonic	-0.217993	6226.12	7283.65
chr1	118035768	118035884	+	ENSG00000198162.8	MAN1A2	0.000370281	exonic	0.419901	150.457	207.638
chr4	71686091	71686415	-	ENSG00000132463.9	GRSF1	0.000370002	exonic	-0.688551	669.342	389.783
chr4	76417098	76417120	-	ENSG00000163743.9	RCHY1	0.000369852	exonic	0.600438	214.809	189.311
chrX	111002961	111003032	+	ENSG00000101901.6	ALG13	0.000369498	exonic	0.550453	84.7903	121.986
chr6	100956069	100957093	-	ENSG00000112249.9	ASCC3	0.000369187	exonic	-0.43704	418.737	210.704
chr12	112844102	112844146	-	ENSG00000089009.11	RPL6	0.000368442	exonic	0.0756173	8317.91	9296.03
chr12	8927001	8929786	+	ENSG00000166532.11	RIMKLB	0.000368442	exonic	-0.429426	364.81	214.155
chr6	136603825	136610850	-	ENSG00000029363.11	BCLAF1	0.000368182	splice_site	0.280752	427.527	394.31
chr3	150259784	150262078	-	ENSG00000120742.6	SERP1	0.000368182	exonic	-0.437776	7393.22	5946.84
chr2	61709674	61710091	-	ENSG00000082898.12	XPO1	0.000367863	splice_site	-0.858609	584.944	192.361
chr1	23637693	23637815	-	ENSG00000125944.14	HNRNPR	0.000367794	exonic	0.165817	2481.95	1564.16
chrX	80370333	80370483	-	ENSG00000198157.6	HMGN5	0.000367688	exonic	-0.445662	387.319	154.458
chr17	79965310	79966912	+	ENSG00000169696.11	ASPSCR1	0.000367438	exonic	0.593345	67.226	125.147
chr9	108230605	108234184	+	ENSG00000106701.7	FSD1L	0.000367367	splice_site	1.25515	12.2498	31.457
chr5	110074741	110075103	+	ENSG00000164209.12	SLC25A46	0.000367367	exonic	0.522673	570.761	552.837
chr12	110893735	110895314	-	ENSG00000111231.4	GPN3	0.00036692	splice_site	0.424711	229.877	161.49
chr10	70716068	70719561	+	ENSG00000165732.8	DDX21	0.00036684	splice_site	0.220303	786.038	612.719
chr6	163984751	163987752	+	ENSG00000112531.12	QKI	0.000366838	splice_site	0.413565	257.584	302.482
chr1	54238001	54238162	-	ENSG00000058804.10	NDC1	0.000366529	exonic	0.263037	889.398	477.788
chr8	113348880	113349058	-	ENSG00000164796.13	CSMD3	0.000366479	exonic	0.660515	41.4569	134.228
chr12	49524127	49524185	-	ENSG00000123416.11	TUBA1B	0.000366097	exonic	-1.7045	27.0154	4.89352
chr16	90025447	90025452	+	ENSG00000140995.12	DEF8	0.000366024	exonic	-0.502543	159.239	115.358
chr3	182575665	182575816	+	ENSG00000058063.11	ATP11B	0.000365705	exonic	-0.379087	360.975	296.61
chr1	229677983	229678118	-	ENSG00000135776.4	ABCB10	0.000365505	exonic	0.305318	1052.24	841.597
chr12	118796723	118796910	-	ENSG00000135090.9	TAOK3	0.000365367	exonic	-0.464325	127.509	156.242
chr12	93895680	93896397	+	ENSG00000198015.8	MRPL42	0.000364391	exonic	-0.387441	1324.2	643.423
chr5	102472435	102472526	+	ENSG00000145725.15	PPIP5K2	0.00036418	exonic	0.259735	507.96	477.867
chr8	130883672	130883678	-	ENSG00000153310.14	FAM49B	0.00036347	exonic	0.187177	1410.76	1091.18
chr17	53038673	53038687	-	ENSG00000166260.6	COX11	0.00036347	exonic	0.662646	66.5865	72.7169
chr16	56764041	56764060	+	ENSG00000102900.8	NUP93	0.00036344	exonic	0.57833	88.8983	93.694
chr1	8021807	8021853	+	ENSG00000116288.8	PARK7	0.00036344	exonic	0.282174	409.617	398.53
chr3	48481812	48481868	+	ENSG00000232112.3	TMA7	0.00036344	exonic	0.278744	2187.86	2066.97
chr1	115280091	115280184	-	ENSG00000009307.11	CSDE1	0.000363342	exonic	0.346607	220.548	309.358
chr8	103244458	103244532	-	ENSG00000048392.7	RRM2B	0.000362966	exonic	0.326507	297.499	356.165
chr3	169513399	169513567	-	ENSG00000171757.11	LRRC34	0.000362912	exonic	-1.19644	48.2967	12.5861
chr12	98909395	98909407	+	ENSG00000120802.9	TMPO	0.000362383	exonic	0.600195	121.232	68.1594
chr2	238007600	238007786	+	ENSG00000198612.6	COPS8	0.000362315	exonic	0.676115	64.6917	68.8632
chrX	80373930	80373984	-	ENSG00000198157.6	HMGN5	0.000362023	exonic	0.312623	676.484	407.595
chr7	2618109	2618111	+	ENSG00000106012.13	IQCE	0.000361994	exonic	-0.554692	109.275	93.6789
chr1	40733508	40733544	+	ENSG00000084073.4	ZMPSTE24	0.000361612	exonic	0.315852	414.624	296.032
chr8	63938792	63938855	-	ENSG00000137563.7	GGH	0.000361515	exonic	0.302957	987.326	450.516
chr3	129303405	129304794	-	ENSG00000004399.8	PLXND1	0.000361494	splice_site	0.609368	60.3164	108.713
chr1	67447461	67447601	+	ENSG00000198160.10	MIER1	0.000361494	exonic	0.397461	207.917	211.127
chr5	175833341	175833709	-	ENSG00000175416.8	CLTB	0.000361365	exonic	0.954038	28.9221	42.2941
chr22	38897134	38897285	-	ENSG00000100201.14	DDX17	0.000361201	exonic	0.145491	1824.71	2427.96
chr2	96071150	96071300	+	ENSG00000115042.5	FAHD2A	0.000360724	splice_site	-1.16084	39.8546	19.5634
chr14	65569235	65569237	-	ENSG00000125952.14	MAX	0.000360724	exonic	-1.24937	29.843	12.236
chr16	8948921	8949070	-	ENSG00000153048.6	CARHSP1	0.000360487	exonic	-0.187294	1233.74	1162.4
chr12	70724066	70724228	+	ENSG00000111596.7	CNOT2	0.000360453	exonic	0.246453	577.075	667.682
chr20	62703222	62703294	+	ENSG00000171703.12	TCEA2	0.000360453	exonic	0.54931	100.261	179.315
chr7	95838289	95906507	-	ENSG00000004864.9	SLC25A13	0.000360393	splice_site	0.948784	30.4698	45.0596
chr1	165723511	165728761	-	ENSG00000143183.12	TMCO1	0.000360393	splice_site	0.242573	594.339	591.046
chr4	1333069	1333152	+	ENSG00000090316.11	MAEA	0.000359523	exonic	-0.250111	649.805	519.392
chr11	32608591	32608690	+	ENSG00000149100.8	EIF3M	0.000359523	exonic	0.221697	2668.69	3033.81
chr1	52552419	52552546	+	ENSG00000134717.13	BTF3L4	0.000359484	exonic	-0.270102	600.779	406.163
chr2	232321835	232321996	-	ENSG00000115053.11	NCL	0.000359395	splice_site	-1.27303	35.7997	10.488
chr10	74033776	74033818	+	ENSG00000168209.4	DDIT4	0.000359395	exonic	0.231436	1066.35	473.668
chr2	9547034	9548241	-	ENSG00000119185.8	ITGB1BP1	0.000359191	splice_site	-1.77929	21.6796	4.54321
chr5	107216737	107216880	-	ENSG00000145743.11	FBXL17	0.00035891	exonic	0.476666	145.495	262.456
chr22	42076368	42078359	-	ENSG00000100138.9	NHP2L1	0.000358849	splice_site	0.593505	110.489	130.039
chr8	93898460	93898462	-	ENSG00000205133.7	TRIQK	0.000358783	exonic	-0.732755	71.6036	45.4491
chr2	32362177	32362257	+	ENSG00000021574.7	SPAST	0.000358616	exonic	0.44563	166.11	184.552
chr7	130668811	130668868	-	ENSG00000231721.2	MKLN1-AS1	0.000357943	exonic	1.06943	21.0239	72.3034
chr19	19307855	19307994	+	ENSG00000064490.9	RFXANK	0.000357591	splice_site	-0.307976	363.119	334.541
chr3	169684602	169684613	+	ENSG00000008952.12	SEC62	0.00035722	exonic	0.549349	164.886	213.716
chr12	131357673	131359090	+	ENSG00000132341.7	RAN	0.00035722	splice_site	0.146862	2568.15	1826.91
chr8	82598545	82598550	-	ENSG00000133731.5	IMPA1	0.000356569	exonic	0.759865	52.4564	54.8686
chr14	58893892	58893905	-	ENSG00000100575.9	TIMM9	0.0003556	exonic	-0.651628	83.8682	62.5549
chr5	179996109	179996340	+	ENSG00000113300.7	CNOT6	0.000355597	exonic	0.231802	779.326	649.087
chr10	70864297	70864567	+	ENSG00000122862.4	SRGN	0.000355036	exonic	-0.612013	1900.44	917.893
chr6	57046829	57046939	+	ENSG00000112208.10	BAG2	0.000354337	exonic	0.254531	863.16	642.805
chr1	100524226	100524284	+	ENSG00000156875.9	HIAT1	0.000353769	exonic	0.312649	332.96	389.735
chr3	31667445	31667552	+	ENSG00000163527.5	STT3B	0.000353769	exonic	0.22097	1062.02	951.439
chr12	56606861	56606922	-	ENSG00000181852.13	RNF41	0.000353041	exonic	-0.779144	77.5682	34.2566
chr7	106843008	106844075	-	ENSG00000164597.9	COG5	0.000353012	exonic	-0.325027	1357.81	1077.06
chr2	203070909	203071372	-	ENSG00000116030.12	SUMO1	0.00035278	exonic	-0.487068	610.92	296.777
chr3	182603798	182605373	+	ENSG00000058063.11	ATP11B	0.000352712	splice_site	-0.897494	127.407	72.8815
chr6	163956013	163956016	+	ENSG00000112531.12	QKI	0.000352498	exonic	0.328417	491.982	542.977
chr1	71532458	71532617	-	ENSG00000132485.8	ZRANB2	0.00035236	exonic	0.361299	1804	1553.96
chr14	31084721	31084745	+	ENSG00000092140.10	G2E3	0.000352226	exonic	0.491459	140.396	128.278
chr17	40169357	40169437	-	ENSG00000168259.10	DNAJC7	0.000352226	exonic	0.235009	566.33	626.047
chr12	16516740	16516748	+	ENSG00000008394.8	MGST1	0.000351778	exonic	0.27532	811.849	504.054
chr8	87563328	87563410	+	ENSG00000085719.7	CPNE3	0.000351752	splice_site	0.397976	170.207	237.013
chrX	77381597	77381761	+	ENSG00000102144.9	PGK1	0.000351652	exonic	-0.807748	2443.48	860.102
chr20	34295041	34295123	-	ENSG00000131051.16	RBM39	0.000351652	exonic	-0.155399	1426.97	1392.87
chr14	23538734	23538826	-	ENSG00000100813.10	ACIN1	0.000351431	exonic	-0.15368	1521.37	1514.19
chr8	144668388	144668460	-	ENSG00000104529.13	EEF1D	0.000351313	exonic	0.123765	5096.17	6390.63
chr3	184019509	184019558	+	ENSG00000175166.12	PSMD2	0.000350879	exonic	0.832852	39.2662	49.9758
chr5	179153736	179153760	+	ENSG00000127022.10	CANX	0.000350219	exonic	0.210081	2804.61	2716.11
chr15	49426305	49426536	-	ENSG00000166200.10	COPS2	0.000350219	splice_site	0.314937	328.514	367.668
chr21	46221716	46221719	-	ENSG00000184787.14	UBE2G2	0.000350219	exonic	0.728282	49.3103	63.2756
chr1	1326955	1327029	-	ENSG00000221978.7	CCNL2	0.000350219	exonic	-0.27378	394.534	487.327
chr9	127620736	127620816	-	ENSG00000136942.10	RPL35	0.000350137	exonic	-0.80151	58.7509	36.3561
chr17	43163903	43164020	+	ENSG00000136448.7	NMT1	0.000349668	exonic	-0.18033	1126.1	935.421
chr5	133725915	133725989	+	ENSG00000119048.3	UBE2B	0.000349546	exonic	0.603172	1111.74	1219.18
chr11	117023156	117023244	+	ENSG00000168092.9	PAFAH1B2	0.000349483	exonic	0.300385	396.095	371.213
chr1	23660010	23660124	-	ENSG00000125944.14	HNRNPR	0.000349236	exonic	0.153671	2049.19	1286.28
chr2	65488380	65488526	+	ENSG00000138071.9	ACTR2	0.000348976	exonic	0.307477	4116.56	3942.74
chr15	76152218	76152226	+	ENSG00000140367.7	UBE2Q2	0.000348515	exonic	0.537344	102.083	121.273
chr12	76763497	76763602	-	ENSG00000091039.12	OSBPL8	0.0003485	exonic	0.418732	640.47	707.355
chr3	129158850	129158852	-	ENSG00000129071.5	MBD4	0.000348223	exonic	1.7153	6.28224	15.7277
chr1	52811394	52811875	-	ENSG00000154222.10	CC2D1B	0.000347992	exonic	2.39995	2.516	12.9414
chr5	38940116	38940121	-	ENSG00000164327.8	RICTOR	0.000347992	exonic	-1.40717	25.1134	10.8354
chr8	52773444	52773806	-	ENSG00000168300.9	PCMTD1	0.000347992	exonic	0.318689	302.728	550.384
chr2	48573339	48573890	+	ENSG00000170802.11	FOXN2	0.000347992	exonic	0.534809	417.675	350.582
chr16	30772865	30773069	-	ENSG00000196118.7	C16orf93	0.000347992	exonic	-0.577662	137.548	80.0437
chr11	800014	800130	-	ENSG00000177595.13	PIDD	0.000347907	splice_site	-0.712933	77.5896	48.93
chr5	108670413	108673057	-	ENSG00000198961.5	PJA2	0.000347825	exonic	-0.61534	5381	4448.81
chr13	49051490	49051540	+	ENSG00000139687.9	RB1	0.000347796	exonic	0.328576	612.067	660.997
chr1	90470597	90470651	+	ENSG00000162664.12	ZNF326	0.0003467	exonic	1.15951	19.7836	28.3174
chr8	38137199	38139017	-	ENSG00000147548.12	WHSC1L1	0.000346526	splice_site	0.909224	29.211	49.2708
chr6	151773150	151773254	-	ENSG00000155906.12	RMND1	0.00034603	exonic	-0.499989	125.942	119.896
chr7	116502667	116502704	+	ENSG00000198898.8	CAPZA2	0.000345884	exonic	0.386709	406.028	432.947
chr5	96038546	96038560	+	ENSG00000153113.19	CAST	0.000345754	exonic	-0.852955	53.0609	32.5089
chr15	63554941	63555725	+	ENSG00000166128.8	RAB8B	0.000345627	splice_site	0.706477	63.4355	65.3731
chr13	30341832	30346248	-	ENSG00000122042.9	UBL3	0.000345021	splice_site	0.443382	143.809	186.313
chr11	117075789	117076662	-	ENSG00000160613.8	PCSK7	0.000344847	exonic	-0.284997	576.747	445.345
chr6	160176059	160177351	+	ENSG00000146457.10	WTAP	0.000344766	exonic	-0.219579	1782.2	1506.11
chr16	8985950	8986628	-	ENSG00000187555.10	USP7	0.000344715	exonic	0.475292	118.359	166.375
chr17	80726295	80726442	+	ENSG00000141556.16	TBCD	0.000344581	exonic	-0.308675	423.103	295.714
chr3	15100875	15100982	-	ENSG00000131368.3	MRPS25	0.000344503	exonic	-0.246594	978.1	796.401
chr1	23670755	23670773	-	ENSG00000125944.14	HNRNPR	0.000344185	exonic	0.292712	466.181	324.361
chr8	125334345	125334388	-	ENSG00000164983.6	TMEM65	0.00034412	exonic	0.58757	198.64	154.966
chr22	37157146	37158947	-	ENSG00000100360.10	IFT27	0.000343942	exonic	0.373999	228.043	372.537
chr17	4192524	4192703	-	ENSG00000132388.8	UBE2G1	0.000343688	exonic	0.263999	1157.66	1126.48
chr5	68485595	68487621	+	ENSG00000153044.5	CENPH	0.000343634	splice_site	0.29412	556.468	329.284
chr8	145749307	145749489	+	ENSG00000160959.3	LRRC14	0.000343494	exonic	-0.24128	836.89	491.465
chr16	67271141	67271285	-	ENSG00000135723.9	FHOD1	0.00034324	exonic	-0.382055	279.518	176.175
chr5	49701558	49701686	-	ENSG00000170571.7	EMB	0.00034324	exonic	0.44162	1899.72	2273.38
chr6	90087423	90087532	-	ENSG00000025039.10	RRAGD	0.000342972	exonic	-0.292137	431.92	388.688
chr16	68026096	68026412	-	ENSG00000167261.9	DPEP2	0.000342972	splice_site	-1.86892	8.48742	13.9926
chr6	43180506	43180886	+	ENSG00000112659.9	CUL9	0.000342675	exonic	1.32194	10.0574	33.567
chr14	50359809	50359875	+	ENSG00000165527.5	ARF6	0.000342593	exonic	0.383168	224.927	233.832
chr1	180857584	180859387	+	ENSG00000143324.9	XPR1	0.00034247	exonic	0.49417	122.491	133.533
chr3	105243132	105243352	+	ENSG00000170017.8	ALCAM	0.000341945	exonic	0.327285	492.743	257.588
chr1	235275423	235277082	-	ENSG00000173726.6	TOMM20	0.000341562	splice_site	0.200242	1508.72	1701.48
chr1	85717650	85718385	-	ENSG00000162642.9	C1orf52	0.000340978	exonic	-0.595828	643.711	382.805
chr10	98336390	98336586	-	ENSG00000077147.10	TM9SF3	0.00033975	exonic	0.28768	1391.95	1245.58
chr14	102349899	102356573	+	ENSG00000078304.15	PPP2R5C	0.000339425	splice_site	-0.330306	352.328	360.715
chr12	93968949	93969285	+	ENSG00000120833.9	SOCS2	0.00033934	splice_site	1.0413	16.0151	54.8589
chr1	84649729	84649818	+	ENSG00000142875.15	PRKACB	0.000339076	exonic	0.382224	206.391	251.671
chr2	61717776	61717911	-	ENSG00000082898.12	XPO1	0.000339045	exonic	0.184171	1772.64	1179.13
chr6	64289161	64289236	+	ENSG00000112245.6	PTP4A1	0.000339045	exonic	0.260742	1041.59	710.895
chr12	69650622	69651511	+	ENSG00000111605.12	CPSF6	0.000338969	splice_site	0.255857	553.442	518.348
chr11	112021719	112021795	-	ENSG00000150782.7	IL18	0.000338929	exonic	-1.12823	37.0112	26.5782
chr2	242274540	242274561	+	ENSG00000168385.13	2002-09-01	0.000338824	exonic	0.180489	1013.01	1047.95
chr16	1832990	1832995	+	ENSG00000095906.12	NUBP2	0.000338804	exonic	0.606698	96.3929	113.915
chrX	111003495	111003872	+	ENSG00000101901.6	ALG13	0.000338804	exonic	-0.802628	129.381	75.7746
chr13	49051540	49054133	+	ENSG00000139687.9	RB1	0.000338605	splice_site	0.305724	390.468	417.339
chr19	10908055	10908194	+	ENSG00000079805.12	DNM2	0.000338344	exonic	0.191808	804.104	1041.33
chr2	73957016	73957156	-	ENSG00000144034.10	TPRKB	0.000338156	exonic	-1.14586	450.251	127.381
chr3	100009421	100009489	+	ENSG00000036054.8	TBC1D23	0.000338103	exonic	0.419378	174.286	200.999
chr13	28141976	28143165	-	ENSG00000139517.6	LNX2	0.000337925	splice_site	0.903119	34.8965	51.3903
chr13	28862259	28866518	+	ENSG00000152520.9	PAN3	0.000337659	splice_site	0.263227	351.517	687.573
chr17	48559817	48560003	+	ENSG00000136444.5	RSAD1	0.000337462	exonic	0.517821	108.359	146.146
chr1	225607154	225607416	-	ENSG00000143815.10	LBR	0.000337328	splice_site	0.303819	465.22	294.331
chr5	137890570	137891048	-	ENSG00000113013.8	HSPA9	0.000337194	exonic	-0.35325	787.081	367.221
chrX	133624217	133624235	+	ENSG00000165704.10	HPRT1	0.000337194	exonic	0.277919	663.713	393.949
chr12	102117625	102120071	+	ENSG00000111666.6	CHPT1	0.000337063	splice_site	-0.66943	259.972	110.328
chr6	18236722	18236831	-	ENSG00000124795.10	DEK	0.000337063	exonic	0.280004	2980.91	1780.2
chr1	153617946	153618778	+	ENSG00000160679.8	CHTOP	0.000337063	exonic	0.17895	1233.46	1259.51
chr2	172604521	172604626	+	ENSG00000077380.11	DYNC1I2	0.000336558	exonic	-0.402447	215.186	177.232
chr4	83375874	83376007	+	ENSG00000145293.10	ENOPH1	0.000336317	exonic	0.283352	652.58	534.79
chr1	167654657	167654747	+	ENSG00000198771.6	RCSD1	0.000336182	exonic	0.29413	274.174	539.001
chr13	21720943	21721066	+	ENSG00000150459.8	SAP18	0.000336114	exonic	-0.14446	2975.4	3428.11
chr13	113976192	113976596	+	ENSG00000185896.9	LAMP1	0.000335989	exonic	0.501002	95.1735	153.122
chr17	15880406	15880892	-	ENSG00000214941.3	ZSWIM7	0.000335778	exonic	0.841871	43.0012	101.58
chr11	130014300	130014699	+	ENSG00000084234.12	APLP2	0.00033567	exonic	-0.195165	1916.08	1589.97
chr1	201938845	201939479	+	ENSG00000134375.6	TIMM17A	0.000335606	exonic	-0.440808	2423.59	1391.28
chr3	155571280	155572167	-	ENSG00000169359.9	SLC33A1	0.000335463	exonic	0.292851	694.12	902.156
chr5	68487621	68487677	+	ENSG00000153044.5	CENPH	0.000335002	exonic	0.231247	1024.48	575.02
chr17	72199884	72199909	+	ENSG00000172809.8	RPL38	0.000334578	exonic	-0.782137	75.4288	52.0499
chr21	40556101	40559171	-	ENSG00000185658.9	BRWD1	0.000334531	exonic	0.331584	241.256	388.663
chr1	180167169	180173165	+	ENSG00000116260.12	QSOX1	0.000334493	exonic	0.638125	65.024	86.3427
chr9	131371563	131371929	+	ENSG00000197694.9	SPTAN1	0.00033444	splice_site	1.63409	5.65242	23.0758
chr10	112679415	112723882	+	ENSG00000108061.7	SHOC2	0.000334346	splice_site	0.680863	69.7515	108.684
chr7	102881008	102881100	-	ENSG00000170629.10	DPY19L2P2	0.000334244	exonic	1.17125	16.6508	31.1138
chr2	136690352	136690412	-	ENSG00000115866.6	DARS	0.000334122	exonic	0.172034	1396.23	1492.42
chr3	156261742	156262082	-	ENSG00000114850.2	SSR3	0.000333763	exonic	-1.00902	49.2977	18.5275
chr2	113333606	113333727	+	ENSG00000125630.11	POLR1B	0.00033347	exonic	-0.334478	392.024	222.306
chr4	88057263	88062190	+	ENSG00000172493.16	AFF1	0.00033347	exonic	-0.166321	5535.63	5557.05
chr5	138704769	138705387	+	ENSG00000120727.8	PAIP2	0.000333438	exonic	-0.211851	4102.13	4885.81
chr2	42580351	42580483	-	ENSG00000115944.10	COX7A2L	0.000333064	exonic	0.173435	1966.86	2112.76
chr3	160141438	160141548	+	ENSG00000113810.11	SMC4	0.000332774	splice_site	0.2102	877.886	698.316
chr8	124799613	124799903	+	ENSG00000176853.11	FAM91A1	0.000332685	splice_site	0.297847	368.099	352.349
chr11	9452421	9452550	+	ENSG00000205339.5	IPO7	0.000332685	exonic	0.184234	2176.68	2164.34
chr15	91464583	91465814	+	ENSG00000196547.10	MAN2A2	0.000332186	exonic	0.273618	322.208	620.74
chr2	32379442	32382705	+	ENSG00000021574.7	SPAST	0.000331883	exonic	-0.654556	1494.56	1002.59
chr12	1920927	1920936	-	ENSG00000151062.10	CACNA2D4	0.000331536	exonic	-0.890708	42.72	32.8575
chr7	64378574	64378670	+	ENSG00000198039.7	ZNF273	0.000331155	exonic	0.535331	125.676	124.07
chr1	150202905	150203028	-	ENSG00000143401.10	ANP32E	0.00033114	exonic	0.373965	1513.83	798.234
chr1	213168070	213168270	-	ENSG00000174606.8	ANGEL2	0.000330919	exonic	-0.765245	64.0763	43.6988
chr4	39456181	39456243	-	ENSG00000163682.11	RPL9	0.000330729	exonic	0.110698	3625.24	4402.09
chr2	232577152	232577161	+	ENSG00000187514.10	PTMA	0.00033066	exonic	0.121366	8458.66	7936.73
chr6	99993080	99993106	-	ENSG00000112237.8	CCNC	0.00033036	exonic	0.397089	808.568	745.891
chr12	122989605	122989852	-	ENSG00000111011.13	RSRC2	0.000330229	exonic	-0.627901	445.365	247.27
chr1	234536648	234536694	-	ENSG00000059588.5	TARBP1	0.000330092	exonic	0.46614	109.31	181.745
chr22	44583758	44584993	+	ENSG00000138964.12	PARVG	0.000329998	splice_site	-0.215936	712.607	733.422
chr3	3192223	3192563	+	ENSG00000072756.12	TRNT1	0.000329583	exonic	0.479211	159.844	144.7
chr3	176771665	176771706	-	ENSG00000177565.11	TBL1XR1	0.000329583	exonic	0.458498	255.516	253.193
chr15	59063560	59064434	+	ENSG00000128923.6	FAM63B	0.000329558	exonic	0.601622	129.993	145.648
chr2	175585046	175585526	+	ENSG00000235655.2	H3F3AP4	0.000329555	exonic	-0.383378	1406.82	1093.58
chr5	72185784	72187636	+	ENSG00000083312.13	TNPO1	0.000329254	splice_site	0.317386	361.876	295.697
chr20	47851625	47852686	+	ENSG00000124228.10	DDX27	0.000329179	exonic	0.363064	231.547	285.934
chr3	131221781	131221786	-	ENSG00000114686.4	MRPL3	0.00032854	exonic	0.338402	335.725	288.325
chr8	82583242	82583282	-	ENSG00000133731.5	IMPA1	0.000328085	exonic	0.649769	399.13	370.941
chr14	31058690	31061528	+	ENSG00000092140.10	G2E3	0.000327888	splice_site	0.640044	76.9469	78.2984
chr2	24222807	24223073	+	ENSG00000173960.8	UBXN2A	0.000327643	exonic	-0.362033	347.977	218.477
chr17	40139612	40139694	-	ENSG00000168259.10	DNAJC7	0.000327457	exonic	0.660129	58.1043	86.6643
chr9	21994819	21994872	-	ENSG00000147889.12	CDKN2A	0.000327383	exonic	0.811991	34.8709	58.7229
chr8	2046686	2046813	+	ENSG00000036448.5	MYOM2	0.000325945	exonic	25.7396	7.13e-08	13.6375
chr17	45249282	45249413	-	ENSG00000004897.7	CDC27	0.000325792	exonic	0.263352	572.189	472.843
chr8	32853695	32853834	+	ENSG00000247134.2	RP11-11N9.4	0.000325608	exonic	0.387257	222.794	376.048
chr1	115261233	115261366	-	ENSG00000009307.11	CSDE1	0.000325494	exonic	0.122011	2733.71	3264.69
chr3	23961043	23961282	+	ENSG00000174748.14	RPL15	0.000325397	exonic	-0.3042	5605.68	5856.82
chr2	196600227	196602426	+	ENSG00000196950.9	SLC39A10	0.000325132	exonic	-0.684401	1109.91	656.538
chr12	22812088	22813996	+	ENSG00000139163.11	ETNK1	0.000325047	splice_site	0.5759	106.542	113.982
chr20	47895745	47905581	+	ENSG00000177410.8	ZFAS1	0.000325047	splice_site	-0.420982	206.649	255.08
chr12	51632686	51632688	+	ENSG00000183283.11	DAZAP2	0.000324955	exonic	0.164125	1395.22	1524.1
chr12	100422232	100422388	-	ENSG00000111647.8	UHRF1BP1L	0.000324814	exonic	-1.51199	22.2816	8.03803
chr2	152670682	152670830	-	ENSG00000162980.12	ARL5A	0.000324774	exonic	0.483884	855.318	629.786
chr1	161183711	161183769	+	ENSG00000158864.8	NDUFS2	0.000324567	exonic	0.554676	168.61	238.791
chr4	88083600	88083673	-	ENSG00000145332.9	KLHL8	0.000324432	exonic	-1.15015	53.6176	16.4204
chr8	71550785	71550864	-	ENSG00000147592.4	LACTB2	0.000323804	exonic	-1.86375	120.956	17.7119
chr4	15060925	15063702	+	ENSG00000137449.11	CPEB2	0.000323766	splice_site	0.589009	72.2601	118.839
chr8	61471410	61471482	+	ENSG00000104388.10	RAB2A	0.000323684	exonic	0.258555	787.478	765.824
chr11	46694792	46695874	+	ENSG00000175224.12	ATG13	0.000323594	exonic	0.146552	1872.17	2696.46
chr16	3315665	3315768	+	ENSG00000006194.6	ZNF263	0.000323533	exonic	1.21827	12.8773	34.6254
chr9	133779459	133779710	-	ENSG00000130720.8	FIBCD1	0.000323533	exonic	0.60188	67.2207	130.049
chr13	48832932	48833077	+	ENSG00000136156.8	ITM2B	0.000323429	exonic	0.254744	2997.56	3606.52
chr6	151789677	151790389	+	ENSG00000146476.6	C6orf211	0.00032296	exonic	0.22178	1616.25	1349.7
chr19	33076721	33076813	+	ENSG00000105185.7	PDCD5	0.000322804	exonic	-0.169871	3349.46	2421.39
chr14	23348519	23349601	+	ENSG00000197324.4	LRP10	0.000322195	exonic	0.663068	93.4086	209.041
chr7	73601940	73602128	+	ENSG00000106682.10	EIF4H	0.000322077	exonic	0.107102	3581.57	3364.11
chr6	80912818	80912929	+	ENSG00000083123.10	BCKDHB	0.000321973	exonic	0.295818	394.146	448.816
chr2	38522021	38522295	-	ENSG00000119787.9	ATL2	0.000321973	exonic	-0.345457	381.885	214.945
chr2	136533818	136533921	+	ENSG00000144224.12	UBXN4	0.000321868	exonic	0.276872	421.299	482.021
chr3	148759276	148759455	-	ENSG00000071794.11	HLTF	0.000321259	exonic	0.254519	619.351	489.702
chr2	208489128	208489275	-	ENSG00000144401.10	METTL21A	0.000321229	exonic	1.15028	20.4189	26.2231
chr8	11701602	11701750	-	ENSG00000164733.16	CTSB	0.000320671	exonic	0.238686	469.217	684.799
chr6	170889089	170889180	-	ENSG00000071994.6	PDCD2	0.000320658	exonic	0.176976	1555	1670.8
chr18	19399455	19399519	+	ENSG00000101752.7	MIB1	0.000320658	exonic	0.415132	231.442	305.457
chr9	95473644	95475743	-	ENSG00000185963.9	BICD2	0.000320576	exonic	-0.202867	1957	1413.41
chr15	63481804	63481947	+	ENSG00000166128.8	RAB8B	0.000320246	exonic	0.61419	124.983	119.22
chr8	95503965	95504137	-	ENSG00000164944.7	KIAA1429	0.00032013	exonic	0.249931	788.005	967.929
chr8	17885312	17885477	+	ENSG00000078674.13	PCM1	0.000319977	exonic	-0.665459	136.166	96.3555
chr3	185644522	185655612	-	ENSG00000136527.13	TRA2B	0.000319424	splice_site	0.260276	594.64	414.914
chr8	37698277	37698367	+	ENSG00000020181.13	GPR124	0.000319348	exonic	-0.300589	403.629	504.474
chr21	33032097	33032154	+	ENSG00000142168.10	SOD1	0.000319235	exonic	0.151245	2466.17	1996.38
chr3	67578555	67578646	-	ENSG00000172340.10	SUCLG2	0.000319235	exonic	0.251162	615.674	628.221
chr2	216974073	216974180	+	ENSG00000079246.11	XRCC5	0.000319047	exonic	0.191122	1211.93	1015.02
chr5	37064080	37064121	+	ENSG00000164190.12	NIPBL	0.000318989	exonic	-0.635795	88.9381	70.5934
chr12	95887831	95887890	+	ENSG00000111142.9	METAP2	0.000318555	exonic	0.261012	1258.27	1248.53
chrX	108786435	108787913	+	ENSG00000101888.7	NXT2	0.000318498	exonic	-0.342833	788.736	364.899
chr8	82627130	82627221	-	ENSG00000104231.6	ZFAND1	0.000318459	splice_site	0.26188	429.364	639.645
chr9	115024879	115030328	-	ENSG00000119314.11	PTBP3	0.000318293	splice_site	0.423835	307.597	368.251
chr20	49505584	49506839	-	ENSG00000101126.11	ADNP	0.000318278	exonic	-0.251712	640.011	476.403
chr1	23636280	23636707	-	ENSG00000125944.14	HNRNPR	0.000318278	exonic	-0.867715	1849.28	607.803
chr11	105947434	105948038	-	ENSG00000182359.10	KBTBD3	0.000318139	splice_site	1.27785	13.8099	32.4988
chr22	50523849	50523854	-	ENSG00000100427.11	MLC1	0.000318133	exonic	0.507263	130.728	193.95
chr8	81398483	81400017	+	ENSG00000205189.7	ZBTB10	0.000317992	exonic	0.407351	411.001	525.702
chr5	134059256	134059360	+	ENSG00000113615.8	SEC24A	0.00031784	exonic	0.356105	242.134	260.073
chr9	129981018	129985443	+	ENSG00000136828.14	RALGPS1	0.000317687	exonic	0.775593	76.5665	113.973
chr1	100503652	100503872	+	ENSG00000156875.9	HIAT1	0.00031711	exonic	0.288263	402.658	462.431
chr3	25777799	25777837	-	ENSG00000151092.12	NGLY1	0.000316495	exonic	-0.77911	59.0731	43.3455
chr17	55752332	55752417	+	ENSG00000153944.6	MSI2	0.000316495	exonic	0.31755	519.049	856.271
chr15	52849419	52861312	-	ENSG00000128989.6	ARPP19	0.000316468	splice_site	1.10093	21.6754	33.5751
chrX	135056058	135056106	-	ENSG00000169446.4	MMGT1	0.000316396	exonic	0.707853	71.9579	114.925
chr11	95512299	95512770	-	ENSG00000077458.8	FAM76B	0.000316386	splice_site	1.15467	18.2182	29.7172
chr8	2063751	2063896	+	ENSG00000036448.5	MYOM2	0.000316313	exonic	4.04269	0.314022	17.4844
chr16	2255513	2256031	+	ENSG00000167965.13	MLST8	0.000316221	splice_site	0.53775	111.841	108.02
chr19	59009703	59009752	-	ENSG00000083807.5	SLC27A5	0.000316083	exonic	-0.570709	160.812	81.4627
chr16	772134	772308	+	ENSG00000103254.5	FAM173A	0.000316083	splice_site	-0.56898	130.372	88.1125
chr14	50792326	50792363	+	ENSG00000125375.10	ATP5S	0.000316083	exonic	-0.436582	214.779	186.231
chr2	174828488	174828611	-	ENSG00000172845.9	SP3	0.000316083	exonic	0.301074	344.231	377.531
chr10	16553255	16555447	+	ENSG00000165983.10	PTER	0.000315909	exonic	-0.329586	2049.64	1275.25
chr6	24709139	24714545	-	ENSG00000112308.8	C6orf62	0.000315856	splice_site	0.212663	684.74	817.608
chr3	196555300	196559518	+	ENSG00000180370.6	PAK2	0.000315825	exonic	-0.284123	10469.3	8910.72
chr1	203831350	203832790	+	ENSG00000182004.8	SNRPE	0.000315589	splice_site	0.233098	1259.01	1019.54
chr6	109700865	109703406	-	ENSG00000135535.10	CD164	0.000315587	splice_site	0.491594	794.716	771.196
chr13	48881542	48916734	+	ENSG00000139687.9	RB1	0.000315096	splice_site	0.326726	289.918	314.937
chr3	151986735	151986751	+	ENSG00000152601.13	MBNL1	0.00031473	exonic	0.542323	216.171	297.809
chr4	164440872	164441133	+	ENSG00000198498.5	TMA16	0.000314385	exonic	-0.825786	462.855	212.549
chr12	54679035	54679690	+	ENSG00000135486.13	HNRNPA1	0.000313943	exonic	-0.315019	1444.9	1329.94
chr20	37050888	37055061	-	ENSG00000196756.7	SNHG17	0.000313755	splice_site	0.874408	43.2333	66.3979
chr14	23559310	23559730	-	ENSG00000100813.10	ACIN1	0.000313529	splice_site	0.564139	77.8874	126.201
chr12	57881844	57881848	+	ENSG00000166986.8	MARS	0.000313529	exonic	1.31913	28.3446	27.5494
chr1	115259915	115259925	-	ENSG00000009307.11	CSDE1	0.000313481	exonic	-0.32814	584.106	515.959
chr15	49280966	49284994	-	ENSG00000138593.4	SECISBP2L	0.000312882	exonic	-0.243671	1195.94	1235.86
chr2	191819386	191819480	+	ENSG00000115419.8	GLS	0.000312702	splice_site	1.21289	16.6457	26.2276
chr3	131221795	131221811	-	ENSG00000114686.4	MRPL3	0.000312579	exonic	0.403781	213.904	192.568
chr1	234569317	234573020	-	ENSG00000059588.5	TARBP1	0.000312463	splice_site	-0.349641	263.575	250.986
chr11	126225868	126226197	+	ENSG00000110080.14	ST3GAL4	0.000312463	exonic	-1.23388	41.1519	10.8359
chr7	56130871	56130992	+	ENSG00000146731.6	CCT6A	0.000312044	exonic	-0.612526	3444.17	1461.68
chr5	49706799	49707030	-	ENSG00000170571.7	EMB	0.000311872	splice_site	0.442614	867.609	1056.83
chr3	148890148	148890748	+	ENSG00000163755.4	HPS3	0.000311676	exonic	-0.52987	1153.73	855.848
chr1	120935894	120935902	-	ENSG00000198019.8	FCGR1B	0.000311596	exonic	0.497495	127.194	149.267
chr18	77746601	77746734	-	ENSG00000141759.10	TXNL4A	0.000311536	exonic	0.461745	147.629	151.018
chr8	130892621	130892704	-	ENSG00000153310.14	FAM49B	0.000311067	exonic	-1.32146	34.2527	9.43783
chr9	21971331	21971333	-	ENSG00000147889.12	CDKN2A	0.000310976	exonic	1.19846	15.6931	34.5931
chr15	63883252	63883335	+	ENSG00000140455.12	USP3	0.000310877	exonic	-0.587495	140.365	112.529
chr4	100819916	100820552	-	ENSG00000164031.12	DNAJB14	0.000310743	exonic	-0.912098	188.508	85.5333
chr8	23147847	23147925	+	ENSG00000104679.6	R3HCC1	0.00031052	exonic	-0.214769	853.179	781.932
chr15	51018323	51018517	-	ENSG00000138600.5	SPPL2A	0.00031052	exonic	0.652079	63.7698	86.7074
chr1	6673821	6674165	+	ENSG00000116273.5	PHF13	0.000309589	exonic	-0.438982	204.47	142.62
chr11	58912251	58912271	+	ENSG00000166801.11	FAM111A	0.000309581	exonic	1.29644	49.4915	57.8652
chr10	98287046	98287169	-	ENSG00000077147.10	TM9SF3	0.000309357	splice_site	-0.330689	381.283	228.265
chr1	63894472	63894598	+	ENSG00000088035.11	ALG6	0.000309209	splice_site	-0.814187	81.0503	30.4129
chr7	86828322	86828373	-	ENSG00000135185.7	TMEM243	0.000309037	exonic	0.391306	232.745	291.546
chr1	193121509	193121574	+	ENSG00000134371.9	CDC73	0.000308963	exonic	0.377362	281.219	289.719
chr16	22345382	22345762	+	ENSG00000058600.11	POLR3E	0.000308524	exonic	-0.784611	254.894	130.909
chr6	4996654	4998949	-	ENSG00000124787.9	RPP40	0.000308403	splice_site	-0.491546	188.764	103.813
chr4	57340557	57342836	+	ENSG00000174780.11	SRP72	0.000308277	splice_site	0.250685	519.165	541.447
chr12	76438669	76440683	-	ENSG00000187109.9	NAP1L1	0.000308266	exonic	-0.706467	2616.17	1954.24
chr7	11143282	11143309	+	ENSG00000106443.10	PHF14	0.000308027	exonic	-1.76518	19.4755	4.89313
chr19	1611848	1615283	-	ENSG00000071564.10	TCF3	0.000307801	splice_site	-0.371601	268.797	224.456
chr14	23303556	23303926	+	ENSG00000172590.14	MRPL52	0.000307788	exonic	0.286347	468.27	458.984
chr3	9798727	9798744	+	ENSG00000114026.17	OGG1	0.000307623	exonic	-1.14519	38.6222	14.6807
chr6	127637119	127637226	-	ENSG00000093144.14	ECHDC1	0.000307601	exonic	1.33263	12.5664	22.7167
chr2	48586185	48586286	+	ENSG00000170802.11	FOXN2	0.000307357	exonic	0.60555	125.26	116.083
chr17	78399313	78399375	+	ENSG00000173818.12	ENDOV	0.000306478	exonic	-0.380447	229.617	337.663
chr16	15125763	15126510	+	ENSG00000179889.14	PDXDC1	0.000306357	exonic	0.539555	80.7155	135.974
chr6	76385575	76385770	+	ENSG00000112701.13	SENP6	0.000306322	exonic	-0.281479	474.134	428.559
chr18	45374845	45375058	-	ENSG00000175387.11	SMAD2	0.000306322	exonic	0.215259	818.587	778.505
chr3	180693909	180694070	+	ENSG00000114416.13	FXR1	0.000306089	exonic	0.16627	1339.36	1850.02
chr3	151980404	151985972	-	ENSG00000229619.3	MBNL1-AS1	0.000305937	exonic	-0.388455	705.175	1180.96
chr2	99685388	99685461	-	ENSG00000135951.10	TSGA10	0.00030591	exonic	2.92184	0.942663	25.8633
chr13	73650129	73651676	+	ENSG00000102554.9	KLF5	0.000305883	exonic	-0.851713	117.814	44.7194
chr6	127635960	127635999	-	ENSG00000093144.14	ECHDC1	0.000305346	exonic	0.282131	1063.49	903.851
chr9	35660090	35660964	-	ENSG00000137135.13	ARHGEF39	0.000305009	exonic	0.435791	325.327	165.697
chr3	56680549	56681251	-	ENSG00000163946.9	FAM208A	0.000304839	exonic	-0.241057	1308.09	954.605
chr12	93881272	93881436	+	ENSG00000198015.8	MRPL42	0.000304605	exonic	0.536545	1409.03	1086.99
chr7	135347342	135357500	+	ENSG00000243317.3	C7orf73	0.000304447	splice_site	0.337149	417.76	404.05
chr6	35544770	35545010	-	ENSG00000096060.10	FKBP5	0.000304378	exonic	0.11428	2992.4	3086.03
chr19	50357662	50357800	+	ENSG00000104960.11	PTOV1	0.000304365	exonic	-0.165009	1407.07	1348.03
chr12	76793652	76793660	-	ENSG00000091039.12	OSBPL8	0.00030418	exonic	0.348012	253.165	270.199
chr13	34404992	34405392	+	ENSG00000133119.8	RFC3	0.000304175	splice_site	0.340461	506.981	218.819
chr5	132334542	132335823	-	ENSG00000155329.7	ZCCHC10	0.000303887	splice_site	0.445125	191.299	171.955
chr8	103855781	103855935	-	ENSG00000155096.9	AZIN1	0.000303588	exonic	0.151239	2211.21	2027.35
chrX	48434701	48434741	+	ENSG00000102317.13	RBM3	0.000303377	exonic	0.225765	3482.47	4676.08
chr12	110897624	110897667	-	ENSG00000111231.4	GPN3	0.000303377	exonic	0.308338	528.965	337.319
chr3	196509496	196509704	+	ENSG00000180370.6	PAK2	0.000303377	exonic	0.172845	1318.81	1364.78
chr5	88057016	88057025	-	ENSG00000081189.9	MEF2C	0.000303223	exonic	0.325375	519.487	764.816
chr6	168366725	168366822	+	ENSG00000130396.16	MLLT4	0.000302901	exonic	0.56346	79.1365	198.732
chr13	48660417	48660588	-	ENSG00000136146.10	MED4	0.000302403	exonic	0.225183	1559.75	1412.76
chr12	2967497	2968699	+	ENSG00000111203.7	ITFG2	0.000302052	splice_site	1.11959	16.9683	37.4183
chr3	184079510	184079576	+	ENSG00000163882.5	POLR2H	0.000301588	exonic	1.14966	20.4142	33.1844
chr2	231624673	231624830	+	ENSG00000135932.6	CAB39	0.000301493	exonic	0.269116	725.928	707.442
chr4	25258164	25258296	+	ENSG00000038210.9	PI4K2B	0.000301443	exonic	0.543261	425.27	294.893
chr17	56590302	56593940	-	ENSG00000108389.5	MTMR4	0.000301443	splice_site	1.55357	9.09709	20.6321
chr5	37007576	37008109	+	ENSG00000164190.12	NIPBL	0.000301443	splice_site	-0.45602	156.12	140.513
chr8	103265963	103266173	-	ENSG00000104517.8	UBR5	0.000300916	exonic	-0.652244	534.437	382.163
chr12	89742848	89743258	-	ENSG00000139318.7	DUSP6	0.000300913	exonic	0.340613	1068.71	320.77
chr11	119243777	119244231	-	ENSG00000036672.11	USP2	0.000300847	exonic	-0.99622	50.9403	24.4677
chr11	65190854	65191097	+	ENSG00000245532.4	NEAT1	0.00030057	exonic	0.179182	912.688	2151.87
chr3	38234772	38234909	+	ENSG00000172939.4	OXSR1	0.000300507	exonic	1.35685	11.312	23.0678
chrX	110970870	110970903	+	ENSG00000101901.6	ALG13	0.000300323	exonic	0.552496	86.6641	124.794
chr7	107559828	107560038	+	ENSG00000091140.8	DLD	0.000300126	exonic	-1.12281	1827.28	589.529
chr12	111158170	111158534	-	ENSG00000186298.7	PPP1CC	0.000300022	exonic	-0.527333	3537.31	2092.58
chr20	60714386	60714452	-	ENSG00000101182.10	PSMA7	0.000299667	exonic	0.790847	49.9939	70.9217
chr12	45740870	45741810	+	ENSG00000177119.11	ANO6	0.000299625	splice_site	0.620952	63.7523	101.022
chr5	36183941	36184131	+	ENSG00000145604.11	SKP2	0.00029942	exonic	-0.368893	510.71	151.701
chr20	34535406	34538288	+	ENSG00000025293.11	PHF20	0.000299152	exonic	-0.196414	2610.42	2365.27
chr5	110079430	110079488	+	ENSG00000164209.12	SLC25A46	0.000298879	exonic	0.429722	339.824	315.194
chr5	43702722	43702838	+	ENSG00000112992.12	NNT	0.000298671	exonic	0.171026	1193.33	1209.53
chr12	1920936	1920957	-	ENSG00000151062.10	CACNA2D4	0.000298143	exonic	-0.993881	36.128	25.8655
chr16	56480601	56481700	-	ENSG00000167005.9	NUDT21	0.000298024	splice_site	0.300276	435.376	335.942
chr8	48625653	48626003	+	ENSG00000164808.12	SPIDR	0.000297926	exonic	0.490464	162.656	267.38
chr22	43633581	43634843	-	ENSG00000159307.14	SCUBE1	0.000297392	exonic	-1.14339	20.7267	28.3134
chr8	74203372	74203487	-	ENSG00000147604.9	RPL7	0.000297129	exonic	0.0823645	8564.99	10547.7
chr15	44854894	44855051	-	ENSG00000104133.10	SPG11	0.000296983	exonic	-0.992666	93.3377	67.2206
chr16	88767724	88767826	-	ENSG00000158717.6	RNF166	0.000296852	exonic	0.285614	391.001	454.45
chr2	175094179	175111442	-	ENSG00000138430.11	OLA1	0.000296849	splice_site	0.233577	573.872	676.388
chr14	103809565	103811362	+	ENSG00000100664.6	EIF5	0.000296703	exonic	0.351214	446.996	478.834
chr10	51584947	51585463	+	ENSG00000138293.15	NCOA4	0.000296688	exonic	0.183881	2851.84	4394.35
chr2	170463613	170463658	+	ENSG00000138398.11	PPIG	0.00029664	exonic	0.257481	523.902	510.674
chr8	90945711	90947659	-	ENSG00000104320.9	NBN	0.000296569	exonic	-0.2402	4181.7	3036.8
chr18	77288578	77289083	+	ENSG00000131196.13	NFATC1	0.000296488	exonic	0.368016	247.294	398.956
chr13	49039247	49039340	+	ENSG00000139687.9	RB1	0.000296488	splice_site	0.283107	397.363	418.411
chr10	135122382	135122638	-	ENSG00000130640.9	TUBGCP2	0.000296325	exonic	-0.511494	138.821	103.813
chr12	46756164	46756276	-	ENSG00000134294.9	SLC38A2	0.000296325	exonic	-0.581092	159.62	60.4793
chrX	150573629	150577836	+	ENSG00000160131.9	VMA21	0.000295305	exonic	-0.352134	4257	2367.44
chr5	150111015	150111051	-	ENSG00000132912.8	DCTN4	0.000294997	exonic	0.248038	730.731	1193.72
chr7	149545113	149545215	+	ENSG00000106479.6	ZNF862	0.000294992	exonic	-0.642101	58.7266	150.316
chr6	486517	486764	-	ENSG00000112685.9	EXOC2	0.00029418	exonic	-0.339111	653.466	806.949
chr5	80597489	80600559	+	ENSG00000131732.7	ZCCHC9	0.000294052	splice_site	0.718843	50.5666	74.4529
chr5	130500752	130500787	-	ENSG00000169567.7	HINT1	0.000294004	exonic	0.608898	129.067	189.419
chr14	54944877	54946503	-	ENSG00000197045.8	GMFB	0.00029391	splice_site	0.644883	146.908	110.085
chr8	93898885	93898890	-	ENSG00000205133.7	TRIQK	0.000293898	exonic	0.41411	191.972	260.384
chr12	4655474	4655584	+	ENSG00000111247.10	RAD51AP1	0.000293885	exonic	0.385895	575.075	187.032
chr13	29233240	29233324	+	ENSG00000132963.7	POMP	0.000293885	exonic	0.268446	1120.33	904.981
chr2	73961555	73961654	-	ENSG00000144034.10	TPRKB	0.000293819	exonic	0.788358	986.527	731.5
chr11	117030649	117030739	+	ENSG00000168092.9	PAFAH1B2	0.000293526	exonic	0.329053	387.658	370.048
chr3	15836813	15837911	-	ENSG00000206560.6	ANKRD28	0.000292813	splice_site	0.697675	46.7897	142.302
chr1	32384829	32384844	-	ENSG00000184007.13	PTP4A2	0.000292784	exonic	-0.422061	584.163	421.48
chr21	22849792	22881171	+	ENSG00000154654.10	NCAM2	0.000292768	splice_site	0.274889	337.646	576.796
chr3	107789939	107790029	-	ENSG00000196776.10	CD47	0.000292206	exonic	-0.303118	499.837	326.77
chr1	228404121	228404403	+	ENSG00000154358.15	OBSCN	0.000292038	exonic	-2.33167	18.8396	2.09715
chr19	42433806	42433998	+	ENSG00000076928.13	ARHGEF1	0.000291431	exonic	0.69914	66.0763	110.808
chr5	70858601	70858722	+	ENSG00000145734.14	BDP1	0.000291431	exonic	0.631661	65.6466	91.5701
chr12	50860741	50860903	+	ENSG00000161813.16	LARP4	0.000291431	exonic	0.307081	488.075	435.151
chr6	132824584	132824653	-	ENSG00000079950.9	STX7	0.000291426	exonic	0.39352	371.406	492.171
chr5	10433705	10433796	+	ENSG00000145495.10	2006-03-01	0.000291426	exonic	0.21998	815.595	1007.71
chr7	2282683	2284197	+	ENSG00000106268.11	NUDT1	0.000291423	splice_site	-1.68892	25.1413	5.24357
chr7	114619560	114619836	+	ENSG00000135272.5	MDFIC	0.00029134	exonic	0.428662	414.962	235.023
chr2	45615914	45616231	-	ENSG00000068784.8	SRBD1	0.000291251	exonic	-0.731542	189.686	102.603
chr7	39745901	39745907	+	ENSG00000006451.3	RALA	0.000291206	exonic	-0.666547	96.1348	56.6295
chr17	17723321	17723403	-	ENSG00000072310.12	SREBF1	0.000291002	exonic	0.686055	51.5095	80.3928
chrX	123041101	123046609	+	ENSG00000101966.8	XIAP	0.000291002	exonic	-0.489144	1740.77	1478.22
chr8	27679835	27680005	-	ENSG00000168078.5	PBK	0.000290929	exonic	0.196493	1966.76	913.718
chr2	109276060	109276220	+	ENSG00000169756.12	LIMS1	0.000290867	exonic	0.599566	174.978	153.426
chr3	149678552	149678620	+	ENSG00000082996.15	RNF13	0.000290849	exonic	0.322218	309.074	399.562
chr8	98731315	98731417	+	ENSG00000147649.5	MTDH	0.000290658	exonic	0.216899	2915.6	2729.49
chr3	101484822	101489405	+	ENSG00000182504.6	CEP97	0.000290149	exonic	-0.470014	693.161	289.28
chr1	6259429	6259613	-	ENSG00000116251.5	RPL22	0.00029013	exonic	-0.747225	107.466	82.4354
chr19	13044456	13044494	-	ENSG00000179115.6	FARSA	0.000289945	exonic	0.213013	845.032	771.455
chr10	74095314	74095537	-	ENSG00000148719.10	DNAJB12	0.000289752	exonic	-0.506549	162.044	105.559
chr19	15357867	15360101	-	ENSG00000141867.13	BRD4	0.000289526	exonic	-0.171693	1369.88	1225.55
chr7	38357047	38358462	-	ENSG00000211695.2	TRGV9	0.000289501	exonic	-0.263459	1159.86	1467.41
chr13	30351291	30351400	-	ENSG00000122042.9	UBL3	0.000289224	exonic	0.354243	301.878	363.409
chr12	68688642	68689044	-	ENSG00000111554.10	MDM1	0.000288817	exonic	-0.619413	130.934	61.8684
chr19	1269346	1269348	+	ENSG00000099622.9	CIRBP	0.000288787	exonic	0.38299	211.981	313.182
chr22	39096623	39096970	-	ENSG00000100221.6	JOSD1	0.000288556	splice_site	2.06142	3.45575	15.0328
chr13	113845016	113845185	-	ENSG00000126226.17	PCID2	0.000288538	exonic	0.626249	62.5023	97.8812
chr16	53301205	53301402	+	ENSG00000177200.11	CHD9	0.000288223	exonic	0.43126	171.339	267.693
chr8	6296473	6296617	+	ENSG00000147316.8	MCPH1	0.00028814	exonic	-0.372741	286.789	215.321
chr8	57127226	57128991	+	ENSG00000170791.13	CHCHD7	0.00028814	splice_site	-0.325407	425.181	267.41
chr8	48955741	48962412	+	ENSG00000169139.7	UBE2V2	0.000288061	splice_site	0.345622	838.092	609.701
chr22	37415808	37415812	+	ENSG00000128309.12	MPST	0.000287919	exonic	-1.21222	27.9611	15.0279
chr19	54876474	54876477	-	ENSG00000167613.11	LAIR1	0.000287919	exonic	0.300371	336.242	550.291
chr19	33078158	33078203	+	ENSG00000105185.7	PDCD5	0.000287681	exonic	-0.176562	1847.96	1294.33
chr5	145841619	145841659	+	ENSG00000113649.7	TCERG1	0.000287675	exonic	1.06138	22.6112	32.8571
chr4	68338199	68338393	-	ENSG00000145241.6	CENPC	0.000286396	exonic	-0.672855	103.679	51.0313
chr1	153949251	153949398	-	ENSG00000143543.10	JTB	0.000286208	exonic	0.337695	349.661	376.017
chr19	39982536	39983056	+	ENSG00000105197.6	TIMM50	0.000286042	exonic	0.303044	708.694	594.743
chr5	126887843	126888148	+	ENSG00000164244.16	PRRC1	0.000286042	exonic	-0.472196	477.092	308.104
chr7	35930277	35930353	+	ENSG00000122545.13	2007-09-01	0.000286025	exonic	0.250273	1544.76	1535.07
chr1	32508320	32510931	+	ENSG00000121774.13	KHDRBS1	0.000285967	splice_site	1.6255	6.59418	19.929
chr3	87276458	87276706	+	ENSG00000083937.4	CHMP2B	0.000285731	exonic	0.53976	365.384	363.598
chr9	130575602	130576486	+	ENSG00000136877.10	FPGS	0.000285731	splice_site	0.969044	20.1005	53.8372
chr5	36182616	36183941	+	ENSG00000145604.11	SKP2	0.000285731	exonic	-0.318586	2257.96	728.097
chr16	28847497	28847646	+	ENSG00000168488.14	ATXN2L	0.000285731	exonic	-0.28391	469.831	383.399
chr1	19578357	19581275	+	ENSG00000053372.4	MRTO4	0.000285313	splice_site	0.27298	577.433	403.37
chr6	75994117	75994664	-	ENSG00000112697.11	TMEM30A	0.000285257	exonic	0.336255	1548.35	1912.38
chr19	49952367	49952596	-	ENSG00000104872.6	PIH1D1	0.000285039	exonic	0.363343	248.71	242.599
chr11	58912369	58913299	+	ENSG00000166801.11	FAM111A	0.000285039	splice_site	-1.08678	64.7	14.6861
chr5	36668666	36668813	-	ENSG00000250155.1	CTD-2353F22.1	0.000284875	exonic	0.98759	19.1585	63.2664
chr8	101321525	101321754	-	ENSG00000034677.7	RNF19A	0.000284378	exonic	1.05371	16.9676	53.7993
chr5	102503775	102503891	+	ENSG00000145725.15	PPIP5K2	0.000284356	exonic	-0.268672	703.883	467.93
chr6	127648157	127648282	-	ENSG00000093144.14	ECHDC1	0.000284283	exonic	0.272387	1591.38	1326.72
chr5	150133040	150133219	-	ENSG00000132912.8	DCTN4	0.000284283	exonic	0.218322	1444.59	2296.99
chr9	88879460	88880487	-	ENSG00000135070.9	ISCA1	0.000284253	exonic	-0.404906	1297.21	770.401
chr1	26440782	26441084	+	ENSG00000175087.5	PDIK1L	0.000284253	exonic	0.493578	167.727	190.528
chr13	113153122	113153250	-	ENSG00000126216.8	TUBGCP3	0.000283642	exonic	-1.04236	64.5523	25.1892
chr12	110370419	110370782	-	ENSG00000139436.16	GIT2	0.000283162	exonic	-0.435585	298.382	259.918
chr6	109815183	109815298	-	ENSG00000155085.11	AK9	0.000283161	exonic	3.71801	0.628615	11.9123
chr4	41960888	41962580	+	ENSG00000109133.8	TMEM33	0.000282775	exonic	0.240715	859.008	531.993
chr4	183836728	183837571	-	ENSG00000129187.10	DCTD	0.000282775	splice_site	-1.26226	33.9296	11.5374
chr1	90484343	90486350	+	ENSG00000162664.12	ZNF326	0.000282775	splice_site	-0.615728	138.224	59.0697
chr1	222897433	222897441	+	ENSG00000162819.7	BROX	0.000282775	exonic	0.554882	96.1157	119.883
chr4	166033898	166034006	-	ENSG00000170088.9	TMEM192	0.000282775	exonic	0.363937	232.46	277.184
chrX	68380733	68381087	-	ENSG00000181191.11	PJA1	0.000282642	exonic	-0.840248	79.4782	33.9117
chr5	36124367	36136410	-	ENSG00000164187.6	LMBRD2	0.000282414	splice_site	0.64827	77.5565	91.2461
chr8	101315487	101315593	-	ENSG00000034677.7	RNF19A	0.000282384	exonic	0.900732	22.9273	65.3595
chr1	92728421	92728483	-	ENSG00000174842.12	GLMN	0.000282347	exonic	-0.488107	203.543	105.909
chr2	170681150	170681377	-	ENSG00000138382.9	METTL5	0.000282174	splice_site	0.494562	117.472	148.899
chr17	34898974	34899284	-	ENSG00000141140.12	MYO19	0.000282174	exonic	1.53688	10.9992	15.3826
chr6	150071092	150092297	+	ENSG00000120265.12	PCMT1	0.000281961	splice_site	0.232124	765.041	633.056
chr5	110081969	110082047	+	ENSG00000164209.12	SLC25A46	0.000281961	exonic	0.444414	493.16	457.669
chr5	133712359	133712385	+	ENSG00000119048.3	UBE2B	0.000281812	exonic	0.332536	557.82	574.853
chr1	198677286	198677390	+	ENSG00000081237.14	PTPRC	0.000281565	exonic	-0.684433	377.146	496.467
chr7	44621422	44621645	-	ENSG00000158604.10	TMED4	0.000281051	exonic	0.420889	208.481	296.137
chr19	3551043	3551192	-	ENSG00000161091.8	MFSD12	0.000281051	exonic	-0.215232	841.798	709.61
chr1	87328983	87329199	-	ENSG00000183291.11	2015-09-01	0.000280903	exonic	-0.196686	2788.67	2143.21
chr12	89742145	89742848	-	ENSG00000139318.7	DUSP6	0.000280871	exonic	-0.356454	1437.05	307.469
chr13	47358386	47358485	-	ENSG00000139684.9	ESD	0.000280871	exonic	0.14482	2757.81	2941.82
chr6	80878591	80878747	+	ENSG00000083123.10	BCKDHB	0.000280769	exonic	0.291529	443.44	501.597
chr16	88555438	88555561	+	ENSG00000179588.4	ZFPM1	0.0002804	exonic	-0.958335	43.9783	26.5704
chr13	48589384	48611741	-	ENSG00000136143.9	SUCLA2	0.000280116	splice_site	0.903356	31.4159	46.4874
chrX	135862876	135864247	-	ENSG00000129675.11	ARHGEF6	0.000279557	exonic	-0.305832	479.305	375.011
chr21	34949070	34949187	+	ENSG00000159140.13	SON	0.000279431	exonic	-0.512248	797.863	542.15
chr1	32667296	32667513	+	ENSG00000160050.10	CCDC28B	0.00027933	exonic	1.29367	15.0681	26.9241
chr15	89826223	89826366	+	ENSG00000140525.13	FANCI	0.0002793	exonic	-0.741205	148.884	31.1046
chr3	196668727	196668777	-	ENSG00000114503.6	NCBP2	0.000278847	exonic	1.17157	16.6525	29.3607
chr16	88876556	88877957	-	ENSG00000198931.6	APRT	0.000278847	splice_site	0.937585	27.3177	45.4442
chr12	124123840	124123890	+	ENSG00000111358.9	GTF2H3	0.000278538	exonic	0.387547	283.923	235.921
chr8	93978234	93978264	-	ENSG00000205133.7	TRIQK	0.00027845	exonic	0.507731	137.235	198.981
chr1	222886742	222886758	+	ENSG00000162819.7	BROX	0.000278233	exonic	1.22966	14.4495	29.0256
chr13	36875776	36877738	-	ENSG00000133104.8	SPG20	0.00027787	exonic	-0.542866	167.296	102.066
chr5	177021139	177021196	+	ENSG00000184840.7	TMED9	0.00027787	exonic	-0.146892	2385.17	1648.53
chr9	96215021	96215539	-	ENSG00000188938.11	FAM120AOS	0.00027787	exonic	0.398622	187.156	240.492
chr2	65488526	65492176	+	ENSG00000138071.9	ACTR2	0.00027767	splice_site	0.280504	1623.8	1551.57
chr12	117155140	117155253	-	ENSG00000111412.4	C12orf49	0.000277583	exonic	-0.407752	274.837	164.979
chr5	88057025	88057085	-	ENSG00000081189.9	MEF2C	0.00027756	exonic	0.278538	849.573	1206.89
chr2	43813588	43813840	-	ENSG00000115970.14	THADA	0.000277443	splice_site	-0.750789	80.0414	51.012
chr2	211295972	211298838	-	ENSG00000115365.7	LANCL1	0.000277006	exonic	-0.455775	4470.24	3365.32
chr19	10919883	10922428	+	ENSG00000079805.12	DNM2	0.000276884	exonic	0.26009	747.386	1013.11
chrX	19371291	19371445	+	ENSG00000131828.9	PDHA1	0.000276333	exonic	0.47968	129.726	143.656
chr2	27428961	27429350	-	ENSG00000138074.10	SLC5A6	0.000275997	splice_site	-0.49228	213.51	92.9878
chr8	66594587	66594686	+	ENSG00000066855.11	MTFR1	0.000275712	exonic	0.407879	243.793	208.018
chr19	41938967	41939128	-	ENSG00000105341.14	ATP5SL	0.000275712	exonic	-0.392061	245.34	185.606
chr17	46126226	46126239	+	ENSG00000082641.11	NFE2L1	0.000275686	exonic	0.935521	24.5019	49.2901
chr19	21133108	21133503	+	ENSG00000105750.10	ZNF85	0.000275591	exonic	-1.18935	155.233	57.4303
chr2	73959827	73961555	-	ENSG00000144034.10	TPRKB	0.000275591	splice_site	0.740476	65.021	59.7851
chr5	135489370	135489418	+	ENSG00000113658.12	SMAD5	0.000275209	exonic	0.64601	111.077	124.502
chr5	174953640	174953886	+	ENSG00000164466.8	SFXN1	0.000275201	exonic	0.195023	1621.09	760.966
chr6	170067283	170067371	-	ENSG00000184465.11	WDR27	0.000275096	exonic	-0.537558	124.045	102.77
chr2	87820725	87820932	+	ENSG00000222041.6	LINC00152	0.000275096	exonic	0.704164	475.716	609.389
chr1	11740670	11741095	-	ENSG00000116670.10	MAD2L2	0.000275024	exonic	-0.330008	391.374	257.952
chr7	87479263	87483518	-	ENSG00000075303.8	SLC25A40	0.000274711	splice_site	0.572606	204.087	160.684
chr14	45564441	45564648	+	ENSG00000185246.13	PRPF39	0.000274705	exonic	0.318013	360.843	379.555
chr12	121768475	121769029	-	ENSG00000089053.8	ANAPC5	0.000274675	exonic	0.268926	423.373	478.174
chr4	119200098	119200214	+	ENSG00000269893.2	SNHG8	0.000274321	exonic	0.181076	1562.17	2372.9
chr2	210874380	210874460	+	ENSG00000197713.10	RPE	0.000274317	exonic	0.41852	457.82	304.88
chr1	179886860	179887306	+	ENSG00000143337.14	TOR1AIP1	0.000274306	exonic	0.194807	1292.17	1276.93
chr8	132988273	132988388	+	ENSG00000132294.9	EFR3A	0.000274244	exonic	0.207854	793.461	848.698
chrX	153063179	153063269	+	ENSG00000180879.9	SSR4	0.000274147	exonic	0.172075	2169.66	2414.37
chr3	101293684	101293777	+	ENSG00000081154.7	PCNP	0.000274077	exonic	1.17446	16.9574	29.0076
chr12	22778125	22778290	+	ENSG00000139163.11	ETNK1	0.000274077	exonic	0.394163	230.549	216.358
chr20	34296913	34296954	-	ENSG00000131051.16	RBM39	0.000274048	exonic	-1.32985	26.0754	11.1852
chr6	170124027	170124101	-	ENSG00000130024.10	PHF10	0.000273519	exonic	0.340479	261.339	297.447
chrX	119389289	119392253	+	ENSG00000177485.6	ZBTB33	0.000273369	exonic	-0.477355	1981.57	1739.44
chr1	213168270	213168303	-	ENSG00000174606.8	ANGEL2	0.000273331	exonic	-1.42966	36.7011	15.7521
chr11	65622145	65622302	-	ENSG00000172757.8	CFL1	0.000273306	exonic	-0.399524	250.657	153.462
chr1	118042003	118042176	+	ENSG00000198162.8	MAN1A2	0.000273075	exonic	0.437981	145.123	202.755
chr5	179043959	179044021	-	ENSG00000169045.13	HNRNPH1	0.00027263	exonic	0.202579	865.975	827.024
chr6	31632357	31632617	-	ENSG00000204438.6	GPANK1	0.000272566	splice_site	-1.29035	94.3702	54.3195
chr19	1012187	1012232	-	ENSG00000182087.8	TMEM259	0.000272494	exonic	0.229548	534.242	731.641
chrX	103430798	103430896	+	ENSG00000123575.8	FAM199X	0.000272331	exonic	0.424169	186.256	183.848
chr3	87299127	87302553	+	ENSG00000083937.4	CHMP2B	0.000272119	splice_site	0.455648	175.298	171.59
chr5	68425273	68425953	+	ENSG00000145740.14	SLC30A5	0.000272101	exonic	-0.203322	1513.04	1118.32
chr7	24839678	24839753	-	ENSG00000070882.8	OSBPL3	0.000272028	exonic	-0.543075	117.146	99.6106
chr2	27291499	27291612	+	ENSG00000084693.11	AGBL5	0.000272028	exonic	0.655181	60.6369	95.0931
chr9	107515186	107515345	+	ENSG00000136783.9	NIPSNAP3A	0.000271779	exonic	0.398143	1314.02	2060.53
chr4	76727725	76730105	+	ENSG00000138768.10	USO1	0.000271587	splice_site	0.338756	230.824	357.927
chr12	132621138	132621979	-	ENSG00000185163.5	DDX51	0.000271492	exonic	0.421819	180.913	216.396
chr7	87479195	87479263	-	ENSG00000075303.8	SLC25A40	0.000270788	exonic	0.437238	400.59	284.735
chr8	82751968	82751986	-	ENSG00000104497.9	SNX16	0.000270665	exonic	0.534134	107.401	152.748
chr13	37401779	37401886	+	ENSG00000133111.3	RFXAP	0.000270665	exonic	0.416009	256.62	202.394
chr3	69105214	69105333	-	ENSG00000144744.12	UBA3	0.000270242	splice_site	0.337778	286.798	319.452
chr11	86056705	86056833	+	ENSG00000149196.11	C11orf73	0.00027019	exonic	-0.748784	76.6341	40.9002
chr7	72649821	72649978	+	ENSG00000182487.8	NCF1B	0.00027019	exonic	0.376882	273.208	314.34
chr11	64511594	64511617	-	ENSG00000068831.14	RASGRP2	0.000270106	exonic	0.525042	113.354	126.86
chr3	183353581	183361267	+	ENSG00000114796.11	KLHL24	0.000269923	splice_site	1.02446	14.7577	73.7463
chr15	40955539	40956102	+	ENSG00000137812.15	CASC5	0.00026992	exonic	-0.611281	419.379	124.77
chr11	16769704	16774331	+	ENSG00000110696.5	C11orf58	0.000269667	splice_site	0.225304	1060.27	1026.14
chr14	58875751	58875799	-	ENSG00000100575.9	TIMM9	0.000269484	exonic	0.254714	610.456	800.081
chr2	20460097	20460227	-	ENSG00000055917.11	PUM2	0.000269269	exonic	0.196135	866.227	918.244
chr12	110897499	110897624	-	ENSG00000111231.4	GPN3	0.000269218	exonic	0.281716	742.24	459.338
chr13	31036849	31037343	-	ENSG00000189403.10	HMGB1	0.000269218	splice_site	0.284047	3792.31	3176.94
chr9	139301397	139301468	-	ENSG00000165689.12	SDCCAG3	0.000268945	exonic	0.306246	350.85	349.9
chr12	123640945	123640947	-	ENSG00000051825.10	MPHOSPH9	0.000268619	exonic	-2.39177	24.7113	4.18772
chr15	50866470	50866676	-	ENSG00000092439.9	TRPM7	0.000268422	exonic	0.259504	565.336	565.195
chr1	45470478	45471260	-	ENSG00000126107.10	HECTD3	0.000268422	exonic	0.71277	61.8867	125.745
chr5	130727960	130728799	+	ENSG00000158985.9	CDC42SE2	0.000268422	exonic	-0.33548	1987.28	1441.45
chr6	136582065	136582141	-	ENSG00000029363.11	BCLAF1	0.000268134	exonic	-0.379426	292.149	171.621
chr12	67692751	67692875	+	ENSG00000111530.8	CAND1	0.000267986	exonic	-0.26242	613.093	388.333
chr10	93788887	93790082	+	ENSG00000095564.9	BTAF1	0.000267557	exonic	-0.560086	894.295	726.74
chr5	179132805	179132853	+	ENSG00000127022.10	CANX	0.000267538	exonic	0.205431	2958.13	2854.93
chr19	4066679	4066943	-	ENSG00000178951.4	ZBTB7A	0.000267538	exonic	0.35707	227.114	298.513
chr11	62620796	62620825	-	ENSG00000255717.2	SNHG1	0.000267537	exonic	-0.50924	184.126	137.651
chr1	154180015	154180124	-	ENSG00000143612.14	C1orf43	0.000267193	exonic	0.128352	2419.62	2950.59
chr10	6150450	6150648	+	ENSG00000134453.11	RBM17	0.000267181	exonic	0.717413	48.9996	72.7053
chr8	48973423	48973457	+	ENSG00000169139.7	UBE2V2	0.000266974	exonic	-0.407195	1267.33	578.374
chr15	66797632	66797637	+	ENSG00000174442.7	ZWILCH	0.000266364	exonic	1.22787	20.7346	21.6764
chr12	19672309	19673157	+	ENSG00000139154.10	AEBP2	0.000266283	exonic	-0.714602	548.125	300.192
chr6	13622593	13622724	-	ENSG00000010017.9	RANBP9	0.000266268	exonic	0.202683	863.777	938.455
chr11	118938723	118938913	+	ENSG00000160695.10	VPS11	0.000266204	exonic	1.04381	17.2754	47.1993
chr8	121471515	121471589	+	ENSG00000172167.3	MTBP	0.000265988	exonic	-0.611874	192.572	53.4769
chr18	11851394	11853777	+	ENSG00000255112.2	CHMP1B	0.000265773	exonic	-0.426107	2752.47	3671.14
chr3	44956748	44958900	-	ENSG00000163812.9	ZDHHC3	0.000265662	exonic	0.241511	808.85	655.013
chr12	76953492	76953528	-	ENSG00000091039.12	OSBPL8	0.000265297	exonic	0.552281	93.8781	115.695
chr1	67891817	67891968	-	ENSG00000142864.10	SERBP1	0.000265179	exonic	0.272752	5380.96	4312.84
chr1	26801603	26801649	+	ENSG00000198830.6	HMGN2	0.000264599	exonic	-0.120947	3468.71	2251.54
chr6	99852478	99852578	-	ENSG00000132424.10	PNISR	0.000264577	exonic	0.193186	793.468	1355.17
chr15	57565230	57565362	+	ENSG00000140262.13	TCF12	0.00026445	exonic	0.215979	673.911	924.813
chr14	23978548	23979071	+	ENSG00000129460.11	NGDN	0.000264442	exonic	1.00486	22.6097	41.9544
chr1	33497262	33502336	-	ENSG00000004455.12	AK2	0.000264355	splice_site	1.23259	15.0839	28.3181
chr12	131359278	131360156	+	ENSG00000132341.7	RAN	0.000264355	splice_site	0.161771	2574.81	1848.07
chr19	49607890	49607992	+	ENSG00000104852.10	SNRNP70	0.000264201	exonic	-0.173844	3297.85	3343.28
chr6	41068760	41068772	+	ENSG00000161912.13	ADCY10P1	0.0002642	exonic	-1.37623	18.2147	16.0873
chr6	37142088	37143202	+	ENSG00000137193.9	PIM1	0.000264182	exonic	-0.095032	8004.38	5180.06
chr10	14913526	14913740	+	ENSG00000187522.9	HSPA14	0.000263935	exonic	-0.428345	340.237	129.363
chr8	110352717	110352719	+	ENSG00000120533.8	ENY2	0.000263502	exonic	-0.176392	1966.3	1575.77
chr17	80186405	80193858	+	ENSG00000141526.10	SLC16A3	0.000263495	splice_site	0.665683	68.1696	74.4641
chr14	73586420	73586837	+	ENSG00000119707.9	RBM25	0.000263486	exonic	-0.411468	1368.47	762.111
chr1	110949047	110949654	-	ENSG00000134248.9	LAMTOR5	0.000263486	exonic	0.988054	36.6477	64.2796
chr2	224749385	224749466	-	ENSG00000085449.10	WDFY1	0.000263058	exonic	0.456072	126.253	198.186
chr3	49058003	49059778	+	ENSG00000178057.10	NDUFAF3	0.000263019	splice_site	0.966032	24.1707	47.8982
chr4	84377235	84377242	+	ENSG00000163319.6	MRPS18C	0.000262725	exonic	0.33396	375.478	372.969
chr4	77969815	77976302	-	ENSG00000118816.5	CCNI	0.000262431	splice_site	0.212128	591.752	948.378
chr13	37582972	37583320	+	ENSG00000120699.8	EXOSC8	0.000261673	splice_site	0.260215	724.394	455.821
chrX	40465389	40465889	+	ENSG00000182220.9	ATP6AP2	0.000261237	exonic	-0.660848	1440.91	890.243
chr2	47302696	47303274	+	ENSG00000068724.11	TTC7A	0.000260873	exonic	0.253207	431.802	719.845
chr7	156974211	156974365	+	ENSG00000009335.13	UBE3C	0.000260557	exonic	-0.348786	625.87	373.612
chr17	3714821	3715440	-	ENSG00000074356.12	C17orf85	0.000260411	exonic	-0.399545	415.426	291.53
chr9	26892602	26892785	-	ENSG00000120159.7	CAAP1	0.00026037	exonic	0.553659	217.574	198.481
chr6	127611194	127611254	-	ENSG00000093144.14	ECHDC1	0.000259999	exonic	0.246703	1255.52	1040.99
chr9	35704190	35704319	-	ENSG00000137076.14	TLN1	0.000259818	exonic	1.17509	13.5096	37.4028
chr7	72301393	72302181	+	ENSG00000225648.1	SBDSP1	0.000259818	splice_site	0.541702	122.518	117.09
chr15	59970215	59970247	-	ENSG00000140299.7	BNIP2	0.000259731	exonic	0.302658	625.475	588.23
chr17	7761211	7761397	-	ENSG00000183011.9	LSMD1	0.000259608	exonic	1.58431	11.3284	25.5337
chr15	58887402	58889070	-	ENSG00000137845.10	ADAM10	0.000259547	exonic	-0.686461	1581.86	970.701
chr11	67169286	67169342	-	ENSG00000172531.10	PPP1CA	0.000259547	exonic	0.338176	422.853	470.833
chr14	75189974	75190046	+	ENSG00000119616.7	FCF1	0.000259447	exonic	0.249571	770.926	720.675
chr5	40771820	40771957	-	ENSG00000132356.7	PRKAA1	0.00025927	exonic	0.311361	422.45	409.662
chr2	42935050	42935194	+	ENSG00000057935.9	MTA3	0.000259239	exonic	-0.41872	188.781	216.726
chr3	157828190	157828393	+	ENSG00000174891.8	RSRC1	0.000259152	exonic	1.61082	11.3284	27.9167
chr12	112305473	112308074	+	ENSG00000089022.9	MAPKAPK5	0.000258556	splice_site	2.03803	5.03703	15.0452
chr13	27999547	28000478	+	ENSG00000122034.8	GTF3A	0.000258556	exonic	0.543925	134.357	204.376
chr8	61497281	61497365	+	ENSG00000104388.10	RAB2A	0.000258056	exonic	0.22519	974.584	924.476
chr22	50661415	50662569	-	ENSG00000128159.7	TUBGCP6	0.000257539	exonic	-0.332688	282.343	317.773
chr11	62622951	62622960	-	ENSG00000255717.2	SNHG1	0.000257499	exonic	-0.67073	168.924	113.003
chr17	76975527	76975668	-	ENSG00000108679.8	LGALS3BP	0.000257436	exonic	-0.721131	74.7626	46.4913
chr15	55485031	55489007	-	ENSG00000137876.5	RSL24D1	0.000257364	splice_site	0.213825	1052.9	1035.67
chr6	111214268	111214678	+	ENSG00000123505.10	AMD1	0.000257289	splice_site	0.266557	634.277	432.731
chr5	153832961	153832976	+	ENSG00000164576.7	SAP30L	0.000256736	exonic	-0.379242	255.371	238.024
chr16	15154030	15155284	-	ENSG00000085721.8	RRN3	0.000256714	exonic	-0.346705	1737.23	1253.37
chr19	6583193	6583489	-	ENSG00000125726.6	CD70	0.000256449	exonic	-1.87621	14.1135	8.4067
chr13	49854644	49854834	+	ENSG00000102543.10	CDADC1	0.000256374	exonic	0.57587	94.8613	111.166
chr3	170587947	170587984	-	ENSG00000163584.13	RPL22L1	0.000256133	exonic	0.305713	486.964	359.323
chr13	22084142	22084165	-	ENSG00000165487.9	MICU2	0.000256133	exonic	-0.576083	308.843	164.043
chr5	138655190	138657586	+	ENSG00000015479.13	MATR3	0.000255861	splice_site	0.209752	1154.22	1223.46
chr9	33280949	33281537	+	ENSG00000086065.9	CHMP5	0.000255834	exonic	-0.998005	506.777	293.225
chr5	138705387	138705406	+	ENSG00000120727.8	PAIP2	0.00025574	exonic	-0.652348	79.1549	66.0548
chr20	5081577	5086833	-	ENSG00000089063.10	TMEM230	0.000255678	splice_site	0.262649	491.925	538.72
chr20	44987403	44987597	-	ENSG00000080189.10	SLC35C2	0.000255599	exonic	0.450985	120.945	214.27
chr6	7240670	7240835	+	ENSG00000124782.15	RREB1	0.000255587	exonic	0.268083	376.61	564.132
chr9	6504592	6504691	+	ENSG00000147854.12	UHRF2	0.00025541	exonic	0.270569	612.401	736.593
chr10	71993093	71993160	-	ENSG00000180817.7	PPA1	0.00025541	exonic	0.209876	837.793	798.74
chr8	82626274	82627038	-	ENSG00000104231.6	ZFAND1	0.000255384	splice_site	0.247006	498.516	734.028
chr15	57565396	57565460	+	ENSG00000140262.13	TCF12	0.000255384	exonic	0.250908	501.267	705.729
chr15	59963381	59963513	-	ENSG00000140299.7	BNIP2	0.000255384	exonic	0.273179	747.63	687.877
chr15	78832808	78832819	+	ENSG00000041357.11	PSMA4	0.000254947	exonic	0.252804	645.865	519.404
chr8	17100502	17100689	-	ENSG00000198791.7	CNOT7	0.000254867	exonic	0.175515	1941.82	1841.62
chr17	79818500	79818570	-	ENSG00000185624.10	P4HB	0.000254718	exonic	-1.34165	31.669	14.3382
chr12	50854917	50855130	+	ENSG00000161813.16	LARP4	0.000254315	exonic	0.292416	606.887	534.163
chr15	44581356	44581554	+	ENSG00000166734.14	CASC4	0.000254105	exonic	0.354444	272.31	324.397
chr16	53301838	53302038	+	ENSG00000177200.11	CHD9	0.000254105	exonic	0.395958	169.898	259.352
chr10	51572492	51579127	+	ENSG00000138293.15	NCOA4	0.000254084	splice_site	1.25571	11.3062	37.7542
chr6	112021306	112021389	-	ENSG00000010810.13	FYN	0.000253883	exonic	1.12429	77.3435	45.3195
chr13	37578354	37578613	+	ENSG00000120699.8	EXOSC8	0.000253883	exonic	0.409598	308.471	216.64
chr10	111894088	111895323	+	ENSG00000148700.9	ADD3	0.000253883	exonic	-0.345082	1858.24	1922.66
chr17	75450445	75478225	+	ENSG00000184640.13	2009-09-01	0.000253861	splice_site	0.736258	42.0805	79.0064
chr7	75677893	75678365	+	ENSG00000146701.7	MDH2	0.000253685	exonic	-0.417697	220.214	146.117
chr14	100842622	100842624	-	ENSG00000140105.13	WARS	0.000253521	exonic	0.433029	276.329	170.188
chr15	63883124	63883154	+	ENSG00000140455.12	USP3	0.000253463	exonic	-0.918299	118.801	76.0099
chr2	242427925	242429375	+	ENSG00000006607.9	FARP2	0.000253299	exonic	1.80539	6.27583	13.9772
chr21	22910166	22910278	+	ENSG00000154654.10	NCAM2	0.000253299	exonic	0.163064	1137.1	1789.96
chr13	21957058	21957148	-	ENSG00000180776.11	ZDHHC20	0.000253217	exonic	0.407709	236.503	260.734
chr17	80721840	80721938	+	ENSG00000141556.16	TBCD	0.000253189	exonic	-0.38268	283.004	187.356
chr14	96968937	96986391	+	ENSG00000090060.13	PAPOLA	0.000253041	splice_site	0.23959	628.499	543.549
chr4	3441181	3441632	+	ENSG00000159788.14	RGS12	0.000252442	exonic	1.32186	15.3438	32.8487
chr4	79831763	79833339	+	ENSG00000138756.13	BMP2K	0.000252411	exonic	0.410883	631.713	706.459
chrX	108780499	108781273	+	ENSG00000101888.7	NXT2	0.000252337	splice_site	1.08939	26.7114	29.0168
chr8	114290820	114290933	-	ENSG00000164796.13	CSMD3	0.000252337	exonic	-0.401993	165.545	262.852
chr12	93772469	93772564	+	ENSG00000173598.9	NUDT4	0.000252209	exonic	1.66434	6.27951	18.8798
chr9	108123471	108123611	+	ENSG00000070214.11	SLC44A1	0.000251801	exonic	0.267575	910.848	1583.9
chr3	160142654	160142735	+	ENSG00000113810.11	SMC4	0.000251758	exonic	0.229951	1694.96	1359.68
chr5	179135257	179135287	+	ENSG00000127022.10	CANX	0.000251752	exonic	0.20025	3051.8	2934.66
chr5	138650425	138650834	+	ENSG00000015479.13	MATR3	0.000251554	exonic	0.321619	299.403	343.948
chr14	102547385	102548158	-	ENSG00000080824.14	HSP90AA1	0.000250746	exonic	-0.0934029	22123.3	14938.1
chr22	50883428	50885234	-	ENSG00000100241.16	SBF1	0.000250746	exonic	0.267286	879.528	1074.49
chr4	17623322	17625223	+	ENSG00000118579.7	MED28	0.000250746	splice_site	-0.309909	444.278	447.792
chr3	31670789	31670903	+	ENSG00000163527.5	STT3B	0.000250715	exonic	0.188732	1154.39	1012.55
chr3	15094974	15100875	-	ENSG00000131368.3	MRPS25	0.000250632	splice_site	-0.29989	438.749	340.793
chr4	183837571	183837692	-	ENSG00000129187.10	DCTD	0.000249913	exonic	-0.656724	118.372	61.5367
chr10	35500181	35500326	+	ENSG00000095794.15	CREM	0.000249677	exonic	0.521173	139.387	144.027
chr7	26230748	26232114	-	ENSG00000122566.16	HNRNPA2B1	0.000249411	splice_site	0.50427	226.685	209.883
chrX	62648861	62651492	-	ENSG00000235437.3	RP11-357C3.3	0.000249411	exonic	-0.390386	236.189	318.059
chr18	33606862	33607038	-	ENSG00000141425.13	RPRD1A	0.000249365	exonic	0.257785	602.689	582.342
chr8	104064958	104065050	+	ENSG00000155097.7	ATP6V1C1	0.000249132	exonic	0.367547	573.353	571.33
chr6	163836367	163876310	+	ENSG00000112531.12	QKI	0.000249098	splice_site	0.314068	397.666	435.53
chr1	93826725	93835055	+	ENSG00000117505.8	DR1	0.000249071	exonic	-0.509372	1978.61	994.173
chr9	117350056	117350200	+	ENSG00000136888.6	ATP6V1G1	0.000249007	exonic	0.278613	607.805	714.542
chr2	182794524	182795465	+	ENSG00000138434.12	SSFA2	0.000248943	exonic	-1.41493	569	196.42
chr10	61551509	61552869	-	ENSG00000108091.10	CCDC6	0.000248932	exonic	-0.233482	1305.64	980.469
chr8	130891634	130891717	-	ENSG00000153310.14	FAM49B	0.000248911	exonic	0.220382	2049.58	1606.77
chr15	80423521	80423575	+	ENSG00000086666.14	ZFAND6	0.000248629	exonic	0.371762	448.257	488.255
chr12	42554067	42554297	-	ENSG00000015153.10	YAF2	0.00024837	exonic	-0.551388	172.733	89.8342
chr1	111442473	111442550	+	ENSG00000143119.8	CD53	0.000248304	exonic	-0.858561	129.078	93.1266
chr4	122740526	122740734	-	ENSG00000145386.5	CCNA2	0.000247907	exonic	0.225963	1676.45	575.33
chr15	66797454	66797632	+	ENSG00000174442.7	ZWILCH	0.000247907	exonic	1.17895	23.8866	24.1242
chrX	18258098	18259132	-	ENSG00000102098.13	SCML2	0.000247839	exonic	-0.573921	362.927	201.195
chr17	29226003	29226133	-	ENSG00000172171.6	TEFM	0.000247534	exonic	-0.799345	79.4717	38.4348
chr8	48887314	48887522	+	ENSG00000104738.12	MCM4	0.000247444	exonic	0.124688	4822.4	1751.29
chr8	17916400	17916849	-	ENSG00000104763.13	ASAH1	0.000247377	splice_site	0.323105	244.729	458.961
chr1	115252189	115252349	-	ENSG00000213281.4	NRAS	0.000247377	exonic	0.332866	1016.36	950.365
chr12	2022305	2024019	-	ENSG00000151062.10	CACNA2D4	0.000247254	splice_site	0.677852	46.7822	106.244
chr5	7901179	7901229	+	ENSG00000124275.10	MTRR	0.000246923	exonic	-1.57318	24.8091	6.64275
chr1	203831083	203832790	+	ENSG00000182004.8	SNRPE	0.000246736	splice_site	-1.52236	30.502	7.69404
chr11	71780957	71781109	-	ENSG00000137497.13	NUMA1	0.000246722	exonic	0.659563	46.4947	130.357
chr7	120606679	120606751	+	ENSG00000071243.11	ING3	0.000246679	exonic	0.361314	241.173	353.437
chr19	43029769	43030021	+	ENSG00000213904.4	LIPE-AS1	0.000246658	exonic	2.29931	2.19797	18.8811
chr3	160142735	160142807	+	ENSG00000113810.11	SMC4	0.000246348	exonic	0.239469	1589.85	1283.99
chr19	54682658	54683379	-	ENSG00000125505.12	MBOAT7	0.000246125	exonic	-0.256255	714.389	453.384
chr15	45713525	45713535	+	ENSG00000171763.13	SPATA5L1	0.000245609	exonic	-2.30273	16.6611	2.79495
chr3	138372909	138373929	-	ENSG00000051382.4	PIK3CB	0.000245361	exonic	-0.518812	592.754	415.448
chrX	122734650	122735059	-	ENSG00000125676.15	THOC2	0.000245196	exonic	-0.788348	335.657	154.248
chr5	145859779	145860081	+	ENSG00000113649.7	TCERG1	0.000245121	exonic	0.469284	158.84	152.749
chr9	123949297	123952831	-	ENSG00000119396.6	RAB14	0.000245053	splice_site	0.335445	280.786	306.916
chr5	49692025	49693860	-	ENSG00000170571.7	EMB	0.000243869	exonic	-0.354125	8515.85	6641.35
chr1	19665272	19665316	-	ENSG00000077549.13	CAPZB	0.000243699	exonic	-0.732954	74.1219	46.1416
chr4	47462160	47462316	-	ENSG00000169019.9	COMMD8	0.000243491	exonic	0.314314	586.123	512.372
chr9	115013383	115014957	-	ENSG00000119314.11	PTBP3	0.000243335	splice_site	0.348798	254.738	290.158
chr1	87379710	87379748	-	ENSG00000183291.11	2015-09-01	0.000243335	exonic	0.410882	631.954	682.72
chr13	114240280	114240498	+	ENSG00000198176.8	TFDP1	0.000243231	exonic	-0.426309	311.896	115.018
chr5	72800171	72800228	+	ENSG00000145741.11	BTF3	0.000243201	exonic	0.0960259	6774.4	7757.75
chr8	17918908	17918967	-	ENSG00000104763.13	ASAH1	0.000243159	exonic	0.352973	462.281	872.187
chr2	211341039	211341136	-	ENSG00000115365.7	LANCL1	0.00024314	exonic	0.30126	370.272	387.306
chr12	2933418	2933642	+	ENSG00000111203.7	ITFG2	0.000242208	exonic	-0.467329	295.006	227.915
chr5	60456914	60457054	-	ENSG00000188725.3	SMIM15	0.000241843	exonic	0.556898	1408.87	1128.15
chr19	39109957	39110976	+	ENSG00000178982.5	EIF3K	0.000241629	splice_site	0.983238	53.7571	104.683
chr16	24551605	24551816	+	ENSG00000122257.14	RBBP6	0.000241526	exonic	0.286209	418.191	519.462
chr4	993852	994399	+	ENSG00000127415.8	IDUA	0.000241526	splice_site	-1.01136	38.9343	38.4872
chr18	5393101	5393165	-	ENSG00000082397.11	EPB41L3	0.000240611	exonic	-0.6439	229.087	113.261
chr17	47688699	47688742	-	ENSG00000121067.13	SPOP	0.000240367	exonic	0.272315	477.139	560.28
chr17	38191168	38191225	-	ENSG00000008838.13	MED24	0.000240303	exonic	-0.548507	128.484	87.0416
chr8	18080263	18080731	+	ENSG00000171428.9	NAT1	0.000240157	exonic	-0.390518	462.658	273.693
chr13	29233324	29236546	+	ENSG00000132963.7	POMP	0.000240142	splice_site	0.248496	1030.19	824.319
chr11	65480097	65480236	+	ENSG00000172977.8	KAT5	0.000240128	exonic	2.49399	1.88482	12.9347
chr14	45565961	45566069	+	ENSG00000185246.13	PRPF39	0.000240042	exonic	0.627133	73.1838	96.8282
chr8	30535583	30537036	-	ENSG00000104687.8	GSR	0.00023992	exonic	-0.153551	2605.83	1910.32
chr22	38338016	38338829	+	ENSG00000100139.9	MICALL1	0.000239755	exonic	0.714336	125.113	152.954
chr1	212964957	212965119	-	ENSG00000117697.10	NSL1	0.000239729	exonic	0.378417	294.363	245.757
chr12	98938007	98938127	+	ENSG00000120802.9	TMPO	0.000239219	exonic	0.339441	1817.29	838.101
chr10	32311067	32311185	-	ENSG00000170759.10	KIF5B	0.000239219	exonic	0.254181	919.525	793.67
chr8	95504879	95504986	-	ENSG00000164944.7	KIAA1429	0.000239052	exonic	0.273488	619.986	775.167
chr18	18566910	18567071	-	ENSG00000067900.6	ROCK1	0.000238893	exonic	0.262853	455.724	571.445
chrX	40456778	40456916	+	ENSG00000182220.9	ATP6AP2	0.00023859	exonic	0.234794	1008.48	1015.5
chr1	16893673	16893846	-	ENSG00000219481.6	NBPF1	0.000238471	exonic	0.527423	91.7135	187.771
chr5	134670545	134670602	-	ENSG00000113648.12	H2AFY	0.000238104	exonic	-0.135914	2097.42	2110.13
chr8	81431457	81432039	+	ENSG00000205189.7	ZBTB10	0.000237948	exonic	0.333514	308.469	383.809
chr3	125741775	125742607	-	ENSG00000114544.11	SLC41A3	0.000237824	exonic	-0.62118	89.8412	73.4072
chr9	95059898	95060117	-	ENSG00000198000.7	NOL8	0.00023755	exonic	-0.383733	672.19	448.765
chr18	72166592	72166610	+	ENSG00000133313.10	CNDP2	0.000237089	exonic	1.18548	18.5083	40.9084
chr5	110843026	110843140	-	ENSG00000164211.8	STARD4	0.000237089	exonic	0.620115	115.579	91.9264
chr17	78293112	78295263	+	ENSG00000173821.15	RNF213	0.000237089	exonic	-0.506062	93.2744	187.365
chr1	54382246	54382789	-	ENSG00000081870.7	HSPB11	0.000236992	exonic	0.634245	85.7211	80.401
chr19	40740478	40740951	-	ENSG00000105221.12	AKT2	0.00023697	exonic	-0.529891	149.459	98.9015
chr1	183604651	183604817	-	ENSG00000162704.11	ARPC5	0.000236872	exonic	0.32502	1846.8	1857.13
chr13	108870726	108871007	+	ENSG00000139826.5	ABHD13	0.000236721	exonic	0.456235	196.612	214.278
chr1	21132975	21133157	-	ENSG00000075151.15	EIF4G3	0.000236552	exonic	-1.04887	121.565	38.7287
chr17	5329290	5329402	+	ENSG00000129197.10	RPAIN	0.000236419	exonic	0.301829	417.558	535.434
chr17	8347244	8347494	+	ENSG00000166579.11	NDEL1	0.000236419	exonic	0.923668	24.8079	54.1854
chr2	162016937	162016938	+	ENSG00000136560.9	TANK	0.000236331	exonic	-0.804305	68.4678	36.3524
chr6	24777525	24777964	+	ENSG00000112312.5	GMNN	0.000235933	exonic	-1.27014	56.5118	9.43793
chr20	5167485	5169712	+	ENSG00000101290.9	CDS2	0.000235896	splice_site	-0.579516	100.807	93.3399
chr4	100844196	100844342	-	ENSG00000164031.12	DNAJB14	0.000235534	exonic	0.472515	152.336	169.137
chr8	82741664	82741751	-	ENSG00000104497.9	SNX16	0.000235489	exonic	0.526014	113.38	160.118
chr18	3247810	3247858	+	ENSG00000101608.8	MYL12A	0.000235087	exonic	0.28243	675.629	885.819
chr6	20480076	20480188	+	ENSG00000112242.10	E2F3	0.000235053	exonic	0.324943	335.409	333.46
chr15	65864572	65864704	+	ENSG00000074696.8	PTPLAD1	0.00023475	exonic	-0.275985	577.583	358.301
chr12	1955855	1965177	-	ENSG00000151062.10	CACNA2D4	0.00023468	splice_site	1.44524	7.85312	30.4001
chr17	46925528	46925570	+	ENSG00000136436.10	CALCOCO2	0.000234558	exonic	0.840706	32.3541	59.4227
chr15	44849848	44852446	+	ENSG00000104131.8	EIF3J	0.00023437	splice_site	-0.278474	659.223	396.642
chr1	70716293	70716408	+	ENSG00000116754.9	SRSF11	0.000234155	exonic	0.336909	991.576	1121.21
chr4	16228800	16230207	+	ENSG00000263327.2	TAPT1-AS1	0.000234057	exonic	-0.936188	44.2973	77.5872
chr10	71876377	71876530	-	ENSG00000042286.10	AIFM2	0.000234037	exonic	-0.656001	106.45	69.2123
chr17	7125400	7125411	+	ENSG00000072778.15	ACADVL	0.000234037	exonic	0.243047	522.534	679.226
chr12	98938839	98940136	+	ENSG00000120802.9	TMPO	0.000233944	splice_site	0.298217	628.286	285.596
chr4	84011958	84012124	-	ENSG00000145287.6	PLAC8	0.000233944	exonic	-0.473252	525.245	444.592
chr3	182636129	182636851	+	ENSG00000058063.11	ATP11B	0.000233883	exonic	-0.230801	717.37	655.013
chr5	157218765	157218849	-	ENSG00000113282.9	CLINT1	0.000233883	exonic	0.170547	1449.94	1290.62
chr3	195776155	195776346	-	ENSG00000072274.8	TFRC	0.000233421	exonic	-0.372871	690.018	387.544
chr13	21173589	21173704	+	ENSG00000032742.13	IFT88	0.000233352	exonic	-0.666777	107.102	73.0181
chr9	139923259	139923325	-	ENSG00000107331.12	ABCA2	0.000233352	exonic	-1.48003	26.0597	8.04029
chr13	21395842	21396017	-	ENSG00000132953.12	XPO4	0.000233352	exonic	0.315163	387.871	309.699
chr8	614621	614676	-	ENSG00000104714.9	ERICH1	0.000233216	exonic	-0.358257	293.099	248.18
chr2	176858861	176859008	-	ENSG00000144320.9	KIAA1715	0.00023301	exonic	-1.05994	54.6433	16.4324
chr19	35502458	35504444	+	ENSG00000089351.10	GRAMD1A	0.000232655	splice_site	1.28067	15.3577	46.219
chr6	150070909	150070951	+	ENSG00000120265.12	PCMT1	0.000232401	exonic	0.329527	423.599	376.17
chr17	43317992	43318441	+	ENSG00000184922.9	FMNL1	0.000232266	exonic	0.665401	106.49	247.102
chr5	43659272	43659452	+	ENSG00000112992.12	NNT	0.000231984	exonic	0.175421	1255.3	1275.3
chr20	62701844	62701988	+	ENSG00000171703.12	TCEA2	0.000231919	exonic	0.71569	142.409	279.505
chr10	299169	299196	+	ENSG00000015171.14	ZMYND11	0.000231837	exonic	-0.739239	136.222	71.9697
chr2	191818290	191818352	+	ENSG00000115419.8	GLS	0.000231837	exonic	1.31453	35.4191	59.5024
chr2	162016942	162016947	+	ENSG00000136560.9	TANK	0.000231755	exonic	-0.860037	65.6685	33.5504
chr19	49954105	49954741	-	ENSG00000104872.6	PIH1D1	0.00023148	splice_site	-0.313296	458.202	286.628
chr8	145677741	145677953	-	ENSG00000187954.8	CYHR1	0.00023148	exonic	-0.200898	804.298	1059.48
chr17	27185225	27185391	+	ENSG00000132591.7	ERAL1	0.000231447	exonic	0.461726	136.925	168.482
chr1	11085166	11085265	+	ENSG00000120948.11	TARDBP	0.000231395	exonic	0.421841	194.114	171.622
chr17	79962220	79964517	+	ENSG00000169696.11	ASPSCR1	0.000231171	exonic	0.884852	48.0384	109.226
chr14	58875802	58875817	-	ENSG00000100575.9	TIMM9	0.000230763	exonic	0.28085	441.68	595.28
chr9	139302390	139304779	-	ENSG00000165689.12	SDCCAG3	0.000230558	splice_site	0.607288	91.7403	113.25
chr10	62551727	62551811	+	ENSG00000170312.11	CDK1	0.000230451	exonic	0.292076	2050.67	845.866
chr12	123355758	123356228	-	ENSG00000139722.2	VPS37B	0.000230206	exonic	-0.720145	82.8996	47.5345
chr11	67049836	67049905	+	ENSG00000173020.6	ADRBK1	0.000229858	exonic	0.344176	222.021	333.126
chr3	42661808	42662496	+	ENSG00000114857.13	NKTR	0.000229829	exonic	-0.897936	99.6898	64.5572
chr17	27894197	27894378	+	ENSG00000167543.11	TP53I13	0.000229812	exonic	0.515979	94.2178	160.782
chr5	81570342	81570932	-	ENSG00000186468.8	RPS23	0.000229812	exonic	0.415346	762.23	1203.04
chr7	6442151	6443608	+	ENSG00000136238.13	RAC1	0.000229776	exonic	-0.208763	6381.49	4906.02
chr6	142540388	142545826	+	ENSG00000009844.11	VTA1	0.000229548	exonic	-0.344759	2217.32	1551.12
chr11	18388360	18388591	+	ENSG00000110768.7	GTF2H1	0.000229548	exonic	-1.87631	46.1613	12.2102
chr11	27520905	27521115	-	ENSG00000148943.7	LIN7C	0.000229445	exonic	0.421713	257.625	223.339
chr5	133942118	133942119	-	ENSG00000152700.9	SAR1B	0.000229423	exonic	-1.22377	42.6964	12.2347
chr12	123110879	123110922	+	ENSG00000184445.7	KNTC1	0.000229151	exonic	-0.949869	78.8394	18.8748
chr14	50359875	50359973	+	ENSG00000165527.5	ARF6	0.000228902	splice_site	0.451995	188.208	205.174
chr16	47115544	47116900	-	ENSG00000171208.5	NETO2	0.000228671	exonic	-0.367383	633.728	210.055
chr1	36522063	36538101	+	ENSG00000126070.14	AGO3	0.000228502	exonic	0.460655	653.319	811.549
chr6	53140059	53140976	-	ENSG00000012660.9	ELOVL5	0.000228368	splice_site	0.261016	741.51	620.573
chr14	23299878	23300172	+	ENSG00000172590.14	MRPL52	0.000228302	exonic	0.538928	102.685	121.986
chr8	93978264	93978302	-	ENSG00000205133.7	TRIQK	0.000228261	exonic	0.52556	141.999	208.09
chr7	97862287	97862732	-	ENSG00000205356.5	TECPR1	0.000228011	exonic	0.620326	59.3604	115.712
chr13	51939782	51939838	-	ENSG00000102786.10	INTS6	0.000227835	exonic	-1.4964	152.44	64.4702
chr19	55919139	55919145	-	ENSG00000108106.9	UBE2S	0.000227819	exonic	0.358529	354.035	241.59
chr12	131356671	131357128	+	ENSG00000132341.7	RAN	0.000227819	splice_site	0.203067	1587.93	1176
chr1	185106737	185106928	-	ENSG00000121486.7	TRMT1L	0.000227669	exonic	0.49966	135.107	169.225
chr10	33189327	33189919	-	ENSG00000150093.14	ITGB1	0.000227669	exonic	-0.9025	454.482	220.152
chr5	132334396	132334524	-	ENSG00000155329.7	ZCCHC10	0.000227669	exonic	0.491245	609.393	527.041
chr17	40729715	40729813	-	ENSG00000131470.10	PSMC3IP	0.000227651	exonic	2.00965	10.0358	9.09706
chr8	82626182	82626185	-	ENSG00000104231.6	ZFAND1	0.000227496	exonic	0.25008	505.762	745.889
chr1	166833060	166833158	-	ENSG00000152382.5	TADA1	0.000227143	exonic	0.433535	208.255	202.737
chr17	78109053	78109062	-	ENSG00000141543.5	EIF4A3	0.000227057	exonic	-0.582202	132.238	68.8698
chr3	32544099	32544288	-	ENSG00000091317.7	CMTM6	0.000226995	exonic	0.272992	518.149	487.611
chr10	70847873	70847992	+	ENSG00000122862.4	SRGN	0.000226819	exonic	0.353088	1382.95	1138.6
chr2	65480861	65480998	+	ENSG00000138071.9	ACTR2	0.000226524	exonic	0.31723	3999.91	3856.33
chr4	103748583	103748657	-	ENSG00000109332.15	UBE2D3	0.000226515	exonic	0.35586	1033.02	1148.73
chr8	93897941	93898460	-	ENSG00000205133.7	TRIQK	0.000226515	exonic	-0.378937	487.007	408.733
chr7	92300849	92354939	-	ENSG00000105810.5	CDK6	0.00022614	splice_site	0.452554	200.34	248.091
chr14	54948870	54948920	-	ENSG00000197045.8	GMFB	0.00022614	exonic	0.770999	265.021	211.175
chr10	102781702	102781965	-	ENSG00000186862.13	PDZD7	0.000226041	splice_site	-0.832192	68.755	32.8581
chr16	1832995	1832996	+	ENSG00000095906.12	NUBP2	0.00022584	exonic	0.606554	96.7124	114.273
chr2	46818941	46819064	-	ENSG00000151665.8	PIGF	0.000225603	exonic	0.775809	46.4825	64.6654
chr18	212601	214629	+	ENSG00000101557.10	USP14	0.00022538	exonic	0.243473	1756.58	1353.9
chr3	182662961	182665025	-	ENSG00000043093.9	DCUN1D1	0.000225222	splice_site	0.529632	116.175	130.724
chr3	190347287	190362036	+	ENSG00000196083.5	IL1RAP	0.000225166	splice_site	0.383808	217.375	245.066
chr7	127292233	127292247	+	ENSG00000197157.6	SND1	0.000225111	exonic	-0.385762	233.466	229.652
chr11	63971880	63972015	+	ENSG00000168439.12	STIP1	0.000225001	exonic	-0.309069	603.797	279.977
chr11	77322359	77322419	-	ENSG00000074201.4	CLNS1A	0.00022485	exonic	1.11604	22.3064	47.1232
chr2	201676713	201677930	+	ENSG00000082153.13	BZW1	0.000224847	splice_site	0.277299	549.106	393.25
chr18	18526866	18531348	-	ENSG00000067900.6	ROCK1	0.000224642	exonic	-0.441203	1404.08	1152.2
chr19	1269350	1269354	+	ENSG00000099622.9	CIRBP	0.000224622	exonic	0.268488	470.592	640.599
chr19	54872406	54872522	-	ENSG00000167613.11	LAIR1	0.000224602	exonic	0.403763	151.4	266.744
chr12	118455494	118455620	+	ENSG00000111445.9	RFC5	0.000224121	exonic	0.905798	51.5047	33.9035
chr1	47834287	47838626	+	ENSG00000162368.9	CMPK1	0.000223937	splice_site	0.297632	1090.53	979.903
chr7	102715858	102716223	+	ENSG00000170632.9	ARMC10	0.000223796	splice_site	0.612626	75.3991	98.5708
chr5	87564844	87566342	+	ENSG00000247828.3	TMEM161B-AS1	0.000223607	splice_site	-0.853737	50.2782	49.6503
chr5	79949876	79949920	-	ENSG00000228716.2	DHFR	0.000223544	exonic	1.20689	32.6286	25.5026
chr15	44705741	44706711	+	ENSG00000166734.14	CASC4	0.000223483	exonic	-0.277258	823.025	685.597
chr17	1323982	1325519	-	ENSG00000167193.7	CRK	0.000223458	exonic	-0.214978	1199.61	1017.15
chr15	44706711	44706959	+	ENSG00000166734.14	CASC4	0.00022329	exonic	-0.90529	154.945	81.2921
chr13	37393360	37394094	+	ENSG00000133111.3	RFXAP	0.000223116	exonic	0.369939	434.765	323.343
chr7	157178305	157179012	+	ENSG00000105993.10	DNAJB6	0.000222929	exonic	-0.327276	431.998	368.165
chr2	10548687	10548860	+	ENSG00000115756.8	HPCAL1	0.000222902	exonic	0.603793	71.6079	109.071
chr8	104063372	104064958	+	ENSG00000155097.7	ATP6V1C1	0.000222902	splice_site	0.433305	260.149	273.926
chr1	229665945	229666155	-	ENSG00000135776.4	ABCB10	0.000222681	exonic	0.225444	967.078	739.033
chr15	45007743	45007899	+	ENSG00000166710.13	B2M	0.000222681	exonic	0.31033	9635.82	11945.2
chr1	84668378	84668488	+	ENSG00000142875.15	PRKACB	0.000222516	exonic	0.377166	225.853	273.999
chr2	228190143	228197134	+	ENSG00000168958.15	MFF	0.000222512	splice_site	-0.793757	109.321	64.3338
chr20	62701562	62701566	+	ENSG00000171703.12	TCEA2	0.000222458	exonic	1.63603	5.97087	23.0775
chrX	131351395	131351693	-	ENSG00000123728.5	RAP2C	0.000222414	exonic	0.584521	177.477	163.039
chr20	34301779	34302106	-	ENSG00000131051.16	RBM39	0.000222414	splice_site	0.797875	81.7906	152.638
chr14	71576878	71582099	+	ENSG00000100731.11	PCNX	0.000222372	exonic	-0.56354	917.948	665.437
chr22	46239677	46241184	+	ENSG00000130638.11	ATXN10	0.000222317	exonic	-0.302667	1564.91	1136.3
chr10	12238221	12238230	+	ENSG00000151465.9	CDC123	0.000222317	exonic	0.389576	245.69	237.302
chr1	31230505	31230604	-	ENSG00000162511.7	LAPTM5	0.00022203	exonic	0.165682	1560.78	2087.59
chr3	180688146	180693909	+	ENSG00000114416.13	FXR1	0.00022182	splice_site	0.344724	301.132	474.027
chr9	139310843	139311007	+	ENSG00000165688.7	PMPCA	0.00022182	exonic	0.387791	223.003	216.745
chr3	113503070	113503285	+	ENSG00000114573.5	ATP6V1A	0.000221669	exonic	0.266	467.155	567.33
chr8	126194672	126194761	+	ENSG00000156831.3	NSMCE2	0.000221669	exonic	-2.19854	13.1826	3.49354
chr8	102190615	102211422	-	ENSG00000120963.7	ZNF706	0.000221575	splice_site	1.53812	8.79387	19.5722
chr16	31895818	31895945	+	ENSG00000185947.10	ZNF267	0.000221544	exonic	0.39471	249.069	261.068
chr5	88016660	88018390	-	ENSG00000081189.9	MEF2C	0.000221319	exonic	-0.174142	4680.77	5101.39
chr17	73887428	73887893	-	ENSG00000141569.6	TRIM65	0.000221302	splice_site	-0.401162	278.518	168.462
chr4	47465602	47465682	-	ENSG00000169019.9	COMMD8	0.000221025	exonic	0.45576	286.772	281.954
chr8	99118165	99118234	-	ENSG00000132541.6	HRSP12	0.000220899	exonic	0.321323	454.452	393.575
chr17	3789024	3797520	-	ENSG00000004660.10	CAMKK1	0.000220798	splice_site	2.96151	0.94229	17.1301
chr11	61541628	61541634	+	ENSG00000124920.9	MYRF	0.0002207	exonic	-2.08354	7.55003	13.6325
chr17	57759631	57759678	+	ENSG00000141367.7	CLTC	0.0002207	exonic	0.15537	1484.7	1477.89
chr16	67116211	67116242	+	ENSG00000067955.9	CBFB	0.000220259	exonic	0.427316	492.667	376.157
chr7	64838793	64838913	+	ENSG00000146757.9	ZNF92	0.000220214	exonic	0.463893	144.176	173.369
chr1	63836441	63836730	+	ENSG00000088035.11	ALG6	0.000220153	exonic	0.507689	418.444	353.341
chr12	44122414	44123060	-	ENSG00000129317.10	PUS7L	0.000220121	exonic	-0.476062	277.776	134.203
chr1	33116814	33116817	+	ENSG00000162521.14	RBBP4	0.000219859	exonic	0.48843	123.429	144.019
chr11	82997142	82997253	-	ENSG00000137500.5	CCDC90B	0.00021984	exonic	-0.526265	148.53	110.126
chr15	72495362	72495529	-	ENSG00000067225.13	PKM	0.000219675	exonic	-0.440603	458.071	211.114
chr21	33032154	33036102	+	ENSG00000142168.10	SOD1	0.000219572	splice_site	0.170815	1596.46	1319.59
chr6	127652045	127652094	-	ENSG00000093144.14	ECHDC1	0.000219556	exonic	0.343186	702.185	625.843
chr10	98353068	98354251	-	ENSG00000155629.10	PIK3AP1	0.00021947	exonic	-0.204049	3322.51	2684.74
chr2	55496174	55496274	-	ENSG00000085760.10	MTIF2	0.000219168	exonic	-1.77367	16.9592	5.59288
chr17	55674228	55674263	+	ENSG00000153944.6	MSI2	0.000219096	exonic	0.270613	430.933	690.437
chr6	109952895	109954125	-	ENSG00000155085.11	AK9	0.000219054	exonic	-0.602732	104.573	109.058
chr9	108536360	108538893	+	ENSG00000095209.7	TMEM38B	0.000218575	exonic	-0.466967	1096.23	615.809
chr18	9931959	9936106	+	ENSG00000101558.9	VAPA	0.000218575	splice_site	0.218709	784.057	723.221
chr19	51728473	51728854	+	ENSG00000105383.10	CD33	0.000218505	exonic	-0.214158	1188.32	1051.36
chr3	156266792	156271443	-	ENSG00000114850.2	SSR3	0.000218446	splice_site	0.242231	654.698	577.458
chr7	77268807	77268937	+	ENSG00000127947.11	PTPN12	0.00021844	exonic	-1.22773	162.71	55.7048
chr9	79007333	79007485	-	ENSG00000135002.7	RFK	0.000218205	exonic	0.54462	311.809	196.056
chr9	271626	271729	+	ENSG00000107099.11	DOCK8	0.000218086	exonic	0.422985	170.219	267.638
chr6	43748591	43749692	+	ENSG00000112715.16	VEGFA	0.000218067	exonic	-0.796993	127.482	33.2154
chr17	49336567	49337195	-	ENSG00000011258.11	MBTD1	0.000217987	splice_site	0.689568	45.5436	103.105
chr10	70928387	70930911	+	ENSG00000122958.10	VPS26A	0.000217972	splice_site	0.328253	326.063	334.168
chr4	77036256	77036358	-	ENSG00000138750.10	NUP54	0.000217972	exonic	-0.819932	413.651	187.962
chr20	44523772	44525603	+	ENSG00000064601.12	CTSA	0.000217626	splice_site	-0.376299	245.622	232.113
chr8	82571701	82572750	-	ENSG00000133731.5	IMPA1	0.000217626	splice_site	0.374251	281.424	223.013
chr11	85339662	85339673	+	ENSG00000171204.8	TMEM126B	0.000217401	exonic	0.566245	216.356	190.472
chr8	110346703	110348356	+	ENSG00000120533.8	ENY2	0.000217308	splice_site	-0.19076	1232.72	968.693
chr20	62701643	62701680	+	ENSG00000171703.12	TCEA2	0.000217188	exonic	0.642256	97.0264	184.337
chr6	170043792	170043882	-	ENSG00000184465.11	WDR27	0.000217188	exonic	0.802524	51.9957	106.886
chr11	85372109	85372680	-	ENSG00000137504.9	CREBZF	0.000216997	exonic	-0.894359	388.844	189.277
chr11	34118025	34118172	+	ENSG00000135387.15	CAPRIN1	0.000216967	exonic	0.15571	2829.65	3330.04
chr17	75447610	75478225	+	ENSG00000184640.13	2009-09-01	0.00021675	splice_site	0.582208	71.9253	121.311
chr1	16921425	16921504	-	ENSG00000219481.6	NBPF1	0.000216161	exonic	1.04942	16.9659	50.6825
chr10	58117205	58117239	-	ENSG00000122952.12	ZWINT	0.000216092	exonic	-1.22041	74.4292	9.7852
chr12	76447612	76447689	-	ENSG00000187109.9	NAP1L1	0.000216092	exonic	0.202037	4786.42	6353.78
chr4	146062530	146062791	-	ENSG00000164164.11	OTUD4	0.000216074	exonic	0.296903	432.807	415.177
chr3	5220654	5221331	+	ENSG00000134108.8	ARL8B	0.000216036	exonic	-0.244866	2210.68	1875.71
chr11	18429394	18429765	+	ENSG00000134333.9	LDHA	0.000215811	exonic	-1.0953	59.3383	14.6772
chr12	10758973	10760452	-	ENSG00000111196.5	MAGOHB	0.000215627	splice_site	-0.473103	331.835	117.079
chr3	195063338	195063383	-	ENSG00000114331.8	ACAP2	0.000215622	exonic	0.388339	202.625	246.77
chr6	163876310	163876362	+	ENSG00000112531.12	QKI	0.000215601	exonic	0.298082	801.616	862.632
chrX	13757033	13757120	+	ENSG00000046651.10	OFD1	0.000215565	splice_site	-1.093	32.3502	22.7168
chr2	152298505	152299772	+	ENSG00000080345.13	RIF1	0.000215565	splice_site	-0.813527	84.5035	30.0598
chr1	77684994	77685111	-	ENSG00000142892.10	PIGK	0.000215565	exonic	0.420584	202.285	197.142
chr14	70236227	70236311	+	ENSG00000100650.11	SRSF5	0.000215534	exonic	0.216572	695.588	902.211
chr5	71528385	71529945	-	ENSG00000113048.12	MRPS27	0.000215534	splice_site	-0.363624	511.453	401.625
chr7	99228527	99228531	+	ENSG00000197037.6	ZSCAN25	0.000215534	exonic	-0.811117	74.7813	38.7785
chr22	40661006	40663040	+	ENSG00000100354.16	TNRC6B	0.000215501	exonic	-0.353575	333.777	348.888
chrX	123094671	123094713	+	ENSG00000101972.14	STAG2	0.000215501	exonic	0.538433	98.9613	128.263
chr19	42401475	42402094	+	ENSG00000076928.13	ARHGEF1	0.000215431	splice_site	-1.30726	29.229	12.2355
chr4	44713040	44713154	-	ENSG00000163281.7	GNPDA2	0.000215154	exonic	0.527428	142.635	150.689
chr3	56672733	56672793	-	ENSG00000163946.9	FAM208A	0.000215008	exonic	0.307585	348.926	362.478
chr20	52192566	52193819	-	ENSG00000171940.9	ZNF217	0.000214909	exonic	0.137167	2252.99	3349.57
chr6	109699102	109699174	-	ENSG00000135535.10	CD164	0.000214731	exonic	0.562765	1803.64	1783.07
chr6	131161512	131161515	-	ENSG00000079819.12	EPB41L2	0.000214637	exonic	-0.36138	401.867	337.083
chr5	141021324	141021963	-	ENSG00000197948.6	FCHSD1	0.000214538	exonic	-0.462026	148.276	167.454
chr2	157369844	157370008	+	ENSG00000115159.11	GPD2	0.000214419	exonic	0.37155	210.059	313.892
chr17	73262047	73262273	+	ENSG00000125445.6	MRPS7	0.000214056	splice_site	-1.44283	31.1222	8.38743
chr21	45725076	45725139	+	ENSG00000141959.12	PFKL	0.000214056	exonic	-1.3645	30.7798	9.78635
chr7	93623222	93623663	-	ENSG00000105829.7	BET1	0.000213682	exonic	-0.339996	575.421	436.56
chr8	104081407	104081793	+	ENSG00000155097.7	ATP6V1C1	0.000213361	exonic	-0.392811	665.185	408.183
chr4	146029178	146029264	+	ENSG00000164163.6	ABCE1	0.000213087	exonic	0.258692	1265.97	907.999
chr15	77240750	77240893	+	ENSG00000117906.9	RCN2	0.000212954	exonic	0.27531	712.993	531.638
chr2	68274304	68274408	-	ENSG00000197223.7	C1D	0.000212954	exonic	0.340975	542.626	453.259
chr12	6923629	6923924	+	ENSG00000010610.5	CD4	0.000212836	splice_site	-1.28915	28.8901	14.3218
chr2	176829099	176829151	-	ENSG00000144320.9	KIAA1715	0.000212836	exonic	0.455732	190.017	159.04
chr8	71499340	71499411	-	ENSG00000067167.3	TRAM1	0.000212731	exonic	0.244534	1765.22	1817.22
chr16	684797	686093	-	ENSG00000130731.11	C16orf13	0.000212279	splice_site	0.773648	47.4395	61.8866
chr12	51442154	51442261	+	ENSG00000050426.11	LETMD1	0.000212054	exonic	0.273659	326.326	696.687
chr11	102219495	102219744	+	ENSG00000110330.4	BIRC2	0.000212054	exonic	-0.888518	162.346	124.569
chr15	76508775	76508808	-	ENSG00000140374.11	ETFA	0.000212054	exonic	-0.646569	1003.53	535.864
chr12	95424405	95424649	-	ENSG00000120798.12	NR2C1	0.00021174	exonic	-0.98822	54.0683	34.9187
chr19	1273714	1274305	+	ENSG00000099622.9	CIRBP	0.000211706	exonic	0.175159	1245.04	1580.15
chr2	136481913	136482835	+	ENSG00000048991.12	R3HDM1	0.00021133	exonic	-0.335905	1167.04	863.9
chr17	27894378	27894429	+	ENSG00000167543.11	TP53I13	0.00021133	exonic	0.545165	83.8554	146.107
chr9	95059639	95059705	-	ENSG00000198000.7	NOL8	0.00021133	exonic	-2.12068	16.0247	3.14567
chr12	67706385	67708388	+	ENSG00000111530.8	CAND1	0.000211144	exonic	-0.384182	2037.91	1227.08
chr4	57325830	57327527	+	ENSG00000128050.4	PAICS	0.000211075	exonic	-0.200251	11645.1	5983.66
chr19	47835403	47835606	+	ENSG00000134830.3	C5AR2	0.000211073	exonic	3.10627	0.941437	28.9158
chr12	93862989	93863131	+	ENSG00000198015.8	MRPL42	0.000210949	exonic	0.292637	953.416	669.939
chr6	109885282	109885483	-	ENSG00000155085.11	AK9	0.000210881	exonic	1.54303	6.91168	28.6648
chr1	161179978	161180093	+	ENSG00000158864.8	NDUFS2	0.00021079	exonic	0.35168	237.766	292.948
chr7	2834600	2834777	-	ENSG00000146535.9	GNA12	0.000210745	exonic	0.198974	794.911	1100.45
chr10	112064664	112064696	-	ENSG00000119953.8	SMNDC1	0.000210744	exonic	0.884923	37.6746	46.8388
chr15	59972495	59972507	-	ENSG00000140299.7	BNIP2	0.000210733	exonic	0.315267	378.827	362.131
chr8	93978341	93978342	-	ENSG00000205133.7	TRIQK	0.000210449	exonic	0.890626	31.4249	60.1323
chr16	56466645	56468242	-	ENSG00000167005.9	NUDT21	0.000210423	splice_site	0.324828	375.303	294.681
chr22	50727300	50727388	-	ENSG00000196576.10	PLXNB2	0.000210423	splice_site	0.424582	143.557	239.453
chr2	122523237	122523325	+	ENSG00000211460.7	TSN	0.000210423	exonic	-0.410863	708.794	375.361
chr17	35970206	35972154	-	ENSG00000141141.10	DDX52	0.000210327	exonic	0.301221	482.121	477.804
chr7	112412835	112412856	-	ENSG00000146802.8	TMEM168	0.000210222	exonic	0.48381	132.858	157.286
chr1	85020220	85020535	-	ENSG00000117151.8	CTBS	0.000210217	exonic	-0.994939	187.024	119.242
chr10	93621755	93621912	+	ENSG00000107854.5	TNKS2	0.000210173	exonic	0.346384	337.795	401.569
chr1	46159517	46160115	+	ENSG00000159596.6	TMEM69	0.000210139	exonic	-0.222109	962.127	930.507
chr8	27685621	27685715	-	ENSG00000168078.5	PBK	0.000210139	exonic	0.21585	1385.5	657.182
chr7	150730691	150730785	+	ENSG00000197150.8	ABCB8	0.000209922	exonic	-0.357695	346.402	218.829
chr4	120981445	120982028	-	ENSG00000164109.9	MAD2L1	0.000209665	splice_site	0.340904	739.02	310.695
chr3	23959340	23959522	+	ENSG00000174748.14	RPL15	0.000209592	exonic	-0.125498	5770.72	6707.99
chr16	1415012	1415665	-	ENSG00000059145.14	UNKL	0.000209572	exonic	-0.423851	201	185.966
chr5	158500472	158511673	-	ENSG00000164330.12	EBF1	0.000209474	splice_site	0.537988	87.3165	162.574
chr13	77579388	77581699	-	ENSG00000005812.6	FBXL3	0.000209217	exonic	-0.386412	2513.18	1906.48
chr14	75526550	75526964	-	ENSG00000119640.4	ACYP1	0.000209103	exonic	-1.20003	59.8084	18.5085
chr12	12873998	12874138	+	ENSG00000111276.6	CDKN1B	0.000209048	exonic	-0.286475	616.488	616.48
chr3	172116561	172119455	+	ENSG00000075420.8	FNDC3B	0.000209035	exonic	-0.429867	410.771	272.64
chr16	89367173	89367370	-	ENSG00000167522.10	ANKRD11	0.000209035	exonic	0.40896	238.101	277.457
chrX	110925463	110925522	+	ENSG00000101901.6	ALG13	0.000209017	exonic	-0.358101	319.405	256.212
chr12	10374686	10375709	+	ENSG00000139112.6	GABARAPL1	0.000208883	exonic	-0.47638	206.062	677.036
chr2	74002039	74002171	-	ENSG00000144048.6	DUSP11	0.000208828	exonic	-0.446334	269.318	189.4
chr2	160609000	160609036	+	ENSG00000136536.10	2007-03-01	0.00020838	exonic	0.253554	499.73	629.563
chr2	65478160	65478233	+	ENSG00000138071.9	ACTR2	0.000208325	exonic	0.311393	2869.07	2775.87
chr1	93811491	93811745	+	ENSG00000117505.8	DR1	0.000208175	exonic	0.436286	425.224	352.321
chr6	136588166	136588313	-	ENSG00000029363.11	BCLAF1	0.000207994	exonic	0.384848	1458.31	1424.48
chr3	127317065	127317252	+	ENSG00000073111.9	MCM2	0.000207963	exonic	1.99307	6.90798	9.43578
chr2	230724290	230744697	-	ENSG00000153827.9	TRIP12	0.000207828	splice_site	-0.504346	150.11	108.003
chr5	132362237	132362241	-	ENSG00000155329.7	ZCCHC10	0.000207828	exonic	0.79951	46.7907	54.5296
chr7	93601694	93601886	-	ENSG00000105829.7	BET1	0.000207743	exonic	2.55037	5.04657	25.1145
chr4	62596354	62598471	+	ENSG00000150471.11	LPHN3	0.000207743	splice_site	0.668296	47.7319	114.651
chr2	201374350	201374733	-	ENSG00000155729.8	KCTD18	0.000207743	exonic	-0.68979	89.7533	82.8748
chr19	42364515	42364564	+	ENSG00000105372.2	RPS19	0.000207577	exonic	-1.1559	34.5855	17.8201
chr16	50264314	50265742	+	ENSG00000121274.8	PAPD5	0.000207577	exonic	-0.956155	267.95	122.076
chr2	122513256	122513260	+	ENSG00000211460.7	TSN	0.000207545	exonic	0.516469	125.024	122.692
chr17	15934717	15935301	-	ENSG00000141027.16	NCOR1	0.000207517	exonic	-0.597886	750.087	582.574
chr3	180687945	180687979	+	ENSG00000114416.13	FXR1	0.000207447	exonic	0.174349	1035.87	1442.91
chr11	65622302	65622307	-	ENSG00000172757.8	CFL1	0.000207447	exonic	-0.403196	254.724	155.563
chr3	152177091	152177116	+	ENSG00000152601.13	MBNL1	0.000207438	exonic	0.302688	1075.92	1246.31
chr5	110097146	110097355	+	ENSG00000164209.12	SLC25A46	0.000207438	exonic	0.416837	944.671	841.402
chr4	103749100	103749105	-	ENSG00000109332.15	UBE2D3	0.00020728	exonic	-0.70898	106.655	58.0041
chr22	31367424	31367465	+	ENSG00000253352.4	TUG1	0.00020728	exonic	0.334739	242.182	397.475
chr2	175292592	175292623	+	ENSG00000144306.9	SCRN3	0.000206754	exonic	-0.773609	75.0378	42.6398
chr6	42855039	42857634	+	ENSG00000146223.10	RPL7L1	0.000206485	exonic	0.0821986	15784	14730.4
chr6	150131751	150131937	+	ENSG00000120265.12	PCMT1	0.000206407	exonic	0.172938	1797.76	1411.45
chr5	56111400	56111882	+	ENSG00000095015.5	MAP3K1	0.00020634	exonic	0.330621	286.149	352.709
chr9	6493932	6495584	+	ENSG00000147854.12	UHRF2	0.000206317	exonic	-0.448458	1154.2	882.216
chr2	224744840	224744949	-	ENSG00000085449.10	WDFY1	0.000205953	exonic	0.420104	158.622	242.254
chr13	49047495	49047526	+	ENSG00000139687.9	RB1	0.000205852	exonic	0.332116	461.1	500.749
chr6	109837059	109837278	-	ENSG00000155085.11	AK9	0.000205852	exonic	3.12753	0.942672	11.8742
chr9	123519251	123526452	-	ENSG00000119402.12	FBXW2	0.000205592	exonic	0.158462	3688.94	3628.27
chr5	137848387	137848452	-	ENSG00000120705.8	ETF1	0.000205592	exonic	1.12962	21.0406	31.4499
chr17	59942730	59944609	-	ENSG00000108506.7	INTS2	0.000205547	exonic	-0.254815	998.028	647.67
chr10	112054045	112054985	-	ENSG00000119953.8	SMNDC1	0.000205539	splice_site	0.436289	225.271	202.003
chr3	15292809	15293809	+	ENSG00000131375.5	CAPN7	0.000205539	exonic	-0.379426	780.071	657.879
chr15	68583649	68588203	+	ENSG00000169018.5	FEM1B	0.000205392	exonic	-0.470203	2299.54	1588.88
chr2	223795338	223795530	+	ENSG00000123983.9	ACSL3	0.000204863	exonic	0.306068	862.185	690.588
chrX	133938130	133938276	+	ENSG00000156500.10	FAM122C	0.000204863	exonic	-2.7925	9.10001	1.74843
chr7	112415230	112415373	-	ENSG00000146802.8	TMEM168	0.000204501	exonic	0.430155	180.932	205.522
chr15	79184553	79184601	+	ENSG00000185787.10	MORF4L1	0.000204501	exonic	0.19867	1768.23	1619.68
chr10	105881912	105882722	+	ENSG00000156384.10	SFR1	0.000203949	splice_site	1.26302	13.8181	33.2102
chr2	218157	218665	-	ENSG00000035115.17	SH3YL1	0.000203766	exonic	-0.954145	202.182	155.981
chr9	130457205	130457420	-	ENSG00000187024.9	PTRH1	0.000203754	exonic	1.66389	14.949	31.4052
chr2	207631367	207631789	+	ENSG00000118246.9	FASTKD2	0.00020338	exonic	-0.267403	710.808	478.171
chr13	25840085	25840266	-	ENSG00000139505.10	MTMR6	0.00020338	splice_site	0.473926	194.996	160.46
chr1	227834244	227834371	+	ENSG00000181450.13	ZNF678	0.00020338	exonic	0.703518	61.8847	83.5378
chr4	80229426	80229626	+	ENSG00000249307.1	LINC01088	0.00020338	exonic	0.416639	308.773	639.635
chr12	124145175	124145376	+	ENSG00000111358.9	GTF2H3	0.000203115	exonic	-0.563621	814.428	372.258
chr4	44728562	44728587	-	ENSG00000163281.7	GNPDA2	0.00020306	exonic	1.0942	21.045	34.2523
chr3	172115271	172116561	+	ENSG00000075420.8	FNDC3B	0.000202724	exonic	-0.465802	322.277	206.606
chr1	212458878	212459633	+	ENSG00000066027.7	PPP2R5A	0.000202687	exonic	0.288454	752.09	998.643
chr12	76844680	76844759	-	ENSG00000091039.12	OSBPL8	0.000202687	exonic	0.457073	468.552	533.596
chr20	61584241	61584562	+	ENSG00000101194.13	SLC17A9	0.000202461	splice_site	-1.58542	26.0628	6.6404
chr22	17622282	17622733	-	ENSG00000069998.8	CECR5	0.000202154	exonic	0.784874	51.1847	55.9473
chr20	47674989	47675000	+	ENSG00000124207.12	CSE1L	0.000202154	exonic	0.315339	511.358	262.169
chr2	109111746	109111941	+	ENSG00000135968.15	GCC2	0.000202136	exonic	0.42608	149.825	238.709
chr21	45725139	45725210	+	ENSG00000141959.12	PFKL	0.00020203	exonic	-1.17819	38.6417	13.9819
chr19	54972580	54972892	+	ENSG00000167615.12	LENG8	0.000202013	exonic	-0.108801	3027.19	4402.89
chr17	30551979	30552132	+	ENSG00000126858.12	RHOT1	0.000201937	exonic	-0.335508	508.511	399.011
chr12	25403684	25403697	-	ENSG00000133703.7	KRAS	0.000201882	exonic	0.414458	158.289	228.258
chr8	130867933	130867943	-	ENSG00000153310.14	FAM49B	0.000201766	exonic	0.191155	1320.07	1024.44
chr16	82182913	82182986	-	ENSG00000135698.5	MPHOSPH6	0.000201751	exonic	0.355274	633.862	378.07
chr16	85706102	85706254	+	ENSG00000131149.13	GSE1	0.000201705	exonic	-0.275368	669.285	673.254
chr11	9445423	9446460	+	ENSG00000205339.5	IPO7	0.000201561	splice_site	0.229464	650.287	671.157
chr16	1359153	1359272	+	ENSG00000103275.14	UBE2I	0.000201491	exonic	-0.806192	78.2028	34.6037
chr5	60455748	60456026	-	ENSG00000188725.3	SMIM15	0.000201379	exonic	0.559009	1984.98	1531.33
chr17	30322582	30322781	+	ENSG00000178691.6	SUZ12	0.000200875	exonic	0.284745	1303.1	901.147
chr1	97279267	97280349	+	ENSG00000117569.14	PTBP2	0.000200574	exonic	-0.625493	234.307	152.336
chr10	70097753	70098096	+	ENSG00000096746.13	HNRNPH3	0.000200429	exonic	0.514759	146.386	113.245
chr8	124798850	124799500	+	ENSG00000176853.11	FAM91A1	0.000200429	splice_site	0.330002	315.626	309.013
chr6	146125507	146127557	-	ENSG00000118496.4	FBXO30	0.000200278	exonic	0.505276	1688.39	1761.23
chr7	142986680	142986749	+	ENSG00000106144.15	CASP2	0.000200228	exonic	0.863272	39.266	47.8851
chr3	130698092	130698263	+	ENSG00000017260.15	ATP2C1	0.000200106	exonic	0.298188	392.692	511.653
chr13	48517123	48517422	-	ENSG00000136143.9	SUCLA2	0.000200106	exonic	-0.880323	712.87	327.699
chr11	9455116	9455183	+	ENSG00000205339.5	IPO7	0.000200106	exonic	0.208277	1483.95	1503.41
chr18	19433100	19433179	+	ENSG00000101752.7	MIB1	0.000199958	exonic	0.33322	282.417	352.376
chr4	57796125	57802010	+	ENSG00000084093.11	REST	0.00019967	exonic	-0.299982	2897.63	2764.07
chr11	1993988	1994023	+	ENSG00000214026.6	MRPL23	0.000199529	exonic	1.74672	9.99817	28.6187
chr3	64008477	64008726	-	ENSG00000163636.6	PSMD6	0.000199519	exonic	0.708672	58.0755	73.7579
chr2	61709514	61709674	-	ENSG00000082898.12	XPO1	0.00019937	exonic	-0.42168	1732.44	776.451
chr12	69784411	69784576	+	ENSG00000127337.2	YEATS4	0.000199231	exonic	-1.14005	78.1789	24.4495
chr9	6011042	6013497	-	ENSG00000137040.8	RANBP6	0.000199112	exonic	-0.26082	1766.27	1694.01
chr9	74525549	74525658	-	ENSG00000107362.9	ABHD17B	0.000198741	exonic	0.409278	231.523	281.475
chr8	110351619	110351975	+	ENSG00000120533.8	ENY2	0.000198741	exonic	-0.632593	115.844	66.0491
chr6	36938470	36940427	-	ENSG00000137409.14	MTCH1	0.000198676	splice_site	0.384773	208.257	239.815
chr5	461744	462074	+	ENSG00000180104.11	EXOC3	0.000198647	exonic	0.318428	232.731	475.378
chr8	54880672	54882951	-	ENSG00000187735.8	TCEA1	0.000198535	splice_site	0.307852	798.594	690.729
chr20	44445441	44445592	+	ENSG00000175063.12	UBE2C	0.000198513	exonic	-0.255674	1037.05	422.929
chr5	74640069	74640125	+	ENSG00000113161.11	HMGCR	0.000198475	exonic	-0.401132	379.333	286.198
chr1	111495437	111506242	-	ENSG00000121931.11	LRIF1	0.000198212	splice_site	0.742446	49.9346	74.476
chr5	159828647	159830159	-	ENSG00000164609.5	SLU7	0.000198212	exonic	-0.256836	1367.66	1407.05
chr17	41172159	41172290	-	ENSG00000108828.11	VAT1	0.000198207	exonic	-1.42618	22.3105	10.4865
chr15	63555725	63555795	+	ENSG00000166128.8	RAB8B	0.000198207	exonic	0.582436	132.253	123.454
chr17	4445193	4445395	-	ENSG00000132382.10	MYBBP1A	0.000198026	exonic	0.487098	148.235	133.54
chr7	45008121	45008518	-	ENSG00000136286.10	MYO1G	0.000198009	exonic	0.272519	625.431	1142.38
chr15	25657054	25657118	-	ENSG00000114062.13	UBE3A	0.000197816	exonic	0.466031	147.941	169.499
chr9	95072957	95073107	-	ENSG00000198000.7	NOL8	0.000197807	exonic	1.28108	13.1961	27.263
chr2	64174624	64176170	-	ENSG00000143952.15	VPS54	0.000197756	splice_site	-1.11143	58.5288	27.2492
chr14	70236311	70236361	+	ENSG00000100650.11	SRSF5	0.000197656	exonic	0.227138	748.128	976.281
chr10	70928288	70928384	+	ENSG00000122958.10	VPS26A	0.000197656	exonic	0.254424	866.061	830.604
chr7	156526870	156526951	-	ENSG00000105983.15	LMBR1	0.00019745	exonic	0.388204	356.947	296.09
chr16	84813187	84813528	+	ENSG00000103194.11	USP10	0.000197208	exonic	-1.39326	691.443	204.905
chr13	48832372	48832932	+	ENSG00000136156.8	ITM2B	0.000197208	splice_site	0.196753	1191.94	1430.15
chr15	63448611	63448720	-	ENSG00000185088.8	RPS27L	0.000197208	exonic	0.392195	1297.2	1130.1
chr5	177637273	177637553	+	ENSG00000197451.6	HNRNPAB	0.000197198	splice_site	-0.210372	1197.41	575.416
chr17	38296575	38296789	+	ENSG00000108349.10	CASC3	0.000197058	exonic	0.46058	123.123	195.41
chr16	58200588	58201110	-	ENSG00000070770.4	CSNK2A2	0.000197007	splice_site	0.297727	330.772	444.974
chr5	87732183	87732419	+	ENSG00000247828.3	TMEM161B-AS1	0.00019692	exonic	-0.746228	58.4009	62.2154
chr21	34726089	34727621	+	ENSG00000142166.8	IFNAR1	0.000196911	splice_site	-1.25251	173.236	69.037
chr4	109571802	109571950	+	ENSG00000198856.8	OSTC	0.000196831	exonic	0.192096	1282.44	1325.42
chr12	95879730	95879757	+	ENSG00000111142.9	METAP2	0.000196819	exonic	0.217183	1068.89	1035.88
chr8	41478913	41482520	+	ENSG00000158669.7	AGPAT6	0.000196819	exonic	0.18577	1396.89	1373.01
chr4	146042185	146042325	+	ENSG00000164163.6	ABCE1	0.000196648	exonic	0.470364	166.812	140.157
chr17	29707158	29707245	+	ENSG00000196712.12	NF1	0.000196538	exonic	2.07082	3.76754	13.63
chr7	92247521	92252349	-	ENSG00000105810.5	CDK6	0.000196348	splice_site	0.367166	235.608	275.08
chr6	13622724	13625884	-	ENSG00000010017.9	RANBP9	0.000196168	splice_site	0.297921	359.69	419.817
chr10	70725132	70725250	+	ENSG00000165732.8	DDX21	0.00019593	exonic	0.144078	2186.96	1612.69
chr5	175959517	175964731	-	ENSG00000146083.7	RNF44	0.000195864	splice_site	0.752299	39.2612	81.4486
chr9	114989690	114989907	-	ENSG00000119314.11	PTBP3	0.000195459	exonic	0.429911	1338.1	1574.08
chr5	138645731	138650363	+	ENSG00000015479.13	MATR3	0.000194946	exonic	0.339511	263.848	306.923
chr12	57624203	57624245	+	ENSG00000182199.6	SHMT2	0.000194752	exonic	-1.72847	29.1677	5.24283
chr1	78421024	78421143	-	ENSG00000162613.12	FUBP1	0.000194325	exonic	0.817383	41.7684	53.827
chr17	29110953	29111324	-	ENSG00000176390.10	CRLF3	0.000194247	exonic	-0.295858	467.722	480.234
chr1	62149218	62160368	-	ENSG00000162604.8	TM2D1	0.000194234	splice_site	-0.540533	143.865	112.213
chr6	109814063	109814476	-	ENSG00000155085.11	AK9	0.000194173	exonic	3.53169	0.628146	10.4834
chr8	74872053	74884479	-	ENSG00000154582.12	TCEB1	0.000194072	splice_site	-0.369324	364.73	195.756
chr8	68109908	68110639	-	ENSG00000066777.4	ARFGEF1	0.000193686	exonic	-0.321507	953.819	844.555
chr11	67374836	67374967	+	ENSG00000167792.7	NDUFV1	0.000193686	exonic	0.338254	265.698	313.549
chrX	48436256	48436365	+	ENSG00000102317.13	RBM3	0.000193485	exonic	0.147069	4607.47	5884.35
chr19	1272967	1272995	+	ENSG00000099622.9	CIRBP	0.000193483	exonic	-0.285504	1040.07	987.508
chr5	88238903	88238939	+	ENSG00000248309.1	MEF2C-AS1	0.000193199	exonic	0.990469	24.8139	77.5791
chr13	48832261	48832372	+	ENSG00000136156.8	ITM2B	0.000193019	exonic	0.297037	2932.76	3603.48
chr7	97599081	97599157	-	ENSG00000243554.1	AC004967.7	0.000192685	exonic	-0.469921	314.403	280.689
chr10	111876016	111876168	+	ENSG00000148700.9	ADD3	0.000192651	exonic	0.247289	607.726	882.243
chr13	103426105	103426109	-	ENSG00000151287.12	TEX30	0.000192483	exonic	0.626169	107.774	82.8344
chr5	72189530	72192284	+	ENSG00000083312.13	TNPO1	0.000192442	splice_site	0.336596	348.736	288.723
chr16	88784129	88784216	-	ENSG00000103335.15	PIEZO1	0.000192192	exonic	-0.631733	236.385	178.281
chr6	122767918	122768149	-	ENSG00000111897.6	SERINC1	0.000192161	exonic	0.19032	1392.53	1938.44
chr16	1832968	1832990	+	ENSG00000095906.12	NUBP2	0.000191921	exonic	0.643361	87.6059	106.228
chr13	103330576	103330713	+	ENSG00000134900.7	TPP2	0.000191797	exonic	-0.210171	895.133	701.882
chr15	56382737	56385830	-	ENSG00000181827.10	RFX7	0.000190761	exonic	-0.562502	1294.82	1017.84
chr1	70698058	70698060	+	ENSG00000116754.9	SRSF11	0.000190754	exonic	0.328286	507.402	576.475
chr8	59494615	59495389	+	ENSG00000137575.7	SDCBP	0.000190606	exonic	-1.09945	2054.98	1163.09
chr8	120790369	120793292	-	ENSG00000064313.7	TAF2	0.000190552	splice_site	-0.698322	164.25	80.7394
chr19	41812830	41812924	+	ENSG00000105323.12	HNRNPUL1	0.000190552	exonic	-0.149536	2408.4	1905.83
chr17	56595200	56595212	-	ENSG00000108389.5	MTMR4	0.000190159	exonic	2.14073	5.32952	18.1575
chr8	29940481	29940487	-	ENSG00000133872.9	TMEM66	0.000190159	exonic	0.267681	474.549	676.138
chr6	4062141	4062303	+	ENSG00000112739.12	PRPF4B	0.000190062	exonic	-0.801434	204.236	120.368
chr8	120846215	120847241	-	ENSG00000136982.5	DSCC1	0.000189934	exonic	-0.310156	1409.53	307.23
chr7	86849846	86849903	-	ENSG00000135185.7	TMEM243	0.00018987	exonic	-1.86544	17.2768	4.89527
chr3	183861497	183861841	+	ENSG00000145191.7	EIF2B5	0.00018987	exonic	0.394648	198.776	241.529
chr16	67700630	67700667	-	ENSG00000124074.7	ENKD1	0.000188814	exonic	0.877293	34.8544	54.1995
chr22	38895404	38895504	-	ENSG00000100201.14	DDX17	0.000188803	exonic	0.146754	1480.33	1973.42
chr5	132086508	132087150	-	ENSG00000164402.9	2008-09-01	0.000188803	exonic	0.575775	261.011	343.945
chr9	66459807	66459964	+	ENSG00000238113.2	RP11-262H14.1	0.0001886	exonic	-0.857342	49.6079	70.5919
chr5	76987083	76987091	-	ENSG00000171530.9	TBCA	0.000188487	exonic	-0.738878	77.9484	48.5799
chr3	152017193	152017471	+	ENSG00000152601.13	MBNL1	0.000188448	exonic	0.273298	1343.32	1522.57
chr12	98909407	98909408	+	ENSG00000120802.9	TMPO	0.000188379	exonic	0.622657	119.983	68.5096
chr2	174223439	174223565	+	ENSG00000144354.9	CDCA7	0.000188379	exonic	0.224627	1288.19	1633.95
chr1	167992225	167992285	+	ENSG00000143164.11	DCAF6	0.00018818	exonic	0.565195	79.154	132.135
chr4	130017364	130023756	+	ENSG00000151470.8	C4orf33	0.000188166	splice_site	0.887518	30.7819	59.4111
chr16	90025452	90025456	+	ENSG00000140995.12	DEF8	0.000188134	exonic	-0.538895	154.235	109.062
chr12	1919753	1920827	-	ENSG00000151062.10	CACNA2D4	0.000188117	splice_site	-0.334287	289.662	328.92
chr12	93861293	93861315	+	ENSG00000198015.8	MRPL42	0.00018799	exonic	0.453732	205.995	166.064
chrX	131337052	131338677	-	ENSG00000123728.5	RAP2C	0.000187984	exonic	-0.778672	784.77	343.379
chr12	112843656	112843841	-	ENSG00000089009.11	RPL6	0.000187963	exonic	0.111138	13499.8	15127.4
chr7	112407799	112412835	-	ENSG00000146802.8	TMEM168	0.000187849	splice_site	0.615586	78.8461	102.744
chr1	40228188	40228323	+	ENSG00000084072.12	PPIE	0.0001878	exonic	0.987787	31.3878	52.0717
chr4	39456564	39458025	-	ENSG00000163682.11	RPL9	0.000187384	splice_site	0.253433	651.353	884.064
chr4	77976386	77976475	-	ENSG00000118816.5	CCNI	0.0001871	exonic	0.217317	1726.64	2743.64
chrX	153061581	153061706	+	ENSG00000180879.9	SSR4	0.000187002	exonic	-0.516024	143.861	105.56
chr13	113976909	113977032	+	ENSG00000185896.9	LAMP1	0.000186862	exonic	-0.254481	654.112	631.544
chr5	108717203	108717404	-	ENSG00000198961.5	PJA2	0.000186805	exonic	0.330908	984.613	1291.15
chr1	234519468	234519791	+	ENSG00000168275.10	COA6	0.000186749	exonic	-0.404657	1207.08	776.999
chr1	62913011	62913182	+	ENSG00000162607.8	USP1	0.000186483	exonic	0.241644	1092.57	551.563
chr19	2236851	2236858	+	ENSG00000104897.5	SF3A2	0.000185992	exonic	0.454194	342.056	506.941
chr17	1303340	1303429	-	ENSG00000108953.12	YWHAE	0.000185887	exonic	0.12264	2960.35	2612.58
chr14	100531766	100531768	+	ENSG00000196405.8	EVL	0.000185408	exonic	0.866217	52.4521	107.84
chr1	23650225	23660010	-	ENSG00000125944.14	HNRNPR	0.000185384	splice_site	0.229027	862.533	572.906
chr5	138614818	138629141	+	ENSG00000015479.13	MATR3	0.000185242	splice_site	0.79553	41.1483	65.725
chr3	23961042	23961043	+	ENSG00000174748.14	RPL15	0.000185096	exonic	-0.276358	1788.29	1862.51
chr8	93978342	93978351	-	ENSG00000205133.7	TRIQK	0.000185014	exonic	0.896682	31.1094	59.7803
chr20	62701680	62701767	+	ENSG00000171703.12	TCEA2	0.00018476	exonic	0.706741	115.203	226.765
chr1	33497144	33497262	-	ENSG00000004455.12	AK2	0.00018473	exonic	1.07744	37.1644	62.6047
chr3	108298412	108298535	-	ENSG00000163507.9	KIAA1524	0.000184728	exonic	-0.460607	405.055	102.061
chr12	21621844	21622735	-	ENSG00000004700.11	RECQL	0.000184691	exonic	-0.292496	962.374	481.67
chr17	16373685	16373692	+	ENSG00000175061.13	C17orf76-AS1	0.000184429	exonic	1.16406	29.7087	88.1888
chr3	33700501	33700597	-	ENSG00000163539.11	CLASP2	0.000184348	exonic	2.11341	3.14042	15.7316
chr5	110096903	110097146	+	ENSG00000164209.12	SLC25A46	0.00018429	exonic	0.415896	1092.08	964.886
chr18	19423091	19423178	+	ENSG00000101752.7	MIB1	0.000184086	exonic	0.442721	259.962	349.086
chr4	76730105	76730204	+	ENSG00000138768.10	USO1	0.000184073	exonic	0.223573	660.548	939.521
chr10	119768592	119768736	-	ENSG00000107560.6	RAB11FIP2	0.000183966	exonic	0.470951	152.603	183.165
chr11	105948384	105948620	+	ENSG00000149313.6	AASDHPPT	0.000183197	exonic	0.381425	530.61	460.967
chr1	109608756	109608854	-	ENSG00000197780.5	TAF13	0.000183197	exonic	0.59432	203.911	168.092
chr18	33558902	33559241	+	ENSG00000141428.12	C18orf21	0.000183136	exonic	-0.374546	340.798	294.632
chr14	24464305	24464342	+	ENSG00000187630.10	DHRS4L2	0.000183056	exonic	-0.72552	84.7831	54.5382
chr10	60127682	60127776	+	ENSG00000072401.10	UBE2D1	0.000182913	exonic	0.423246	294.964	224.054
chr2	203103162	203103185	-	ENSG00000116030.12	SUMO1	0.000182913	exonic	0.272721	639.804	497.341
chr6	108202352	108202454	-	ENSG00000025796.9	SEC63	0.00018286	exonic	0.249275	1198.79	1202.41
chr8	134251362	134253770	-	ENSG00000104419.10	NDRG1	0.00018286	exonic	-0.544588	137.286	90.1867
chr14	51716287	51716410	+	ENSG00000139921.8	TMX1	0.000182721	splice_site	0.323797	551.747	418.518
chr12	69042478	69042485	+	ENSG00000127314.13	RAP1B	0.000182698	exonic	0.261095	534.275	580.263
chr6	136582438	136582615	-	ENSG00000029363.11	BCLAF1	0.000182671	exonic	0.218146	2178.97	1903.46
chr13	28141776	28141976	-	ENSG00000139517.6	LNX2	0.000182671	exonic	0.590203	124.699	144.319
chr17	49043004	49043660	-	ENSG00000008294.16	SPAG9	0.000182635	exonic	-0.317556	1294.62	1399.85
chr13	80910110	80910892	-	ENSG00000136158.6	SPRY2	0.000182442	exonic	-0.326934	878.386	388.287
chr5	126888148	126889488	+	ENSG00000164244.16	PRRC1	0.00018238	exonic	-0.495177	1314.77	875.547
chr5	49707030	49707055	-	ENSG00000170571.7	EMB	0.000182308	exonic	0.449286	1319.02	1601.42
chr6	100016565	100016589	-	ENSG00000112237.8	CCNC	0.000182151	exonic	0.961302	33.9172	47.8835
chr6	129929037	129929197	-	ENSG00000146376.6	ARHGAP18	0.000182143	exonic	0.290516	441.661	463.878
chr18	55287880	55287883	-	ENSG00000134440.7	NARS	0.000181675	exonic	0.260026	617.144	480.997
chr8	2091324	2091380	+	ENSG00000036448.5	MYOM2	0.000181552	exonic	-1.58585	13.1848	17.4725
chr2	174228889	174229522	+	ENSG00000144354.9	CDCA7	0.000181403	exonic	0.198703	1008.5	1262.67
chr9	116055056	116055185	+	ENSG00000136875.8	PRPF4	0.000181394	exonic	-0.840128	96.2774	37.7375
chr2	61710091	61710226	-	ENSG00000082898.12	XPO1	0.000181236	exonic	-0.48772	1596.59	684.028
chr3	57561349	57561400	-	ENSG00000168374.6	ARF4	0.000181199	exonic	0.299393	685.498	649.566
chr15	83698887	83699080	-	ENSG00000064726.5	BTBD1	0.000181173	exonic	0.237526	827.847	820.66
chr8	42693479	42694328	-	ENSG00000131931.4	THAP1	0.000180918	splice_site	0.552497	110.902	127.935
chr17	80016362	80016656	-	ENSG00000169718.13	DUS1L	0.000180918	exonic	0.293394	552.21	572.132
chr2	242436747	242436793	-	ENSG00000115694.10	STK25	0.00018087	exonic	-1.01048	40.5168	23.7697
chr16	69743303	69744629	-	ENSG00000181019.8	NQO1	0.00018087	exonic	0.2181	1142.78	1376.7
chr6	111318385	111318467	+	ENSG00000197498.8	RPF2	0.000180724	exonic	-0.222256	1024.1	695.891
chr22	50166931	50167465	-	ENSG00000100425.14	BRD1	0.000180655	exonic	-0.400189	470.498	445.782
chr19	34663472	34663562	+	ENSG00000257103.4	LSM14A	0.000180448	exonic	0.28928	757.889	863.946
chr8	145980990	145981802	-	ENSG00000198169.4	ZNF251	0.00018038	exonic	1.09152	19.7762	84.1119
chr1	183599772	183602216	-	ENSG00000162704.11	ARPC5	0.000180367	splice_site	0.242482	625.074	619.039
chr7	92244453	92244600	-	ENSG00000105810.5	CDK6	0.000180247	exonic	0.365297	790.585	916.083
chr2	26513332	26513336	+	ENSG00000138029.9	HADHB	0.000180221	exonic	-2.51527	9.74197	2.44688
chr13	115007595	115007755	+	ENSG00000130177.10	CDC16	0.000180217	exonic	-0.195276	1086.12	1086.86
chr5	64886129	64887274	-	ENSG00000113595.10	TRIM23	0.000179875	exonic	-0.470496	201.655	177.932
chr3	18571541	18571646	+	ENSG00000228956.4	AC144521.1	0.000179834	exonic	0.485752	103.31	313.905
chr1	92974259	92979093	-	ENSG00000067208.10	EVI5	0.000179657	exonic	-0.348638	549.552	497.679
chr2	211301116	211302413	-	ENSG00000115365.7	LANCL1	0.000179458	splice_site	0.475125	139.504	165.326
chr6	90036343	90039676	-	ENSG00000198833.6	UBE2J1	0.000179384	exonic	-0.224965	5959.98	5177.88
chr10	112771367	112771428	+	ENSG00000108061.7	SHOC2	0.000179225	exonic	0.29767	373.137	442.176
chr3	42661155	42661200	+	ENSG00000114857.13	NKTR	0.000179225	exonic	-0.525007	127.203	106.602
chr14	23537689	23537880	-	ENSG00000100813.10	ACIN1	0.000179176	exonic	0.493066	277.856	426.865
chr9	108151467	108152184	+	ENSG00000070214.11	SLC44A1	0.000178991	exonic	-0.472819	2058.02	2289.84
chr2	131095819	131096068	-	ENSG00000136710.5	CCDC115	0.00017881	exonic	-0.346068	335.184	324.781
chr3	48482038	48485255	+	ENSG00000232112.3	TMA7	0.00017881	splice_site	0.236606	1887.65	1784.29
chr4	83351814	83352037	+	ENSG00000145293.10	ENOPH1	0.000178376	exonic	0.270857	630.639	513.855
chr1	11082915	11083249	+	ENSG00000120948.11	TARDBP	0.000178189	exonic	-0.839253	2729.87	1091.84
chr12	51502903	51503056	-	ENSG00000135457.5	TFCP2	0.000178093	exonic	0.258922	514.206	601.595
chr1	202984176	202984700	+	ENSG00000163444.7	TMEM183A	0.000178093	exonic	0.508389	112.14	151.348
chr2	242432707	242432807	+	ENSG00000006607.9	FARP2	0.000178079	exonic	1.22908	17.5917	26.2091
chr8	92090896	92092896	+	ENSG00000155100.6	OTUD6B	0.000178024	splice_site	0.599663	240.547	170.395
chr4	76404356	76406678	-	ENSG00000163743.9	RCHY1	0.000177972	exonic	-0.369327	539.996	272.201
chr1	38046942	38047146	-	ENSG00000134697.8	GNL2	0.000177959	exonic	0.880153	58.5474	96.314
chr4	25235596	25236053	+	ENSG00000038210.9	PI4K2B	0.000177949	exonic	0.4356	433.945	282.148
chr12	1908840	1908841	-	ENSG00000151062.10	CACNA2D4	0.00017789	exonic	-0.23159	604.631	739.303
chr22	51209637	51211537	-	ENSG00000079974.13	RABL2B	0.00017751	exonic	0.614089	93.0322	159.003
chr7	2415609	2416584	+	ENSG00000106263.13	EIF3B	0.00017742	exonic	0.328153	722.058	760.512
chr5	180237039	180237127	-	ENSG00000131446.11	MGAT1	0.000176983	exonic	0.677727	57.797	87.7588
chr16	89797933	89799656	+	ENSG00000158805.7	ZNF276	0.000176676	exonic	-0.725266	99.6547	79.6537
chr7	64166957	64171399	+	ENSG00000196247.7	ZNF107	0.000176608	exonic	-0.318524	2391.13	1838.59
chr17	42289822	42290186	-	ENSG00000108312.10	UBTF	0.000175703	splice_site	-0.581498	278.609	135.077
chr4	76727708	76727725	+	ENSG00000138768.10	USO1	0.000175352	exonic	0.292415	354.879	531.584
chr20	44471385	44472037	-	ENSG00000101473.12	ACOT8	0.00017532	exonic	0.641799	64.3725	109.41
chr8	95504986	95505046	-	ENSG00000164944.7	KIAA1429	0.00017516	exonic	0.275082	425.911	534.722
chr12	120902941	120903429	-	ENSG00000111786.4	SRSF9	0.000174823	exonic	0.321391	363.696	309.707
chr8	144643274	144643539	+	ENSG00000104518.6	GSDMD	0.000174677	splice_site	-0.371006	274.154	256.9
chr12	69644908	69644921	+	ENSG00000111605.12	CPSF6	0.000174322	exonic	0.319347	532.018	519.534
chr3	196074532	196081747	-	ENSG00000163960.7	UBXN7	0.000174321	exonic	-0.259191	3641.57	3739.88
chr3	44790237	44794836	-	ENSG00000163807.4	KIAA1143	0.000174177	exonic	0.334353	2021.2	2033.58
chr8	48973457	48973463	+	ENSG00000169139.7	UBE2V2	0.000174177	exonic	-0.491193	1043.18	448.613
chr5	148730480	148731217	+	ENSG00000164284.10	GRPEL2	0.000173835	exonic	0.313943	909.338	428.776
chr12	76779947	76780046	-	ENSG00000091039.12	OSBPL8	0.000173756	exonic	0.438672	475.436	534.875
chr1	202986883	202987047	+	ENSG00000163444.7	TMEM183A	0.00017374	exonic	0.738026	71.8947	113.645
chr9	17298350	17302049	+	ENSG00000044459.10	CNTLN	0.000173718	exonic	-0.620621	144.529	67.8203
chr3	130732718	130732825	-	ENSG00000034533.7	ASTE1	0.000173571	exonic	-1.57818	26.3897	6.99054
chr5	80785128	80809446	-	ENSG00000145687.11	SSBP2	0.000173051	splice_site	0.620093	54.6497	160.099
chr5	115420712	115420790	+	ENSG00000145781.4	COMMD10	0.000173039	exonic	0.450933	186.305	175.131
chrX	12993562	12993776	+	ENSG00000205542.6	TMSB4X	0.00017283	exonic	-0.614956	119.629	66.7656
chr14	55005334	55005567	+	ENSG00000100532.7	CGRRF1	0.00017282	exonic	-2.26755	17.2709	2.79614
chr15	28565267	28565610	-	ENSG00000128731.11	HERC2	0.000172517	exonic	-1.01309	43.3235	23.4188
chr12	76443030	76443535	-	ENSG00000187109.9	NAP1L1	0.000172416	splice_site	0.162129	1631.74	2142.08
chr19	12383301	12384878	-	ENSG00000197857.9	ZNF44	0.000172416	exonic	-0.456379	330.116	404.745
chr8	29931415	29931504	-	ENSG00000133872.9	TMEM66	0.000172379	exonic	0.242974	1168.67	1618.84
chr15	50791892	50791973	+	ENSG00000138592.9	USP8	0.000172379	exonic	-0.799996	67.2245	38.4433
chr9	21974402	21974676	-	ENSG00000147889.12	CDKN2A	0.000172125	exonic	1.17337	37.8778	81.579
chr19	1041514	1041602	+	ENSG00000064687.8	ABCA7	0.000171863	exonic	-0.43704	125.91	342.53
chr14	70238359	70238371	+	ENSG00000100650.11	SRSF5	0.000171627	exonic	-0.536049	269.529	210.543
chr10	29747202	29747329	+	ENSG00000224597.5	PTCHD3P1	0.000171597	exonic	1.0442	22.6088	41.5885
chr10	3189929	3190178	-	ENSG00000107959.11	PITRM1	0.000171487	exonic	0.919064	38.3536	91.0899
chr8	42177164	42178252	+	ENSG00000104365.9	IKBKB	0.000171418	splice_site	-0.537799	179.64	129.95
chr11	47489955	47490365	-	ENSG00000149187.13	CELF1	0.000171132	exonic	-0.282215	715.759	587.061
chr3	56662642	56667071	-	ENSG00000163946.9	FAM208A	0.000171076	splice_site	-0.751113	167.031	84.4863
chr20	1146870	1146923	+	ENSG00000125818.13	PSMF1	0.000170894	exonic	0.383074	203.588	279.325
chr3	14984290	14986186	-	ENSG00000225733.1	FGD5-AS1	0.000170697	exonic	-0.20817	2774.3	2192.09
chr15	44854197	44855001	+	ENSG00000104131.8	EIF3J	0.000170067	exonic	-0.605527	1544	770.043
chr6	4061888	4061934	+	ENSG00000112739.12	PRPF4B	0.000169974	exonic	-0.589413	238.1	162.459
chr8	38940486	38940592	+	ENSG00000168615.7	ADAM9	0.000169974	exonic	0.45382	258.739	145.42
chr16	89789276	89789544	+	ENSG00000158805.7	ZNF276	0.00016993	exonic	0.897916	26.0629	62.9148
chr1	21076215	21076240	-	ENSG00000127483.13	HP1BP3	0.000169689	exonic	0.197751	897.077	977.062
chr7	75959550	75988038	-	ENSG00000170027.5	YWHAG	0.000169689	splice_site	0.199834	975.217	840.687
chr15	59944404	59944498	-	ENSG00000140307.6	GTF2A2	0.000169327	exonic	0.417531	1154.88	928.087
chrX	153061706	153061797	+	ENSG00000180879.9	SSR4	0.000169042	exonic	-0.537282	134.439	97.1755
chr7	135069041	135069426	-	ENSG00000080802.14	CNOT4	0.000168994	exonic	0.843943	35.4777	59.7694
chr6	135508971	135509043	+	ENSG00000118513.14	MYB	0.000168994	exonic	0.133582	2154.66	2470.29
chr3	48701363	48701567	-	ENSG00000213672.3	NCKIPSD	0.000168942	exonic	1.41102	11.2976	23.0732
chr15	38776839	38779911	+	ENSG00000171262.7	FAM98B	0.00016894	exonic	-0.350129	2417.85	1456.36
chr2	174230179	174230244	+	ENSG00000144354.9	CDCA7	0.000168397	exonic	0.235247	1518.88	1933.59
chr14	57698223	57698288	-	ENSG00000070367.11	EXOC5	0.000168355	exonic	0.325734	376.957	313.882
chr12	124070108	124071293	+	ENSG00000086598.6	TMED2	0.000168355	exonic	0.429151	186.592	189.43
chr1	193119433	193119512	+	ENSG00000134371.9	CDC73	0.000168355	exonic	0.344695	306.585	308.981
chr6	24714545	24714668	-	ENSG00000112308.8	C6orf62	0.000168116	exonic	0.238888	1843.41	2214.08
chr5	6604821	6604913	-	ENSG00000037474.10	NSUN2	0.000168009	exonic	0.523403	194.954	203.513
chr19	3062881	3063105	-	ENSG00000104964.10	AES	0.000168009	exonic	-0.642723	93.9462	68.174
chr8	54896922	54897077	-	ENSG00000187735.8	TCEA1	0.000167921	exonic	0.339554	1306.09	1135.73
chr19	45872405	45873793	-	ENSG00000104884.10	ERCC2	0.000167918	splice_site	2.08352	3.77045	14.3294
chr16	30066104	30066248	+	ENSG00000149925.12	ALDOA	0.000167831	exonic	-1.01397	49.3021	20.6236
chr9	125048389	125048445	+	ENSG00000148187.13	MRRF	0.000167494	exonic	0.584344	80.7044	120.941
chr1	54262571	54262817	-	ENSG00000058804.10	NDC1	0.000167335	exonic	0.207126	1438.84	740.687
chr10	49516258	49516331	+	ENSG00000107643.11	MAPK8	0.000167226	exonic	0.651907	66.8966	94.0267
chr7	92247385	92247521	-	ENSG00000105810.5	CDK6	0.000166916	exonic	0.362096	665.743	770.835
chr11	18387808	18387822	+	ENSG00000110768.7	GTF2H1	0.000166781	exonic	-0.583213	124.339	80.7499
chr18	55274675	55274715	-	ENSG00000134440.7	NARS	0.000166781	exonic	0.206369	1202.08	899.407
chr11	65770041	65770705	+	ENSG00000175334.3	BANF1	0.000166781	splice_site	0.227391	934.218	810.689
chr15	38746354	38746433	+	ENSG00000171262.7	FAM98B	0.00016669	exonic	0.465686	301.333	278.777
chr8	71060621	71060695	-	ENSG00000140396.8	NCOA2	0.000166619	exonic	0.361322	198.52	363.502
chr12	76953528	76953573	-	ENSG00000091039.12	OSBPL8	0.00016661	exonic	0.768801	48.0343	68.8468
chr5	54569205	54570441	-	ENSG00000067248.5	DHX29	0.000166501	splice_site	-0.699277	90.1464	51.3861
chr19	42879658	42880114	+	ENSG00000105429.8	MEGF8	0.000166434	exonic	0.282366	362.747	532.384
chr7	44837571	44838346	+	ENSG00000196262.9	PPIA	0.000166413	exonic	-0.228214	1462.99	1102.51
chr3	87302553	87302620	+	ENSG00000083937.4	CHMP2B	0.000166284	exonic	0.40024	342.655	316.903
chr6	112017659	112021306	-	ENSG00000010810.13	FYN	0.000166235	splice_site	1.29898	29.1915	19.566
chr14	23535217	23536522	-	ENSG00000100813.10	ACIN1	0.000166211	splice_site	0.963958	24.1776	51.7243
chr12	111169574	111169620	-	ENSG00000186298.7	PPP1CC	0.000166192	exonic	0.229353	1660.24	1525.81
chr11	105965309	105965381	+	ENSG00000149313.6	AASDHPPT	0.000166004	exonic	0.267019	624.227	504.722
chr5	115628354	115628415	+	ENSG00000145781.4	COMMD10	0.000166	exonic	-1.00507	381.423	146.33
chr16	88784023	88784129	-	ENSG00000103335.15	PIEZO1	0.000165871	exonic	-0.883109	262.548	166.623
chr13	38928433	38932229	+	ENSG00000120686.7	UFM1	0.000165738	splice_site	-0.358277	310.032	248.9
chr12	112846844	112847006	-	ENSG00000089009.11	RPL6	0.000165648	exonic	-0.697765	123.632	82.0915
chr22	46751485	46751886	+	ENSG00000100416.8	TRMU	0.000165127	exonic	0.407734	225.18	210.1
chr1	167666524	167667079	+	ENSG00000198771.6	RCSD1	0.000165078	exonic	0.1707	1442.25	2546.91
chr5	151173783	151173810	+	ENSG00000145907.10	G3BP1	0.000164936	exonic	0.221678	1173.62	1027.85
chr11	85737333	85737409	-	ENSG00000073921.13	PICALM	0.000164674	exonic	-0.297354	461.45	370.5
chr8	82627221	82627274	-	ENSG00000104231.6	ZFAND1	0.000164561	exonic	0.250192	809.765	1180.82
chr8	99114571	99114624	-	ENSG00000132541.6	HRSP12	0.0001645	exonic	-1.75297	23.8591	5.24185
chr7	128040739	128040870	-	ENSG00000106348.12	IMPDH1	0.000164485	exonic	0.810509	42.6902	63.2644
chr11	16776453	16776614	+	ENSG00000110696.5	C11orf58	0.000164461	exonic	0.234383	2880.08	2707.69
chr8	104066111	104066210	+	ENSG00000155097.7	ATP6V1C1	0.000164461	exonic	0.273878	563.311	529.552
chr3	185639830	185639895	-	ENSG00000136527.13	TRA2B	0.000164288	exonic	0.249542	2741.94	1856.17
chr8	42397298	42401611	+	ENSG00000176209.7	SMIM19	0.000164103	splice_site	-1.17368	32.0325	17.8308
chr6	24424067	24424122	+	ENSG00000124532.10	MRS2	0.00016382	exonic	-0.95601	276.451	136.107
chr5	126869314	126869478	+	ENSG00000164244.16	PRRC1	0.000163794	exonic	0.358804	401.369	441.233
chr7	130038880	130040547	-	ENSG00000106477.14	CEP41	0.000163747	splice_site	-1.37113	34.2228	9.78698
chr11	130099869	130100863	-	ENSG00000196323.7	ZBTB44	0.000163602	exonic	-0.512094	553.192	458.909
chr3	88177958	88178080	+	ENSG00000229729.3	RP11-159G9.5	0.000163533	exonic	0.592636	92.9534	148.221
chr4	122782658	122782834	-	ENSG00000138686.5	BBS7	0.000163508	exonic	-0.475871	206.335	137.72
chr20	62701988	62703222	+	ENSG00000171703.12	TCEA2	0.000163497	splice_site	0.739845	45.8828	94.3953
chr3	195776346	195778632	-	ENSG00000072274.8	TFRC	0.000163473	exonic	-0.235247	12691.6	8383.43
chr13	34400023	34403972	+	ENSG00000133119.8	RFC3	0.000163473	splice_site	0.3358	572.242	245.721
chr1	90473170	90473309	+	ENSG00000162664.12	ZNF326	0.000163241	exonic	-0.374309	384.148	196.459
chr17	57759007	57759200	+	ENSG00000141367.7	CLTC	0.000163229	exonic	0.12626	2414.37	2352.48
chr5	50138176	50139208	+	ENSG00000151883.12	PARP8	0.000163228	exonic	-1.18707	990.084	538.076
chr2	86247338	86253450	-	ENSG00000068654.11	POLR1A	0.000163219	exonic	0.145126	2412.59	2163.33
chr3	197680433	197680531	+	ENSG00000182899.10	RPL35A	0.000162991	exonic	-0.901089	49.621	31.8058
chr8	134261014	134261571	-	ENSG00000104419.10	NDRG1	0.00016297	splice_site	-2.39531	13.4947	2.44727
chr1	29095637	29096286	+	ENSG00000198492.10	YTHDF2	0.000162883	exonic	-0.609677	1275.12	695.59
chr12	118558833	118558922	-	ENSG00000176834.9	VSIG10	0.000162869	exonic	1.54944	11.9013	30.7528
chr8	66517667	66517773	-	ENSG00000104442.5	ARMC1	0.000162285	exonic	0.440485	579.535	439.468
chr10	119805321	119805674	-	ENSG00000107560.6	RAB11FIP2	0.000162285	exonic	0.491777	173.769	210.116
chr6	88331071	88331205	+	ENSG00000135336.10	ORC3	0.000161549	exonic	-0.376501	432.856	234.429
chr16	69373908	69373995	+	ENSG00000132603.9	NIP7	0.000161486	exonic	0.25099	818.725	598.477
chr1	183604861	183604892	-	ENSG00000162704.11	ARPC5	0.000161275	exonic	0.4196	297.592	333.563
chrX	19552124	19553810	-	ENSG00000147010.13	SH3KBP1	0.000161172	exonic	-0.269985	1216.91	1270.15
chr2	20839784	20840732	-	ENSG00000118960.8	HS1BP3	0.000161062	exonic	-1.46828	17.2798	13.2893
chr1	78413137	78413232	-	ENSG00000162613.12	FUBP1	0.000160938	exonic	0.424307	254.392	248.431
chr7	44685117	44687042	+	ENSG00000105953.10	OGDH	0.000160739	splice_site	-0.687267	104.984	55.5884
chr18	32920618	32920694	-	ENSG00000172466.11	ZNF24	0.000160448	exonic	0.339401	291.132	343.925
chr13	41800567	41800704	-	ENSG00000120662.11	MTRF1	0.000160161	exonic	0.438609	184.318	217.741
chr11	124007381	124007721	+	ENSG00000110002.11	VWA5A	0.000159825	splice_site	2.99276	0.942062	19.5642
chr12	65564198	65564898	+	ENSG00000174106.2	LEMD3	0.000159719	exonic	0.322992	764.527	817.364
chrX	16871093	16871804	-	ENSG00000102054.13	RBBP7	0.000159699	exonic	0.338591	340.436	275.798
chr19	1274479	1274580	+	ENSG00000099622.9	CIRBP	0.000159666	exonic	0.337757	260.094	372.305
chrX	153296719	153296737	-	ENSG00000169057.15	MECP2	0.000159585	exonic	-0.409628	212.019	194
chr8	82588468	82588500	-	ENSG00000133731.5	IMPA1	0.000159506	exonic	0.397022	360.61	288.311
chr7	40135131	40135154	+	ENSG00000065883.10	CDK13	0.000159186	exonic	-0.893441	55.9104	30.4134
chr17	34891305	34891481	-	ENSG00000141140.12	MYO19	0.000159066	exonic	2.16719	6.60789	14.3019
chr2	46839483	46840832	-	ENSG00000151665.8	PIGF	0.000159066	splice_site	-0.838962	113.707	54.8344
chr14	65544004	65544018	-	ENSG00000125952.14	MAX	0.000159001	exonic	1.18566	16.0217	35.2867
chr4	141471589	141474924	+	ENSG00000179387.5	ELMOD2	0.000158996	exonic	-0.399359	1426.76	903.075
chr5	170817078	170817097	+	ENSG00000181163.9	NPM1	0.000158996	exonic	0.0804621	7787.92	8084.8
chr3	101383807	101384652	-	ENSG00000066422.4	ZBTB11	0.000158991	exonic	0.248793	897.092	796.793
chr6	155635250	155635429	-	ENSG00000029639.6	TFB1M	0.000158961	exonic	1.4128	16.3296	32.166
chr5	179133307	179133323	+	ENSG00000127022.10	CANX	0.000158211	exonic	0.168905	2459.55	2320.93
chr20	1373672	1373682	-	ENSG00000088832.10	FKBP1A	0.000158197	exonic	0.233015	779.922	708.794
chr16	89367103	89367173	-	ENSG00000167522.10	ANKRD11	0.000158098	exonic	0.462324	141.352	171.285
chr14	57699384	57699467	-	ENSG00000070367.11	EXOC5	0.000157984	exonic	0.334681	380.695	318.723
chr9	108118492	108118662	+	ENSG00000070214.11	SLC44A1	0.000157796	exonic	0.222786	1004.3	1695.83
chr14	56130672	56130759	+	ENSG00000126777.13	KTN1	0.000157796	exonic	-0.316253	370.035	307.575
chr5	179048036	179048242	-	ENSG00000169045.13	HNRNPH1	0.000157796	splice_site	-0.192898	1753.61	1282.65
chr20	5167420	5167485	+	ENSG00000101290.9	CDS2	0.000157728	exonic	-0.431376	182.775	188.421
chr20	5093399	5093550	-	ENSG00000089063.10	TMEM230	0.000157553	exonic	-0.521094	205.842	134.274
chr19	18433870	18433881	-	ENSG00000130520.6	LSM4	0.000157524	exonic	0.247587	745.359	498.469
chr11	85371295	85371378	-	ENSG00000137504.9	CREBZF	0.000157291	exonic	-1.00865	188.278	83.3171
chr6	130460754	130461625	+	ENSG00000198945.3	L3MBTL3	0.00015724	exonic	-0.610589	136.616	88.4123
chr6	99998446	99998486	-	ENSG00000112237.8	CCNC	0.000156976	exonic	1.27839	15.078	26.5642
chr17	61627842	61627860	+	ENSG00000136485.10	DCAF7	0.000156976	exonic	0.458897	138.194	174.78
chr14	103987409	103987438	-	ENSG00000166165.8	CKB	0.000156785	exonic	-1.62337	11.3034	20.6328
chr2	27292959	27293488	+	ENSG00000084693.11	AGBL5	0.000156781	exonic	0.443899	150.762	202.744
chr13	29274211	29274853	-	ENSG00000139508.10	SLC46A3	0.000156772	exonic	0.302601	364.621	567.328
chr2	233431653	233431691	+	ENSG00000135930.9	EIF4E2	0.00015675	exonic	-0.259478	623.829	492.868
chrX	101138611	101139667	-	ENSG00000166432.10	ZMAT1	0.00015675	exonic	0.70857	61.8298	207.5
chrX	20148725	20150299	-	ENSG00000173674.6	EIF1AX	0.00015672	splice_site	0.324763	496.069	318.459
chr1	192127586	192127614	+	ENSG00000150681.5	RGS18	0.000156593	exonic	-2.10523	18.5382	3.14609
chr19	11561400	11561460	+	ENSG00000130175.5	PRKCSH	0.000156568	exonic	-0.215223	813.825	832.107
chr7	150730837	150730929	+	ENSG00000197150.8	ABCB8	0.000156147	exonic	-0.357879	361.114	228.264
chr5	133308416	133308553	-	ENSG00000213585.6	VDAC1	0.000155859	exonic	-0.145981	2492.16	1681.48
chr2	213878658	213886716	-	ENSG00000030419.12	IKZF2	0.000155829	splice_site	0.489675	132.229	171.609
chr12	88443002	88443935	+	ENSG00000133641.13	C12orf29	0.000155829	exonic	-0.629315	468.051	181.142
chr1	225971001	225971070	+	ENSG00000143742.8	SRP9	0.000155829	exonic	0.693342	626.93	490.733
chr7	150819811	150819880	+	ENSG00000133612.14	AGAP3	0.000155798	exonic	-0.681025	123.471	71.2946
chr6	33385666	33385698	-	ENSG00000112514.11	CUTA	0.000155697	exonic	0.556532	92.0364	132.82
chr1	198668833	198669275	+	ENSG00000081237.14	PTPRC	0.000155643	exonic	1.42281	7.53674	41.9397
chr5	180220097	180229679	-	ENSG00000131446.11	MGAT1	0.000155611	splice_site	-0.784394	73.507	40.8969
chr7	116546396	116550286	+	ENSG00000198898.8	CAPZA2	0.000155592	splice_site	0.346015	387.946	403.717
chr17	80191562	80192774	+	ENSG00000141526.10	SLC16A3	0.000155208	exonic	0.483023	148.55	142.615
chr1	75172888	75174511	-	ENSG00000116791.9	CRYZ	0.000155203	exonic	0.997365	41.4374	34.244
chr3	97662414	97663677	+	ENSG00000080200.5	CRYBG3	0.000154638	exonic	-0.36993	1208.49	1789.64
chr11	77185344	77185680	-	ENSG00000149269.5	PAK1	0.000154483	exonic	1.02034	25.7602	40.1831
chr22	36925213	36925220	-	ENSG00000100353.13	EIF3D	0.000154325	exonic	-1.11503	50.8472	30.0477
chr9	95051708	95055722	-	ENSG00000196305.13	IARS	0.000154325	splice_site	-0.576274	180.639	63.6233
chr12	10863387	10865809	-	ENSG00000060138.8	YBX3	0.000154297	exonic	0.377116	969.566	972.445
chr4	56318625	56319564	+	ENSG00000134851.8	TMEM165	0.000153732	exonic	0.797395	53.709	66.4171
chr5	68666861	68666910	+	ENSG00000152942.14	RAD17	0.000153732	exonic	-0.474783	181.865	124.09
chr17	4843325	4843348	-	ENSG00000108528.9	SLC25A11	0.000153374	exonic	0.995956	29.8304	45.7907
chr12	76442774	76442925	-	ENSG00000187109.9	NAP1L1	0.000153366	exonic	-1.27598	27.9599	13.631
chrX	102931424	102931481	-	ENSG00000123562.12	MORF4L2	0.00015329	exonic	0.230472	1323.09	1199.15
chr1	211474802	211477352	+	ENSG00000117625.9	RCOR3	0.000153183	exonic	0.670848	52.1424	109.061
chr3	150283582	150284171	-	ENSG00000120742.6	SERP1	0.000152993	exonic	1.40817	21.8692	52.7339
chr17	49336503	49336567	-	ENSG00000011258.11	MBTD1	0.000152854	exonic	0.482825	104.901	205.196
chr3	67546221	67546364	-	ENSG00000172340.10	SUCLG2	0.000152854	exonic	0.271313	679.7	700.15
chr21	30445851	30445886	-	ENSG00000156261.8	CCT8	0.000152698	exonic	0.150407	1747.34	1770.99
chr3	150282977	150283013	+	ENSG00000144895.7	EIF2A	0.000152435	exonic	-1.32353	24.5062	13.6353
chr11	58910969	58911020	+	ENSG00000166801.11	FAM111A	0.000152435	exonic	1.10973	78.4315	80.4025
chr5	138650425	138651385	+	ENSG00000015479.13	MATR3	0.000152315	splice_site	0.204252	874.363	924.594
chr6	131188598	131188721	-	ENSG00000079819.12	EPB41L2	0.000152305	exonic	0.157383	1392.05	1650.22
chr17	56060270	56060754	-	ENSG00000136451.4	VEZF1	0.000152284	exonic	0.266385	871.024	1091.99
chr22	47075580	47075682	+	ENSG00000075240.12	GRAMD4	0.000152276	exonic	-1.08185	98.8961	60.6694
chr17	61776755	61777391	-	ENSG00000136490.4	LIMD2	0.000152096	splice_site	0.751571	43.6582	78.6605
chr1	46016827	46018107	+	ENSG00000117448.9	AKR1A1	0.000151912	splice_site	-0.437796	210.441	152.053
chr15	49426229	49426279	-	ENSG00000166200.10	COPS2	0.000151653	exonic	0.381268	582.209	669.95
chr19	1270926	1271028	+	ENSG00000099622.9	CIRBP	0.000151556	exonic	0.18627	2090.36	2645.88
chr3	152132729	152132846	+	ENSG00000152601.13	MBNL1	0.000151556	exonic	0.313672	1470.38	1707.6
chr5	110835943	110836161	-	ENSG00000164211.8	STARD4	0.000151556	exonic	0.957669	37.07	37.7552
chr12	98938315	98938728	+	ENSG00000120802.9	TMPO	0.000151423	splice_site	0.304962	619.194	282.781
chr1	51736822	51737208	+	ENSG00000123091.4	RNF11	0.000151272	exonic	0.391372	600.771	615.186
chr5	114552561	114552670	-	ENSG00000164219.5	PGGT1B	0.000151272	exonic	0.459548	221.891	230.678
chr3	44434346	44434469	+	ENSG00000179152.14	TCAIM	0.000151158	exonic	0.412677	159.879	288.366
chr1	46120991	46121831	-	ENSG00000159592.6	GPBP1L1	0.000151107	exonic	0.450673	164.83	232.423
chr10	102758443	102758738	+	ENSG00000107816.13	LZTS2	0.00015075	exonic	0.421736	146.632	262.894
chr2	74435848	74437068	+	ENSG00000065911.7	MTHFD2	0.000150706	splice_site	0.267848	1058.71	803.362
chr10	89717609	89717776	+	ENSG00000171862.5	PTEN	0.000150661	exonic	0.301286	862.19	1234.81
chr1	174987553	174987712	-	ENSG00000120333.4	MRPS14	0.000150543	exonic	-0.293316	611.131	608.199
chr6	4999061	4999075	-	ENSG00000124787.9	RPP40	0.000150543	exonic	-0.627619	133.164	66.4112
chr7	150731638	150731684	+	ENSG00000197150.8	ABCB8	0.000150481	exonic	-0.379556	365.479	227.957
chr4	57302317	57302427	+	ENSG00000128050.4	PAICS	0.000150226	exonic	0.41825	271.714	201.703
chr21	36259393	36265221	-	ENSG00000159216.14	RUNX1	0.000150218	splice_site	1.02223	24.4977	39.8537
chr8	145687665	145687798	-	ENSG00000187954.8	CYHR1	0.000150218	exonic	-0.270093	447.182	559.32
chr17	17089962	17092554	+	ENSG00000133030.15	MPRIP	0.000150163	exonic	0.164974	1549.7	2239.44
chr14	100531614	100531753	+	ENSG00000196405.8	EVL	0.000150027	exonic	0.938738	30.4465	66.0103
chr9	21971327	21971331	-	ENSG00000147889.12	CDKN2A	0.000150026	exonic	1.22762	15.6936	35.2945
chr7	91739435	91739781	+	ENSG00000127914.12	AKAP9	0.00015002	exonic	-0.638416	153.833	162.629
chr7	110303263	110303356	-	ENSG00000184903.5	IMMP2L	0.000149914	exonic	-1.26407	88.8969	37.0573
chr3	132396626	132396788	+	ENSG00000081307.8	UBA5	0.000149651	exonic	-1.20183	41.1414	13.2851
chr4	141445335	141445371	+	ENSG00000179387.5	ELMOD2	0.000149651	exonic	0.670923	71.9284	80.0428
chr1	173457154	173457946	+	ENSG00000117592.8	PRDX6	0.000149611	exonic	-0.383376	2628.92	1790.97
chr1	173836181	173837097	-	ENSG00000234741.3	GAS5	0.000149611	splice_site	0.296722	485.114	849.403
chr14	57756593	57756792	+	ENSG00000053770.7	AP5M1	0.000149582	exonic	-1.89555	140.356	32.0678
chr8	82572902	82583173	-	ENSG00000133731.5	IMPA1	0.000149425	splice_site	0.610322	273.884	252.154
chr17	74085401	74086409	-	ENSG00000182473.16	EXOC7	0.000149425	splice_site	-0.724651	78.478	56.6349
chr15	85345669	85349202	+	ENSG00000166716.5	ZNF592	0.000149384	exonic	0.187509	1346.22	1662.68
chr11	85977124	85977258	+	ENSG00000074266.13	EED	0.00014933	exonic	-0.435788	368.683	167.059
chr14	31058655	31058690	+	ENSG00000092140.10	G2E3	0.00014933	exonic	0.622959	125.827	125.438
chr14	65569237	65569408	-	ENSG00000125952.14	MAX	0.00014933	exonic	-1.28298	31.4099	12.5846
chr8	59492353	59493075	+	ENSG00000137575.7	SDCBP	0.00014933	splice_site	0.341216	437.394	542.03
chr13	73346830	73346977	-	ENSG00000083520.10	DIS3	0.000149276	exonic	0.212537	917.039	893.395
chr10	93788546	93788887	+	ENSG00000095564.9	BTAF1	0.000149209	exonic	-0.37557	433.746	389.669
chr2	203084829	203103162	-	ENSG00000116030.12	SUMO1	0.000149124	splice_site	0.311538	451.019	361.742
chr8	82591465	82592884	-	ENSG00000133731.5	IMPA1	0.000148764	splice_site	0.42804	277.456	227.532
chr19	10795091	10795152	+	ENSG00000129351.13	ILF3	0.000148749	exonic	-0.233039	1402.7	1039.45
chr8	124026388	124027404	-	ENSG00000136986.5	DERL1	0.000148749	exonic	0.139666	3172.51	3072.67
chr4	165995573	165999571	-	ENSG00000170088.9	TMEM192	0.000148749	exonic	-0.193737	1583.22	1371.23
chr12	93966681	93966812	+	ENSG00000120833.9	SOCS2	0.000148553	exonic	0.185589	1289.92	2404.95
chr10	27054146	27054247	-	ENSG00000136754.12	ABI1	0.000148481	exonic	0.245521	579.779	816.233
chr15	31664385	31664646	+	ENSG00000169926.5	KLF13	0.000148481	exonic	-0.23162	676.817	997.177
chr3	180687979	180688146	+	ENSG00000114416.13	FXR1	0.000147989	exonic	0.170965	1845.99	2542.27
chr11	73471703	73472062	-	ENSG00000175582.15	RAB6A	0.000147925	exonic	0.272024	500.648	545.318
chr4	146029166	146029178	+	ENSG00000164163.6	ABCE1	0.000147916	exonic	0.262765	679.8	492.514
chr19	49589736	49589780	+	ENSG00000104852.10	SNRNP70	0.000147846	exonic	-0.202944	2395.08	2372.95
chr12	93171716	93171955	-	ENSG00000102189.12	EEA1	0.000147623	exonic	0.429104	198.554	198.184
chr6	136582402	136582438	-	ENSG00000029363.11	BCLAF1	0.000147607	exonic	0.226527	980.286	868.09
chr17	16367164	16367300	+	ENSG00000175061.13	C17orf76-AS1	0.000147607	exonic	0.852783	29.2064	69.9103
chr10	124914433	124914628	+	ENSG00000154473.13	BUB3	0.00014737	exonic	0.146817	2685.53	1986.92
chr2	43813840	43813873	-	ENSG00000115970.14	THADA	0.000147303	exonic	-0.630624	110.84	76.8903
chrX	131157435	131157535	+	ENSG00000134602.11	MST4	0.000147139	splice_site	0.331687	317.197	315.652
chr5	138654676	138654722	+	ENSG00000015479.13	MATR3	0.000146978	exonic	0.160391	2001.17	2046.95
chr5	153414506	153414527	-	ENSG00000055147.13	FAM114A2	0.000146661	exonic	0.515362	112.77	157.974
chr8	103264402	103265561	+	ENSG00000246263.2	KB-431C1.4	0.000146647	exonic	-0.426744	233.698	528.822
chr19	56667129	56667169	+	ENSG00000167685.10	ZNF444	0.0001465	exonic	1.14747	16.6282	46.4905
chr1	67438674	67442277	+	ENSG00000198160.10	MIER1	0.000146497	splice_site	0.655253	74.1237	90.8686
chr6	151790389	151791236	+	ENSG00000146476.6	C6orf211	0.000146462	exonic	-0.379987	627.24	389.96
chr17	18684599	18684618	+	ENSG00000171928.9	TVP23B	0.000146388	exonic	0.815848	39.2514	68.4993
chr3	182665025	182665122	-	ENSG00000043093.9	DCUN1D1	0.000146371	exonic	0.36703	283.605	282.061
chr16	2255494	2255513	+	ENSG00000167965.13	MLST8	0.000146218	exonic	0.446839	183.765	166.048
chr17	56060059	56060225	-	ENSG00000136451.4	VEZF1	0.000146209	exonic	0.314283	489.151	641.112
chr9	19057958	19058761	-	ENSG00000147874.6	HAUS6	0.000146045	exonic	0.213977	1503.35	868.821
chr16	68331379	68332393	+	ENSG00000103064.9	SLC7A6	0.00014599	splice_site	1.31707	13.5045	27.9585
chr8	144672251	144672630	-	ENSG00000104529.13	EEF1D	0.000145908	exonic	-0.326579	376.325	351.582
chr1	95005924	95006127	-	ENSG00000117525.9	F3	0.000145814	splice_site	1.05585	25.4411	37.0364
chr5	88047860	88057001	-	ENSG00000081189.9	MEF2C	0.000145728	splice_site	0.316372	422.989	620.017
chr5	31554915	31554946	+	ENSG00000082213.13	C5orf22	0.00014566	exonic	-2.45148	15.0793	2.09739
chr13	31037347	31037401	-	ENSG00000189403.10	HMGB1	0.000145594	exonic	0.298976	5828.55	4860.94
chr2	39281754	39281964	-	ENSG00000115904.8	SOS1	0.000145565	exonic	-0.766261	208.555	139.544
chr15	25650649	25652213	-	ENSG00000114062.13	UBE3A	0.000145496	splice_site	1.19767	16.6534	31.8044
chr4	109576813	109578605	+	ENSG00000198856.8	OSTC	0.000145051	splice_site	0.251544	739.43	802.434
chr14	21679124	21679264	-	ENSG00000092199.13	HNRNPC	0.000145002	exonic	-0.163535	5125.15	3776
chr11	68505353	68505929	-	ENSG00000132749.6	MTL5	0.000144964	exonic	-0.759033	61.8565	59.7791
chr4	100824934	100825055	-	ENSG00000164031.12	DNAJB14	0.000144939	exonic	0.461408	228.047	248.376
chr10	62554601	62554610	+	ENSG00000170312.11	CDK1	0.000144939	exonic	-3.32956	19.8041	0.699061
chr2	203071490	203071526	-	ENSG00000116030.12	SUMO1	0.000144835	exonic	0.220422	1223.7	906.245
chr4	113153044	113153330	+	ENSG00000138660.7	AP1AR	0.000144771	exonic	0.498846	195.242	196.439
chr1	227842054	227842177	+	ENSG00000181450.13	ZNF678	0.000144755	exonic	0.694332	83.8264	110.525
chr2	233422593	233422728	+	ENSG00000135930.9	EIF4E2	0.000144701	exonic	-0.216206	1002.94	822.147
chr5	151180320	151180430	+	ENSG00000145907.10	G3BP1	0.00014452	exonic	0.206674	2198.03	1894.93
chr8	124799903	124799990	+	ENSG00000176853.11	FAM91A1	0.000144366	exonic	0.268508	645.908	602.986
chr7	26412366	26412564	+	ENSG00000086300.11	SNX10	0.000144203	exonic	-0.50371	467.631	233.581
chr16	67133346	67134925	+	ENSG00000067955.9	CBFB	0.000144002	exonic	-0.573843	4184.03	1939.33
chr8	74235543	74237516	+	ENSG00000121039.5	RDH10	0.000143865	exonic	-0.371915	3655.97	2569.69
chr6	99316419	99321600	-	ENSG00000112234.4	FBXL4	0.000143852	exonic	-0.285466	878.438	903.465
[truncated: 8,344 more rows]

## Sheet: Exonic Splice changes (Drug)
Exonic splice changes identified in THP-1 cells treated with 3μM SPHINX31 for 24 hours (Related to Figures 3a-c and Supplementary Figure 7f).
chr	start	end	strand	gene_id	gene_name	FDR	featureType	log2FC.THP_300.THP_WT.	expr_THP_WT	expr_THP_300
chr19	54710420	54710592	+	ENSG00000170889.9	RPS9	8.45e-242	exonic	1.4744	821.403	2871.13
chr5	40825363	40827804	-	ENSG00000145592.9	RPL37	1.52e-237	exonic	1.19897	5434.08	16003.9
chr13	31037831	31038297	-	ENSG00000189403.10	HMGB1	2.51e-177	exonic	2.73505	403.357	1772.91
chr7	151057381	151058000	+	ENSG00000013374.11	NUB1	2.3e-163	exonic	-1.90976	539.322	234.536
chr9	140446525	140447007	+	ENSG00000182154.7	MRPL41	3.47e-135	exonic	-2.96795	2436.2	1820.42
chr15	48623676	48623923	+	ENSG00000128951.9	DUT	1.17e-126	exonic	1.86882	344.072	586.912
chr6	36567597	36568053	+	ENSG00000112081.12	SRSF3	1.14e-121	exonic	1.12064	1040.59	1555.3
chr7	99697835	99698016	-	ENSG00000166508.13	MCM7	3.81e-118	exonic	4.08741	41.1228	304.081
chr6	138734310	138743334	+	ENSG00000051620.6	HEBP2	5.84e-117	exonic	1.00224	1036.99	1944.12
chr5	149829054	149829259	-	ENSG00000164587.7	RPS14	8.35e-115	exonic	-1.67797	947.514	360.713
chr2	55459844	55459930	+	ENSG00000143947.8	RPS27A	1.28e-112	exonic	-1.12016	1000.83	522.924
chr9	130213328	130213559	-	ENSG00000197958.8	RPL12	3.57e-111	exonic	1.14529	427.143	1217.33
chr19	1438398	1438399	+	ENSG00000115268.5	RPS15	1.63e-106	exonic	-1.64093	508.502	187.361
chr10	79793622	79793631	+	ENSG00000138326.14	RPS24	1.63e-106	exonic	-1.41985	580.579	268.792
chr18	12329144	12329825	+	ENSG00000176014.8	TUBB6	2.14e-106	exonic	1.1707	562.572	785.816
chr10	79793601	79793620	+	ENSG00000138326.14	RPS24	2.84e-106	exonic	-1.47126	541.048	241.532
chr19	1438399	1438403	+	ENSG00000115268.5	RPS15	5.42e-106	exonic	-1.61031	540.854	203.785
chr2	232578216	232578246	+	ENSG00000187514.10	PTMA	3.11e-104	exonic	-1.95539	479.575	109.037
chr10	79793620	79793622	+	ENSG00000138326.14	RPS24	3.81e-102	exonic	-1.46022	529.377	238.031
chr13	31038297	31038384	-	ENSG00000189403.10	HMGB1	1.18e-99	exonic	2.95605	128.83	686.855
chr1	173834386	173834420	-	ENSG00000234741.3	GAS5	2.29e-98	exonic	0.52278	3213.36	5906.93
chr20	34327314	34327469	-	ENSG00000131051.16	RBM39	1.41e-91	exonic	1.15378	438.309	1018.59
chr3	52029911	52029958	-	ENSG00000162244.6	RPL29	3.19e-91	exonic	-1.15549	695.881	390.815
chr5	40835314	40835437	-	ENSG00000145592.9	RPL37	6.73e-86	exonic	-1.64739	325.203	171.623
chr4	83346735	83346820	-	ENSG00000152795.13	HNRNPDL	1.06e-84	exonic	0.824259	920.302	1185.28
chr15	48623669	48623676	+	ENSG00000128951.9	DUT	2.08e-83	exonic	1.87162	136.922	247.814
chr13	31038384	31038447	-	ENSG00000189403.10	HMGB1	1.2e-81	exonic	2.99953	142.036	777.665
chr15	48623652	48623669	+	ENSG00000128951.9	DUT	1.38e-81	exonic	1.91488	130.013	242.561
chr12	10851682	10851811	-	ENSG00000060138.8	YBX3	1.43e-81	exonic	-1.6802	447.353	111.515
chr5	40834572	40834708	-	ENSG00000145592.9	RPL37	3.68e-79	exonic	-0.776676	12926	15691.9
chr19	1438385	1438398	+	ENSG00000115268.5	RPS15	6.49e-78	exonic	-1.69213	470.461	167.076
chr11	33913341	33913836	-	ENSG00000135363.7	LMO2	1.59e-76	exonic	-1.51581	431.539	150.67
chr1	173834366	173834386	-	ENSG00000234741.3	GAS5	5.63e-76	exonic	0.466907	2863.9	5191.92
chr19	18652805	18653308	-	ENSG00000105701.11	FKBP8	1.75e-74	exonic	1.37329	171.813	528.156
chr8	99057772	99057773	-	ENSG00000156482.6	RPL30	2.62e-74	exonic	-1.4372	412.424	183.157
chr1	173833644	173833768	-	ENSG00000234741.3	GAS5	6.1e-74	exonic	-1.02855	970.998	716.823
chr8	99057773	99057774	-	ENSG00000156482.6	RPL30	7.61e-74	exonic	-1.42303	406.155	182.111
chr19	16965072	16966556	+	ENSG00000127511.5	SIN3B	1.99e-73	exonic	-1.8262	294.963	123.737
chr8	99057774	99057776	-	ENSG00000156482.6	RPL30	7.22e-73	exonic	-1.42009	404.58	181.762
chr12	112847214	112847296	-	ENSG00000089009.11	RPL6	1.65e-72	exonic	-1.25182	828.897	380.564
chr19	44351090	44353050	+	ENSG00000167637.12	ZNF283	1.39e-70	exonic	-1.63985	386.402	220.919
chr11	58911170	58912251	+	ENSG00000166801.11	FAM111A	1.49e-70	exonic	1.15306	441.916	443.553
chr16	1375351	1377018	+	ENSG00000103275.14	UBE2I	1.67e-70	exonic	0.839847	762.648	991.388
chr1	173835314	173835344	-	ENSG00000234741.3	GAS5	2.29e-69	exonic	0.48023	2555.18	4707.64
chr5	40834282	40834367	-	ENSG00000145592.9	RPL37	1.79e-68	exonic	-0.752128	12889.4	15801.6
chr8	99057776	99057778	-	ENSG00000156482.6	RPL30	2.5e-67	exonic	-1.41486	369.407	166.382
chr14	100744479	100749129	+	ENSG00000100811.6	YY1	1.78e-66	exonic	0.394376	6056.32	7153.7
chr13	36877738	36878458	-	ENSG00000133104.8	SPG20	1.97e-66	exonic	-1.06158	785.272	355.139
chr3	3213859	3214330	-	ENSG00000113851.9	CRBN	1.68e-64	exonic	-2.05528	177.476	70.9598
chr19	42363987	42364324	+	ENSG00000105372.2	RPS19	2.09e-64	exonic	-1.02503	736.633	421.191
chr7	73604576	73604617	+	ENSG00000106682.10	EIF4H	5.53e-64	exonic	-0.707543	1417.61	781.228
chr12	112847296	112847378	-	ENSG00000089009.11	RPL6	1.85e-62	exonic	-1.27167	573.962	258.616
chr8	99057778	99057818	-	ENSG00000156482.6	RPL30	1.85e-62	exonic	-1.45883	326.032	142.27
chr3	107770817	107773586	-	ENSG00000196776.10	CD47	4.26e-62	exonic	1.18768	266.34	450.921
chr10	79793631	79793635	+	ENSG00000138326.14	RPS24	2.02e-61	exonic	-0.950054	656.629	420.14
chr14	21678708	21678714	-	ENSG00000092199.13	HNRNPC	2.46e-61	exonic	-2.25154	234.581	40.1938
chr19	1274362	1274439	+	ENSG00000099622.9	CIRBP	3.47e-61	exonic	0.869812	496.982	1000.13
chr5	149822752	149823793	-	ENSG00000164587.7	RPS14	8.36e-61	exonic	0.764809	578.344	1147.32
chr19	55900256	55902921	+	ENSG00000108107.8	RPL28	1.03e-60	exonic	0.781899	3345.99	7616.99
chr12	10851811	10851825	-	ENSG00000060138.8	YBX3	8.85e-60	exonic	-1.61184	398.146	103.828
chr2	96078844	96082364	+	ENSG00000115042.5	FAHD2A	9.05e-60	exonic	1.17585	282.688	583.686
chr7	151057333	151057381	+	ENSG00000013374.11	NUB1	1.84e-59	exonic	-1.68016	217.351	105.915
chr15	48623923	48623992	+	ENSG00000128951.9	DUT	5.85e-59	exonic	1.75874	207.778	342.818
chr20	34328446	34328519	-	ENSG00000131051.16	RBM39	5.98e-59	exonic	0.797301	540.176	988.451
chr1	173834661	173834685	-	ENSG00000234741.3	GAS5	1.53e-58	exonic	0.53826	2545.48	4825.99
chr2	55459930	55459943	+	ENSG00000143947.8	RPS27A	5.72e-58	exonic	-0.805587	1178.86	764.376
chr19	49605667	49606844	+	ENSG00000104852.10	SNRNP70	8.45e-58	exonic	0.501196	3471.65	5180.41
chr19	10800523	10803074	+	ENSG00000129351.13	ILF3	1.25e-56	exonic	0.349927	6611.52	7045.7
chr1	173833964	173834009	-	ENSG00000234741.3	GAS5	4.02e-56	exonic	-1.16667	393.867	257.594
chr14	21678692	21678704	-	ENSG00000092199.13	HNRNPC	6.01e-56	exonic	-2.07437	234.577	45.4365
chr5	153835891	153840614	+	ENSG00000164576.7	SAP30L	3.35e-55	exonic	0.724545	1639.37	2385.39
chr16	31198566	31199472	+	ENSG00000089280.14	FUS	1.04e-54	exonic	0.499399	2240.88	1966.4
chr1	21069174	21069627	-	ENSG00000127483.13	HP1BP3	1.13e-54	exonic	-0.697296	1276.84	772.872
chr1	173834608	173834647	-	ENSG00000234741.3	GAS5	2.76e-54	exonic	0.51157	1901.23	3639.43
chr20	34327205	34327314	-	ENSG00000131051.16	RBM39	5.68e-54	exonic	1.16385	229.559	545.037
chr6	42854748	42854844	+	ENSG00000146223.10	RPL7L1	6.34e-54	exonic	-0.704367	1159.44	662.037
chr1	173834996	173835004	-	ENSG00000234741.3	GAS5	6.91e-54	exonic	0.505141	2340.01	4396.45
chr7	1166892	1167022	-	ENSG00000146540.10	C7orf50	1.08e-53	exonic	-0.991828	676.44	348.859
chr19	1438357	1438385	+	ENSG00000115268.5	RPS15	1.11e-53	exonic	-1.94594	193.471	56.9826
chr17	78409932	78411881	+	ENSG00000173818.12	ENDOV	1.66e-53	exonic	1.20533	441.074	1541.23
chr14	21678704	21678708	-	ENSG00000092199.13	HNRNPC	2.06e-53	exonic	-2.22467	228.278	39.8411
chr11	58919691	58922507	+	ENSG00000166801.11	FAM111A	2.36e-53	exonic	-0.577467	5531.82	2278.22
chr19	1274349	1274362	+	ENSG00000099622.9	CIRBP	2.57e-53	exonic	0.899183	370.661	766.906
chr1	173835004	173835032	-	ENSG00000234741.3	GAS5	3e-53	exonic	0.521729	2705.24	5059.21
chr11	58910555	58910777	+	ENSG00000166801.11	FAM111A	4.83e-53	exonic	1.36049	204.179	242.594
chr19	55899741	55900256	+	ENSG00000108107.8	RPL28	1.18e-52	exonic	0.529436	1073.93	2203.17
chr19	42364324	42364326	+	ENSG00000105372.2	RPS19	2.79e-52	exonic	-0.990141	699.5	409.309
chr10	79799961	79799983	+	ENSG00000138326.14	RPS24	4.93e-52	exonic	0.510845	1498.28	2529.98
chr19	1274305	1274349	+	ENSG00000099622.9	CIRBP	6.99e-52	exonic	0.777663	495.325	939.549
chr17	7786552	7786653	-	ENSG00000183011.9	LSMD1	1.37e-51	exonic	1.30562	203.511	338.039
chr1	173835665	173835705	-	ENSG00000234741.3	GAS5	3.84e-50	exonic	0.478	2536.99	4671.67
chr16	58193454	58197957	-	ENSG00000070770.4	CSNK2A2	7.39e-50	exonic	-0.468512	5329.98	5123.92
chr12	2017040	2017203	-	ENSG00000151062.10	CACNA2D4	9.69e-50	exonic	1.33274	112.136	395.704
chr1	90494097	90501090	+	ENSG00000162664.12	ZNF326	2.07e-49	exonic	0.857578	671.529	677.747
chr20	34328379	34328446	-	ENSG00000131051.16	RBM39	3.24e-49	exonic	1.04501	306.945	669.535
chr5	149829048	149829054	-	ENSG00000164587.7	RPS14	7.67e-49	exonic	-1.66809	397.26	149.918
chr20	42087792	42088060	+	ENSG00000124193.10	SRSF6	9.16e-49	exonic	0.645423	1084.87	1661.79
chr2	233446042	233448352	+	ENSG00000135930.9	EIF4E2	1.04e-48	exonic	0.551008	1766.52	2088.62
chr11	71752004	71752132	-	ENSG00000137497.13	NUMA1	1.07e-48	exonic	1.75262	53.3836	317.423
chr1	173834994	173834996	-	ENSG00000234741.3	GAS5	2.64e-48	exonic	0.488428	2245.78	4197.1
chr5	40827804	40828053	-	ENSG00000145592.9	RPL37	3.62e-48	exonic	0.912095	1252.32	3700.48
chr1	24974657	24975024	+	ENSG00000133226.12	SRRM1	4.94e-48	exonic	1.46151	108.357	244.684
chr1	173835898	173835934	-	ENSG00000234741.3	GAS5	2.67e-47	exonic	0.549549	2039.84	3963.53
chr1	173834647	173834661	-	ENSG00000234741.3	GAS5	5.1e-47	exonic	0.522904	2433.03	4596.82
chr5	40832543	40832549	-	ENSG00000145592.9	RPL37	5.11e-47	exonic	0.767	505.101	1389.22
chr11	46388076	46388534	+	ENSG00000149091.11	DGKZ	5.14e-47	exonic	0.992513	243.072	549.505
chr1	181025689	181031074	+	ENSG00000153029.10	MR1	5.99e-47	exonic	0.804378	753.638	2000.51
chr18	670323	672545	-	ENSG00000132199.14	ENOSF1	8.78e-47	exonic	0.861736	450.078	617.926
chr6	35436804	35437062	+	ENSG00000198755.6	RPL10A	1.35e-46	exonic	0.561989	2544.24	4676.99
chr4	83346715	83346735	-	ENSG00000152795.13	HNRNPDL	1.74e-46	exonic	0.754106	603.021	748.994
chr5	115628613	115628984	+	ENSG00000145781.4	COMMD10	6.02e-46	exonic	-1.29129	432.91	140.518
chr5	40832657	40832675	-	ENSG00000145592.9	RPL37	1.36e-45	exonic	-0.507991	7940.66	10088.8
chr3	197677092	197677170	+	ENSG00000182899.10	RPL35A	1.82e-45	exonic	-1.32918	284.56	137.044
chr7	5271354	5273457	+	ENSG00000157954.10	WIPI2	3.37e-45	exonic	0.643609	811.03	1326.99
chr2	217363566	217363572	+	ENSG00000197756.5	RPL37A	4.69e-45	exonic	-1.51752	229.629	94.7221
chr11	68380866	68381006	+	ENSG00000110075.10	PPP6R3	4.84e-45	exonic	-1.10961	481.147	178.967
chr7	73604617	73604636	+	ENSG00000106682.10	EIF4H	9.39e-45	exonic	-0.629353	1200.91	695.262
chr2	217363547	217363566	+	ENSG00000197756.5	RPL37A	1.09e-44	exonic	-1.61147	205.437	79.3476
chr10	79793517	79793601	+	ENSG00000138326.14	RPS24	2.29e-44	exonic	-1.47292	260.951	115.373
chr15	48623619	48623652	+	ENSG00000128951.9	DUT	2.88e-44	exonic	1.85154	83.8577	152.019
chr1	173835771	173835853	-	ENSG00000234741.3	GAS5	3.09e-44	exonic	-1.016	374.131	270.913
chr1	173833442	173833506	-	ENSG00000234741.3	GAS5	6.3e-44	exonic	-0.698845	788.055	718.346
chr8	27667136	27667717	-	ENSG00000168078.5	PBK	9.04e-44	exonic	-0.807296	1697.42	444.962
chr19	8553830	8553994	+	ENSG00000099783.7	HNRNPM	1.36e-43	exonic	-0.636908	1274.69	611.7
chr3	170585970	170585990	-	ENSG00000163584.13	RPL22L1	3.45e-43	exonic	1.36444	163.045	241.861
chr14	21677294	21678692	-	ENSG00000092199.13	HNRNPC	5.44e-43	exonic	-0.598737	3124.03	1729.33
chr19	39109736	39109825	+	ENSG00000178982.5	EIF3K	6.33e-43	exonic	-1.71992	371.131	113.483
chr10	81910644	81914879	-	ENSG00000122359.13	ANXA11	1.17e-42	exonic	0.690193	570.665	1005.32
chr1	174982093	174983380	-	ENSG00000120333.4	MRPS14	1.36e-42	exonic	0.846187	530.097	884.961
chr3	170585923	170585970	-	ENSG00000163584.13	RPL22L1	1.39e-42	exonic	1.18705	269.558	346.267
chr19	13262788	13263757	+	ENSG00000160888.6	IER2	2.29e-42	exonic	0.870968	344.826	699.799
chr19	1274650	1274772	+	ENSG00000099622.9	CIRBP	2.86e-42	exonic	0.742578	444.434	826.396
chr1	71531360	71531435	-	ENSG00000132485.8	ZRANB2	3.4e-42	exonic	0.739047	608.381	687.86
chr2	190648108	190648299	-	ENSG00000128699.9	ORMDL1	8.94e-42	exonic	1.06969	204.782	412.783
chr12	110785596	110788096	+	ENSG00000174437.12	ATP2A2	9.67e-42	exonic	0.54137	1733.31	1681.19
chr19	1461141	1461823	-	ENSG00000119559.11	C19orf25	2.17e-41	exonic	0.755173	1223.76	1319.53
chr7	150904922	150905193	-	ENSG00000033050.3	ABCF2	2.68e-41	exonic	2.3698	30.7682	98.5506
chr13	50066306	50069138	+	ENSG00000136169.12	SETDB2	3.17e-41	exonic	0.568776	903.512	1784.55
chr1	234542126	234543701	-	ENSG00000059588.5	TARBP1	3.25e-41	exonic	0.772536	1655.48	3116.79
chr10	11376357	11378666	+	ENSG00000048740.13	CELF2	5.21e-41	exonic	0.603288	1254.09	1430
chr5	40832549	40832559	-	ENSG00000145592.9	RPL37	1.33e-40	exonic	0.635788	638.737	1604.24
chr1	173834009	173834039	-	ENSG00000234741.3	GAS5	1.33e-40	exonic	-1.09933	336.783	229.969
chr4	56291712	56291798	+	ENSG00000134851.8	TMEM165	1.39e-40	exonic	-1.21979	405.511	132.823
chr1	92852790	92867613	+	ENSG00000122484.8	RPAP2	1.93e-40	exonic	0.758994	777.283	1319.75
chr2	232578175	232578216	+	ENSG00000187514.10	PTMA	2.07e-40	exonic	-1.65938	1737.55	493.37
chr2	42981200	42984087	+	ENSG00000057935.9	MTA3	4.15e-40	exonic	0.947478	291.464	700.554
chr7	93592073	93594721	-	ENSG00000105829.7	BET1	4.29e-40	exonic	2.36442	26.0656	106.946
chr21	34728159	34732168	+	ENSG00000142166.8	IFNAR1	4.29e-40	exonic	0.57838	1212.15	1475.03
chr19	18888762	18893004	+	ENSG00000105662.11	CRTC1	4.86e-40	exonic	0.696398	637.51	1561.78
chr1	153719839	153721164	+	ENSG00000143624.9	INTS3	5.57e-40	exonic	0.788188	513.29	1293.81
chr7	99698096	99698380	-	ENSG00000166508.13	MCM7	8.91e-40	exonic	4.00542	5.96747	42.3054
chr6	20402397	20402856	+	ENSG00000112242.10	E2F3	1.78e-39	exonic	-1.34256	306.523	99.6081
chr17	75315885	75316394	+	ENSG00000184640.13	2009-09-01	3.59e-39	exonic	-0.559211	1195.4	935.069
chr4	39457430	39457947	-	ENSG00000163682.11	RPL9	5.47e-39	exonic	-1.56036	368.21	146.425
chr19	10795152	10795437	+	ENSG00000129351.13	ILF3	9.16e-39	exonic	-0.40013	3045.6	2032.34
chr8	124114486	124116441	+	ENSG00000156787.12	TBC1D31	1.74e-38	exonic	-1.81675	227.407	40.5472
chr15	64364776	64365179	-	ENSG00000166797.6	FAM96A	2.08e-38	exonic	-0.562613	2374.33	1325.26
chr4	83276047	83276154	-	ENSG00000138668.14	HNRNPD	4.33e-38	exonic	1.0978	207.259	284.535
chr19	49606844	49607890	+	ENSG00000104852.10	SNRNP70	7.34e-38	exonic	0.401206	2494.17	3571.07
chr12	1988121	1988202	-	ENSG00000151062.10	CACNA2D4	2.65e-37	exonic	1.2717	93.6047	317.745
chr7	72440226	72440650	-	ENSG00000174353.13	STAG3L3	3.18e-37	exonic	1.21913	138.816	427.865
chr5	94799598	94800385	-	ENSG00000198677.6	TTC37	4.02e-37	exonic	-0.660484	798.113	679.491
chr2	192552298	192561385	+	ENSG00000173559.8	NABP1	4.49e-37	exonic	1.41263	120.598	292.835
chr15	64432074	64434866	+	ENSG00000028528.10	SNX1	6.41e-37	exonic	0.706049	971.2	1763.34
chr13	21721742	21723221	+	ENSG00000150459.8	SAP18	7.47e-37	exonic	0.558868	1387.49	2280.4
chr6	42016238	42016414	-	ENSG00000112576.8	CCND3	8.1e-37	exonic	1.90228	59.0427	100.016
chr12	1993933	1994045	-	ENSG00000151062.10	CACNA2D4	8.11e-37	exonic	1.2002	109.278	352.682
chr3	128338816	128339001	-	ENSG00000163902.7	RPN1	8.71e-37	exonic	-1.22151	317.878	110.801
chrX	71497098	71497150	-	ENSG00000198034.6	RPS4X	9.73e-37	exonic	-1.86337	159.738	54.177
chr12	57906136	57906247	+	ENSG00000166986.8	MARS	1.01e-36	exonic	1.34	163.022	158.675
chr9	139620935	139621199	-	ENSG00000233016.2	SNHG7	1.33e-36	exonic	-1.08934	271.651	215.304
chr5	40834139	40834282	-	ENSG00000145592.9	RPL37	1.38e-36	exonic	-0.460842	1337.9	1616.94
chrX	16887616	16888009	-	ENSG00000102054.13	RBBP7	1.79e-36	exonic	2.06239	37.0608	98.9325
chr17	72199800	72199813	+	ENSG00000172809.8	RPL38	1.84e-36	exonic	-1.68791	152.676	56.6231
chr6	153304368	153304714	-	ENSG00000112029.5	FBXO5	1.94e-36	exonic	1.19996	233.069	193.636
chr22	50523567	50523688	-	ENSG00000100427.11	MLC1	2.7e-36	exonic	-0.985055	383.2	205.539
chr22	39777700	39781593	+	ENSG00000100321.10	SYNGR1	3.72e-36	exonic	0.988437	372.247	554.797
chr12	57906273	57906533	+	ENSG00000166986.8	MARS	3.81e-36	exonic	1.08833	378.487	306.072
chr1	173835705	173835771	-	ENSG00000234741.3	GAS5	5.12e-36	exonic	-0.966173	361.831	270.883
chr3	23958637	23958638	+	ENSG00000174748.14	RPL15	8.88e-36	exonic	-1.15653	404.946	228.539
chr1	35644265	35644706	-	ENSG00000116560.6	SFPQ	2.84e-35	exonic	0.671489	580.171	795.416
chr2	101618690	101618744	+	ENSG00000071082.6	RPL31	2.89e-35	exonic	-1.37891	191.629	95.0751
chr8	74206133	74206673	-	ENSG00000147604.9	RPL7	4.34e-35	exonic	-1.30346	225.827	108.704
chr12	2027412	2027639	-	ENSG00000151062.10	CACNA2D4	4.73e-35	exonic	1.14718	115.604	359.709
chr12	1992032	1992152	-	ENSG00000151062.10	CACNA2D4	8.28e-35	exonic	1.16627	118.713	374.026
chr12	1969310	1969372	-	ENSG00000151062.10	CACNA2D4	9.29e-35	exonic	1.2278	98.2909	323.652
chr1	28906099	28906275	-	ENSG00000197989.9	SNHG12	1.1e-34	exonic	-0.877344	542.101	342.571
chr12	54674531	54674532	+	ENSG00000135486.13	HNRNPA1	1.66e-34	exonic	-1.179	255.063	128.63
chr3	23958629	23958637	+	ENSG00000174748.14	RPL15	1.69e-34	exonic	-1.1566	404.345	228.187
chr12	54674532	54674538	+	ENSG00000135486.13	HNRNPA1	1.71e-34	exonic	-1.17686	255.379	128.981
chr12	2016605	2016737	-	ENSG00000151062.10	CACNA2D4	2.41e-34	exonic	1.22799	95.1696	313.546
chr4	17625417	17627278	+	ENSG00000118579.7	MED28	3.05e-34	exonic	-0.467564	2843.24	2896.16
chr5	134670099	134670106	-	ENSG00000113648.12	H2AFY	3.21e-34	exonic	-1.20029	259.167	124.43
chr12	54673976	54674531	+	ENSG00000135486.13	HNRNPA1	4.59e-34	exonic	-1.17679	251.919	127.234
chr5	138614739	138614818	+	ENSG00000015479.13	MATR3	5.61e-34	exonic	0.568574	910.111	1228.4
chr20	44525679	44526264	+	ENSG00000064601.12	CTSA	6.28e-34	exonic	1.19543	114.637	307.259
chr12	56435848	56435916	+	ENSG00000197728.5	RPS26	9.92e-34	exonic	-1.20153	274.158	128.282
chr19	1609598	1610189	-	ENSG00000071564.10	TCF3	1.21e-33	exonic	0.357226	2123.86	2860.74
chr2	26531414	26531525	+	ENSG00000138018.13	EPT1	1.51e-33	exonic	2.99905	10.6786	61.1774
chr19	44341424	44342232	+	ENSG00000167637.12	ZNF283	1.93e-33	exonic	1.26226	141.044	317.008
chr1	165877607	165880855	+	ENSG00000143179.8	UCK2	2.33e-33	exonic	0.395189	3909.56	4017.31
chr7	127937737	127950449	-	ENSG00000106344.4	RBM28	2.36e-33	exonic	0.480618	1549.68	1597.07
chr13	73282494	73284483	-	ENSG00000204899.5	MZT1	3.45e-33	exonic	-0.738163	3550.66	1461.25
chr8	17089078	17089837	-	ENSG00000198791.7	CNOT7	3.69e-33	exonic	-0.74098	669.082	353.026
chr6	170890879	170891353	-	ENSG00000071994.6	PDCD2	4.49e-33	exonic	-0.452196	1682.14	1232.82
chr6	79910961	79911443	-	ENSG00000118418.10	HMGN3	1.44e-32	exonic	-0.669622	2347.02	1194.57
chr17	16366480	16366561	+	ENSG00000175061.13	C17orf76-AS1	1.86e-32	exonic	1.07129	127.829	354.464
chr8	128748465	128748476	+	ENSG00000136997.10	MYC	1.95e-32	exonic	0.777653	328.519	507.221
chr5	111496688	111496992	+	ENSG00000224032.2	EPB41L4A-AS1	3.66e-32	exonic	0.581672	1863.7	4057.53
chr8	42178362	42179413	+	ENSG00000104365.9	IKBKB	4.06e-32	exonic	0.953205	195.958	387.28
chr1	112255109	112255318	+	ENSG00000116473.10	RAP1A	6.39e-32	exonic	-0.802894	782.651	381.941
chr14	104170732	104172379	-	ENSG00000126215.9	XRCC3	7.04e-32	exonic	-1.76582	268.496	32.158
chr14	53194535	53194708	+	ENSG00000100519.7	PSMC6	8.06e-32	exonic	-1.72845	163.918	41.6015
chr19	55898134	55898404	+	ENSG00000108107.8	RPL28	8.15e-32	exonic	-1.25969	207.235	125.835
chr5	68647756	68648080	-	ENSG00000085231.9	TAF9	8.21e-32	exonic	-0.408042	2534.57	1702.58
chr1	51435615	51436029	+	ENSG00000123080.6	CDKN2C	1.2e-31	exonic	0.74349	423.332	539.989
chr19	1358699	1359893	+	ENSG00000160953.10	MUM1	1.3e-31	exonic	-1.10658	271.404	151.716
chrX	47056597	47057565	+	ENSG00000130985.12	UBA1	1.45e-31	exonic	0.9984	181.23	306.932
chr5	138614015	138614097	+	ENSG00000015479.13	MATR3	1.66e-31	exonic	0.600834	643.151	890.298
chr1	201845501	201853422	+	ENSG00000198700.5	IPO9	1.83e-31	exonic	0.57543	2374.91	2110.71
chr1	173833506	173833583	-	ENSG00000234741.3	GAS5	1.89e-31	exonic	-1.34167	607.586	356.769
chr3	52029860	52029872	-	ENSG00000162244.6	RPL29	2.3e-31	exonic	-1.14182	239.992	134.242
chr6	41568364	41570121	+	ENSG00000137166.10	FOXP4	2.36e-31	exonic	1.26852	144.178	296.432
chr1	173833283	173833360	-	ENSG00000234741.3	GAS5	2.6e-31	exonic	-1.12971	220.798	146.826
chr16	1795104	1797029	+	ENSG00000138834.8	MAPK8IP3	3.03e-31	exonic	0.895984	174.279	646.329
chr12	1984416	1984503	-	ENSG00000151062.10	CACNA2D4	4.4e-31	exonic	1.36883	103.682	375.356
chr11	33903369	33903433	-	ENSG00000135363.7	LMO2	4.43e-31	exonic	-1.32452	221.18	85.998
chr8	128748329	128748465	+	ENSG00000136997.10	MYC	4.57e-31	exonic	0.801368	415.171	649.154
chr3	52029897	52029911	-	ENSG00000162244.6	RPL29	4.86e-31	exonic	-0.639894	978.829	784.404
chr7	132720508	132720747	-	ENSG00000106554.7	CHCHD3	5.18e-31	exonic	0.790817	817.267	1076.97
chr15	45010265	45010342	+	ENSG00000166710.13	B2M	5.18e-31	exonic	-1.01629	829.482	466.145
chr6	74229782	74230722	-	ENSG00000156508.13	EEF1A1	5.69e-31	exonic	-1.02576	482.717	295.039
chr19	1272603	1272641	+	ENSG00000099622.9	CIRBP	6.21e-31	exonic	-0.48803	1373.08	1153.65
chr5	176506382	176507555	+	ENSG00000113761.7	ZNF346	6.3e-31	exonic	1.29156	99.2699	238.049
chr15	69081581	69084587	-	ENSG00000140350.11	ANP32A	6.35e-31	exonic	1.80091	132.19	360.111
chr15	64430296	64432074	+	ENSG00000028528.10	SNX1	7.05e-31	exonic	0.679106	390.069	725.997
chr16	58192020	58192257	-	ENSG00000070770.4	CSNK2A2	8.42e-31	exonic	0.679529	418.401	719
chr7	26231468	26231958	-	ENSG00000122566.16	HNRNPA2B1	8.74e-31	exonic	-0.391844	14753.6	7793.09
chr12	54936747	54937726	+	ENSG00000123338.8	NCKAP1L	9.76e-31	exonic	0.450096	1008.36	1735.63
chr12	1965177	1965275	-	ENSG00000151062.10	CACNA2D4	1.07e-30	exonic	1.14815	129.4	402.249
chr2	101618744	101618754	+	ENSG00000071082.6	RPL31	1.34e-30	exonic	-1.07078	399.856	247.055
chr6	5260975	5261172	-	ENSG00000214113.6	LYRM4	1.53e-30	exonic	-0.943147	362.439	213.57
chr19	10795597	10795839	+	ENSG00000129351.13	ILF3	2.2e-30	exonic	-0.383713	2466.26	1658.99
chr1	6257817	6259429	-	ENSG00000116251.5	RPL22	2.53e-30	exonic	-0.779165	790.929	604.644
chr6	170858201	170859529	-	ENSG00000008018.8	PSMB1	2.88e-30	exonic	0.644498	637.473	795.455
chr6	34204740	34204980	+	ENSG00000137309.15	HMGA1	3.05e-30	exonic	-0.946649	422.683	195.379
chr1	2335190	2336883	+	ENSG00000157916.14	RER1	3.46e-30	exonic	0.649241	1112.89	1878.56
chr2	101635459	101636190	+	ENSG00000071082.6	RPL31	4.32e-30	exonic	1.11477	397.782	1071.23
chr16	31198157	31198566	+	ENSG00000089280.14	FUS	4.32e-30	exonic	0.45831	1498.55	1293.92
chr8	133023326	133023393	+	ENSG00000132294.9	EFR3A	5.66e-30	exonic	-1.58218	202.976	64.287
chr3	44399708	44401294	+	ENSG00000179152.14	TCAIM	5.76e-30	exonic	-0.758938	489.95	437.299
chr12	10851825	10851915	-	ENSG00000060138.8	YBX3	6.18e-30	exonic	-1.09179	1020.49	387.723
chr16	48395953	48396648	+	ENSG00000102910.9	LONP2	8.15e-30	exonic	1.21167	95.7963	255.128
chr5	134670106	134670124	-	ENSG00000113648.12	H2AFY	8.93e-30	exonic	-1.15711	307.667	152.353
chr14	23540333	23540395	-	ENSG00000100813.10	ACIN1	1.03e-29	exonic	-1.08628	262.325	136.673
chr17	39845517	39846029	+	ENSG00000173812.6	EIF1	1.03e-29	exonic	-0.642153	614.127	484.482
chr9	139304541	139304691	-	ENSG00000165689.12	SDCCAG3	1.54e-29	exonic	-0.824119	507.861	241.537
chr14	73567887	73569899	+	ENSG00000119707.9	RBM25	1.68e-29	exonic	0.52401	945.608	952.489
chr5	81574173	81574174	-	ENSG00000186468.8	RPS23	2.26e-29	exonic	-1.20857	458.176	239.561
chr15	48634334	48634490	+	ENSG00000128951.9	DUT	2.37e-29	exonic	-0.69737	1409.12	475.978
chr5	179051317	179051412	-	ENSG00000169045.13	HNRNPH1	2.73e-29	exonic	-0.79111	517.269	249.917
chr7	56118830	56118981	-	ENSG00000146733.9	PSPH	3.39e-29	exonic	0.909747	347.464	288.339
chr1	35643737	35644265	-	ENSG00000116560.6	SFPQ	3.63e-29	exonic	0.637733	790.481	1055.74
chr16	31196877	31198122	+	ENSG00000089280.14	FUS	4.42e-29	exonic	0.42725	3214.2	2666.03
chr11	46387793	46388076	+	ENSG00000149091.11	DGKZ	4.6e-29	exonic	1.01371	164.174	379.677
chr12	2967177	2967497	+	ENSG00000111203.7	ITFG2	5.18e-29	exonic	1.38644	73.1716	185.246
chr17	42295664	42295870	-	ENSG00000108312.10	UBTF	7.39e-29	exonic	-0.760287	618.468	267.079
chr5	81574174	81574215	-	ENSG00000186468.8	RPS23	7.77e-29	exonic	-1.21313	462.214	240.938
chr18	20838618	20840431	+	ENSG00000134508.8	CABLES1	7.89e-29	exonic	0.56064	663.925	1252.19
chr2	120443233	120444040	+	ENSG00000144120.8	TMEM177	9.35e-29	exonic	1.79765	48.6833	105.934
chr11	89934616	89935116	-	ENSG00000110172.7	CHORDC1	9.85e-29	exonic	-1.65078	396.881	82.4482
chr5	134670124	134670162	-	ENSG00000113648.12	H2AFY	1.05e-28	exonic	-1.04354	400.377	214.839
chrX	71497042	71497098	-	ENSG00000198034.6	RPS4X	1.07e-28	exonic	-0.417061	1420.77	1323.8
chr7	150742650	150744869	+	ENSG00000197150.8	ABCB8	1.09e-28	exonic	0.670106	513.82	606.51
chr1	173836292	173836808	-	ENSG00000234741.3	GAS5	1.26e-28	exonic	-1.63485	160.496	75.1226
chr5	179155908	179156360	+	ENSG00000127022.10	CANX	1.5e-28	exonic	-0.270442	4848.81	3447.93
chr9	139621331	139621497	-	ENSG00000233016.2	SNHG7	1.62e-28	exonic	-1.13766	189.058	143.673
chr2	160623920	160624193	+	ENSG00000136536.10	2007-03-01	1.66e-28	exonic	-0.869155	738.808	454.711
chr5	111498021	111499973	+	ENSG00000224032.2	EPB41L4A-AS1	2.16e-28	exonic	-0.730215	890.358	1118.77
chr6	86387141	86387186	-	ENSG00000203875.6	SNHG5	2.6e-28	exonic	0.513008	944.233	1838.8
chr19	11560243	11560593	+	ENSG00000130175.5	PRKCSH	3.2e-28	exonic	-0.441981	1237.28	1090.61
chr3	69104448	69104454	-	ENSG00000144744.12	UBA3	3.2e-28	exonic	-1.18457	253.472	103.79
chr19	1438403	1438417	+	ENSG00000115268.5	RPS15	4.28e-28	exonic	-0.749522	1085.37	746.178
chr1	153963389	153963510	+	ENSG00000177954.7	RPS27	4.58e-28	exonic	0.657998	397.709	798.797
chr19	1610499	1610965	-	ENSG00000071564.10	TCF3	5.04e-28	exonic	0.387797	1305.65	1810.47
chr6	138727170	138727288	+	ENSG00000051620.6	HEBP2	7.51e-28	exonic	-0.4477	1561.5	1425.81
chr5	145889629	145889723	+	ENSG00000113649.7	TCERG1	8.15e-28	exonic	1.21899	110.859	178.243
chr4	56291704	56291712	+	ENSG00000134851.8	TMEM165	9.7e-28	exonic	-1.37287	229.648	66.0564
chr6	81053529	81055691	+	ENSG00000083123.10	BCKDHB	1.03e-27	exonic	-0.742045	894.429	599.95
chr12	1988969	1989047	-	ENSG00000151062.10	CACNA2D4	1.15e-27	exonic	1.17764	85.435	272.322
chr8	17924271	17924728	-	ENSG00000104763.13	ASAH1	1.25e-27	exonic	-0.68958	479.267	470.464
chr5	40834708	40834709	-	ENSG00000145592.9	RPL37	1.36e-27	exonic	-0.426462	1226.95	1515.29
chr2	202624182	202625603	-	ENSG00000003393.10	ALS2	1.62e-27	exonic	-2.0666	111.112	31.1109
chr6	36892331	36896740	+	ENSG00000198663.12	C6orf89	1.68e-27	exonic	0.325277	4295.59	5829.06
chr12	50144402	50144488	+	ENSG00000139644.8	TMBIM6	1.8e-27	exonic	-2.59543	77.5936	11.5346
chr14	21678714	21678740	-	ENSG00000092199.13	HNRNPC	1.9e-27	exonic	-1.50312	362.006	104.355
chr7	23545077	23545086	-	ENSG00000164548.6	TRA2A	1.93e-27	exonic	-1.96853	122.832	24.818
chr17	3797520	3798185	-	ENSG00000004660.10	CAMKK1	1.97e-27	exonic	2.82041	7.53615	117.432
chr9	139621199	139621331	-	ENSG00000233016.2	SNHG7	1.97e-27	exonic	-1.21006	166.159	119.891
chr12	1987480	1987555	-	ENSG00000151062.10	CACNA2D4	2.04e-27	exonic	1.25946	102.746	345.479
chr19	39109825	39109832	+	ENSG00000178982.5	EIF3K	2.32e-27	exonic	-1.52276	336.53	117.635
chr12	2019071	2019131	-	ENSG00000151062.10	CACNA2D4	2.59e-27	exonic	1.20889	78.5228	255.885
chr5	133983805	133984961	-	ENSG00000152700.9	SAR1B	2.75e-27	exonic	1.62099	55.5801	109.05
chr6	138734016	138734291	+	ENSG00000051620.6	HEBP2	2.89e-27	exonic	-0.457821	1495	1352.38
chr12	56435916	56435923	+	ENSG00000197728.5	RPS26	2.95e-27	exonic	-1.25589	195.359	87.3894
chr17	75450190	75450445	+	ENSG00000184640.13	2009-09-01	3.07e-27	exonic	0.964001	146.05	319.165
chr14	21699116	21699155	-	ENSG00000092199.13	HNRNPC	3.13e-27	exonic	-0.45915	1582.22	946.404
chr17	75398182	75398282	+	ENSG00000184640.13	2009-09-01	3.13e-27	exonic	-0.537087	871.196	687.665
chr19	55902921	55903107	+	ENSG00000108107.8	RPL28	3.45e-27	exonic	0.475849	704.197	1402.58
chr11	68380822	68380866	+	ENSG00000110075.10	PPP6R3	3.84e-27	exonic	-1.14798	273.57	97.8768
chr5	81574170	81574173	-	ENSG00000186468.8	RPS23	3.87e-27	exonic	-1.15007	563.115	307.238
chr4	25199089	25202498	+	ENSG00000038210.9	PI4K2B	4e-27	exonic	1.73181	52.7721	84.9392
chr10	27443752	27444298	+	ENSG00000120539.10	MASTL	4e-27	exonic	1.55647	83.5693	94.727
chr15	69740471	69740756	+	ENSG00000137807.9	KIF23	4.13e-27	exonic	-1.84428	224.247	23.7687
chr1	51436029	51436169	+	ENSG00000123080.6	CDKN2C	4.58e-27	exonic	0.430304	1565.85	1557.87
chr19	1272551	1272599	+	ENSG00000099622.9	CIRBP	5.37e-27	exonic	-0.408623	1555.42	1379.58
chr16	66764937	66765911	-	ENSG00000135720.8	DYNC1LI2	5.45e-27	exonic	0.704866	475.047	858.941
chr7	120596213	120597032	+	ENSG00000071243.11	ING3	5.76e-27	exonic	-1.5504	133.458	55.9265
chr19	39109832	39109833	+	ENSG00000178982.5	EIF3K	6.63e-27	exonic	-1.44498	337.066	124.293
chr1	173834092	173834305	-	ENSG00000234741.3	GAS5	7.43e-27	exonic	-0.982339	507.68	378.346
chr1	229734940	229737941	-	ENSG00000135801.5	TAF5L	8.03e-27	exonic	-0.906535	418.353	187.379
chr1	16931900	16934186	-	ENSG00000219481.6	NBPF1	8.45e-27	exonic	-0.864233	394.964	362.753
chr6	133136227	133136363	+	ENSG00000112306.7	RPS12	8.68e-27	exonic	0.517281	2641.67	4529.1
chr15	64429817	64430205	+	ENSG00000028528.10	SNX1	8.71e-27	exonic	-0.497969	1372.03	1219.72
chr5	96108596	96108758	+	ENSG00000153113.19	CAST	1.09e-26	exonic	-1.3475	174.993	77.2537
chr7	25163062	25163334	-	ENSG00000172115.4	CYCS	1.23e-26	exonic	-0.461341	6425.08	2409.79
chr2	64069239	64069338	+	ENSG00000169764.10	UGP2	2.57e-26	exonic	0.578302	440.046	958.412
chr11	71780887	71780957	-	ENSG00000137497.13	NUMA1	2.99e-26	exonic	-0.862914	275.825	271.593
chr17	75398282	75398411	+	ENSG00000184640.13	2009-09-01	4.79e-26	exonic	-0.510643	1066.39	859.582
chr7	56119006	56119085	-	ENSG00000146733.9	PSPH	5.21e-26	exonic	1.02494	208.577	190.506
chr12	1963116	1963203	-	ENSG00000151062.10	CACNA2D4	5.44e-26	exonic	1.14762	85.7391	267.751
chr13	32910401	32915333	+	ENSG00000139618.10	BRCA2	5.58e-26	exonic	-0.606397	1827.05	479.921
chr5	134686516	134686603	-	ENSG00000113648.12	H2AFY	5.65e-26	exonic	0.492403	702.897	1071.01
chr19	45853094	45854852	-	ENSG00000104884.10	ERCC2	5.75e-26	exonic	-0.557158	1071.95	695.603
chr1	173836128	173836168	-	ENSG00000234741.3	GAS5	6.03e-26	exonic	0.476052	1525.93	2900.98
chr2	223806940	223809357	+	ENSG00000123983.9	ACSL3	6.93e-26	exonic	-0.689128	762.956	329.963
chr6	86387512	86387593	-	ENSG00000203875.6	SNHG5	7.63e-26	exonic	0.481047	1252.43	2319.48
chr5	80608792	80608973	+	ENSG00000131732.7	ZCCHC9	1.39e-25	exonic	-1.50922	153.577	50.6806
chr2	61763336	61763723	-	ENSG00000082898.12	XPO1	1.71e-25	exonic	1.61524	65.0511	117.095
chr4	83276154	83276230	-	ENSG00000138668.14	HNRNPD	1.77e-25	exonic	1.05325	157.635	210.437
chr6	138726281	138726417	+	ENSG00000051620.6	HEBP2	1.89e-25	exonic	-0.412991	1828.51	1725.36
chr7	34997595	34997682	-	ENSG00000173852.9	DPY19L1	2.29e-25	exonic	-2.17431	146.237	22.0174
chr5	40832559	40832657	-	ENSG00000145592.9	RPL37	2.53e-25	exonic	-0.412253	8496.52	11413.8
chr1	22050588	22051612	-	ENSG00000090686.11	USP48	2.68e-25	exonic	0.684382	414.848	828.359
chr12	1953590	1953695	-	ENSG00000151062.10	CACNA2D4	2.79e-25	exonic	0.966189	124.685	342.896
chr16	67905226	67906470	+	ENSG00000102898.7	NUTF2	2.88e-25	exonic	0.692086	398.58	509.69
chr1	173834490	173834570	-	ENSG00000234741.3	GAS5	4.02e-25	exonic	-1.3361	338.328	196.474
chr22	46726771	46727343	+	ENSG00000100416.8	TRMU	4.46e-25	exonic	-0.929151	383.54	151.704
chr16	85706960	85709810	+	ENSG00000131149.13	GSE1	4.92e-25	exonic	0.295046	3526.05	4855.97
chr22	46728978	46729596	+	ENSG00000100416.8	TRMU	5.57e-25	exonic	-0.915742	412.752	165.328
chr8	133824561	133825433	+	ENSG00000129292.16	PHF20L1	6.27e-25	exonic	-1.53341	146.713	44.7429
chr1	38455747	38456593	-	ENSG00000183431.7	SF3A3	6.42e-25	exonic	1.74398	36.4334	93.3338
chr11	64537880	64538111	-	ENSG00000168066.16	SF1	6.54e-25	exonic	0.581226	499.755	683.026
chr21	45176136	45182188	+	ENSG00000160209.14	PDXK	7.12e-25	exonic	0.423243	3529.94	3112.74
chr4	39460218	39460508	-	ENSG00000163682.11	RPL9	9.04e-25	exonic	-0.962881	570.857	344.478
chr19	12842235	12842371	-	ENSG00000123144.6	C19orf43	1.08e-24	exonic	0.769255	251.252	411.459
chr12	2022188	2022305	-	ENSG00000151062.10	CACNA2D4	1.34e-24	exonic	1.03185	114.013	328.145
chr4	24529336	24529382	-	ENSG00000109606.8	DHX15	1.38e-24	exonic	-0.935783	699.518	237.957
chr2	38976054	38976315	-	ENSG00000115875.14	SRSF7	1.4e-24	exonic	0.567437	1114.17	1067.65
chr5	179047814	179047892	-	ENSG00000169045.13	HNRNPH1	1.41e-24	exonic	0.422651	1407.66	1554.31
chr5	40835288	40835314	-	ENSG00000145592.9	RPL37	1.68e-24	exonic	-0.521515	2370.61	2785.33
chr17	75398577	75398637	+	ENSG00000184640.13	2009-09-01	2.03e-24	exonic	-0.522964	818.407	651.583
chr19	1272476	1272527	+	ENSG00000099622.9	CIRBP	2.06e-24	exonic	-0.410899	1641.24	1456.12
chr12	118797325	118797481	-	ENSG00000135090.9	TAOK3	2.13e-24	exonic	-1.97088	68.8008	29.7154
chr15	49417491	49419546	-	ENSG00000166200.10	COPS2	2.57e-24	exonic	-1.27281	658.386	268.147
chr1	24973699	24974079	+	ENSG00000133226.12	SRRM1	2.71e-24	exonic	1.27694	96.0665	191.826
chr1	9662330	9665012	+	ENSG00000188807.8	TMEM201	2.86e-24	exonic	-0.689583	648.772	337.694
chr5	480331	480476	+	ENSG00000225138.3	CTD-2228K2.7	2.88e-24	exonic	0.376847	1577.47	3031.39
chr3	197677060	197677063	+	ENSG00000182899.10	RPL35A	3.18e-24	exonic	-1.84979	89.1919	29.7091
chr8	55013467	55013499	-	ENSG00000120992.13	LYPLA1	3.67e-24	exonic	0.558879	779.997	684.797
chr4	164441133	164441527	+	ENSG00000198498.5	TMA16	3.87e-24	exonic	-1.18539	264.436	92.6661
chr1	14149994	14151560	+	ENSG00000116731.18	PRDM2	3.95e-24	exonic	1.03805	122.5	247.484
chr15	32930311	32932150	+	ENSG00000198826.6	ARHGAP11A	4.01e-24	exonic	-0.423251	2237.6	793.089
chr5	40835284	40835288	-	ENSG00000145592.9	RPL37	4.46e-24	exonic	-0.519898	2365.29	2781.8
chr13	73329539	73331580	-	ENSG00000083520.10	DIS3	4.73e-24	exonic	0.670625	366.83	487.602
chr17	40818340	40818502	+	ENSG00000037042.8	TUBG2	5.14e-24	exonic	-1.60345	138.849	76.8774
chr4	17634062	17635728	+	ENSG00000118579.7	MED28	5.14e-24	exonic	0.744666	258.229	518.977
chrX	71482976	71483814	+	ENSG00000102309.8	PIN4	5.15e-24	exonic	2.03734	26.0743	92.6286
chr13	115010036	115010364	+	ENSG00000130177.10	CDC16	5.24e-24	exonic	1.03023	116.202	262.483
chr4	56291824	56291971	+	ENSG00000134851.8	TMEM165	5.29e-24	exonic	-0.837016	468.753	198.899
chr1	173834044	173834046	-	ENSG00000234741.3	GAS5	5.3e-24	exonic	-0.960842	229.275	171.267
chr8	133025452	133025889	+	ENSG00000132294.9	EFR3A	6.04e-24	exonic	-1.21017	365.541	150.847
chr11	74688393	74688662	+	ENSG00000118363.7	SPCS2	6.7e-24	exonic	-1.46297	276.125	77.2488
chrX	133905926	133906108	-	ENSG00000156504.12	FAM122B	6.95e-24	exonic	-0.962417	381.902	123.732
chrX	40465110	40465300	+	ENSG00000182220.9	ATP6AP2	7.14e-24	exonic	-0.683511	563.181	322.28
chr13	48516790	48517123	-	ENSG00000136143.9	SUCLA2	7.26e-24	exonic	-2.207	216.358	38.4645
chr4	109541721	109541724	+	ENSG00000109475.12	RPL34	7.41e-24	exonic	-1.63927	104.006	40.1985
chr15	40727755	40727964	+	ENSG00000128928.4	IVD	7.47e-24	exonic	0.943937	154.551	296.125
chr11	62623639	62623853	+	ENSG00000168003.12	SLC3A2	7.65e-24	exonic	0.702325	451.622	388.751
chr1	173835353	173835437	-	ENSG00000234741.3	GAS5	8.37e-24	exonic	-1.54091	103.946	51.7348
chr16	135818	136666	-	ENSG00000103148.11	NPRL3	8.49e-24	exonic	-0.867496	403.266	237.741
chr12	31476877	31477096	-	ENSG00000139146.9	FAM60A	1.07e-23	exonic	2.59335	10.9925	54.8761
chr2	55459824	55459829	+	ENSG00000143947.8	RPS27A	1.07e-23	exonic	-1.06979	364.339	193.313
chr15	48634490	48634592	+	ENSG00000128951.9	DUT	1.14e-23	exonic	-1.92357	523.172	74.138
chr19	10795839	10796441	+	ENSG00000129351.13	ILF3	1.18e-23	exonic	-0.378574	2855.83	1931.23
chr2	24461801	24465075	-	ENSG00000198399.10	ITSN2	1.26e-23	exonic	-0.845484	828.898	632.399
chr19	55898042	55898061	+	ENSG00000108107.8	RPL28	1.43e-23	exonic	-0.205941	8104.36	10614.2
chr1	78411190	78411327	-	ENSG00000162613.12	FUBP1	1.44e-23	exonic	0.763906	332.918	406.14
chr7	142966384	142967847	+	ENSG00000197448.9	GSTK1	1.78e-23	exonic	0.499985	806.527	1334.38
chr11	68475322	68475833	-	ENSG00000132749.6	MTL5	2.18e-23	exonic	1.751	28.2758	139.136
chr22	45586218	45591708	-	ENSG00000100364.14	KIAA0930	2.48e-23	exonic	0.294308	4159.74	3929.98
chr10	79814434	79814689	+	ENSG00000138326.14	RPS24	2.52e-23	exonic	1.40978	49.0002	158.01
chr19	39109734	39109736	+	ENSG00000178982.5	EIF3K	2.56e-23	exonic	-2.06766	82.62	19.5748
chr1	85724617	85724744	-	ENSG00000162642.9	C1orf52	2.59e-23	exonic	1.28028	92.6439	156.282
chr15	64385843	64385994	-	ENSG00000166797.6	FAM96A	2.82e-23	exonic	0.481409	1562.86	1361.76
chr13	47349827	47351590	-	ENSG00000139684.9	ESD	3.16e-23	exonic	-0.681675	644.062	405.441
chr3	197676857	197677060	+	ENSG00000182899.10	RPL35A	3.45e-23	exonic	-1.82699	85.7518	29.0126
chr5	70952569	70953039	+	ENSG00000131844.11	MCCC2	3.73e-23	exonic	-0.411977	1737.58	1167.73
chr12	1967742	1967810	-	ENSG00000151062.10	CACNA2D4	4e-23	exonic	1.29139	98.7892	339.583
chr16	48395764	48395953	+	ENSG00000102910.9	LONP2	4.54e-23	exonic	1.34815	55.2787	163.221
chr7	45011873	45014705	-	ENSG00000136286.10	MYO1G	4.79e-23	exonic	-0.720135	548.812	513.703
chr20	47897439	47897501	+	ENSG00000177410.8	ZFAS1	4.92e-23	exonic	0.448821	1160.22	2431.4
chr11	71796940	71797490	-	ENSG00000149357.5	LAMTOR1	5.34e-23	exonic	1.18116	88.5688	186.314
chr1	173834043	173834044	-	ENSG00000234741.3	GAS5	5.35e-23	exonic	-0.960349	215.768	161.136
chr19	1272731	1272776	+	ENSG00000099622.9	CIRBP	5.37e-23	exonic	-0.655577	962.348	717.103
chr5	80608791	80608792	+	ENSG00000131732.7	ZCCHC9	5.37e-23	exonic	-1.54907	136.613	43.6896
chr21	34896315	34897075	-	ENSG00000159131.12	GART	6.25e-23	exonic	-0.600056	879.646	383.168
chr15	64435507	64436430	+	ENSG00000028528.10	SNX1	6.45e-23	exonic	0.686002	392.2	733.121
chr1	28906275	28906405	-	ENSG00000197989.9	SNHG12	7.7e-23	exonic	-0.793971	401.998	258.323
chr7	112756915	112757311	-	ENSG00000214194.4	LINC00998	7.7e-23	exonic	-0.554644	2842.15	1487.44
chr5	133942119	133942427	-	ENSG00000152700.9	SAR1B	8.32e-23	exonic	-1.24592	335.616	100.668
chr12	1992152	1992166	-	ENSG00000151062.10	CACNA2D4	1.2e-22	exonic	1.26148	58.1105	196.799
chr5	134670072	134670099	-	ENSG00000113648.12	H2AFY	1.23e-22	exonic	-1.16011	199.243	98.205
chr6	86387977	86388120	-	ENSG00000203875.6	SNHG5	1.23e-22	exonic	-0.595012	541.499	597.051
chr11	13750158	13753893	+	ENSG00000197601.8	FAR1	1.26e-22	exonic	-0.489479	3559.98	1400
chr20	5172000	5178533	+	ENSG00000101290.9	CDS2	1.36e-22	exonic	0.527358	1298.44	2132.79
chr13	73333610	73333812	-	ENSG00000083520.10	DIS3	1.37e-22	exonic	-0.988215	706.132	313.856
chr5	80608736	80608791	+	ENSG00000131732.7	ZCCHC9	1.39e-22	exonic	-1.33178	286.755	110.037
chr19	41256882	41257113	+	ENSG00000077312.4	SNRPA	1.52e-22	exonic	-0.713849	520.625	298.49
chr7	1177824	1177853	-	ENSG00000146540.10	C7orf50	1.73e-22	exonic	-1.00381	253.21	123.746
chr20	34327111	34327205	-	ENSG00000131051.16	RBM39	1.74e-22	exonic	1.20314	73.8176	182.085
chr5	82348664	82349880	-	ENSG00000174695.5	TMEM167A	1.89e-22	exonic	0.43736	1989.78	2046.6
chr1	67878067	67878549	-	ENSG00000142864.10	SERBP1	2.06e-22	exonic	-0.855923	2276.72	889.233
chr8	102190224	102190615	-	ENSG00000120963.7	ZNF706	2.1e-22	exonic	1.30401	72.5551	135.251
chr19	10796603	10798021	+	ENSG00000129351.13	ILF3	2.12e-22	exonic	0.636191	365.595	490.741
chr5	81574215	81574396	-	ENSG00000186468.8	RPS23	2.21e-22	exonic	-1.79081	85.7596	29.7097
chr22	31372049	31372067	+	ENSG00000253352.4	TUG1	2.24e-22	exonic	-1.81572	123.89	46.4577
chr19	48623423	48624426	-	ENSG00000105486.9	LIG1	2.38e-22	exonic	0.62541	692.436	413.519
chr3	160151444	160151698	+	ENSG00000113810.11	SMC4	2.38e-22	exonic	-0.596755	991.559	457.708
chr15	74336561	74339112	+	ENSG00000140464.15	PML	2.6e-22	exonic	0.70009	322.843	543.237
chr17	40127194	40129749	+	ENSG00000173786.12	CNP	2.66e-22	exonic	0.700706	311.526	416.324
chr20	61518568	61522311	-	ENSG00000101191.12	DIDO1	2.7e-22	exonic	0.524701	918.217	1441.84
chr6	41069748	41069853	+	ENSG00000161912.13	ADCY10P1	2.88e-22	exonic	-1.69756	87.9832	75.5009
chr11	74975225	74976481	-	ENSG00000137486.12	ARRB1	2.93e-22	exonic	0.37091	1475.88	1883.19
chr12	1994152	1994242	-	ENSG00000151062.10	CACNA2D4	3.03e-22	exonic	0.954261	120.279	328.231
chr7	96810799	96810959	+	ENSG00000196636.7	ACN9	3.52e-22	exonic	-1.92741	207.545	36.3614
chrX	133905603	133905926	-	ENSG00000156504.12	FAM122B	3.54e-22	exonic	-0.990786	336.967	106.611
chrX	20173083	20173261	-	ENSG00000177189.8	RPS6KA3	3.72e-22	exonic	-1.14622	250.928	76.1904
chr3	160131260	160131272	+	ENSG00000113810.11	SMC4	4.33e-22	exonic	-0.594118	737.421	340.108
chr3	197677063	197677064	+	ENSG00000182899.10	RPL35A	4.55e-22	exonic	-1.67212	99.2302	37.3932
chr11	71791509	71791520	-	ENSG00000137497.13	NUMA1	4.84e-22	exonic	-1.57199	143.478	86.2716
chr8	124332920	124333415	-	ENSG00000156802.8	ATAD2	4.88e-22	exonic	-0.586446	2344.19	576.619
chr12	1983793	1983841	-	ENSG00000151062.10	CACNA2D4	5.17e-22	exonic	1.24061	58.4248	195.052
chr5	132087150	132087870	-	ENSG00000164402.9	2008-09-01	5.2e-22	exonic	0.766928	334.085	494.852
chr19	1438418	1438427	+	ENSG00000115268.5	RPS15	5.21e-22	exonic	-0.582975	1326.18	1023.4
chr15	56989960	56993130	-	ENSG00000137871.15	ZNF280D	5.91e-22	exonic	-1.22841	146.029	89.4792
chrX	123234752	123235348	+	ENSG00000101972.14	STAG2	6.1e-22	exonic	-0.562078	833.534	517.948
chr12	1949904	1949985	-	ENSG00000151062.10	CACNA2D4	6.51e-22	exonic	1.07594	83.5454	248.527
chr3	16301930	16302336	-	ENSG00000154813.5	DPH3	6.83e-22	exonic	-0.698201	687.753	371.917
chr19	1438417	1438418	+	ENSG00000115268.5	RPS15	6.91e-22	exonic	-0.590923	1319.61	1012.91
chr12	10851915	10852025	-	ENSG00000060138.8	YBX3	7.72e-22	exonic	-0.396621	1931.43	1182.82
chr2	85771845	85774742	-	ENSG00000115486.7	GGCX	7.76e-22	exonic	0.941548	162.688	262.872
chr2	217362911	217363547	+	ENSG00000197756.5	RPL37A	7.76e-22	exonic	-2.0166	72.2646	20.9748
chr10	6157835	6158843	+	ENSG00000134453.11	RBM17	8.4e-22	exonic	0.428851	986.876	1157.98
chr15	48634592	48635566	+	ENSG00000128951.9	DUT	8.69e-22	exonic	-1.16075	790.175	191.156
chr11	71791540	71791561	-	ENSG00000137497.13	NUMA1	9.78e-22	exonic	-1.67311	106.122	59.4117
chr11	74688662	74690076	+	ENSG00000118363.7	SPCS2	1.04e-21	exonic	-1.17932	230.246	76.9122
chr3	50618107	50622179	+	ENSG00000114735.5	HEMK1	1.05e-21	exonic	0.615897	820.291	1412.24
chr17	72199791	72199800	+	ENSG00000172809.8	RPL38	1.09e-21	exonic	-2.34876	58.436	13.6328
chr7	72467912	72468549	-	ENSG00000174353.13	STAG3L3	1.09e-21	exonic	-0.960388	348.347	344.389
chr4	174254650	174254820	-	ENSG00000164104.7	HMGB2	1.11e-21	exonic	0.256934	5690.77	3738.59
chr19	1272425	1272476	+	ENSG00000099622.9	CIRBP	1.15e-21	exonic	-0.383083	1629.75	1470.67
chr1	111493909	111495153	-	ENSG00000121931.11	LRIF1	1.18e-21	exonic	0.529968	797.5	924.132
chr11	71791503	71791509	-	ENSG00000137497.13	NUMA1	1.21e-21	exonic	-1.5724	143.515	86.2695
chr13	73301661	73301825	-	ENSG00000204899.5	MZT1	1.33e-21	exonic	0.782125	745.674	523.168
chr6	114257319	114261881	-	ENSG00000196591.7	HDAC2	1.48e-21	exonic	-0.71246	478.761	234.899
chr1	24974514	24974657	+	ENSG00000133226.12	SRRM1	1.51e-21	exonic	1.5796	65.2483	160.798
chr2	61763844	61764153	-	ENSG00000082898.12	XPO1	1.52e-21	exonic	1.69445	40.1872	76.5491
chr12	109535955	109536236	+	ENSG00000076248.6	UNG	1.54e-21	exonic	1.3187	121.258	88.7811
chr6	86387306	86387376	-	ENSG00000203875.6	SNHG5	1.59e-21	exonic	-1.54727	92.378	50.327
chr13	48611741	48612125	-	ENSG00000136143.9	SUCLA2	1.67e-21	exonic	0.706605	321.958	402.727
chr1	173834046	173834092	-	ENSG00000234741.3	GAS5	1.67e-21	exonic	-0.967615	335.368	250.508
chr5	179051412	179051585	-	ENSG00000169045.13	HNRNPH1	1.76e-21	exonic	-0.73327	430.654	216.364
chr7	26230080	26230612	-	ENSG00000122566.16	HNRNPA2B1	1.79e-21	exonic	0.571222	1444.12	1387.2
chr12	112457559	112457640	+	ENSG00000089248.6	ERP29	2.14e-21	exonic	-0.395006	1624.46	1207.95
chr11	58910777	58910969	+	ENSG00000166801.11	FAM111A	2.14e-21	exonic	1.42028	100.644	126.801
chr19	1272641	1272675	+	ENSG00000099622.9	CIRBP	2.3e-21	exonic	-0.574611	1256.99	996.06
chr12	112457640	112457698	+	ENSG00000089248.6	ERP29	2.47e-21	exonic	-0.391571	1535.34	1140.88
chr19	10795534	10795597	+	ENSG00000129351.13	ILF3	2.54e-21	exonic	-0.589687	1347.78	783.95
chr9	130211987	130213009	-	ENSG00000197958.8	RPL12	2.73e-21	exonic	-0.490145	750.018	715.148
chr17	26966704	26966918	-	ENSG00000007202.10	KIAA0100	2.81e-21	exonic	1.07964	97.6768	180.373
chr20	3904502	3907605	+	ENSG00000125779.17	PANK2	2.81e-21	exonic	0.861354	218.925	343.027
chr10	62553634	62554586	+	ENSG00000170312.11	CDK1	2.89e-21	exonic	-0.512932	2872.54	789.519
chr7	1064137	1066663	-	ENSG00000146540.10	C7orf50	2.93e-21	exonic	0.61056	409.283	570.881
chr1	154184209	154184608	-	ENSG00000143612.14	C1orf43	3.5e-21	exonic	-1.72604	179.713	62.1943
chr1	24975024	24975108	+	ENSG00000133226.12	SRRM1	3.93e-21	exonic	1.46962	46.4835	106.612
chr12	56435676	56435848	+	ENSG00000197728.5	RPS26	3.95e-21	exonic	-1.2308	244.506	111.817
chr11	62622092	62622151	-	ENSG00000255717.2	SNHG1	4.17e-21	exonic	-1.23022	155.79	70.9506
chr15	37183285	37183456	-	ENSG00000134138.15	MEIS2	4.23e-21	exonic	-0.885773	278.908	160.086
chr12	64841884	64844907	+	ENSG00000184575.7	XPOT	4.26e-21	exonic	-0.393336	5865.18	2695.33
chr10	79814689	79816570	+	ENSG00000138326.14	RPS24	4.7e-21	exonic	1.13895	103.604	276.349
chr4	103747793	103748001	-	ENSG00000109332.15	UBE2D3	4.71e-21	exonic	0.579822	449.602	586.874
chr6	4061381	4061888	+	ENSG00000112739.12	PRPF4B	4.78e-21	exonic	-0.474651	956.666	716.279
chr5	32601256	32601306	+	ENSG00000113387.7	SUB1	4.85e-21	exonic	-0.65933	1373.21	604.392
chr19	1272802	1272915	+	ENSG00000099622.9	CIRBP	4.92e-21	exonic	-0.400567	1505.96	1340.88
chr2	70883915	70889261	-	ENSG00000075340.18	ADD2	4.94e-21	exonic	0.413615	1056.71	2131.04
chr10	27060003	27060018	-	ENSG00000136754.12	ABI1	5.1e-21	exonic	1.50846	61.8972	208.755
chr17	43183354	43185146	+	ENSG00000136448.7	NMT1	5.54e-21	exonic	0.251761	3851.57	4087.43
chr12	69995305	69995345	+	ENSG00000166226.8	CCT2	6.11e-21	exonic	-1.2409	279.593	84.5647
chr1	173834485	173834490	-	ENSG00000234741.3	GAS5	7.6e-21	exonic	-1.27311	193.905	116.665
chr10	70096562	70096955	+	ENSG00000096746.13	HNRNPH3	9.03e-21	exonic	0.754898	309.702	279.595
chr16	29983362	29983461	+	ENSG00000149932.12	TMEM219	9.28e-21	exonic	-1.16707	155.476	83.1979
chr8	144679612	144679845	-	ENSG00000104529.13	EEF1D	9.53e-21	exonic	-1.16011	157.965	82.8429
chr2	238006576	238006803	+	ENSG00000198612.6	COPS8	9.6e-21	exonic	-0.631753	781.969	368.387
chr8	63927643	63927987	-	ENSG00000137563.7	GGH	9.88e-21	exonic	-0.97639	880.913	193.982
chr16	30075754	30075817	+	ENSG00000149925.12	ALDOA	1.13e-20	exonic	-0.251382	3666.99	2631.97
chr12	2027639	2027697	-	ENSG00000151062.10	CACNA2D4	1.16e-20	exonic	1.18915	62.8358	202.414
chr13	77618792	77619036	-	ENSG00000005810.13	MYCBP2	1.17e-20	exonic	-1.15372	182.52	96.1089
chr1	173833394	173833442	-	ENSG00000234741.3	GAS5	1.24e-20	exonic	0.362507	2806.28	4847.37
chr1	173834039	173834043	-	ENSG00000234741.3	GAS5	1.44e-20	exonic	-0.940817	201.01	152.043
chr2	70528112	70528539	-	ENSG00000035141.3	FAM136A	1.48e-20	exonic	0.788472	241.261	292.942
chr3	169710889	169711442	+	ENSG00000008952.12	SEC62	1.77e-20	exonic	-0.458127	1124.7	775.263
chr1	227864879	227865144	+	ENSG00000181450.13	ZNF678	1.78e-20	exonic	1.42538	57.1669	118.498
chr19	55899297	55899416	+	ENSG00000108107.8	RPL28	1.98e-20	exonic	-0.269074	14072.7	18627
chr15	41590267	41590979	+	ENSG00000247556.2	OIP5-AS1	1.98e-20	exonic	-0.297062	3008.94	2114.6
chr1	173835437	173835509	-	ENSG00000234741.3	GAS5	2.02e-20	exonic	-1.52219	89.5204	45.0975
chr4	109541811	109541868	+	ENSG00000109475.12	RPL34	2.06e-20	exonic	-0.752037	320.115	230.024
chr11	71791520	71791524	-	ENSG00000137497.13	NUMA1	2.13e-20	exonic	-1.59141	137.185	81.3676
chr20	34327062	34327111	-	ENSG00000131051.16	RBM39	2.22e-20	exonic	1.24058	64.7071	163.88
chr16	84812912	84813187	+	ENSG00000103194.11	USP10	2.53e-20	exonic	-0.63469	919.062	455.238
chr19	33072431	33072606	+	ENSG00000105185.7	PDCD5	2.58e-20	exonic	0.785534	226.8	290.841
chr14	39651954	39652422	+	ENSG00000100941.4	PNN	2.71e-20	exonic	-1.69399	271.386	69.7708
chr1	151027602	151028058	-	ENSG00000197622.8	CDC42SE1	2.86e-20	exonic	0.767764	312.101	497.623
chr1	67878549	67878898	-	ENSG00000142864.10	SERBP1	2.88e-20	exonic	-0.420771	4990.53	2655.72
chr4	129029037	129030056	+	ENSG00000138709.13	LARP1B	2.99e-20	exonic	-0.73271	428.974	265.33
chr1	51434366	51435571	+	ENSG00000123080.6	CDKN2C	3.04e-20	exonic	-0.303034	4040.93	2869.39
chr9	21994872	21995268	-	ENSG00000147889.12	CDKN2A	3.24e-20	exonic	1.27305	61.5732	140.869
chr20	45318079	45318418	-	ENSG00000172315.5	TP53RK	3.29e-20	exonic	1.02654	129.416	198.177
chr16	11929055	11931574	-	ENSG00000171490.8	RSL1D1	3.42e-20	exonic	0.259473	4470.38	6009.49
chr15	64385994	64386007	-	ENSG00000166797.6	FAM96A	3.54e-20	exonic	0.677264	353.969	380.314
chr16	3313883	3315665	+	ENSG00000006194.6	ZNF263	3.82e-20	exonic	1.08602	83.8531	201.329
chr8	68085746	68087721	-	ENSG00000066777.4	ARFGEF1	4.03e-20	exonic	0.842041	152.969	296.067
chr19	42373100	42373154	+	ENSG00000105372.2	RPS19	4.03e-20	exonic	0.160985	11275.4	13793.2
chr15	64434866	64435507	+	ENSG00000028528.10	SNX1	4.24e-20	exonic	0.74322	329.623	642.217
chr11	62639048	62639141	+	ENSG00000168003.12	SLC3A2	4.48e-20	exonic	0.651569	423.817	353.403
chr19	1274647	1274650	+	ENSG00000099622.9	CIRBP	4.49e-20	exonic	0.702312	289.002	527.612
chr7	97501748	97501779	-	ENSG00000070669.12	ASNS	4.56e-20	exonic	1.32821	155.795	139.881
chr11	43364226	43364530	+	ENSG00000166181.8	API5	4.73e-20	exonic	-0.726963	655.953	288.354
chr1	200817159	200819362	+	ENSG00000118200.10	CAMSAP2	4.79e-20	exonic	3.36052	15.7058	19.227
chr19	11561243	11561400	+	ENSG00000130175.5	PRKCSH	4.95e-20	exonic	-0.452416	856.631	746.695
chr7	93622584	93623222	-	ENSG00000105829.7	BET1	5.71e-20	exonic	-0.84282	407.849	230.689
chr1	36184495	36185073	-	ENSG00000142686.7	C1orf216	6.46e-20	exonic	-1.18617	180.309	75.4971
chr17	16343349	16343420	+	ENSG00000175061.13	C17orf76-AS1	6.78e-20	exonic	-0.699301	416.199	342.134
chr8	73942570	73942630	+	ENSG00000147601.9	TERF1	6.91e-20	exonic	1.42459	68.7567	120.524
chr5	138618678	138618834	+	ENSG00000015479.13	MATR3	7.11e-20	exonic	0.46197	775.621	976.23
chr2	55459823	55459824	+	ENSG00000143947.8	RPS27A	7.11e-20	exonic	-1.11384	327.729	168.524
chr2	38972059	38972194	-	ENSG00000115875.14	SRSF7	7.15e-20	exonic	-0.463408	1627.88	820.19
chr5	41731471	41731682	-	ENSG00000083720.8	OXCT1	7.38e-20	exonic	-1.10368	471.755	103.787
chr2	238006445	238006576	+	ENSG00000198612.6	COPS8	7.52e-20	exonic	-0.979947	475.465	173.644
chr1	24973569	24973699	+	ENSG00000133226.12	SRRM1	7.55e-20	exonic	1.3726	89.1161	190.061
chr11	17312786	17312912	+	ENSG00000070081.11	NUCB2	7.96e-20	exonic	-0.622109	495.349	313.558
chr19	55898404	55898599	+	ENSG00000108107.8	RPL28	7.96e-20	exonic	-1.19172	169.239	107.613
chr1	111489843	111491021	-	ENSG00000121931.11	LRIF1	8.32e-20	exonic	-0.570504	1299.14	928.312
chr1	35642919	35643000	-	ENSG00000116560.6	SFPQ	9.43e-20	exonic	0.579769	435.61	562.481
chr16	89755910	89756960	+	ENSG00000185324.17	CDK10	1.01e-19	exonic	0.568802	410.533	635.144
chrX	47050259	47050349	+	ENSG00000130985.12	UBA1	1.05e-19	exonic	-0.671959	455.46	246.445
chr21	27141314	27144771	+	ENSG00000154727.6	GABPA	1.05e-19	exonic	-0.696489	1976.15	1053.98
chr7	126986843	126988097	-	ENSG00000048405.5	ZNF800	1.08e-19	exonic	0.718504	438.101	647.831
chr12	112847397	112847400	-	ENSG00000089009.11	RPL6	1.1e-19	exonic	-0.756139	328.927	210.422
chr15	41590979	41598732	+	ENSG00000247556.2	OIP5-AS1	1.1e-19	exonic	0.331317	13603.4	11869.7
chr19	8026496	8028042	-	ENSG00000066044.9	ELAVL1	1.22e-19	exonic	-0.276122	4725.13	2698.01
chr2	55459654	55459813	+	ENSG00000143947.8	RPS27A	1.24e-19	exonic	-0.929581	321.798	187.785
chr1	227843529	227850162	+	ENSG00000181450.13	ZNF678	1.31e-19	exonic	-1.5086	326.23	140.307
chr7	97501720	97501748	-	ENSG00000070669.12	ASNS	1.47e-19	exonic	0.926902	275.34	187.022
chr1	154184608	154184795	-	ENSG00000143612.14	C1orf43	1.5e-19	exonic	-0.74139	332.565	227.922
chr5	134076752	134077213	+	ENSG00000164615.3	CAMLG	1.74e-19	exonic	0.534279	1029.5	1748.04
chr11	68381006	68381350	+	ENSG00000110075.10	PPP6R3	1.83e-19	exonic	-1.19212	458.668	161.079
chr1	40036768	40036847	-	ENSG00000090621.9	PABPC4	1.94e-19	exonic	0.761791	195.948	340.456
chr11	58910331	58910419	+	ENSG00000166801.11	FAM111A	1.94e-19	exonic	1.38762	68.4879	84.9433
chr22	19439523	19442271	-	ENSG00000070010.14	UFD1L	1.98e-19	exonic	0.628509	419.581	446.006
chr12	112847390	112847397	-	ENSG00000089009.11	RPL6	2.2e-19	exonic	-0.745873	329.862	212.521
chr6	42854844	42854897	+	ENSG00000146223.10	RPL7L1	2.39e-19	exonic	-1.12341	1027.73	440.788
chr5	139007136	139007271	+	ENSG00000131508.11	UBE2D2	2.42e-19	exonic	-0.960847	403.592	195.997
chr11	62622604	62622646	-	ENSG00000255717.2	SNHG1	2.45e-19	exonic	0.433026	757.897	1048.76
chr5	32601110	32601161	+	ENSG00000113387.7	SUB1	2.53e-19	exonic	0.260067	4251.18	3229.88
chr2	190647328	190647739	-	ENSG00000128699.9	ORMDL1	2.89e-19	exonic	0.669164	292.04	451.205
chr7	25164868	25164879	-	ENSG00000172115.4	CYCS	2.91e-19	exonic	0.750553	485.352	375.061
chr10	127524672	127525122	+	ENSG00000107949.12	BCCIP	2.97e-19	exonic	-0.544578	1409.59	763.819
chr4	76407217	76407295	-	ENSG00000163743.9	RCHY1	3.08e-19	exonic	-2.35343	79.1517	9.78748
chr12	56510415	56510416	+	ENSG00000229117.4	RPL41	3.09e-19	exonic	-1.11032	164.286	83.8853
chr3	156865584	156865909	-	ENSG00000163660.7	CCNL1	3.13e-19	exonic	-0.712957	421.826	281.69
chr12	112847409	112847418	-	ENSG00000089009.11	RPL6	3.14e-19	exonic	-0.951958	212.391	118.491
chr16	587639	589858	+	ENSG00000103326.6	CAPN15	3.24e-19	exonic	-0.726601	985.539	494.451
chr1	24975108	24975349	+	ENSG00000133226.12	SRRM1	3.24e-19	exonic	0.883804	153.912	234.168
chr17	72199813	72199831	+	ENSG00000172809.8	RPL38	3.44e-19	exonic	-0.802604	349.047	240.08
chr12	1993408	1993487	-	ENSG00000151062.10	CACNA2D4	3.47e-19	exonic	1.21628	82.2447	269.237
chr1	173833812	173833842	-	ENSG00000234741.3	GAS5	3.49e-19	exonic	0.317328	3057.82	5139.93
chr8	146017629	146017650	-	ENSG00000161016.11	RPL8	3.53e-19	exonic	-0.82863	314.64	205.512
chr1	173834570	173834608	-	ENSG00000234741.3	GAS5	3.56e-19	exonic	-0.672199	338.928	309.692
chr4	119644178	119644675	-	ENSG00000150961.10	SEC24D	3.58e-19	exonic	-0.673325	510.723	253.79
chr17	7788482	7788527	-	ENSG00000183011.9	LSMD1	3.69e-19	exonic	1.05046	112.743	168.49
chr20	61437237	61438624	+	ENSG00000060491.12	OGFR	3.87e-19	exonic	-0.88824	275.757	134.921
chr17	37705193	37706443	+	ENSG00000167258.9	CDK12	3.97e-19	exonic	1.09988	84.4783	160.461
chr16	54957192	54957496	-	ENSG00000245694.4	CRNDE	3.97e-19	exonic	0.653046	326.344	510.719
chr12	16056376	16056412	+	ENSG00000023734.6	STRAP	4.08e-19	exonic	-2.46228	71.5945	9.08858
chr20	34301125	34301215	-	ENSG00000131051.16	RBM39	4.72e-19	exonic	0.720234	219.22	385.9
chr8	92006023	92007751	-	ENSG00000155099.3	TMEM55A	5.04e-19	exonic	-1.73454	125.195	33.9006
chr1	78414089	78414367	-	ENSG00000162613.12	FUBP1	5.14e-19	exonic	-0.73765	414.891	185.253
chr17	78403840	78403952	+	ENSG00000173818.12	ENDOV	5.32e-19	exonic	-0.813243	254.439	283.884
chr12	56510373	56510415	+	ENSG00000229117.4	RPL41	5.36e-19	exonic	-1.0975	165.543	85.2822
chr7	23544938	23545077	-	ENSG00000164548.6	TRA2A	5.38e-19	exonic	-1.54763	216.139	59.0477
chr19	55898652	55898978	+	ENSG00000108107.8	RPL28	5.47e-19	exonic	-0.749446	377.032	326.476
chr1	91380896	91381741	-	ENSG00000122482.16	ZNF644	5.69e-19	exonic	-1.0027	344.744	150.631
chr20	34301239	34301288	-	ENSG00000131051.16	RBM39	6.18e-19	exonic	0.829405	160.773	305.54
chr4	185616155	185616282	-	ENSG00000151725.7	MLF1IP	6.64e-19	exonic	-1.1609	400.876	68.8622
chr12	112847400	112847409	-	ENSG00000089009.11	RPL6	6.78e-19	exonic	-0.780573	312.922	196.785
chr5	64813646	64814161	-	ENSG00000123219.8	CENPK	7.03e-19	exonic	-1.86071	243.957	15.381
chr19	56667169	56668677	+	ENSG00000167685.10	ZNF444	7.33e-19	exonic	0.80237	177.443	371.177
chr11	67933873	67934448	-	ENSG00000110066.10	SUV420H1	8.07e-19	exonic	-0.845492	252.265	176.155
chr7	74528329	74528505	+	ENSG00000174428.12	GTF2IRD2B	8.13e-19	exonic	-2.78616	26.3781	13.2799
chr2	32530935	32532172	+	ENSG00000119820.6	YIPF4	8.63e-19	exonic	-0.758765	498.957	356.641
chr11	71791524	71791540	-	ENSG00000137497.13	NUMA1	8.94e-19	exonic	-1.6056	130.867	76.8429
chr15	40727615	40727755	+	ENSG00000128928.4	IVD	9.37e-19	exonic	0.9671	110.873	217.117
chr12	82752457	82752565	-	ENSG00000133773.7	CCDC59	9.37e-19	exonic	1.19461	72.2337	142.607
chr12	1995165	1995205	-	ENSG00000151062.10	CACNA2D4	9.37e-19	exonic	1.12097	64.706	198.897
chr5	179048843	179048977	-	ENSG00000169045.13	HNRNPH1	9.4e-19	exonic	0.552011	1350.75	1626.02
chr12	120637953	120638521	-	ENSG00000089157.11	RPLP0	9.56e-19	exonic	-1.07003	156.756	91.2293
chr3	47950757	47951731	-	ENSG00000047849.17	MAP4	9.67e-19	exonic	-1.82603	74.1459	22.7223
chr17	16367032	16367164	+	ENSG00000175061.13	C17orf76-AS1	1.01e-18	exonic	0.957348	96.4125	247.504
chr19	39109833	39109835	+	ENSG00000178982.5	EIF3K	1.03e-18	exonic	-1.41024	348.141	131.541
chr2	232577999	232578175	+	ENSG00000187514.10	PTMA	1.03e-18	exonic	-0.621373	5742.37	3406.64
chr6	170891353	170891936	-	ENSG00000071994.6	PDCD2	1.06e-18	exonic	-0.507721	718.022	496.329
chr6	142540204	142540388	+	ENSG00000009844.11	VTA1	1.21e-18	exonic	-0.83652	379.543	180.721
chr14	45584059	45584799	+	ENSG00000185246.13	PRPF39	1.27e-18	exonic	-0.650204	550.947	326.385
chr17	16344523	16344539	+	ENSG00000175061.13	C17orf76-AS1	1.34e-18	exonic	-1.17531	207.808	122.604
chr19	49605442	49605667	+	ENSG00000104852.10	SNRNP70	1.38e-18	exonic	0.431129	1020.22	1521.18
chr19	42364359	42364515	+	ENSG00000105372.2	RPS19	1.42e-18	exonic	-1.18787	163.906	82.8256
chr6	170887594	170887744	-	ENSG00000071994.6	PDCD2	1.43e-18	exonic	-0.839869	270.735	147.508
chr4	83275999	83276047	-	ENSG00000138668.14	HNRNPD	1.44e-18	exonic	1.04083	111.187	147.512
chr8	42390329	42390478	-	ENSG00000168575.5	SLC20A2	1.48e-18	exonic	0.831889	175.937	264.947
chr5	115628415	115628613	+	ENSG00000145781.4	COMMD10	1.49e-18	exonic	-0.814347	562.21	252.282
chr2	170429505	170430178	-	ENSG00000138399.13	FASTKD1	1.51e-18	exonic	0.934198	191.718	303.308
chr19	1272599	1272603	+	ENSG00000099622.9	CIRBP	1.62e-18	exonic	-0.38893	1102.49	980.79
chr7	56118981	56119006	-	ENSG00000146733.9	PSPH	1.77e-18	exonic	0.933858	183.432	158.693
chr17	41150450	41150452	+	ENSG00000131469.8	RPL27	1.89e-18	exonic	-0.762636	301.324	197.155
chr17	41150435	41150450	+	ENSG00000131469.8	RPL27	1.94e-18	exonic	-0.766801	301.651	196.805
chr22	40719364	40731811	+	ENSG00000100354.16	TNRC6B	2.19e-18	exonic	0.6648	742.926	1169.25
chr8	92072136	92075974	-	ENSG00000253738.1	GS1-251I9.4	2.27e-18	exonic	0.795867	194.126	280.317
chr18	674039	674160	-	ENSG00000132199.14	ENOSF1	2.31e-18	exonic	-0.955307	374.829	159.3
chr2	38976315	38976488	-	ENSG00000115875.14	SRSF7	2.34e-18	exonic	0.562085	988.146	947.667
chr1	62915916	62917473	+	ENSG00000162607.8	USP1	2.48e-18	exonic	-0.335216	4167.12	1579.19
chr11	67049423	67049537	+	ENSG00000173020.6	ADRBK1	2.79e-18	exonic	1.05942	77.2828	190.182
chr10	5488573	5488821	+	ENSG00000173848.14	NET1	3.03e-18	exonic	2.45044	29.5066	73.8779
chr12	53714476	53714984	-	ENSG00000094914.8	AAAS	3.52e-18	exonic	0.839416	167.414	238.732
chr14	20917716	20919038	-	ENSG00000092094.6	OSGEP	3.7e-18	exonic	0.615766	358.673	499.82
chr6	74210424	74210646	+	ENSG00000135297.11	MTO1	4.06e-18	exonic	-0.489038	1050.85	518.002
chr4	56291971	56292339	+	ENSG00000134851.8	TMEM165	4.85e-18	exonic	-1.17191	485.101	165.805
chr12	1965349	1965395	-	ENSG00000151062.10	CACNA2D4	4.91e-18	exonic	1.08056	92.536	275.852
chr12	121769231	121772975	-	ENSG00000089053.8	ANAPC5	5.16e-18	exonic	0.684817	963.633	1407.16
chr17	48828107	48828208	+	ENSG00000108848.11	LUC7L3	5.39e-18	exonic	0.390949	801.525	1261.36
chr15	52203349	52204335	+	ENSG00000138594.8	TMOD3	5.44e-18	exonic	-0.621829	552.489	293.598
chr14	39651512	39651954	+	ENSG00000100941.4	PNN	6.05e-18	exonic	-1.31966	593.435	200.251
chr19	1610189	1610499	-	ENSG00000071564.10	TCF3	6.16e-18	exonic	0.346364	1062.23	1437.92
chr2	3518578	3521518	-	ENSG00000182551.9	ADI1	6.62e-18	exonic	0.825983	165.195	243.62
chr4	39460535	39460542	-	ENSG00000163682.11	RPL9	6.75e-18	exonic	-1.21076	140.479	70.2466
chr19	8023462	8025800	-	ENSG00000066044.9	ELAVL1	6.86e-18	exonic	0.470246	732.486	645.694
chr1	70726919	70727956	-	ENSG00000118454.8	ANKRD13C	7.03e-18	exonic	-1.09405	185.915	87.0504
chr1	26863415	26863460	+	ENSG00000117676.9	RPS6KA1	7.13e-18	exonic	-0.601398	528.37	299.595
chr19	1272549	1272551	+	ENSG00000099622.9	CIRBP	7.25e-18	exonic	-0.387527	1076.99	958.44
chr8	101734264	101734280	-	ENSG00000070756.9	PABPC1	7.34e-18	exonic	-0.481835	2142.17	1765.71
chr4	17629793	17632546	+	ENSG00000118579.7	MED28	7.52e-18	exonic	0.400012	857.666	1336.94
chr6	64292331	64293492	+	ENSG00000112245.6	PTP4A1	7.74e-18	exonic	0.468108	821.172	640.331
chr2	55461966	55462059	+	ENSG00000143947.8	RPS27A	7.74e-18	exonic	0.201632	11503.8	13364.9
chr2	675775	676238	-	ENSG00000151353.10	TMEM18	8.07e-18	exonic	-0.890039	238.688	139.11
chr17	53031466	53032510	-	ENSG00000166260.6	COX11	8.39e-18	exonic	1.08143	171.017	240.933
chr1	26872342	26872526	+	ENSG00000117676.9	RPS6KA1	8.57e-18	exonic	0.555989	409.58	505.49
chr11	62619908	62620080	-	ENSG00000255717.2	SNHG1	9.12e-18	exonic	0.346376	2110.84	2657.23
chr5	40714576	40715237	-	ENSG00000113638.8	TTC33	9.13e-18	exonic	-1.64164	265.286	58.4146
chr19	49611078	49611736	+	ENSG00000104852.10	SNRNP70	9.26e-18	exonic	-0.203306	7046.18	7182.39
chr9	19380234	19380252	-	ENSG00000137154.8	RPS6	9.49e-18	exonic	-1.58664	80.4234	32.1609
chr22	46615911	46616554	+	ENSG00000186951.12	PPARA	9.99e-18	exonic	-1.80262	61.544	25.8687
chr17	33455771	33458365	-	ENSG00000073536.13	NLE1	1.02e-17	exonic	0.390888	1120.5	1175.97
chr7	132469628	132469643	-	ENSG00000106554.7	CHCHD3	1.14e-17	exonic	-1.97775	74.7641	15.3799
chr14	65543381	65543910	-	ENSG00000125952.14	MAX	1.22e-17	exonic	0.772715	180.912	293.616
chr1	71531435	71532458	-	ENSG00000132485.8	ZRANB2	1.23e-17	exonic	0.486592	664.893	638.892
chr12	88442234	88443002	+	ENSG00000133641.13	C12orf29	1.27e-17	exonic	-0.958848	311.896	95.4243
chr7	75933044	75933118	+	ENSG00000106211.8	HSPB1	1.28e-17	exonic	-0.46888	746.681	560.746
chr19	1474477	1474882	-	ENSG00000119559.11	C19orf25	1.34e-17	exonic	-0.574628	680.989	408.277
chr11	20530254	20530799	+	ENSG00000185238.8	PRMT3	1.34e-17	exonic	-0.943324	627.734	223.136
chr14	23536522	23537571	-	ENSG00000100813.10	ACIN1	1.38e-17	exonic	0.480098	1111.7	1664.15
chr2	198283519	198283619	-	ENSG00000115524.11	SF3B1	1.38e-17	exonic	1.08776	74.1229	171.263
chr12	44187527	44189295	-	ENSG00000151239.9	TWF1	1.41e-17	exonic	-0.964917	625.064	254.957
chr7	26230612	26230748	-	ENSG00000122566.16	HNRNPA2B1	1.44e-17	exonic	0.504703	1499.62	1377.18
chr8	110356828	110358181	+	ENSG00000120533.8	ENY2	1.61e-17	exonic	0.782146	418.77	609.68
chr16	47733656	47734254	+	ENSG00000102893.11	PHKB	1.62e-17	exonic	-0.964255	386.067	249.58
chr4	177241370	177243320	+	ENSG00000129128.8	SPCS3	1.62e-17	exonic	0.821661	234.682	239.51
chr3	195243182	195243473	-	ENSG00000184203.3	PPP1R2	1.65e-17	exonic	-1.85495	245.646	63.294
chr9	107535457	107536291	+	ENSG00000165028.7	NIPSNAP3B	1.68e-17	exonic	-0.910861	196.295	384.735
chr2	272191	272305	+	ENSG00000143727.11	ACP1	1.69e-17	exonic	0.621726	321.738	452.009
chr1	192984888	192985123	-	ENSG00000116750.9	UCHL5	1.73e-17	exonic	-1.36615	188.819	36.354
chr8	145532719	145532881	+	ENSG00000185122.6	HSF1	1.75e-17	exonic	1.04048	78.5176	183.863
chr19	41770235	41770276	+	ENSG00000105323.12	HNRNPUL1	1.8e-17	exonic	-1.22986	148.218	55.2337
chr8	145678843	145683024	-	ENSG00000187954.8	CYHR1	2.08e-17	exonic	0.352487	2073.76	3652.69
chr11	6616304	6621149	-	ENSG00000132275.6	RRP8	2.09e-17	exonic	0.633846	397.283	485.217
chr2	26513280	26513332	+	ENSG00000138029.9	HADHB	2.13e-17	exonic	-1.03854	186.993	131.713
chr6	5260966	5260975	-	ENSG00000214113.6	LYRM4	2.29e-17	exonic	-0.859388	239.958	146.45
chr20	34301288	34301329	-	ENSG00000131051.16	RBM39	2.3e-17	exonic	0.918611	121.803	246.47
chr9	21993880	21994026	-	ENSG00000147889.12	CDKN2A	2.4e-17	exonic	1.22019	61.2437	135.248
chr11	62621375	62621440	-	ENSG00000255717.2	SNHG1	2.47e-17	exonic	-0.781352	282.391	176.159
chr5	43175836	43175937	+	ENSG00000172262.7	ZNF131	2.53e-17	exonic	-0.952251	353.363	187.577
chr9	140445650	140446430	+	ENSG00000182154.7	MRPL41	2.57e-17	exonic	0.554006	718.063	778.919
chr8	144669022	144669734	-	ENSG00000104529.13	EEF1D	2.69e-17	exonic	-0.547329	980.124	791.957
chr12	118564285	118564468	-	ENSG00000176834.9	VSIG10	2.7e-17	exonic	1.32391	52.7524	112.557
chr17	75398661	75398785	+	ENSG00000184640.13	2009-09-01	2.8e-17	exonic	-0.494177	884.897	719.117
chr19	54868575	54868956	-	ENSG00000167613.11	LAIR1	3.19e-17	exonic	0.441385	573.446	1025.94
chr1	150192762	150192839	-	ENSG00000143401.10	ANP32E	3.35e-17	exonic	-0.724713	769.459	200.955
chr11	85371641	85372109	-	ENSG00000137504.9	CREBZF	3.44e-17	exonic	-1.25785	266.32	100.284
chr11	943099	943314	+	ENSG00000183020.9	AP2A2	3.44e-17	exonic	-3.07896	41.1725	4.5439
chr17	7126184	7126350	+	ENSG00000072778.15	ACADVL	3.7e-17	exonic	0.301484	1486.45	1987.63
chr10	13360079	13360082	-	ENSG00000086475.10	SEPHS1	3.74e-17	exonic	-1.88705	107.341	19.2259
chr5	110097967	110098484	+	ENSG00000164209.12	SLC25A46	3.82e-17	exonic	-0.723702	1284.56	595.672
chr7	99697716	99697835	-	ENSG00000166508.13	MCM7	3.91e-17	exonic	0.601662	477.843	318.784
chr3	47951878	47953911	-	ENSG00000047849.17	MAP4	4.35e-17	exonic	-1.36419	128.179	54.1721
chr7	44619502	44620691	-	ENSG00000158604.10	TMED4	4.4e-17	exonic	-0.585583	574.009	425.689
chr1	2325443	2327046	+	ENSG00000157916.14	RER1	4.49e-17	exonic	0.396074	1163.81	1702.1
chr4	76452424	76455236	+	ENSG00000174796.8	THAP6	4.83e-17	exonic	-0.745945	670.986	461.719
chr19	49605375	49605430	+	ENSG00000104852.10	SNRNP70	4.85e-17	exonic	0.456328	532.348	813.504
chr3	53258729	53259625	-	ENSG00000163931.11	TKT	4.85e-17	exonic	-0.769834	238.682	197.162
chr12	1995388	1995539	-	ENSG00000151062.10	CACNA2D4	5.11e-17	exonic	1.03785	138.078	398.059
chr6	18264772	18265054	-	ENSG00000124795.10	DEK	5.18e-17	exonic	1.19327	85.7509	98.593
chr5	82352585	82352702	-	ENSG00000174695.5	TMEM167A	5.42e-17	exonic	-1.6371	925.123	264.134
chr2	152331902	152332136	+	ENSG00000080345.13	RIF1	5.58e-17	exonic	-1.88861	182.669	31.1118
chr18	10550517	10550798	+	ENSG00000134265.8	NAPG	5.83e-17	exonic	-1.18192	183.676	60.4723
chr11	72553661	72554719	+	ENSG00000168010.6	ATG16L2	6.23e-17	exonic	1.38098	34.2329	142.63
chr9	139619685	139620556	-	ENSG00000233016.2	SNHG7	6.51e-17	exonic	-1.12684	114.628	87.0399
chr10	94109594	94110055	+	ENSG00000198060.5	2005-03-01	6.77e-17	exonic	1.15679	99.5344	191.364
chr5	110462643	110466200	+	ENSG00000134987.7	WDR36	7.13e-17	exonic	-0.33713	3091.96	1595.56
chr14	23540635	23540747	-	ENSG00000100813.10	ACIN1	7.25e-17	exonic	-0.613634	401.746	290.463
chr12	64818962	64819117	+	ENSG00000184575.7	XPOT	7.25e-17	exonic	0.976262	132.577	147.831
chr17	53029473	53031021	-	ENSG00000166260.6	COX11	7.49e-17	exonic	0.916027	141.347	180.339
chr2	62115748	62115791	-	ENSG00000115484.10	CCT4	7.61e-17	exonic	0.533543	457.145	540.688
chr10	95660508	95662490	+	ENSG00000176273.10	SLC35G1	8.54e-17	exonic	-0.894395	358.644	154.151
chr14	23538241	23538537	-	ENSG00000100813.10	ACIN1	8.55e-17	exonic	0.528606	397.96	624.606
chr12	72317142	72317425	+	ENSG00000121749.11	TBC1D15	8.6e-17	exonic	-1.46466	201.356	115.574
chr5	43068217	43068319	+	ENSG00000172262.7	ZNF131	8.69e-17	exonic	0.806603	150.448	257.624
chr4	100871425	100871456	-	ENSG00000164032.7	H2AFZ	8.72e-17	exonic	0.979953	194.454	153.151
chr2	210884685	210884824	+	ENSG00000197713.10	RPE	8.76e-17	exonic	-0.783294	514.255	160.767
chr2	191827896	191830278	+	ENSG00000115419.8	GLS	8.84e-17	exonic	1.1936	332.906	477.068
chr8	53535018	53535888	-	ENSG00000023287.8	RB1CC1	9.14e-17	exonic	-0.698303	320.406	231.764
chr1	35644847	35646246	-	ENSG00000116560.6	SFPQ	9.25e-17	exonic	0.438242	1748.56	2023.11
chr17	7788527	7788556	-	ENSG00000183011.9	LSMD1	9.58e-17	exonic	1.07519	91.7075	140.533
chr5	98191435	98191448	-	ENSG00000153922.6	CHD1	1.11e-16	exonic	-1.81816	113.916	24.1064
chr14	21678740	21678771	-	ENSG00000092199.13	HNRNPC	1.12e-16	exonic	-0.934992	464.076	198.267
chr12	1963203	1963210	-	ENSG00000151062.10	CACNA2D4	1.14e-16	exonic	1.16704	53.7029	170.571
chr5	68647552	68647756	-	ENSG00000085231.9	TAF9	1.15e-16	exonic	-1.1388	513.29	201.718
chr3	123675930	123677747	-	ENSG00000175455.10	CCDC14	1.16e-16	exonic	-0.889423	255.079	117.428
chr11	64538935	64539079	-	ENSG00000168066.16	SF1	1.18e-16	exonic	0.629081	273.239	387.634
chr5	179048036	179048242	-	ENSG00000169045.13	HNRNPH1	1.18e-16	exonic	0.663107	1655.59	2137.37
chr6	170886681	170886805	-	ENSG00000071994.6	PDCD2	1.19e-16	exonic	0.305045	1661.02	1921.87
chr16	31195529	31195717	+	ENSG00000089280.14	FUS	1.21e-16	exonic	-0.270934	3935.12	2140.17
chr5	82352545	82352585	-	ENSG00000174695.5	TMEM167A	1.21e-16	exonic	-1.95766	386.743	84.7435
chr17	47676247	47676858	-	ENSG00000121067.13	SPOP	1.25e-16	exonic	-0.58953	515.728	349.217
chr17	75398140	75398171	+	ENSG00000184640.13	2009-09-01	1.26e-16	exonic	-0.563658	464.513	357.621
chr16	31195181	31195323	+	ENSG00000089280.14	FUS	1.28e-16	exonic	-0.267545	5026.93	2757.85
chr1	109351404	109352148	+	ENSG00000116266.6	STXBP3	1.28e-16	exonic	-0.742037	621.473	415.459
chr12	93976798	93977263	+	ENSG00000120833.9	SOCS2	1.33e-16	exonic	1.38133	32.3536	139.818
chr19	10369198	10369284	+	ENSG00000105364.9	MRPL4	1.46e-16	exonic	0.935458	122.793	169.877
chr12	1955759	1955855	-	ENSG00000151062.10	CACNA2D4	1.5e-16	exonic	0.880306	126.864	329.1
chr8	133824133	133824561	+	ENSG00000129292.16	PHF20L1	1.56e-16	exonic	-1.76339	81.049	20.9738
chr3	81539083	81539614	-	ENSG00000114480.8	GBE1	1.67e-16	exonic	-0.49686	1588.82	747.579
chr11	62638216	62638285	+	ENSG00000168003.12	SLC3A2	1.69e-16	exonic	0.642496	349.317	290.491
chr4	3241572	3245667	+	ENSG00000197386.6	HTT	1.69e-16	exonic	0.369665	1184.16	1474.09
chr19	42427245	42427385	+	ENSG00000076928.13	ARHGEF1	1.72e-16	exonic	2.35064	9.42038	49.6349
chr7	1067893	1067975	-	ENSG00000146540.10	C7orf50	1.72e-16	exonic	0.669245	300.868	440.4
chr5	141319711	141321612	+	ENSG00000081791.4	KIAA0141	1.76e-16	exonic	0.62114	285.453	517.883
chr4	100871404	100871411	-	ENSG00000164032.7	H2AFZ	1.85e-16	exonic	0.600543	1403.6	827.129
chr5	133942427	133942491	-	ENSG00000152700.9	SAR1B	1.93e-16	exonic	-1.04591	225.513	75.499
chr4	95210855	95211050	+	ENSG00000163104.13	SMARCAD1	1.93e-16	exonic	-1.0722	286.645	106.545
chr8	54963684	54963706	-	ENSG00000120992.13	LYPLA1	1.97e-16	exonic	0.636402	845.147	774.342
chr12	6644467	6644635	+	ENSG00000111640.10	GAPDH	2.08e-16	exonic	-1.4133	105.536	36.7094
chr17	75398171	75398182	+	ENSG00000184640.13	2009-09-01	2.16e-16	exonic	-0.547863	480.539	374.061
chr1	173833583	173833621	-	ENSG00000234741.3	GAS5	2.16e-16	exonic	-0.485043	842.59	885.528
chr7	33075545	33075581	-	ENSG00000122643.14	NT5C3A	2.17e-16	exonic	0.929767	133.493	191.549
chr2	96937383	96939087	+	ENSG00000144021.2	CIAO1	2.21e-16	exonic	0.319359	2831.76	3042.51
chr1	202128597	202129119	-	ENSG00000143851.11	PTPN7	2.22e-16	exonic	-0.721018	374.764	163.245
chr19	48684026	48686349	-	ENSG00000105483.12	CARD8	2.23e-16	exonic	1.2518	54.3559	132.53
chr1	46749838	46750102	-	ENSG00000132128.12	LRRC41	2.28e-16	exonic	-3.49866	23.552	3.4959
chr17	75398497	75398531	+	ENSG00000184640.13	2009-09-01	2.38e-16	exonic	-0.501854	710.737	572.967
chr1	145509451	145513536	+	ENSG00000131795.8	RBM8A	2.53e-16	exonic	0.406673	3199.41	3361.08
chr5	133307642	133308416	-	ENSG00000213585.6	VDAC1	2.65e-16	exonic	-0.193116	8975.19	6151.23
chr4	57896938	57897502	-	ENSG00000163453.7	IGFBP7	2.66e-16	exonic	-0.363447	1595.41	1091.31
chr5	138651782	138651837	+	ENSG00000015479.13	MATR3	2.73e-16	exonic	0.257248	2148.55	2338.98
chr10	100188912	100189329	-	ENSG00000107521.14	HPS1	2.74e-16	exonic	-0.801682	295.471	215.739
chr4	56318405	56318625	+	ENSG00000134851.8	TMEM165	2.74e-16	exonic	1.90147	21.6752	57.3384
chr1	224345852	224345884	+	ENSG00000143756.7	FBXO28	2.89e-16	exonic	-1.58334	105.522	27.6117
chr11	118889040	118889376	-	ENSG00000118181.6	RPS25	3.14e-16	exonic	-0.648109	1146.71	897.046
chr5	21473465	21474548	+	ENSG00000183666.12	GUSBP1	3.16e-16	exonic	-1.02682	283.74	139.458
chr22	39773602	39773916	+	ENSG00000100321.10	SYNGR1	3.18e-16	exonic	-0.746579	399.934	265.374
chr13	21721530	21721552	+	ENSG00000150459.8	SAP18	3.42e-16	exonic	-0.430121	811.466	758.489
chr16	56484998	56485263	-	ENSG00000167005.9	NUDT21	3.43e-16	exonic	0.391783	1203.09	968.949
chr9	107513236	107513447	+	ENSG00000136783.9	NIPSNAP3A	3.46e-16	exonic	0.398181	1660.81	2550.09
chr21	34727621	34727997	+	ENSG00000142166.8	IFNAR1	3.46e-16	exonic	-0.488361	885.604	622.332
chr17	7126350	7126425	+	ENSG00000072778.15	ACADVL	3.55e-16	exonic	0.345768	989.48	1369.54
chr17	16344504	16344523	+	ENSG00000175061.13	C17orf76-AS1	3.55e-16	exonic	-1.04359	180.176	116.362
chr6	111215264	111216916	+	ENSG00000123505.10	AMD1	3.57e-16	exonic	-0.406939	6068.45	2931.97
chr1	173833768	173833812	-	ENSG00000234741.3	GAS5	3.87e-16	exonic	-0.36314	1035.77	1183.65
chr19	39926581	39926588	-	ENSG00000105193.4	RPS16	3.99e-16	exonic	-1.56002	94.3729	37.7336
chrX	131338677	131339476	-	ENSG00000123728.5	RAP2C	4.11e-16	exonic	-0.727665	461.123	193.97
chr3	23848727	23848912	+	ENSG00000170142.7	UBE2E1	4.15e-16	exonic	0.49025	961.71	969.242
chr17	65977551	65977878	+	ENSG00000171634.12	BPTF	4.19e-16	exonic	-1.07272	140.044	78.2953
chr11	1993788	1993988	+	ENSG00000214026.6	MRPL23	4.2e-16	exonic	1.73549	23.5452	66.4139
chr20	35869820	35869821	+	ENSG00000118705.12	RPN2	4.52e-16	exonic	-0.507317	842.784	450.199
chr6	36767743	36767847	-	ENSG00000124772.7	CPNE5	4.68e-16	exonic	-3.37616	39.1984	6.28821
chr1	243288194	243288465	-	ENSG00000143702.11	CEP170	4.71e-16	exonic	-0.924332	216.999	106.971
chr11	58910419	58910442	+	ENSG00000166801.11	FAM111A	4.73e-16	exonic	1.48859	47.4358	63.2767
chr6	136590278	136590348	-	ENSG00000029363.11	BCLAF1	4.77e-16	exonic	0.989458	133.343	200.608
chr9	127624240	127624260	-	ENSG00000136942.10	RPL35	4.86e-16	exonic	-1.61841	103.121	36.324
chr15	64386007	64386052	-	ENSG00000166797.6	FAM96A	4.86e-16	exonic	0.660391	290.876	311.432
chr17	65718744	65718753	+	ENSG00000130935.5	NOL11	5.22e-16	exonic	-0.768787	362.769	137.007
chr13	37583452	37583629	-	ENSG00000102710.15	SUPT20H	5.43e-16	exonic	-1.90954	62.1952	17.1296
chr5	32585676	32585693	+	ENSG00000113387.7	SUB1	5.55e-16	exonic	0.571889	849.137	823.248
chr4	37863634	37864558	+	ENSG00000169299.9	PGM2	5.57e-16	exonic	-0.850371	314.956	112.192
chr18	672745	673076	-	ENSG00000132199.14	ENOSF1	5.63e-16	exonic	0.59588	376.289	441.398
chr16	58049016	58051237	+	ENSG00000103005.7	USB1	5.66e-16	exonic	0.787184	189.092	229.657
chr1	32384730	32384773	-	ENSG00000184007.13	PTP4A2	5.74e-16	exonic	-0.530701	945.269	638.962
chr7	99687369	99687861	+	ENSG00000168090.5	COPS6	5.77e-16	exonic	1.01514	92.6168	161.484
chr17	75398637	75398661	+	ENSG00000184640.13	2009-09-01	5.98e-16	exonic	-0.554408	625.769	486.214
chr2	242380971	242386564	+	ENSG00000006607.9	FARP2	6.05e-16	exonic	-0.493508	2026.26	1157.63
chr3	23930750	23930917	+	ENSG00000170142.7	UBE2E1	6.08e-16	exonic	-1.825	79.7895	17.4759
chr4	103718513	103718523	-	ENSG00000109332.15	UBE2D3	6.15e-16	exonic	-0.583272	963.426	583.095
chr7	1177853	1177876	-	ENSG00000146540.10	C7orf50	6.22e-16	exonic	-0.936263	217.428	110.809
chr1	11085607	11085796	+	ENSG00000120948.11	TARDBP	6.28e-16	exonic	1.89026	20.4177	49.9765
chr12	118810452	118810694	-	ENSG00000135090.9	TAOK3	6.36e-16	exonic	0.476372	381.332	881.564
chr16	66754795	66757277	-	ENSG00000135720.8	DYNC1LI2	6.39e-16	exonic	-0.445993	3116.6	2995.12
chr2	101618772	101618777	+	ENSG00000071082.6	RPL31	6.49e-16	exonic	-0.462219	846.088	798.367
chr2	238007786	238009109	+	ENSG00000198612.6	COPS8	6.53e-16	exonic	0.792383	195.343	219.169
chr17	54940650	54943437	+	ENSG00000153933.5	DGKE	6.54e-16	exonic	-0.543967	786.534	448.445
chr7	23561739	23561750	-	ENSG00000164548.6	TRA2A	6.87e-16	exonic	1.08905	82.9243	134.563
chr2	101618754	101618772	+	ENSG00000071082.6	RPL31	6.96e-16	exonic	-0.470156	850.514	798.365
chr2	61761692	61761813	-	ENSG00000082898.12	XPO1	7.22e-16	exonic	1.33123	54.0319	80.0417
chr6	36708554	36710263	-	ENSG00000124772.7	CPNE5	7.28e-16	exonic	1.8524	39.8954	100.373
chr12	56510443	56510551	+	ENSG00000229117.4	RPL41	7.43e-16	exonic	-0.474058	742.673	604.415
chr5	32601306	32601363	+	ENSG00000113387.7	SUB1	7.61e-16	exonic	-0.771746	1335.06	545.466
chr7	151064024	151064211	+	ENSG00000013374.11	NUB1	7.92e-16	exonic	0.429654	560.769	1111.16
chr17	7210900	7210920	+	ENSG00000132507.13	EIF5A	8.17e-16	exonic	-0.984854	217.022	74.4551
chr17	78403642	78403840	+	ENSG00000173818.12	ENDOV	8.38e-16	exonic	-0.71026	258.239	308.254
chr6	139355291	139355358	+	ENSG00000146386.7	ABRACL	9.11e-16	exonic	0.361164	1796.21	1511.54
chr3	23961282	23962311	+	ENSG00000174748.14	RPL15	9.43e-16	exonic	0.228499	15370.1	20904.6
chr7	44687042	44687133	+	ENSG00000105953.10	OGDH	9.55e-16	exonic	-0.835169	274.04	131.771
chr8	8233762	8235588	-	ENSG00000182319.5	SGK223	9.75e-16	exonic	0.456051	634.446	937.888
chr3	112251368	112251627	-	ENSG00000144848.6	ATG3	9.99e-16	exonic	-0.52227	856.912	424.332
chr17	75398537	75398565	+	ENSG00000184640.13	2009-09-01	9.99e-16	exonic	-0.454431	674.867	561.395
chr2	55459816	55459823	+	ENSG00000143947.8	RPS27A	1e-15	exonic	-1.13212	308.793	156.715
chr2	192550903	192551665	+	ENSG00000173559.8	NABP1	1e-15	exonic	-1.1012	208.805	127.489
chr18	13760207	13760284	+	ENSG00000101654.13	RNMT	1.01e-15	exonic	-1.42724	130.279	45.7868
chr5	138618427	138618678	+	ENSG00000015479.13	MATR3	1.03e-15	exonic	0.375796	988.307	1171.8
chr2	223773450	223773754	+	ENSG00000123983.9	ACSL3	1.04e-15	exonic	-0.493441	872.145	429.572
chr6	83878781	83878841	-	ENSG00000013375.11	PGM3	1.06e-15	exonic	-1.42073	102.04	37.7408
chr12	51442301	51442656	+	ENSG00000050426.11	LETMD1	1.1e-15	exonic	-0.707193	235.209	262.857
chr2	153616396	153617109	+	ENSG00000177917.6	ARL6IP6	1.1e-15	exonic	-0.703436	789.588	306.823
chr19	58990878	58992172	-	ENSG00000083807.5	SLC27A5	1.13e-15	exonic	1.14276	82.2785	119.901
chr17	75450161	75450190	+	ENSG00000184640.13	2009-09-01	1.23e-15	exonic	1.39289	43.9494	129.773
chr20	34326939	34326959	-	ENSG00000131051.16	RBM39	1.24e-15	exonic	0.607456	306.933	499.124
chr14	54944639	54944700	-	ENSG00000197045.8	GMFB	1.24e-15	exonic	-1.16954	226.786	51.0209
chr6	86388120	86388238	-	ENSG00000203875.6	SNHG5	1.31e-15	exonic	-0.547193	450.064	505.138
chr12	1983769	1983793	-	ENSG00000151062.10	CACNA2D4	1.38e-15	exonic	1.15494	50.2565	158.37
chr20	60755224	60755340	+	ENSG00000184402.10	SS18L1	1.38e-15	exonic	-1.35609	148.037	60.4697
chr6	52149549	52149635	-	ENSG00000112118.13	MCM3	1.39e-15	exonic	1.20686	91.0834	76.9073
chr3	15708745	15709812	-	ENSG00000206560.6	ANKRD28	1.4e-15	exonic	0.469037	406.119	1032.49
chr5	49694772	49695124	-	ENSG00000170571.7	EMB	1.45e-15	exonic	-0.267261	2230.76	1717.2
chr17	16366146	16366255	+	ENSG00000175061.13	C17orf76-AS1	1.45e-15	exonic	1.07474	137.785	382.781
chr5	59892738	59893455	-	ENSG00000035499.8	DEPDC1B	1.46e-15	exonic	-0.877134	498.88	103.114
chr11	28042166	28042829	-	ENSG00000121621.6	KIF18A	1.46e-15	exonic	-0.705147	344.88	196.085
chr17	74708918	74712804	-	ENSG00000070495.10	JMJD6	1.48e-15	exonic	0.69343	219.863	339.052
chr19	55897937	55898042	+	ENSG00000108107.8	RPL28	1.54e-15	exonic	-0.289287	13387.4	17500.3
chr20	34326959	34327024	-	ENSG00000131051.16	RBM39	1.6e-15	exonic	1.05967	192.118	426.194
chr13	50601268	50601542	-	ENSG00000231607.4	DLEU2	1.64e-15	exonic	1.89073	37.0655	40.8943
chr15	34438270	34438860	-	ENSG00000134152.6	KATNBL1	1.73e-15	exonic	1.12521	75.9962	120.95
chr12	1993195	1993408	-	ENSG00000151062.10	CACNA2D4	1.79e-15	exonic	1.18187	57.4211	184.156
chr11	62622359	62622410	-	ENSG00000255717.2	SNHG1	1.79e-15	exonic	0.381985	792.814	1062.03
chr9	139615817	139617563	-	ENSG00000233016.2	SNHG7	1.8e-15	exonic	-0.600166	326.911	361.112
chr12	1953567	1953590	-	ENSG00000151062.10	CACNA2D4	1.86e-15	exonic	0.967326	76.6356	211.822
chr17	42289711	42289822	-	ENSG00000108312.10	UBTF	1.89e-15	exonic	-0.527805	676.811	342.57
chr21	40668362	40670015	-	ENSG00000185658.9	BRWD1	1.93e-15	exonic	-0.659362	419.511	360.621
chr1	173833621	173833644	-	ENSG00000234741.3	GAS5	1.94e-15	exonic	0.263382	2449.74	4055.71
chr7	105207565	105208123	+	ENSG00000135249.3	RINT1	1.99e-15	exonic	-0.664831	526.68	252.621
chr4	109541788	109541811	+	ENSG00000109475.12	RPL34	2.12e-15	exonic	-0.81767	208.939	142.978
chr8	92080138	92081806	-	ENSG00000253738.1	GS1-251I9.4	2.12e-15	exonic	-0.44239	2428.36	1937.3
chr5	32601363	32601388	+	ENSG00000113387.7	SUB1	2.16e-15	exonic	-1.19093	773.634	234.37
chr3	23958621	23958629	+	ENSG00000174748.14	RPL15	2.16e-15	exonic	-1.38673	83.2466	39.8514
chr11	46383256	46383513	+	ENSG00000149091.11	DGKZ	2.34e-15	exonic	1.11394	77.237	193.114
chr19	55914310	55914612	+	ENSG00000108107.8	RPL28	2.36e-15	exonic	1.04717	81.648	243.345
chr6	42025251	42025527	+	ENSG00000137413.11	TAF8	2.36e-15	exonic	-1.51674	119.24	47.2511
chr3	155544608	155545746	-	ENSG00000169359.9	SLC33A1	2.51e-15	exonic	-0.727666	315.549	230.319
chr6	136590399	136590441	-	ENSG00000029363.11	BCLAF1	2.64e-15	exonic	0.988711	97.6942	147.131
chr14	102391477	102391644	+	ENSG00000078304.15	PPP2R5C	2.66e-15	exonic	0.456083	484.732	832.567
chr19	16511441	16513125	-	ENSG00000127527.9	EPS15L1	2.66e-15	exonic	-0.697752	288.904	219.522
chr17	36883424	36883445	+	ENSG00000108292.12	MLLT6	2.76e-15	exonic	-1.7356	58.4177	24.1192
chr4	76407295	76407551	-	ENSG00000163743.9	RCHY1	2.77e-15	exonic	-0.934204	328.5	113.927
chr3	3189871	3190707	+	ENSG00000072756.12	TRNT1	2.78e-15	exonic	-0.676394	812.679	373.41
chr20	57613520	57613689	-	ENSG00000101166.11	SLMO2	2.78e-15	exonic	0.463853	1081.59	973.402
chr4	17627468	17629628	+	ENSG00000118579.7	MED28	2.86e-15	exonic	0.390793	746.895	1164.26
chr5	32601388	32601429	+	ENSG00000113387.7	SUB1	2.93e-15	exonic	-1.42887	783.537	202.112
chr13	31035043	31035632	-	ENSG00000189403.10	HMGB1	2.94e-15	exonic	-0.156911	10755.4	7041.07
chr2	174233228	174233632	+	ENSG00000144354.9	CDCA7	2.98e-15	exonic	-0.408547	1729.04	1481.68
chr1	173834955	173834994	-	ENSG00000234741.3	GAS5	3.41e-15	exonic	-1.14184	105.543	69.2068
chr4	56291798	56291824	+	ENSG00000134851.8	TMEM165	3.43e-15	exonic	-0.973764	250.066	94.3831
chr2	61410692	61410797	+	ENSG00000173209.18	AHSA2	3.53e-15	exonic	-1.2954	89.8163	49.6366
chr15	42824025	42825256	+	ENSG00000092531.5	SNAP23	3.61e-15	exonic	-0.459404	2161.54	2027.61
chr1	173833153	173833213	-	ENSG00000234741.3	GAS5	3.72e-15	exonic	0.311359	2372.42	4032.5
chr3	180328493	180328762	+	ENSG00000163728.6	TTC14	4e-15	exonic	-1.7682	135.858	50.99
chr20	34301018	34301125	-	ENSG00000131051.16	RBM39	4.01e-15	exonic	0.564549	290.824	459.675
chr19	852208	852290	+	ENSG00000197561.2	ELANE	4.08e-15	exonic	0.353998	1734.96	2446.86
chr5	149829310	149829319	-	ENSG00000164587.7	RPS14	4.16e-15	exonic	-1.6416	71.5834	27.266
chr3	127872045	127872757	-	ENSG00000175792.7	RUVBL1	4.27e-15	exonic	1.68712	36.4186	75.4719
chr17	16344539	16344612	+	ENSG00000175061.13	C17orf76-AS1	4.43e-15	exonic	-1.10427	326.391	202.741
chr14	100437785	100438394	+	ENSG00000196405.8	EVL	4.46e-15	exonic	-0.590062	474.221	369.208
chr13	113883955	113884266	+	ENSG00000139842.10	CUL4A	4.5e-15	exonic	-0.712863	426.452	242.61
chr22	41223153	41223224	-	ENSG00000100380.8	ST13	4.53e-15	exonic	0.267395	1804.45	2347.17
chr15	50649115	50650527	+	ENSG00000244879.3	GABPB1-AS1	4.84e-15	exonic	0.67735	302.402	994.173
chr17	75450153	75450161	+	ENSG00000184640.13	2009-09-01	4.97e-15	exonic	1.43159	31.0921	94.3979
chr12	69053427	69053534	+	ENSG00000127314.13	RAP1B	5.2e-15	exonic	-0.758874	279.59	157.985
chr11	62622960	62623039	-	ENSG00000255717.2	SNHG1	5.32e-15	exonic	-0.736664	288.599	185.618
chr19	8025800	8026496	-	ENSG00000066044.9	ELAVL1	5.36e-15	exonic	0.649242	277.03	278.95
chr7	74563499	74565616	+	ENSG00000174428.12	GTF2IRD2B	5.61e-15	exonic	1.24813	85.4422	377.142
chr17	17067422	17068869	+	ENSG00000133030.15	MPRIP	5.66e-15	exonic	0.569331	295.475	567.191
chr1	70694238	70694410	+	ENSG00000116754.9	SRSF11	5.68e-15	exonic	0.62138	263.851	367.014
chr8	61429494	61429734	+	ENSG00000104388.10	RAB2A	5.72e-15	exonic	0.457577	614.317	676.416
chr1	26856268	26856474	+	ENSG00000117676.9	RPS6KA1	5.81e-15	exonic	-0.536802	561.406	332.793
chr14	58701452	58701473	+	ENSG00000131966.9	ACTR10	5.81e-15	exonic	-1.58002	73.172	27.6108
chr11	62621632	62621757	-	ENSG00000255717.2	SNHG1	5.87e-15	exonic	-0.758538	248.141	156.945
chr5	94031576	94033326	+	ENSG00000133302.8	ANKRD32	5.89e-15	exonic	-0.999829	202.658	74.4472
chr13	21950262	21950485	-	ENSG00000180776.11	ZDHHC20	6.02e-15	exonic	-0.966564	203.754	96.8043
chr14	100743754	100744130	+	ENSG00000100811.6	YY1	6.05e-15	exonic	-0.299066	2172.85	1869.18
chr8	71520311	71520371	-	ENSG00000067167.3	TRAM1	6.06e-15	exonic	0.496752	1472.75	1772.76
chr13	73333812	73334016	-	ENSG00000083520.10	DIS3	6.06e-15	exonic	-0.529412	650.409	391.536
chr20	44526445	44526546	+	ENSG00000064601.12	CTSA	6.2e-15	exonic	1.3587	34.539	105.915
chr3	130720188	130721951	+	ENSG00000017260.15	ATP2C1	6.33e-15	exonic	-0.840249	690.873	442.689
chr4	39457947	39458025	-	ENSG00000163682.11	RPL9	6.33e-15	exonic	-1.18291	113.977	58.0264
chr12	98926744	98929412	+	ENSG00000120802.9	TMPO	6.34e-15	exonic	-0.273455	3907.93	1237.72
chr13	50618050	50618522	-	ENSG00000231607.4	DLEU2	6.54e-15	exonic	-1.94288	128.486	13.6349
chr2	198283619	198283675	-	ENSG00000115524.11	SF3B1	6.59e-15	exonic	0.989843	78.5089	169.529
chr1	234564881	234565070	-	ENSG00000059588.5	TARBP1	6.82e-15	exonic	-0.442397	766.796	693.022
chr2	203739504	203745323	-	ENSG00000138442.5	WDR12	6.84e-15	exonic	0.354429	1572.01	1344.92
chr2	44115417	44115795	-	ENSG00000138095.14	LRPPRC	7.08e-15	exonic	-0.379276	1746.12	1219.84
chr12	2966848	2967177	+	ENSG00000111203.7	ITFG2	7.32e-15	exonic	1.61354	24.8	75.8524
chr13	79894142	79894845	-	ENSG00000139746.11	RBM26	7.55e-15	exonic	-0.48207	682.208	410.708
chr15	101826006	101826418	-	ENSG00000131876.12	SNRPA1	7.66e-15	exonic	0.731351	281.307	303.998
chr17	75398484	75398497	+	ENSG00000184640.13	2009-09-01	7.99e-15	exonic	-0.469503	594.182	488.687
chr1	2328554	2328659	+	ENSG00000157916.14	RER1	8.13e-15	exonic	-0.351342	1154.54	1088.14
chr4	174255422	174255542	-	ENSG00000164104.7	HMGB2	8.14e-15	exonic	0.279535	2216.35	1526.19
chr16	21994646	21994657	+	ENSG00000140740.6	UQCRC2	8.18e-15	exonic	-0.843366	274.14	163.559
chr16	30075817	30075826	+	ENSG00000149925.12	ALDOA	8.41e-15	exonic	-0.221531	2985.31	2180.65
chr3	33539246	33539958	-	ENSG00000163539.11	CLASP2	8.5e-15	exonic	-0.514261	725.15	605.286
chr5	133726296	133726474	+	ENSG00000119048.3	UBE2B	8.75e-15	exonic	-1.33144	207.102	73.4255
chr1	151862458	151862690	-	ENSG00000159445.8	THEM4	8.86e-15	exonic	0.859083	127.508	203.078
chr4	83345783	83346036	-	ENSG00000152795.13	HNRNPDL	9.42e-15	exonic	-0.319644	2952.51	1819.73
chr4	103718511	103718513	-	ENSG00000109332.15	UBE2D3	9.47e-15	exonic	-0.653684	877.67	505.828
chr21	48080744	48080874	+	ENSG00000160310.12	PRMT2	9.81e-15	exonic	0.656163	186.578	417.726
chr10	79793635	79793640	+	ENSG00000138326.14	RPS24	9.94e-15	exonic	-0.312504	1271.26	1261.88
chr15	50647980	50648129	+	ENSG00000244879.3	GABPB1-AS1	1.01e-14	exonic	-1.43059	56.2211	56.6296
chr22	44583758	44584993	+	ENSG00000138964.12	PARVG	1.03e-14	exonic	0.670931	402.48	745.083
chr12	25398207	25398329	-	ENSG00000133703.7	KRAS	1.06e-14	exonic	0.485349	416.802	620.437
chr1	47799468	47799480	+	ENSG00000162368.9	CMPK1	1.06e-14	exonic	1.23724	135.768	234.792
chr3	190366126	190366612	+	ENSG00000196083.5	IL1RAP	1.06e-14	exonic	0.411572	1833.98	2015.54
chr1	35643589	35643637	-	ENSG00000116560.6	SFPQ	1.12e-14	exonic	0.534917	354.884	444.957
chrX	48436679	48437454	+	ENSG00000102317.13	RBM3	1.17e-14	exonic	0.422437	773.867	1208.4
chr4	120219853	120219934	-	ENSG00000164096.10	C4orf3	1.19e-14	exonic	-0.474835	802.41	710.844
chr4	17632998	17633908	+	ENSG00000118579.7	MED28	1.2e-14	exonic	0.709088	158.621	314.584
chr5	32602094	32604185	+	ENSG00000113387.7	SUB1	1.21e-14	exonic	-0.936071	2698.23	1038.73
chr5	68396633	68396756	+	ENSG00000145740.14	SLC30A5	1.23e-14	exonic	-0.545883	524.552	304.441
chr5	43067682	43067888	+	ENSG00000172262.7	ZNF131	1.23e-14	exonic	1.34629	40.5381	101.729
chr7	1545431	1545489	-	ENSG00000164880.11	INTS1	1.24e-14	exonic	1.99348	13.8172	51.3784
chr20	3627369	3631769	+	ENSG00000088812.13	ATRN	1.26e-14	exonic	0.354349	1770.16	2467.74
chr17	40023183	40023708	-	ENSG00000131473.12	ACLY	1.28e-14	exonic	-0.246658	3107.12	2041.28
chr7	44841223	44841229	+	ENSG00000196262.9	PPIA	1.36e-14	exonic	-0.481358	645.224	407.564
chr3	52027765	52028142	-	ENSG00000162244.6	RPL29	1.37e-14	exonic	0.523887	17721.2	22266.3
chr9	139619506	139619562	-	ENSG00000233016.2	SNHG7	1.37e-14	exonic	0.301546	1291.09	2453.36
chr19	11560593	11560697	+	ENSG00000130175.5	PRKCSH	1.39e-14	exonic	-0.471367	540.561	463.522
chr14	65544102	65544146	-	ENSG00000125952.14	MAX	1.43e-14	exonic	1.50171	30.1395	82.124
chr9	140286253	140287687	-	ENSG00000187609.11	EXD3	1.45e-14	exonic	-0.841073	237.698	297.453
chr10	123502816	123502983	-	ENSG00000107669.13	ATE1	1.55e-14	exonic	-0.894079	179.965	111.156
chr5	138618834	138618933	+	ENSG00000015479.13	MATR3	1.56e-14	exonic	0.482938	698.583	892.396
chr17	75450108	75450153	+	ENSG00000184640.13	2009-09-01	1.56e-14	exonic	1.42686	30.1502	91.2484
chr16	58191810	58192020	-	ENSG00000070770.4	CSNK2A2	1.59e-14	exonic	0.673922	185.318	322.269
chr2	20101466	20101717	-	ENSG00000183891.5	TTC32	1.6e-14	exonic	-1.21039	95.1601	75.1544
chr9	136205159	136207754	-	ENSG00000148297.11	MED22	1.61e-14	exonic	1.36555	42.7133	78.2935
chr5	138609819	138609850	+	ENSG00000015479.13	MATR3	1.66e-14	exonic	0.643786	219.847	315.315
chr19	15549738	15551455	-	ENSG00000011451.13	WIZ	1.67e-14	exonic	1.70293	27.0044	85.9606
chr3	16299485	16301416	-	ENSG00000154813.5	DPH3	1.85e-14	exonic	0.494652	1030.86	928.592
chr14	64998578	65000408	+	ENSG00000126804.9	ZBTB1	1.97e-14	exonic	1.11239	55.2825	142.975
chr11	47447817	47447988	-	ENSG00000165916.4	PSMC3	1.97e-14	exonic	-0.641756	459.2	177.581
chr19	1272776	1272802	+	ENSG00000099622.9	CIRBP	1.98e-14	exonic	-0.468823	769.992	645.372
chr14	35498660	35498771	+	ENSG00000100883.7	SRP54	2.13e-14	exonic	-2.57264	48.0554	5.94182
chr19	1438805	1438809	+	ENSG00000115268.5	RPS15	2.14e-14	exonic	-0.360702	2072.41	1867.81
chr8	82572750	82572807	-	ENSG00000133731.5	IMPA1	2.14e-14	exonic	0.523872	579.886	491.194
chr5	179049952	179050037	-	ENSG00000169045.13	HNRNPH1	2.14e-14	exonic	0.692644	293.57	393.281
chrX	119570348	119572643	-	ENSG00000005893.11	LAMP2	2.15e-14	exonic	-0.546685	3585.34	3084.86
chr1	198725034	198726412	+	ENSG00000081237.14	PTPRC	2.17e-14	exonic	-0.27445	1569.68	2792.34
chr8	101734280	101734315	-	ENSG00000070756.9	PABPC1	2.22e-14	exonic	-0.389102	1559.23	1367.75
chr14	102391644	102391786	+	ENSG00000078304.15	PPP2R5C	2.22e-14	exonic	0.441361	465.826	793.155
chr4	83276230	83276401	-	ENSG00000138668.14	HNRNPD	2.26e-14	exonic	0.804364	163.627	184.225
chr11	62620080	62620127	-	ENSG00000255717.2	SNHG1	2.26e-14	exonic	0.336714	1241.39	1595.83
chr2	242291603	242292041	+	ENSG00000168385.13	2002-09-01	2.33e-14	exonic	-0.501304	2966.53	2034.84
chr14	90871129	90871151	+	ENSG00000198668.6	CALM1	2.34e-14	exonic	-0.435242	909.525	482.014
chr1	150192693	150192762	-	ENSG00000143401.10	ANP32E	2.4e-14	exonic	-1.12715	378.122	74.1048
chr19	17431301	17434110	+	ENSG00000130311.6	DDA1	2.41e-14	exonic	0.359717	1476.78	1603.23
chr11	62638285	62638309	+	ENSG00000168003.12	SLC3A2	2.58e-14	exonic	0.667965	284.351	241.213
chr12	25380167	25380346	-	ENSG00000133703.7	KRAS	2.62e-14	exonic	0.422434	569.458	808.182
chr13	28771321	28771483	+	ENSG00000152520.9	PAN3	2.62e-14	exonic	0.497208	306.84	703.287
chr15	64429766	64429817	+	ENSG00000028528.10	SNX1	2.65e-14	exonic	-0.431975	687.783	622.608
chr1	78409739	78409954	-	ENSG00000162613.12	FUBP1	2.69e-14	exonic	0.662415	240.622	275.836
chr12	58350673	58350723	+	ENSG00000166896.3	XRCC6BP1	2.69e-14	exonic	-1.00898	467.062	173.229
chr6	86387917	86387977	-	ENSG00000203875.6	SNHG5	2.71e-14	exonic	-0.555274	393.2	436.209
chr8	146017650	146017736	-	ENSG00000161016.11	RPL8	2.72e-14	exonic	-0.767934	375.944	256.194
chr13	48835457	48835524	+	ENSG00000136156.8	ITM2B	2.75e-14	exonic	-1.1728	721.413	354.132
chrX	131208489	131209971	+	ENSG00000134602.11	MST4	2.94e-14	exonic	-0.831539	3131.81	1627.75
chr6	99848187	99849335	-	ENSG00000132424.10	PNISR	3.06e-14	exonic	0.221914	3094.61	5227.34
chr7	21550639	21554172	+	ENSG00000105866.9	SP4	3.27e-14	exonic	-0.743106	647.068	261.769
chr18	13612773	13615747	+	ENSG00000168675.14	LDLRAD4	3.44e-14	exonic	-0.697368	227.364	248.181
chr6	42854897	42854976	+	ENSG00000146223.10	RPL7L1	3.55e-14	exonic	-0.454159	2073.46	1414.47
chr7	33075581	33075595	-	ENSG00000122643.14	NT5C3A	3.57e-14	exonic	0.912977	115.885	165.324
chr5	138862134	138862194	-	ENSG00000184584.8	TMEM173	3.69e-14	exonic	0.481376	381.298	861.83
chr5	157166706	157168456	+	ENSG00000113272.9	THG1L	3.75e-14	exonic	0.413014	674.11	1143.07
chr15	57580712	57582051	+	ENSG00000140262.13	TCF12	3.87e-14	exonic	-0.581114	615.607	502.33
chr20	61827718	61827830	-	ENSG00000149658.13	YTHDF1	3.98e-14	exonic	-1.03851	163.908	68.8504
chr8	42396122	42396197	-	ENSG00000168575.5	SLC20A2	4.02e-14	exonic	1.19443	54.3301	106.961
chr11	67933415	67933873	-	ENSG00000110066.10	SUV420H1	4.1e-14	exonic	-0.785936	210.105	151.714
chr20	34292321	34292326	-	ENSG00000131051.16	RBM39	4.34e-14	exonic	-0.550885	512.417	380.51
chr6	36765941	36766018	-	ENSG00000124772.7	CPNE5	4.39e-14	exonic	-3.33181	29.8363	4.54796
chr14	90871177	90871392	+	ENSG00000198668.6	CALM1	4.42e-14	exonic	-0.349487	2408.18	1388.25
chr1	234541845	234542126	-	ENSG00000059588.5	TARBP1	4.55e-14	exonic	0.48042	427.177	710.049
chr6	68598802	68599231	-	ENSG00000227706.3	RP11-301G19.1	4.58e-14	exonic	-0.126624	11050.9	13775.4
chr21	45404554	45406417	+	ENSG00000160216.14	AGPAT3	4.62e-14	exonic	0.391825	1280.75	1491.01
chr1	153963278	153963389	+	ENSG00000177954.7	RPS27	4.71e-14	exonic	0.65634	219.614	446.077
chr2	172604626	172604917	+	ENSG00000077380.11	DYNC1I2	5.08e-14	exonic	-1.49938	75.4102	29.0126
chr14	45543006	45543632	+	ENSG00000198718.8	FAM179B	5.17e-14	exonic	-2.17522	40.5064	11.884
chr6	86386845	86386909	-	ENSG00000203875.6	SNHG5	5.19e-14	exonic	0.420622	670.267	1294.63
chr1	24998672	24999117	+	ENSG00000133226.12	SRRM1	5.4e-14	exonic	-0.458147	1066.68	665.98
chr13	37583629	37583630	-	ENSG00000102710.15	SUPT20H	5.64e-14	exonic	-2.25614	43.6731	9.4394
chr7	105096957	105098105	-	ENSG00000091127.9	PUS7	5.69e-14	exonic	-0.372221	1700.97	793.04
chr1	154129169	154129587	-	ENSG00000143549.15	TPM3	5.71e-14	exonic	-0.172229	7137.88	4545.15
chr7	56119085	56119139	-	ENSG00000146733.9	PSPH	5.94e-14	exonic	0.938278	137.92	120.585
chr11	102219744	102220608	+	ENSG00000110330.4	BIRC2	5.97e-14	exonic	-0.53182	498.472	511.997
chr20	61509094	61513766	-	ENSG00000101191.12	DIDO1	6.08e-14	exonic	-0.234871	3866.2	3971.34
chr20	34327024	34327062	-	ENSG00000131051.16	RBM39	6.13e-14	exonic	0.964849	89.1657	186.567
chr11	62622680	62622688	-	ENSG00000255717.2	SNHG1	6.13e-14	exonic	0.431559	520.407	726.383
chr2	667972	669188	-	ENSG00000151353.10	TMEM18	6.25e-14	exonic	0.515066	460.016	638.193
chr8	95756712	95757211	+	ENSG00000156162.12	DPY19L4	6.29e-14	exonic	-1.10962	132.83	56.9764
chr11	62621839	62621913	-	ENSG00000255717.2	SNHG1	6.33e-14	exonic	-0.95366	250.578	138.752
chr4	174252855	174253389	-	ENSG00000164104.7	HMGB2	6.47e-14	exonic	-0.316394	9578.58	4950.7
chr8	124827013	124827692	+	ENSG00000176853.11	FAM91A1	6.59e-14	exonic	-0.535649	533.841	293.96
chr8	92090583	92090896	+	ENSG00000155100.6	OTUD6B	6.75e-14	exonic	0.728446	956.198	655.356
chr3	52744799	52745608	-	ENSG00000114904.8	NEK4	6.91e-14	exonic	-1.17693	135.961	49.6342
chr3	4888545	4889079	+	ENSG00000150995.13	ITPR1	6.98e-14	exonic	-0.879237	215.431	103.477
chr11	62622646	62622680	-	ENSG00000255717.2	SNHG1	7e-14	exonic	0.391451	724.219	978.094
chr17	72199720	72199791	+	ENSG00000172809.8	RPL38	7.16e-14	exonic	-2.37776	36.7513	8.38966
chr3	15709812	15711298	-	ENSG00000206560.6	ANKRD28	7.31e-14	exonic	-0.672418	1070.1	1355.82
chr3	180694367	180694943	+	ENSG00000114416.13	FXR1	7.74e-14	exonic	-0.77204	373.811	277.251
chr14	65544361	65544491	-	ENSG00000125952.14	MAX	7.93e-14	exonic	1.35599	35.4844	87.3939
chr12	2024019	2024101	-	ENSG00000151062.10	CACNA2D4	7.93e-14	exonic	0.877944	84.477	219.515
chr4	56897525	56899270	+	ENSG00000174799.6	CEP135	7.95e-14	exonic	-0.679723	462.337	201.652
chrX	100610572	100611039	-	ENSG00000010671.11	BTK	8.03e-14	exonic	0.564233	305.836	538.247
chr11	62623102	62623218	-	ENSG00000255717.2	SNHG1	8.09e-14	exonic	-0.711983	278.53	182.086
chr19	21367400	21368746	+	ENSG00000196705.4	ZNF431	8.27e-14	exonic	-0.711474	265.446	208.347
chr19	19104549	19105174	-	ENSG00000064607.12	SUGP2	8.36e-14	exonic	0.377116	726.639	991.509
chr8	145267896	145268370	+	ENSG00000179832.13	MROH1	8.38e-14	exonic	-1.36304	81.3449	40.1956
chr7	5460690	5461120	-	ENSG00000182095.10	TNRC18	8.38e-14	exonic	0.794807	135.064	195.749
chr1	174983380	174983808	-	ENSG00000120333.4	MRPS14	9.46e-14	exonic	-0.506219	662.747	598.405
chr1	40036847	40036867	-	ENSG00000090621.9	PABPC4	9.48e-14	exonic	0.722119	151.692	256.929
chr14	24701695	24701840	+	ENSG00000100938.13	GMPR2	9.89e-14	exonic	-1.10505	124.745	65.7064
chr5	110097913	110097955	+	ENSG00000164209.12	SLC25A46	1e-13	exonic	-1.67057	252.64	57.3325
chr17	41151949	41152119	+	ENSG00000131469.8	RPL27	1.01e-13	exonic	0.207334	15032.8	17003.5
chr8	81432039	81434007	+	ENSG00000205189.7	ZBTB10	1.01e-13	exonic	-1.06306	518.715	289.514
chr2	217363600	217363808	+	ENSG00000197756.5	RPL37A	1.02e-13	exonic	-0.948594	146.344	89.1382
chr9	104149914	104151121	-	ENSG00000136897.6	MRPL50	1.04e-13	exonic	0.588809	349.33	394.564
chr10	127541693	127542264	+	ENSG00000107949.12	BCCIP	1.09e-13	exonic	0.508022	451.297	458.221
chr5	50138175	50138176	+	ENSG00000151883.12	PARP8	1.09e-13	exonic	-1.75658	65.8548	23.4185
chr15	50647749	50647962	+	ENSG00000244879.3	GABPB1-AS1	1.12e-13	exonic	-0.922946	118.093	174.417
chr1	40036867	40036905	-	ENSG00000090621.9	PABPC4	1.13e-13	exonic	0.579194	250.305	383.465
chr5	145522344	145522434	-	ENSG00000133706.13	LARS	1.17e-13	exonic	0.838293	124.059	169.519
chr11	33891890	33892075	-	ENSG00000135363.7	LMO2	1.26e-13	exonic	0.570834	281.44	389.434
chr1	212910984	212911268	-	ENSG00000117697.10	NSL1	1.35e-13	exonic	-1.62791	153.519	34.9567
chr9	80944370	80945009	+	ENSG00000135069.9	PSAT1	1.35e-13	exonic	-0.263818	5682.59	1371.77
chr19	55898599	55898652	+	ENSG00000108107.8	RPL28	1.37e-13	exonic	-1.06903	106.176	73.3959
chr8	144670997	144671160	-	ENSG00000104529.13	EEF1D	1.4e-13	exonic	-0.494241	472.666	393.939
chr7	65420404	65424550	+	ENSG00000196715.5	VKORC1L1	1.4e-13	exonic	0.288572	4607.98	3454.7
chr4	122589181	122589230	-	ENSG00000164111.10	ANXA5	1.42e-13	exonic	-1.98373	48.023	15.0263
chr1	153634511	153634540	-	ENSG00000143621.12	ILF2	1.43e-13	exonic	-1.04477	211.862	71.2832
chr8	99057627	99057735	-	ENSG00000156482.6	RPL30	1.43e-13	exonic	-0.333465	1042.28	992.83
chr1	2334503	2334655	+	ENSG00000157916.14	RER1	1.44e-13	exonic	-0.346656	1288.92	1222.62
chr1	52552546	52552827	+	ENSG00000134717.13	BTF3L4	1.53e-13	exonic	-0.756286	695.212	352.605
chr8	95522960	95523412	-	ENSG00000164944.7	KIAA1429	1.53e-13	exonic	-0.677895	281.102	184.888
chr22	38881685	38881882	-	ENSG00000100201.14	DDX17	1.54e-13	exonic	-0.605845	831.755	666.064
chr8	55014314	55014388	-	ENSG00000120992.13	LYPLA1	1.54e-13	exonic	0.614127	799.439	724.626
chr3	197260511	197261027	-	ENSG00000161267.7	BDH1	1.57e-13	exonic	0.941124	93.2557	157.293
chr16	258599	258631	-	ENSG00000007392.12	LUC7L	1.59e-13	exonic	1.2305	48.0532	95.7834
chr6	138725383	138725734	+	ENSG00000051620.6	HEBP2	1.59e-13	exonic	-0.317605	1501.58	1460.74
chr15	23033277	23033413	-	ENSG00000140157.10	NIPA2	1.62e-13	exonic	0.551548	444.796	382.192
chr8	87479705	87480732	+	ENSG00000123124.9	WWP1	1.65e-13	exonic	-1.37976	95.1644	32.5056
chr2	232577978	232577999	+	ENSG00000187514.10	PTMA	1.65e-13	exonic	-0.257027	3353.99	2485.14
chr15	101107118	101109439	-	ENSG00000140471.12	LINS	1.67e-13	exonic	1.18886	62.8012	113.63
chr12	94244443	94244471	+	ENSG00000169372.8	CRADD	1.69e-13	exonic	-1.98404	44.2714	14.6814
chr1	28907622	28907741	-	ENSG00000197989.9	SNHG12	1.69e-13	exonic	0.484902	523.224	680.608
chr1	32795080	32795749	+	ENSG00000116478.7	HDAC1	1.71e-13	exonic	0.779338	297.011	429.93
chr8	42396197	42396351	-	ENSG00000168575.5	SLC20A2	1.75e-13	exonic	1.21157	48.6969	97.175
chr2	228211990	228212095	+	ENSG00000168958.15	MFF	1.75e-13	exonic	0.906415	95.1629	175.142
chr2	233433654	233433888	+	ENSG00000135930.9	EIF4E2	1.77e-13	exonic	-0.409262	861.646	626.444
chr5	130535346	130535659	+	ENSG00000186687.11	LYRM7	1.77e-13	exonic	-0.582844	532.046	217.78
chr19	41083615	41083835	+	ENSG00000160410.10	SHKBP1	1.79e-13	exonic	1.26802	42.4047	89.4896
chr7	129805917	129805926	-	ENSG00000146842.12	TMEM209	1.9e-13	exonic	-1.15269	141.625	44.7402
chr17	57189303	57189316	-	ENSG00000182628.8	SKA2	1.9e-13	exonic	-1.13178	195.645	47.1857
chr1	35644706	35644847	-	ENSG00000116560.6	SFPQ	2.04e-13	exonic	0.772026	248.808	367.478
chr16	31053462	31054296	+	ENSG00000103496.10	STX4	2.15e-13	exonic	0.971579	66.9055	193.306
chr5	141312966	141313447	+	ENSG00000081791.4	KIAA0141	2.19e-13	exonic	-0.544467	394.493	332.053
chr7	1177876	1177893	-	ENSG00000146540.10	C7orf50	2.19e-13	exonic	-0.946703	160.504	80.7497
chr13	80055591	80055659	+	ENSG00000102471.9	NDFIP2	2.25e-13	exonic	0.471335	502.974	719.371
chr1	32384710	32384724	-	ENSG00000184007.13	PTP4A2	2.25e-13	exonic	-0.572075	861.394	565.441
chr3	156868588	156869188	-	ENSG00000163660.7	CCNL1	2.45e-13	exonic	-0.58208	527.193	386.108
chr17	48828657	48828723	+	ENSG00000108848.11	LUC7L3	2.47e-13	exonic	0.395355	810.013	1277.71
chr8	110356084	110356828	+	ENSG00000120533.8	ENY2	2.5e-13	exonic	0.415484	621.629	710.293
chr8	54963631	54963684	-	ENSG00000120992.13	LYPLA1	2.52e-13	exonic	0.696365	1254.34	1159.54
chr7	116558510	116562103	+	ENSG00000198898.8	CAPZA2	2.56e-13	exonic	-0.973647	906.708	420.974
chr3	50649758	50650130	+	ENSG00000114738.6	MAPKAPK3	2.62e-13	exonic	1.07381	79.2149	147.509
chr15	78833292	78833897	+	ENSG00000041357.11	PSMA4	2.63e-13	exonic	0.780916	154.205	178.977
chr1	166819948	166821821	+	ENSG00000143157.7	POGK	2.63e-13	exonic	-0.420582	875.018	549.802
chr7	4831399	4833943	+	ENSG00000242802.2	AP5Z1	2.72e-13	exonic	0.486962	346.125	680.971
chr5	81574160	81574170	-	ENSG00000186468.8	RPS23	2.74e-13	exonic	-0.484009	1052.86	911.22
chr5	32601429	32601448	+	ENSG00000113387.7	SUB1	2.75e-13	exonic	-1.98274	305.672	52.7096
chr15	78461600	78461625	+	ENSG00000166411.9	IDH3A	2.75e-13	exonic	-0.936171	217.034	69.5653
chr17	75316394	75316430	+	ENSG00000184640.13	2009-09-01	2.75e-13	exonic	-0.660986	308.532	221.62
chr4	120983129	120983250	-	ENSG00000164109.9	MAD2L1	2.77e-13	exonic	0.396116	1631.49	684.395
chr1	2332295	2332374	+	ENSG00000157916.14	RER1	2.82e-13	exonic	-0.335964	1188.73	1131.87
chr17	57075568	57076347	-	ENSG00000108395.9	TRIM37	2.87e-13	exonic	-0.673285	391.337	235.169
chr4	78639174	78641383	-	ENSG00000138767.8	CNOT6L	2.87e-13	exonic	-0.569582	1217.99	845.31
chr2	242011583	242014468	-	ENSG00000122085.12	MTERFD2	2.88e-13	exonic	1.83565	16.0174	66.013
chr6	36766231	36766271	-	ENSG00000124772.7	CPNE5	2.91e-13	exonic	-3.52978	22.2984	2.79691
chr13	80055587	80055591	+	ENSG00000102471.9	NDFIP2	2.97e-13	exonic	0.607288	240.598	382.74
chr8	55014488	55014537	-	ENSG00000120992.13	LYPLA1	3.01e-13	exonic	1.45007	36.1301	60.8235
chr1	23633125	23636275	-	ENSG00000125944.14	HNRNPR	3.06e-13	exonic	-0.84765	338.341	108.315
chr2	232646417	232646593	+	ENSG00000144524.13	COPS7B	3.12e-13	exonic	1.172	53.7008	95.7768
chr7	23561459	23561739	-	ENSG00000164548.6	TRA2A	3.12e-13	exonic	0.953293	194.134	281.918
chr7	35006505	35006583	-	ENSG00000173852.9	DPY19L1	3.12e-13	exonic	-1.31709	213.278	58.3603
chr7	129804554	129805917	-	ENSG00000146842.12	TMEM209	3.25e-13	exonic	-0.812324	1242.63	546.595
chr2	55515313	55515491	-	ENSG00000115355.11	CCDC88A	3.26e-13	exonic	-0.982058	233.928	111.501
chr17	75398475	75398484	+	ENSG00000184640.13	2009-09-01	3.28e-13	exonic	-0.490132	589.604	478.188
chr5	6604995	6605385	-	ENSG00000037474.10	NSUN2	3.3e-13	exonic	0.495352	417.097	424.722
chr15	45007620	45007631	+	ENSG00000166710.13	B2M	3.41e-13	exonic	0.245859	2597.53	3351.35
chr12	112847418	112847439	-	ENSG00000089009.11	RPL6	3.43e-13	exonic	-0.988301	135.099	73.4024
chr8	145024351	145025044	-	ENSG00000178209.10	PLEC	3.43e-13	exonic	-1.53095	77.2088	55.3006
chrX	100880252	100881474	+	ENSG00000102401.15	ARMCX3	3.45e-13	exonic	-0.45427	845.849	869.888
chr1	150192573	150192679	-	ENSG00000143401.10	ANP32E	3.46e-13	exonic	-1.52912	278.542	41.2377
chr12	1994045	1994047	-	ENSG00000151062.10	CACNA2D4	3.46e-13	exonic	1.1059	54.2962	165.358
chr2	152331733	152331902	+	ENSG00000080345.13	RIF1	3.54e-13	exonic	-1.94453	126.34	20.6225
chr1	32384724	32384730	-	ENSG00000184007.13	PTP4A2	3.59e-13	exonic	-0.610082	802.151	512.656
chr17	57189248	57189250	-	ENSG00000182628.8	SKA2	3.91e-13	exonic	-1.39805	157.111	31.4526
chr6	138727107	138727170	+	ENSG00000051620.6	HEBP2	4.01e-13	exonic	-0.328604	1246.08	1191.65
chr22	44582456	44583052	+	ENSG00000138964.12	PARVG	4.01e-13	exonic	0.317358	937.537	1359.12
chr4	100871456	100871512	-	ENSG00000164032.7	H2AFZ	4.01e-13	exonic	1.28003	63.1183	61.5202
chrX	110931362	110931409	+	ENSG00000101901.6	ALG13	4.04e-13	exonic	-1.75448	60.3452	18.1751
chr6	56967677	56974514	+	ENSG00000112200.12	ZNF451	4.09e-13	exonic	-0.622698	348.373	231.756
chr1	52816268	52818203	-	ENSG00000154222.10	CC2D1B	4.14e-13	exonic	0.885161	140.114	242.37
chr5	115639226	115639380	+	ENSG00000145781.4	COMMD10	4.16e-13	exonic	1.55494	28.5827	58.0338
chr3	131181055	131181279	-	ENSG00000114686.4	MRPL3	4.18e-13	exonic	-0.609018	651.87	298.783
chr14	20925893	20925897	+	ENSG00000100823.7	APEX1	4.19e-13	exonic	-0.573425	340.841	271.941
chr3	49396577	49397324	-	ENSG00000067560.6	RHOA	4.21e-13	exonic	-0.159148	8628.85	8138.47
chr7	112757537	112757662	-	ENSG00000214194.4	LINC00998	4.42e-13	exonic	0.485948	2170.72	1700.87
chr2	101618777	101619152	+	ENSG00000071082.6	RPL31	4.58e-13	exonic	-1.21243	87.6385	48.582
chr1	174983808	174983960	-	ENSG00000120333.4	MRPS14	4.61e-13	exonic	-0.468212	773.606	725.279
chr12	98909409	98909563	+	ENSG00000120802.9	TMPO	4.61e-13	exonic	0.397443	1082.73	522.943
chrX	131351023	131351184	-	ENSG00000123728.5	RAP2C	4.62e-13	exonic	0.663693	310.63	289.771
chr1	16199996	16200890	+	ENSG00000065526.6	SPEN	4.64e-13	exonic	-0.585423	333.274	281.003
chr15	50852491	50853836	-	ENSG00000092439.9	TRPM7	4.68e-13	exonic	-0.3431	1638.39	1133.37
chr1	37958998	37959362	-	ENSG00000163875.11	MEAF6	4.7e-13	exonic	-0.662832	811.261	585.135
chr12	42553843	42554067	-	ENSG00000015153.10	YAF2	4.78e-13	exonic	-1.6789	80.6846	19.2271
chr10	91487612	91487653	+	ENSG00000138182.10	KIF20B	4.85e-13	exonic	-1.08846	206.367	42.9923
chr5	50138127	50138175	+	ENSG00000151883.12	PARP8	4.91e-13	exonic	-1.28121	103.835	51.3792
chr11	67047664	67048202	+	ENSG00000173020.6	ADRBK1	5.1e-13	exonic	0.568789	236.833	414.201
chr17	7210920	7210949	+	ENSG00000132507.13	EIF5A	5.35e-13	exonic	-0.614128	477.037	212.162
chr4	39927455	39927553	-	ENSG00000121892.10	PDS5A	5.36e-13	exonic	-0.877818	515.055	280.073
chr19	42402262	42402572	+	ENSG00000076928.13	ARHGEF1	5.38e-13	exonic	0.442631	445.653	621.827
chr5	162944636	162944680	+	ENSG00000038274.12	MAT2B	5.57e-13	exonic	0.367531	1023.03	1095.78
chr15	74317268	74320783	+	ENSG00000140464.15	PML	5.58e-13	exonic	-0.978824	146.609	85.626
chr22	37421168	37425256	+	ENSG00000128309.12	MPST	5.59e-13	exonic	-0.442848	750.26	722.79
chr1	225592105	225592228	-	ENSG00000143815.10	LBR	5.59e-13	exonic	0.358057	1236.34	795.992
chr2	178403146	178408564	+	ENSG00000018510.8	AGPS	5.87e-13	exonic	-0.500015	3261.58	2419.46
chr1	70697541	70697658	+	ENSG00000116754.9	SRSF11	5.87e-13	exonic	0.543513	366.927	482.518
chr4	83381133	83382208	+	ENSG00000145293.10	ENOPH1	5.98e-13	exonic	-0.401612	2133.04	1317.63
chr21	36421138	36421255	-	ENSG00000159216.14	RUNX1	6.01e-13	exonic	0.971146	82.8954	129.673
chr19	4960972	4961143	+	ENSG00000034063.9	UHRF1	6.12e-13	exonic	-0.562542	582.681	199.596
chr17	16343420	16343424	+	ENSG00000175061.13	C17orf76-AS1	6.37e-13	exonic	-0.644355	308.742	263.158
chr15	49419546	49419732	-	ENSG00000166200.10	COPS2	6.42e-13	exonic	-1.05591	353.228	160.591
chr14	51130973	51131843	-	ENSG00000151748.10	SAV1	6.98e-13	exonic	-1.22682	110.865	40.8988
chr6	110421021	110421882	-	ENSG00000112290.8	WASF1	7e-13	exonic	-1.02594	336.441	69.8906
chr19	55898978	55899297	+	ENSG00000108107.8	RPL28	7.01e-13	exonic	-0.278953	1218.19	1465.5
chr2	174940136	174940255	-	ENSG00000138430.11	OLA1	7.11e-13	exonic	-0.348909	1569.49	1292.93
chr15	59171627	59171630	-	ENSG00000137776.12	SLTM	7.19e-13	exonic	-1.21753	99.2518	41.9443
chr13	47349520	47349827	-	ENSG00000139684.9	ESD	7.45e-13	exonic	-0.935259	199.903	104.189
chr5	175964731	175964881	-	ENSG00000146083.7	RNF44	7.48e-13	exonic	0.914127	76.9515	177.6
chr9	132686122	132686218	-	ENSG00000187239.12	FNBP1	7.48e-13	exonic	-0.664947	230.238	205.547
chr1	24795797	24799466	+	ENSG00000001461.12	NIPAL3	7.64e-13	exonic	0.449207	1020.62	1501.36
chr11	62572964	62573346	-	ENSG00000162231.9	NXF1	7.67e-13	exonic	1.88939	13.1951	52.7739
chr5	32585693	32585705	+	ENSG00000113387.7	SUB1	8.14e-13	exonic	0.539531	1409.36	1315.98
chr3	196662304	196662367	-	ENSG00000114503.6	NCBP2	8.19e-13	exonic	-1.05691	142.292	54.1782
chr13	37583630	37583633	-	ENSG00000102710.15	SUPT20H	8.2e-13	exonic	-2.07719	44.2988	10.8375
chr21	26942148	26942233	+	ENSG00000234883.2	MIR155HG	8.21e-13	exonic	1.15182	73.4223	145.414
chr5	145493405	145493473	-	ENSG00000133706.13	LARS	8.25e-13	exonic	-1.50193	488.21	133.35
chr5	145890586	145891068	+	ENSG00000113649.7	TCERG1	8.38e-13	exonic	-0.389331	1363.63	742.477
chr3	40498793	40498830	+	ENSG00000188846.9	RPL14	8.62e-13	exonic	-1.26276	186.8	92.1695
chr12	120936275	120936294	+	ENSG00000088986.6	DYNLL1	8.63e-13	exonic	-0.958681	158.609	70.6136
chr11	67049537	67049595	+	ENSG00000173020.6	ADRBK1	8.66e-13	exonic	0.934753	72.8795	164.632
chr1	202129772	202130514	-	ENSG00000143851.11	PTPN7	8.72e-13	exonic	-0.84949	309.085	123.104
chr13	113841713	113842922	-	ENSG00000126226.17	PCID2	8.73e-13	exonic	0.542013	295.573	428.529
chr7	93594721	93594999	-	ENSG00000105829.7	BET1	8.83e-13	exonic	2.44455	7.22222	33.2011
chr7	44841229	44841230	+	ENSG00000196262.9	PPIA	9e-13	exonic	-0.504189	607.276	377.479
chr14	23538537	23538684	-	ENSG00000100813.10	ACIN1	9.11e-13	exonic	0.56059	276.65	444.957
chr17	57771475	57772473	+	ENSG00000141367.7	CLTC	9.19e-13	exonic	-0.371205	4508.75	3211.09
chr20	57473995	57474040	+	ENSG00000087460.19	GNAS	9.33e-13	exonic	-0.309657	1137.74	1125.18
chr12	109040421	109040764	-	ENSG00000110880.6	CORO1C	9.43e-13	exonic	-0.569762	1325.37	847.606
chr17	37721012	37721083	+	ENSG00000167258.9	CDK12	9.5e-13	exonic	1.04231	78.2166	142.925
chr14	105259493	105259547	-	ENSG00000142208.11	AKT1	9.63e-13	exonic	-0.868783	195.349	87.3901
chr4	39456564	39456896	-	ENSG00000163682.11	RPL9	9.91e-13	exonic	-0.617468	291.809	220.576
chr1	35646735	35646945	-	ENSG00000116560.6	SFPQ	9.93e-13	exonic	0.545108	432.698	545.715
chr11	62621757	62621814	-	ENSG00000255717.2	SNHG1	9.99e-13	exonic	-0.748663	216.078	137.369
chr2	135712408	135714413	+	ENSG00000082258.8	CCNT2	1.01e-12	exonic	-0.535554	997.008	698.11
chr1	185275632	185275757	-	ENSG00000116679.11	IVNS1ABP	1.05e-12	exonic	0.898805	133.782	122.364
chr5	179048398	179048462	-	ENSG00000169045.13	HNRNPH1	1.06e-12	exonic	0.379981	1438.67	1543.58
chr19	4960965	4960972	+	ENSG00000034063.9	UHRF1	1.07e-12	exonic	-0.557669	580.778	199.596
chr19	4960963	4960965	+	ENSG00000034063.9	UHRF1	1.07e-12	exonic	-0.557669	580.778	199.596
chr2	61764153	61764245	-	ENSG00000082898.12	XPO1	1.08e-12	exonic	1.91691	16.6468	37.0547
chr7	151058144	151058323	+	ENSG00000013374.11	NUB1	1.11e-12	exonic	-1.55245	70.2022	36.6847
chr7	26230748	26231298	-	ENSG00000122566.16	HNRNPA2B1	1.11e-12	exonic	0.40044	1899.76	1623.55
chr1	54497348	54497638	-	ENSG00000116209.7	TMEM59	1.12e-12	exonic	-0.666437	302.111	228.274
chr11	64511804	64511954	-	ENSG00000068831.14	RASGRP2	1.13e-12	exonic	0.595423	262.319	305.497
chr14	65544061	65544102	-	ENSG00000125952.14	MAX	1.13e-12	exonic	1.48987	25.436	68.8537
chr9	133813403	133813602	-	ENSG00000130720.8	FIBCD1	1.13e-12	exonic	-0.989489	155.327	116.417
chr4	129960384	129961367	-	ENSG00000151466.7	SCLT1	1.14e-12	exonic	-1.5285	88.7735	27.6018
chr15	62144602	62146611	-	ENSG00000129003.11	VPS13C	1.15e-12	exonic	-0.543712	668.887	738.938
chr1	145508947	145509052	+	ENSG00000131795.8	RBM8A	1.17e-12	exonic	-0.30453	1790.14	1388.95
chr8	42396057	42396122	-	ENSG00000168575.5	SLC20A2	1.17e-12	exonic	1.33721	53.6983	116.342
chr5	138615623	138615747	+	ENSG00000015479.13	MATR3	1.19e-12	exonic	0.378313	659.847	785.784
chr5	1037634	1037783	+	ENSG00000145506.9	NKD2	1.19e-12	exonic	-0.658218	206.364	241.888
chr17	53031120	53031466	-	ENSG00000166260.6	COX11	1.19e-12	exonic	1.10981	85.7735	125.887
chr14	65544280	65544361	-	ENSG00000125952.14	MAX	1.23e-12	exonic	1.41951	28.8937	74.4585
chr11	34492914	34493606	+	ENSG00000121691.4	CAT	1.27e-12	exonic	-0.247647	3807.61	3031.9
chr4	109541868	109542786	+	ENSG00000109475.12	RPL34	1.3e-12	exonic	-0.87838	151.062	98.925
chr19	21905567	21908994	-	ENSG00000197020.6	ZNF100	1.3e-12	exonic	-0.760875	732.128	447.265
chr5	118729438	118730293	+	ENSG00000145779.7	TNFAIP8	1.32e-12	exonic	-0.795177	523.62	124.074
chr1	173836168	173836178	-	ENSG00000234741.3	GAS5	1.33e-12	exonic	0.391142	905.292	1667.13
chr12	124243234	124246302	+	ENSG00000185344.9	ATP6V0A2	1.37e-12	exonic	0.338877	1125.87	1140.99
chr10	79814288	79814434	+	ENSG00000138326.14	RPS24	1.39e-12	exonic	1.23978	35.8087	102.782
chr5	110097955	110097964	+	ENSG00000164209.12	SLC25A46	1.42e-12	exonic	-1.72515	241.833	52.8001
chr12	105541387	105541683	+	ENSG00000136051.9	KIAA1033	1.43e-12	exonic	1.59235	24.8209	75.5482
chr1	225592327	225592408	-	ENSG00000143815.10	LBR	1.43e-12	exonic	0.396217	885.402	588.68
chr19	1244439	1244540	+	ENSG00000099624.3	ATP5D	1.44e-12	exonic	0.302442	1194.19	1480.74
chr2	64069192	64069239	+	ENSG00000169764.10	UGP2	1.44e-12	exonic	0.495455	324.103	672.054
chr20	62698267	62698373	+	ENSG00000171703.12	TCEA2	1.44e-12	exonic	0.818421	102.393	217.084
chr4	56291542	56291704	+	ENSG00000134851.8	TMEM165	1.45e-12	exonic	-0.484071	700.817	379.229
chr13	31035031	31035043	-	ENSG00000189403.10	HMGB1	1.45e-12	exonic	-1.26523	651.148	193.085
chr5	138619219	138619290	+	ENSG00000015479.13	MATR3	1.46e-12	exonic	0.459794	714.371	898.31
chr10	120794355	120795304	-	ENSG00000107581.8	EIF3A	1.5e-12	exonic	-0.958846	1852.09	928.843
chr17	75398531	75398537	+	ENSG00000184640.13	2009-09-01	1.5e-12	exonic	-0.45483	554.541	460.372
chr6	136580833	136581617	-	ENSG00000029363.11	BCLAF1	1.53e-12	exonic	-0.56478	2997.82	1608.76
chr22	25856833	25857635	+	ENSG00000100058.8	CRYBB2P1	1.55e-12	exonic	-0.756626	348.954	190.141
chr5	134688635	134688735	-	ENSG00000113648.12	H2AFY	1.62e-12	exonic	-0.269788	2633.36	2441.93
chr16	21994657	21994668	+	ENSG00000140740.6	UQCRC2	1.62e-12	exonic	-1.12624	194.874	95.4563
chr1	173836827	173836859	-	ENSG00000234741.3	GAS5	1.63e-12	exonic	-1.82668	42.0943	17.1274
chr5	132093891	132094248	-	ENSG00000164402.9	2008-09-01	1.64e-12	exonic	-0.453904	622.141	420.133
chr6	43471444	43472498	+	ENSG00000137221.10	TJAP1	1.66e-12	exonic	-0.517026	468.349	347.819
chr6	136582039	136582065	-	ENSG00000029363.11	BCLAF1	1.68e-12	exonic	-1.07199	182.506	66.4013
chr16	31196500	31196819	+	ENSG00000089280.14	FUS	1.7e-12	exonic	0.469607	740.584	650.524
chr2	20100790	20101402	-	ENSG00000183891.5	TTC32	1.76e-12	exonic	0.949213	197.148	476.806
chr2	64069035	64069192	+	ENSG00000169764.10	UGP2	1.77e-12	exonic	0.439999	375.328	749.023
chr6	42016428	42016440	-	ENSG00000112576.8	CCND3	1.78e-12	exonic	2.50073	8.79275	22.7275
chr2	191797831	191800015	+	ENSG00000115419.8	GLS	1.79e-12	exonic	-1.15141	1320.22	478.838
chr1	150192679	150192693	-	ENSG00000143401.10	ANP32E	1.79e-12	exonic	-1.43285	208.472	32.8604
chr13	34403972	34404154	+	ENSG00000133119.8	RFC3	1.82e-12	exonic	0.40087	1490.44	642.853
chr9	37080035	37080533	+	ENSG00000233137.2	RP11-220I1.1	1.85e-12	exonic	0.47751	784.502	1459.08
chr12	1904464	1904501	-	ENSG00000151062.10	CACNA2D4	1.87e-12	exonic	-0.334584	919.617	1057.07
chr15	59171617	59171623	-	ENSG00000137776.12	SLTM	1.91e-12	exonic	-1.15587	104.602	46.1408
chr6	36789889	36789936	-	ENSG00000124772.7	CPNE5	1.95e-12	exonic	-2.9806	27.6417	5.24469
chr21	17251230	17252377	+	ENSG00000155313.11	USP25	1.95e-12	exonic	-1.48304	88.5109	30.7697
chr1	112255318	112255735	+	ENSG00000116473.10	RAP1A	1.96e-12	exonic	-1.86906	442.543	102.596
chr19	1272527	1272549	+	ENSG00000099622.9	CIRBP	1.97e-12	exonic	-0.378705	1309.3	1176.99
chr1	93602708	93604636	+	ENSG00000143033.13	MTF2	2.03e-12	exonic	-0.985113	1051.91	359.308
chr10	60128479	60128803	+	ENSG00000072401.10	UBE2D1	2.04e-12	exonic	-0.780848	395.613	164.586
chr12	93965690	93965910	+	ENSG00000120833.9	SOCS2	2.08e-12	exonic	0.498548	266.966	622.259
chrX	24072832	24073062	+	ENSG00000130741.6	EIF2S3	2.08e-12	exonic	-1.65446	61.5849	19.5767
chr1	32795749	32796178	+	ENSG00000116478.7	HDAC1	2.09e-12	exonic	0.533589	302.78	371.565
chr9	465072	465241	+	ENSG00000107099.11	DOCK8	2.11e-12	exonic	-1.72692	266.525	95.752
chr12	131360826	131361278	+	ENSG00000132341.7	RAN	2.14e-12	exonic	-0.438172	1383.1	673.126
chr4	24529099	24529336	-	ENSG00000109606.8	DHX15	2.18e-12	exonic	-1.33482	658.147	170.329
chr10	1089938	1090111	-	ENSG00000067064.6	IDI1	2.24e-12	exonic	0.464036	664.143	645.337
chr17	75398471	75398475	+	ENSG00000184640.13	2009-09-01	2.24e-12	exonic	-0.501043	550.923	443.252
chr1	2330853	2330953	+	ENSG00000157916.14	RER1	2.26e-12	exonic	-0.336896	1179.81	1122.51
chr11	68475833	68475968	-	ENSG00000132749.6	MTL5	2.27e-12	exonic	1.63159	16.9635	79.7189
chr5	82352702	82352973	-	ENSG00000174695.5	TMEM167A	2.27e-12	exonic	-0.432422	1994.34	1294.36
chr21	48081711	48081848	+	ENSG00000160310.12	PRMT2	2.37e-12	exonic	0.754209	112.1	270.922
chr6	169857306	169857729	-	ENSG00000184465.11	WDR27	2.49e-12	exonic	0.949892	69.4159	156.93
chr2	55459813	55459816	+	ENSG00000143947.8	RPS27A	2.51e-12	exonic	-1.07799	268.62	141.336
chr15	23005351	23006151	-	ENSG00000140157.10	NIPA2	2.54e-12	exonic	-0.473939	2551.73	1202.64
chr6	131161321	131161512	-	ENSG00000079819.12	EPB41L2	2.55e-12	exonic	-0.335297	1206.4	1040.08
chr3	23852950	23853001	+	ENSG00000170142.7	UBE2E1	2.55e-12	exonic	0.468661	903.717	903.699
chr19	19767575	19767655	-	ENSG00000105726.12	ATP13A1	2.57e-12	exonic	0.646441	184.381	309.755
chr1	90493785	90494097	+	ENSG00000162664.12	ZNF326	2.57e-12	exonic	-2.076	71.8705	11.1799
chr12	24982756	24982831	-	ENSG00000060982.10	BCAT1	2.6e-12	exonic	0.496522	589.02	332.775
chr6	36790833	36790874	-	ENSG00000124772.7	CPNE5	2.67e-12	exonic	-2.87553	26.0663	5.2435
chr11	62622763	62622838	-	ENSG00000255717.2	SNHG1	2.71e-12	exonic	-0.930978	173.572	97.1793
chr7	2649912	2654367	+	ENSG00000106012.13	IQCE	2.72e-12	exonic	0.441318	1333.55	1937.4
chr1	193038361	193038764	+	ENSG00000116747.8	TROVE2	2.72e-12	exonic	0.674357	244.331	273.956
chr12	109040764	109041155	-	ENSG00000110880.6	CORO1C	2.82e-12	exonic	-0.421295	1505.69	1062.76
chr6	100016593	100016643	-	ENSG00000112237.8	CCNC	2.85e-12	exonic	1.6415	22.2993	50.3294
chr3	158409688	158410358	+	ENSG00000168827.10	GFM1	2.88e-12	exonic	-0.922758	590.254	213.275
chr6	4060920	4060926	+	ENSG00000112739.12	PRPF4B	3.05e-12	exonic	-0.59198	326.643	222.999
chr14	23535532	23535705	-	ENSG00000100813.10	ACIN1	3.06e-12	exonic	0.543481	267.011	424.627
chr9	79997194	79997922	+	ENSG00000197969.7	VPS13A	3.08e-12	exonic	-0.854027	179.946	96.8096
chr4	44705262	44708428	-	ENSG00000163281.7	GNPDA2	3.2e-12	exonic	-0.983402	168.945	73.0635
chr13	50699437	50699856	-	ENSG00000231607.4	DLEU2	3.31e-12	exonic	1.87783	30.1285	33.8781
chr8	101734220	101734264	-	ENSG00000070756.9	PABPC1	3.38e-12	exonic	-0.424674	3860.8	3321.66
chr1	63894403	63894472	+	ENSG00000088035.11	ALG6	3.38e-12	exonic	-1.06602	155.812	50.3351
chr19	50359760	50360231	+	ENSG00000104960.11	PTOV1	3.41e-12	exonic	0.454099	447.984	638.253
chr20	34295123	34295283	-	ENSG00000131051.16	RBM39	3.43e-12	exonic	-0.648753	270.046	186.648
chr17	37721083	37721160	+	ENSG00000167258.9	CDK12	3.49e-12	exonic	0.993945	68.1554	120.587
chr1	27202623	27205866	-	ENSG00000142751.10	GPN2	3.63e-12	exonic	0.409273	1064.53	1276.88
chr5	125960266	125960901	+	ENSG00000164902.9	PHAX	3.63e-12	exonic	-0.421176	869.059	544.245
chr2	174228727	174228889	+	ENSG00000144354.9	CDCA7	3.73e-12	exonic	0.430882	574.335	841.538
chr16	1463846	1464010	-	ENSG00000059145.14	UNKL	3.78e-12	exonic	1.07556	52.4679	130.415
chr11	102218107	102218576	+	ENSG00000110330.4	BIRC2	3.85e-12	exonic	1.10048	45.5425	130.036
chr12	76752485	76752591	-	ENSG00000091039.12	OSBPL8	3.86e-12	exonic	0.431694	628.597	700.469
chr12	9868455	9869156	-	ENSG00000184293.3	CLECL1	3.86e-12	exonic	0.758239	216.745	240.164
chrX	135849302	135849502	-	ENSG00000129675.11	ARHGEF6	3.99e-12	exonic	1.08295	55.5972	112.226
chr16	258631	258663	-	ENSG00000007392.12	LUC7L	4.05e-12	exonic	1.15412	49.3035	93.3302
chr3	50651331	50651449	+	ENSG00000114738.6	MAPKAPK3	4.05e-12	exonic	0.883026	92.0185	150.3
chr5	32585705	32585731	+	ENSG00000113387.7	SUB1	4.1e-12	exonic	0.488106	1847.32	1653.05
chr3	136053121	136056737	+	ENSG00000114054.9	PCCB	4.16e-12	exonic	0.503188	348.284	441.162
chr11	67925759	67926638	-	ENSG00000110066.10	SUV420H1	4.19e-12	exonic	0.44503	518.005	807.138
chr5	87491023	87491644	-	ENSG00000164180.9	TMEM161B	4.31e-12	exonic	-0.666829	463.98	228.185
chr11	95502151	95503278	-	ENSG00000077458.8	FAM76B	4.34e-12	exonic	-1.47984	225.582	64.991
chr15	63883202	63883252	+	ENSG00000140455.12	USP3	4.47e-12	exonic	-1.1557	96.0899	52.0742
chr6	31612093	31612191	-	ENSG00000204463.8	BAG6	4.49e-12	exonic	-0.402196	815.728	621.44
chr12	27788048	27790252	+	ENSG00000110841.9	PPFIBP1	4.5e-12	exonic	-2.25294	34.2606	9.08773
chr8	82593732	82593798	-	ENSG00000133731.5	IMPA1	4.54e-12	exonic	0.537688	383.186	333.469
chr7	100480385	100480711	+	ENSG00000087087.14	SRRT	4.57e-12	exonic	0.417865	620.68	532.731
chr12	108956512	108957835	+	ENSG00000136003.11	ISCU	4.68e-12	exonic	0.507759	380.371	592.338
chr7	112407229	112407799	-	ENSG00000146802.8	TMEM168	4.73e-12	exonic	0.500999	521.348	584.023
chr5	79950493	79950802	-	ENSG00000228716.2	DHFR	4.76e-12	exonic	1.75266	67.6813	75.9288
chr3	152182992	152183007	+	ENSG00000152601.13	MBNL1	4.78e-12	exonic	-0.460316	719.759	502.09
chr5	138611809	138611839	+	ENSG00000015479.13	MATR3	4.85e-12	exonic	0.543718	345.972	462.481
chr11	17353758	17356027	+	ENSG00000070081.11	NUCB2	4.94e-12	exonic	0.203205	3301.03	3611.83
chr19	48712900	48713743	-	ENSG00000105483.12	CARD8	4.94e-12	exonic	-2.15209	382.27	92.3968
chr1	6245079	6246634	-	ENSG00000116251.5	RPL22	5.04e-12	exonic	0.339315	8287.82	11798.7
chr11	67049595	67049741	+	ENSG00000173020.6	ADRBK1	5.06e-12	exonic	0.658416	157.044	292.579
chr11	71791561	71791582	-	ENSG00000137497.13	NUMA1	5.12e-12	exonic	-2.01628	47.63	20.9746
chr12	97346048	97346253	+	ENSG00000139350.7	NEDD1	5.15e-12	exonic	-1.08189	158.939	44.0448
chr10	28884885	28884970	+	ENSG00000095787.17	WAC	5.16e-12	exonic	0.345823	726.602	990.939
chr14	69865454	69866086	+	ENSG00000029364.7	SLC39A9	5.17e-12	exonic	0.439796	907.929	986.444
chr2	44547965	44548060	-	ENSG00000138078.11	PREPL	5.17e-12	exonic	-0.81205	228.988	129.289
chr10	75135202	75135406	-	ENSG00000138279.11	ANXA7	5.23e-12	exonic	-1.02966	197.493	86.6913
chr14	20925897	20925926	+	ENSG00000100823.7	APEX1	5.33e-12	exonic	-0.571836	315.718	252.015
chr11	62621044	62621062	-	ENSG00000255717.2	SNHG1	5.33e-12	exonic	0.306878	1012.1	1287.13
chr12	112563888	112563953	+	ENSG00000135148.7	TRAFD1	5.49e-12	exonic	-2.56523	28.5774	5.94236
chr14	65544491	65544630	-	ENSG00000125952.14	MAX	5.51e-12	exonic	1.434	29.8313	77.6172
chr8	23153479	23153634	+	ENSG00000104679.6	R3HCC1	5.57e-12	exonic	0.291672	1664.15	1983.3
chr17	37702869	37702935	+	ENSG00000167258.9	CDK12	5.58e-12	exonic	0.956634	75.0397	129.338
chr14	55531388	55536910	+	ENSG00000168175.10	MAPK1IP1L	5.65e-12	exonic	-0.339912	4390.05	3239.04
chr19	10942979	10943667	+	ENSG00000079805.12	DNM2	5.69e-12	exonic	-0.354732	790.225	710.679
chr7	112756772	112756915	-	ENSG00000214194.4	LINC00998	5.7e-12	exonic	-0.918671	343.588	120.693
chr1	150199062	150199127	-	ENSG00000143401.10	ANP32E	5.74e-12	exonic	0.367628	1315.5	694.426
chr11	16776894	16777436	+	ENSG00000110696.5	C11orf58	5.82e-12	exonic	-0.70577	1905.66	1073.93
chr6	37601512	37605235	-	ENSG00000112139.10	MDGA1	5.85e-12	exonic	0.853494	88.2592	337.699
chr7	23571035	23571299	-	ENSG00000164548.6	TRA2A	5.87e-12	exonic	1.13622	54.3236	91.5712
chr8	92088819	92088959	+	ENSG00000155100.6	OTUD6B	5.96e-12	exonic	2.17215	24.7457	52.6478
chr11	62622483	62622555	-	ENSG00000255717.2	SNHG1	6.01e-12	exonic	-0.943052	187.386	104.135
chr5	68660971	68661065	-	ENSG00000085231.9	TAF9	6.03e-12	exonic	0.255569	2100.36	2051.58
chr11	62621551	62621632	-	ENSG00000255717.2	SNHG1	6.07e-12	exonic	-0.862846	202.745	119.145
chr8	82586102	82586130	-	ENSG00000133731.5	IMPA1	6.08e-12	exonic	0.577104	463.418	409.567
chr12	110784426	110785131	+	ENSG00000174437.12	ATP2A2	6.15e-12	exonic	-0.852256	2190.27	893.97
chr9	91982037	91984434	-	ENSG00000187764.7	SEMA4D	6.15e-12	exonic	1.58237	19.7829	63.9755
chr1	173833117	173833153	-	ENSG00000234741.3	GAS5	6.36e-12	exonic	0.26597	1718.44	2885.32
chr8	54963571	54963631	-	ENSG00000120992.13	LYPLA1	6.39e-12	exonic	0.703787	1319.63	1219.69
chr2	26256978	26257604	+	ENSG00000084733.6	RAB10	6.4e-12	exonic	0.324194	1880.93	1780.59
chr12	28702173	28703098	+	ENSG00000123106.6	CCDC91	6.41e-12	exonic	-1.22121	371.111	160.993
chr12	95908118	95909615	+	ENSG00000111142.9	METAP2	6.46e-12	exonic	-0.613793	1130.36	647.135
chr7	140155991	140156451	-	ENSG00000133606.6	MKRN1	6.46e-12	exonic	-0.623639	303.931	235.953
chr5	77717624	77717784	+	ENSG00000085365.13	SCAMP1	6.47e-12	exonic	0.710144	433.552	482.203
chr19	11560697	11560802	+	ENSG00000130175.5	PRKCSH	6.53e-12	exonic	-0.531861	369.094	303.043
chr14	25045374	25045456	-	ENSG00000100448.3	CTSG	6.64e-12	exonic	0.229295	3561.38	1711.83
chr18	33754995	33757909	+	ENSG00000134759.9	ELP2	6.96e-12	exonic	0.382105	760.122	1214.86
chr8	99054946	99055003	-	ENSG00000156482.6	RPL30	6.96e-12	exonic	0.154746	10588.4	13239.8
chr17	76732773	76732972	-	ENSG00000108669.12	CYTH1	7.1e-12	exonic	0.835396	96.1454	208.979
chr12	57057396	57057868	-	ENSG00000110958.11	PTGES3	7.15e-12	exonic	-0.262126	8324.6	4797.86
chr5	133726264	133726296	+	ENSG00000119048.3	UBE2B	7.16e-12	exonic	-1.55298	208.27	63.5941
chr2	38976488	38976670	-	ENSG00000115875.14	SRSF7	7.21e-12	exonic	0.380354	955.71	818.77
chr8	130983218	130983236	-	ENSG00000153310.14	FAM49B	7.21e-12	exonic	0.419363	668.596	606.08
chr14	56150978	56151294	+	ENSG00000126777.13	KTN1	7.41e-12	exonic	-1.5248	427.886	156.179
chr17	78075724	78076532	+	ENSG00000171298.8	GAA	7.5e-12	exonic	-0.988343	117.11	87.7425
chr1	46775568	46775592	+	ENSG00000173660.7	UQCRH	7.51e-12	exonic	0.496996	342.652	435.535
chr4	879570	882634	-	ENSG00000178950.12	GAK	7.8e-12	exonic	0.985727	61.2361	133.88
chr12	6645983	6646085	+	ENSG00000111640.10	GAPDH	7.87e-12	exonic	-0.900128	178.758	88.7598
chr4	44708428	44709768	-	ENSG00000163281.7	GNPDA2	7.94e-12	exonic	-1.27849	104.627	35.9987
chr19	41938313	41938750	-	ENSG00000105341.14	ATP5SL	8.03e-12	exonic	-0.493674	470.595	335.576
chr12	19671126	19671608	+	ENSG00000139154.10	AEBP2	8.05e-12	exonic	-0.767022	267.775	135.281
chr1	75171173	75171655	-	ENSG00000116791.9	CRYZ	8.06e-12	exonic	-1.55834	319.051	54.0762
chrX	131203505	131203691	+	ENSG00000134602.11	MST4	8.08e-12	exonic	0.290827	1364.11	1290.97
chr3	15106567	15106767	-	ENSG00000131368.3	MRPS25	8.15e-12	exonic	-0.352604	983.142	750.14
chr1	33146126	33146252	+	ENSG00000162521.14	RBBP4	8.34e-12	exonic	-0.462083	586.402	357.922
chr6	86387376	86387512	-	ENSG00000203875.6	SNHG5	8.39e-12	exonic	-0.777497	168.381	156.933
chr5	138651837	138651877	+	ENSG00000015479.13	MATR3	8.43e-12	exonic	0.248498	1614.05	1751.93
chr11	64511650	64511789	-	ENSG00000068831.14	RASGRP2	8.43e-12	exonic	0.756057	140.393	183.484
chr3	150320730	150320955	-	ENSG00000120742.6	SERP1	8.6e-12	exonic	1.56299	21.3613	57.3265
chr12	1902334	1902673	-	ENSG00000151062.10	CACNA2D4	8.82e-12	exonic	-0.257287	1584.06	1933.84
chr3	27414213	27418096	-	ENSG00000033867.12	SLC4A7	8.88e-12	exonic	-0.769272	1033.83	290.793
chr11	17298569	17298642	+	ENSG00000070081.11	NUCB2	8.88e-12	exonic	0.439341	410.207	535.515
chr2	198364559	198364564	-	ENSG00000144381.12	HSPD1	8.92e-12	exonic	-0.604103	369.079	176.506
chr17	37688097	37688730	+	ENSG00000167258.9	CDK12	9e-12	exonic	-0.528144	844.302	534.603
chr22	46727343	46727629	+	ENSG00000100416.8	TRMU	9.05e-12	exonic	-0.809359	251.415	105.897
chr7	129818241	129818298	-	ENSG00000146842.12	TMEM209	9.1e-12	exonic	0.528924	376.857	364.202
chr19	54881868	54882058	-	ENSG00000167613.11	LAIR1	9.13e-12	exonic	-0.584288	428.706	385.903
chr6	42016414	42016424	-	ENSG00000112576.8	CCND3	9.15e-12	exonic	2.01767	15.7029	29.0262
chr14	75202007	75203394	+	ENSG00000119616.7	FCF1	9.36e-12	exonic	-0.440601	2030.83	1374.7
chr16	15694909	15695720	-	ENSG00000166783.15	KIAA0430	9.47e-12	exonic	1.40554	23.2417	87.0407
chr7	97501030	97501191	-	ENSG00000070669.12	ASNS	9.58e-12	exonic	0.682093	276.397	159.398
chr4	42080342	42080868	+	ENSG00000014824.9	SLC30A9	9.61e-12	exonic	-1.39732	78.838	27.2628
chr8	124822719	124823695	+	ENSG00000176853.11	FAM91A1	9.61e-12	exonic	0.531719	309.667	346.75
chr12	101788721	101789265	-	ENSG00000120805.9	ARL1	1.02e-11	exonic	-0.506516	566.924	372.525
chr20	34327469	34328020	-	ENSG00000131051.16	RBM39	1.02e-11	exonic	0.558717	619.783	966.867
chr14	102547074	102547385	-	ENSG00000080824.14	HSP90AA1	1.03e-11	exonic	-0.455462	853.04	441.216
chr7	50511830	50512174	-	ENSG00000132436.7	FIGNL1	1.04e-11	exonic	-0.916747	323.081	58.3707
chr5	96108523	96108591	+	ENSG00000153113.19	CAST	1.04e-11	exonic	-0.951094	176.31	102.052
chr5	72192284	72192383	+	ENSG00000083312.13	TNPO1	1.05e-11	exonic	0.38045	830.727	702.945
chr4	56281437	56282324	+	ENSG00000134851.8	TMEM165	1.05e-11	exonic	1.19358	48.3611	78.2923
chr11	102272269	102272423	-	ENSG00000152558.10	TMEM123	1.05e-11	exonic	0.361846	2530.67	2840.88
chr5	162940560	162940675	+	ENSG00000038274.12	MAT2B	1.06e-11	exonic	0.361722	1181.3	1254.06
chr2	191819309	191819376	+	ENSG00000115419.8	GLS	1.06e-11	exonic	1.33076	37.689	63.9748
chr17	37702935	37703011	+	ENSG00000167258.9	CDK12	1.08e-11	exonic	0.942701	74.7353	127.594
chr11	72535167	72535778	+	ENSG00000168010.6	ATG16L2	1.08e-11	exonic	-0.944593	117.45	101.374
chr12	6644157	6644307	+	ENSG00000111640.10	GAPDH	1.09e-11	exonic	-1.49944	98.1688	32.166
chr12	116396380	116398151	-	ENSG00000123066.3	MED13L	1.09e-11	exonic	-0.680952	1112.49	1459.65
chr17	75398565	75398577	+	ENSG00000184640.13	2009-09-01	1.09e-11	exonic	-0.485348	579.165	471.177
chr13	41826419	41826780	-	ENSG00000120662.11	MTRF1	1.11e-11	exonic	-1.03133	131.97	60.4718
chr6	2841830	2842045	-	ENSG00000021355.8	SERPINB1	1.13e-11	exonic	-1.16009	80.4106	52.0818
chr11	62621023	62621044	-	ENSG00000255717.2	SNHG1	1.14e-11	exonic	0.299685	1087.22	1374.07
chr1	173833842	173833964	-	ENSG00000234741.3	GAS5	1.17e-11	exonic	-0.51555	1063.34	1102.1
chr12	25101860	25101977	-	ENSG00000060982.10	BCAT1	1.18e-11	exonic	0.588555	393.297	237.341
chr12	72179699	72184699	+	ENSG00000080371.4	RAB21	1.18e-11	exonic	-0.465368	1547.32	1056.59
chr8	48889819	48890720	+	ENSG00000104738.12	MCM4	1.18e-11	exonic	-0.184383	7378.64	2229.57
chr8	104410862	104412285	-	ENSG00000164933.7	SLC25A32	1.18e-11	exonic	-0.609108	2209.57	935.263
chr11	66443030	66444138	-	ENSG00000173914.7	RBM4B	1.18e-11	exonic	-0.881249	163.621	92.2763
chr16	56463044	56466645	-	ENSG00000167005.9	NUDT21	1.21e-11	exonic	-0.45545	9959.02	5777.97
chr6	70411334	70411437	-	ENSG00000168216.6	LMBRD1	1.21e-11	exonic	-0.590601	282.955	281.031
chr20	62701174	62701562	+	ENSG00000171703.12	TCEA2	1.21e-11	exonic	1.35249	27.6324	86.3607
chr3	131102283	131107674	+	ENSG00000198585.7	NUDT16	1.22e-11	exonic	0.601256	724.839	999.254
chr9	137265852	137265976	+	ENSG00000186350.8	RXRA	1.23e-11	exonic	-3.44552	25.4406	2.09738
chr9	132686218	132686275	-	ENSG00000187239.12	FNBP1	1.25e-11	exonic	-0.698909	190.636	166.045
chr5	134086448	134087067	+	ENSG00000164615.3	CAMLG	1.28e-11	exonic	-0.503427	1244.96	1439.93
chr5	70953039	70953042	+	ENSG00000131844.11	MCCC2	1.3e-11	exonic	-0.592589	341.08	196.098
chr19	48736046	48736528	-	ENSG00000105483.12	CARD8	1.31e-11	exonic	0.495952	312.207	447.785
chr7	97500992	97501030	-	ENSG00000070669.12	ASNS	1.32e-11	exonic	1.15314	77.8805	62.5769
chr14	53243799	53245092	-	ENSG00000100522.4	GNPNAT1	1.32e-11	exonic	-0.401191	1547.62	806.732
chr19	1272675	1272731	+	ENSG00000099622.9	CIRBP	1.33e-11	exonic	-0.629253	1274.64	975.638
chr7	23544867	23544934	-	ENSG00000164548.6	TRA2A	1.34e-11	exonic	-0.983138	185.242	74.0915
chr12	111159574	111159939	-	ENSG00000186298.7	PPP1CC	1.34e-11	exonic	-1.85287	56.8671	12.5831
chr8	22108680	22112113	+	ENSG00000168495.8	POLR3D	1.35e-11	exonic	0.298479	1964.3	2623.03
chr22	24551805	24552044	+	ENSG00000099991.12	CABIN1	1.36e-11	exonic	-1.27404	92.3301	32.1638
chr12	1995130	1995165	-	ENSG00000151062.10	CACNA2D4	1.37e-11	exonic	0.805244	93.9153	232.066
chr21	26946204	26946291	+	ENSG00000234883.2	MIR155HG	1.38e-11	exonic	1.06718	75.6815	141.885
chr1	156697600	156698145	-	ENSG00000143319.12	ISG20L2	1.4e-11	exonic	-0.684793	347.56	184.62
chr7	77268937	77269388	+	ENSG00000127947.11	PTPN12	1.41e-11	exonic	-1.96113	184.035	38.4195
chr11	62623230	62623284	-	ENSG00000255717.2	SNHG1	1.42e-11	exonic	-0.973055	123.736	67.115
chr12	2966453	2966644	+	ENSG00000111203.7	ITFG2	1.47e-11	exonic	1.81623	15.3876	54.4933
chr11	62623039	62623102	-	ENSG00000255717.2	SNHG1	1.49e-11	exonic	-0.653803	258.752	175.816
chr16	85112609	85113360	+	ENSG00000135709.8	KIAA0513	1.51e-11	exonic	-1.65948	41.7976	46.1568
chr8	54963706	54963748	-	ENSG00000120992.13	LYPLA1	1.54e-11	exonic	0.578131	762.297	677.5
chr8	12579414	12580266	-	ENSG00000154359.8	LONRF1	1.54e-11	exonic	-0.441468	963.291	477.118
chr15	40727964	40728146	+	ENSG00000128928.4	IVD	1.55e-11	exonic	0.91176	85.4626	161.869
chr11	62620282	62620303	-	ENSG00000255717.2	SNHG1	1.58e-11	exonic	0.300104	1045.41	1323.02
chr3	160131272	160131371	+	ENSG00000113810.11	SMC4	1.62e-11	exonic	-0.81035	1416.32	568.795
chr8	17063213	17063284	+	ENSG00000104219.8	ZDHHC2	1.63e-11	exonic	-0.99058	141.031	63.6186
chr12	70747718	70748773	+	ENSG00000111596.7	CNOT2	1.63e-11	exonic	-0.414502	1556.51	1253.67
chr12	1904501	1904547	-	ENSG00000151062.10	CACNA2D4	1.64e-11	exonic	-0.326082	902.278	1042.44
chr3	57557124	57557131	-	ENSG00000168374.6	ARF4	1.64e-11	exonic	-1.87071	55.9237	12.2311
chr15	52841723	52843457	-	ENSG00000128989.6	ARPP19	1.65e-11	exonic	-0.284128	4357.89	2764.39
chr5	176873445	176873663	+	ENSG00000131188.7	PRR7	1.66e-11	exonic	2.96924	5.02636	17.1294
chr8	130853729	130853742	-	ENSG00000153310.14	FAM49B	1.66e-11	exonic	-1.81045	62.2158	12.2342
chr11	102269586	102269622	-	ENSG00000152558.10	TMEM123	1.67e-11	exonic	0.295377	1289.03	1413.9
chr7	86849676	86849846	-	ENSG00000135185.7	TMEM243	1.68e-11	exonic	-1.70273	52.7678	17.1306
chr12	1904308	1904464	-	ENSG00000151062.10	CACNA2D4	1.69e-11	exonic	-0.407623	528.611	574.314
chr13	73293089	73293235	-	ENSG00000204899.5	MZT1	1.71e-11	exonic	0.907085	1358.55	915.613
chr22	29687008	29687550	+	ENSG00000182944.13	EWSR1	1.72e-11	exonic	0.380746	1174.9	1367.91
chr4	146042484	146042543	+	ENSG00000164163.6	ABCE1	1.73e-11	exonic	0.338636	1128.93	853.525
chr12	56598284	56599233	-	ENSG00000181852.13	RNF41	1.75e-11	exonic	0.434057	569.078	558.252
chr4	71686415	71686462	-	ENSG00000132463.9	GRSF1	1.77e-11	exonic	-0.50395	476.927	311.443
chr1	32384773	32384829	-	ENSG00000184007.13	PTP4A2	1.81e-11	exonic	-0.478961	858.126	599.169
chr1	192985232	192985291	-	ENSG00000116750.9	UCHL5	1.84e-11	exonic	-0.694765	377.685	116.4
chr7	111201980	111202347	-	ENSG00000184903.5	IMMP2L	1.84e-11	exonic	1.3577	32.649	75.1594
chr2	136664393	136664813	-	ENSG00000115866.6	DARS	1.88e-11	exonic	-1.10368	1094.04	517.234
chr7	39745907	39745990	+	ENSG00000006451.3	RALA	1.89e-11	exonic	-1.10142	207.854	92.2533
chr8	17089837	17089935	-	ENSG00000198791.7	CNOT7	1.89e-11	exonic	-0.767145	230.512	117.433
chr14	23540410	23540635	-	ENSG00000100813.10	ACIN1	1.9e-11	exonic	-0.852925	254.582	155.702
chr2	228211941	228211990	+	ENSG00000168958.15	MFF	1.93e-11	exonic	0.99292	65.6586	128.987
chr12	118797310	118797325	-	ENSG00000135090.9	TAOK3	1.96e-11	exonic	-1.62373	42.0854	23.0712
chrX	133609210	133609394	+	ENSG00000165704.10	HPRT1	1.96e-11	exonic	0.444482	1337.71	825.472
chr5	86686946	86687736	+	ENSG00000145715.10	RASA1	2e-11	exonic	-0.63211	358.487	269.876
chr5	138862194	138862274	-	ENSG00000184584.8	TMEM173	2.04e-11	exonic	0.537115	358.03	840.399
chr8	130853748	130854325	-	ENSG00000153310.14	FAM49B	2.05e-11	exonic	-0.744445	2851.49	1266.38
chr3	112733223	112733907	+	ENSG00000163607.10	GTPBP8	2.05e-11	exonic	1.1769	59.3698	124.471
chr3	167726464	167728022	-	ENSG00000173905.4	GOLIM4	2.06e-11	exonic	-0.604933	791.464	487.791
chr11	64510418	64511261	-	ENSG00000068831.14	RASGRP2	2.07e-11	exonic	0.395635	814.181	814.748
chr7	25164879	25164980	-	ENSG00000172115.4	CYCS	2.07e-11	exonic	0.761898	176.181	138.771
chrX	100608976	100609209	-	ENSG00000010671.11	BTK	2.08e-11	exonic	0.45767	343.359	562.423
chr22	50629026	50629077	+	ENSG00000170638.5	TRABD	2.12e-11	exonic	1.10815	40.5099	124.118
chr15	65868640	65868837	+	ENSG00000074696.8	PTPLAD1	2.14e-11	exonic	-0.709119	782.667	368.765
chr5	153825516	153826104	+	ENSG00000164576.7	SAP30L	2.15e-11	exonic	-0.466218	517.919	467.724
chr18	72166717	72166822	+	ENSG00000133313.10	CNDP2	2.19e-11	exonic	1.17099	41.1452	89.8361
chr19	18683549	18683770	+	ENSG00000221983.3	UBA52	2.22e-11	exonic	-0.76441	322.785	210.706
chr22	25914001	25915889	+	ENSG00000100058.8	CRYBB2P1	2.24e-11	exonic	1.84757	23.2726	60.1069
chr14	90871090	90871129	+	ENSG00000198668.6	CALM1	2.25e-11	exonic	-0.359108	1028.93	574.339
chr1	6931918	6932079	+	ENSG00000171735.14	CAMTA1	2.26e-11	exonic	-0.897944	186.592	80.0419
chr11	124502348	124503320	+	ENSG00000154144.8	TBRG1	2.28e-11	exonic	0.440739	606.256	729.772
chr17	16373615	16373664	+	ENSG00000175061.13	C17orf76-AS1	2.28e-11	exonic	1.05595	46.4756	127.941
chr19	34960795	34960853	+	ENSG00000126261.8	UBA2	2.41e-11	exonic	-1.64346	68.1541	15.7295
chr4	113303708	113306002	+	ENSG00000073331.13	ALPK1	2.42e-11	exonic	-1.16441	81.6483	52.7698
chr5	89807946	89810369	+	ENSG00000113356.6	POLR3G	2.42e-11	exonic	-0.821186	1531.12	346.174
chr8	102190105	102190224	-	ENSG00000120963.7	ZNF706	2.44e-11	exonic	1.62749	33.3089	78.1681
chr16	2011637	2011797	+	ENSG00000140990.10	NDUFB10	2.44e-11	exonic	0.52607	438.87	549.206
chr11	62619519	62619723	-	ENSG00000255717.2	SNHG1	2.44e-11	exonic	0.254219	1745.15	2116.38
chr15	76520259	76520590	-	ENSG00000140374.11	ETFA	2.54e-11	exonic	1.56933	33.5241	78.9041
chr16	50701952	50703059	-	ENSG00000167208.10	SNX20	2.54e-11	exonic	0.617064	164.598	345.384
chr3	185644558	185646861	-	ENSG00000136527.13	TRA2B	2.55e-11	exonic	0.328482	1092.98	792.357
chr1	173834420	173834485	-	ENSG00000234741.3	GAS5	2.55e-11	exonic	-0.470224	494.666	520.404
chr6	119498373	119501110	-	ENSG00000111885.5	MAN1A1	2.56e-11	exonic	-0.704857	865.082	902.814
chr10	1063642	1065876	+	ENSG00000107937.14	GTPBP4	2.58e-11	exonic	0.507347	769.574	729.135
chr16	30075505	30075569	+	ENSG00000149925.12	ALDOA	2.58e-11	exonic	-0.306286	1406.36	965.485
chr2	160624193	160624361	+	ENSG00000136536.10	2007-03-01	2.6e-11	exonic	-1.43195	304.764	124.321
chr13	30338507	30341444	-	ENSG00000122042.9	UBL3	2.63e-11	exonic	-0.517492	1671.82	1405.21
chr17	57189246	57189248	-	ENSG00000182628.8	SKA2	2.64e-11	exonic	-1.35955	164.767	33.8974
chr13	33349154	33350046	+	ENSG00000083642.14	PDS5B	2.7e-11	exonic	-0.381677	933.455	541.092
chr17	75398418	75398471	+	ENSG00000184640.13	2009-09-01	2.78e-11	exonic	-0.503037	790.226	637.4
chrX	110931954	110932028	+	ENSG00000101901.6	ALG13	2.81e-11	exonic	-2.33778	36.7266	7.34115
chr14	105259463	105259493	-	ENSG00000142208.11	AKT1	2.83e-11	exonic	-0.933231	158.654	67.8082
chr14	81641795	81646521	-	ENSG00000165417.7	GTF2A1	2.83e-11	exonic	-0.653163	2068.89	889.642
chr19	2096224	2096269	-	ENSG00000172081.9	MOB3A	2.83e-11	exonic	1.16664	84.1865	133.335
chr12	98909629	98909741	+	ENSG00000120802.9	TMPO	2.84e-11	exonic	0.307358	1869.09	844.582
chr8	92097645	92099323	+	ENSG00000155100.6	OTUD6B	2.86e-11	exonic	-0.646656	1244.44	436.57
chr12	98940136	98940225	+	ENSG00000120802.9	TMPO	2.88e-11	exonic	0.35588	1504.9	703.901
chr10	863829	866739	-	ENSG00000107929.10	LARP4B	2.9e-11	exonic	0.91948	112.109	174.335
chr3	170020953	170023765	+	ENSG00000163558.8	PRKCI	2.93e-11	exonic	-0.424275	1490.52	1042.94
chr4	141204877	141206422	-	ENSG00000196951.6	RP11-425I13.3	3.02e-11	exonic	3.03603	4.08053	27.992
chr6	86387671	86387711	-	ENSG00000203875.6	SNHG5	3.02e-11	exonic	0.342117	1098.11	1965.86
chr12	120637288	120637848	-	ENSG00000089157.11	RPLP0	3.04e-11	exonic	-0.729652	180.31	132.831
chr12	118555471	118555687	-	ENSG00000176834.9	VSIG10	3.13e-11	exonic	1.33066	32.6647	71.3256
chr8	142185558	142186365	+	ENSG00000105339.6	DENND3	3.16e-11	exonic	0.48639	457.621	780.2
chr5	40765038	40765340	-	ENSG00000132356.7	PRKAA1	3.17e-11	exonic	0.449982	853.045	875.49
chr4	103718523	103718541	-	ENSG00000109332.15	UBE2D3	3.2e-11	exonic	-0.421425	1094.92	739.154
chr2	26357937	26358216	+	ENSG00000084733.6	RAB10	3.28e-11	exonic	-0.385821	813.56	508.575
chr19	45381809	45382195	+	ENSG00000130202.5	PVRL2	3.3e-11	exonic	0.508141	421.642	379.638
chr20	34292326	34292503	-	ENSG00000131051.16	RBM39	3.3e-11	exonic	-0.266121	1392.75	1265.68
chr11	62621814	62621839	-	ENSG00000255717.2	SNHG1	3.34e-11	exonic	-0.75959	185.294	116.746
chr14	96968777	96968878	+	ENSG00000090060.13	PAPOLA	3.35e-11	exonic	0.350488	764.274	710.613
chr1	46775592	46775716	+	ENSG00000173660.7	UQCRH	3.4e-11	exonic	0.459423	588.16	722.384
chr12	76462773	76462774	-	ENSG00000187109.9	NAP1L1	3.4e-11	exonic	0.230488	1739.12	2386.36
chr6	86387186	86387210	-	ENSG00000203875.6	SNHG5	3.42e-11	exonic	0.49748	844.169	1654.52
chr2	99216981	99217256	-	ENSG00000183513.4	COA5	3.44e-11	exonic	-0.479895	619.683	610.639
chr13	103330713	103330811	+	ENSG00000134900.7	TPP2	3.47e-11	exonic	-0.480519	662.294	432.566
chr18	19230888	19231057	-	ENSG00000158201.5	ABHD3	3.48e-11	exonic	-1.60174	118.536	27.984
chr4	78783673	78783983	+	ENSG00000169288.13	MRPL1	3.48e-11	exonic	1.38681	32.6679	56.6269
chr6	136582032	136582039	-	ENSG00000029363.11	BCLAF1	3.51e-11	exonic	-1.17094	159.562	54.1879
chr13	34399925	34400023	+	ENSG00000133119.8	RFC3	3.53e-11	exonic	0.407023	1209.28	529.206
chr18	23615794	23615887	-	ENSG00000141380.9	SS18	3.68e-11	exonic	0.644979	184.671	233.144
chr12	93965910	93965962	+	ENSG00000120833.9	SOCS2	3.72e-11	exonic	0.624624	151.037	385.195
chr8	71510368	71510490	-	ENSG00000067167.3	TRAM1	3.74e-11	exonic	0.438728	2297.69	2620.86
chr1	173833048	173833091	-	ENSG00000234741.3	GAS5	3.77e-11	exonic	0.291778	856.611	1484.31
chr17	79858840	79862201	-	ENSG00000185813.6	PCYT2	3.82e-11	exonic	0.331196	1097.24	1661.04
chr7	44687255	44687358	+	ENSG00000105953.10	OGDH	3.85e-11	exonic	0.395425	551.2	608.243
chr8	48921010	48921030	+	ENSG00000169139.7	UBE2V2	3.88e-11	exonic	0.601669	424.264	368.884
chr17	75315683	75315885	+	ENSG00000184640.13	2009-09-01	3.89e-11	exonic	-0.384502	681.457	594.292
chr5	138609812	138609819	+	ENSG00000015479.13	MATR3	3.94e-11	exonic	0.740932	121.541	186.671
chr11	2005667	2005752	+	ENSG00000214026.6	MRPL23	3.97e-11	exonic	1.64875	21.6887	57.7175
chr17	43185502	43186045	+	ENSG00000136448.7	NMT1	3.98e-11	exonic	0.267232	1809.16	1985.15
chr11	9466643	9469673	+	ENSG00000205339.5	IPO7	3.98e-11	exonic	-0.391854	9855.98	7178.16
chr19	44123780	44124026	-	ENSG00000131116.7	ZNF428	3.99e-11	exonic	-1.69181	50.2289	22.0337
chr21	22519437	22519569	+	ENSG00000154654.10	NCAM2	3.99e-11	exonic	1.78012	15.0924	73.346
chr6	139349818	139349978	+	ENSG00000146386.7	ABRACL	4.01e-11	exonic	0.344809	1155.55	998.711
chr6	136590368	136590399	-	ENSG00000029363.11	BCLAF1	4.02e-11	exonic	0.906302	114.288	162.521
chr19	42373157	42373216	+	ENSG00000105372.2	RPS19	4.02e-11	exonic	0.11948	12476.9	14964.6
chr8	71553136	71553285	-	ENSG00000147592.4	LACTB2	4.03e-11	exonic	-1.05042	202.568	53.4768
chr12	120635265	120635611	-	ENSG00000089157.11	RPLP0	4.07e-11	exonic	-0.378742	945.536	891.272
chr8	109254575	109255062	-	ENSG00000104408.5	EIF3E	4.12e-11	exonic	-1.33143	118.703	60.45
chr12	120638521	120638532	-	ENSG00000089157.11	RPLP0	4.17e-11	exonic	0.555287	207.012	370.214
chr5	43080056	43080307	+	ENSG00000172262.7	ZNF131	4.29e-11	exonic	0.813674	97.7024	169.196
chr5	151122520	151125606	-	ENSG00000177556.7	ATOX1	4.29e-11	exonic	0.590445	276.03	334.507
chr3	14520076	14520409	+	ENSG00000131389.12	SLC6A6	4.36e-11	exonic	1.02456	60.3156	102.422
chr7	12272026	12272715	+	ENSG00000106460.14	TMEM106B	4.37e-11	exonic	-0.886987	222.496	138.056
chr8	8887591	8890058	+	ENSG00000104626.10	ERI1	4.38e-11	exonic	-0.566744	2602.28	1562.87
chr15	69746060	69747508	+	ENSG00000137818.7	RPLP1	4.45e-11	exonic	-0.29556	1448.2	1402.2
chr15	91509601	91509908	+	ENSG00000258725.1	PRC1-AS1	4.45e-11	exonic	-2.46432	34.1992	34.9352
chr10	85912019	85913001	+	ENSG00000165678.15	GHITM	4.5e-11	exonic	-0.227184	5865.86	4288.53
chr11	18429214	18429287	+	ENSG00000134333.9	LDHA	4.53e-11	exonic	-0.194895	4668.69	2185.5
chr10	28884706	28884799	+	ENSG00000095787.17	WAC	4.61e-11	exonic	0.324556	875.698	1174.56
chr7	102964928	102965009	-	ENSG00000105821.10	DNAJC2	4.61e-11	exonic	-0.517089	522.467	296.695
chr18	55268574	55268581	-	ENSG00000134440.7	NARS	4.61e-11	exonic	-0.5741	436.853	193.99
chr9	116359047	116360003	+	ENSG00000138835.18	RGS3	4.61e-11	exonic	1.05222	57.7862	276.782
chr2	198284904	198285151	-	ENSG00000115524.11	SF3B1	4.64e-11	exonic	0.578514	285.581	462.602
chr1	23636825	23636885	-	ENSG00000125944.14	HNRNPR	4.64e-11	exonic	-0.554194	1356.74	541.136
chr3	101298633	101298685	+	ENSG00000081154.7	PCNP	4.65e-11	exonic	0.448072	623.768	626.593
chr11	28352307	28353729	+	ENSG00000169519.15	METTL15	4.68e-11	exonic	-0.554916	457.336	397.706
chr1	22052983	22053063	-	ENSG00000090686.11	USP48	4.71e-11	exonic	0.7874	95.47	209.01
chr5	133707296	133707330	+	ENSG00000119048.3	UBE2B	4.71e-11	exonic	0.499525	362.756	419.084
chr8	144642941	144643030	+	ENSG00000104518.6	GSDMD	4.78e-11	exonic	0.475607	313.501	514.893
chr14	45673039	45673415	-	ENSG00000129534.9	MIS18BP1	4.78e-11	exonic	-0.551392	602.059	335.012
chr20	62694833	62695244	+	ENSG00000171703.12	TCEA2	4.8e-11	exonic	-0.578704	543.639	502.402
chr10	102738485	102738768	-	ENSG00000055950.12	MRPL43	4.88e-11	exonic	1.52444	20.7251	58.3786
chr2	55543187	55543250	-	ENSG00000115355.11	CCDC88A	4.89e-11	exonic	-0.591662	319.029	199.222
chr8	1728938	1734738	+	ENSG00000182372.6	CLN8	4.89e-11	exonic	0.472478	1130.82	1270.13
chr15	59171623	59171627	-	ENSG00000137776.12	SLTM	4.95e-11	exonic	-1.11911	97.3831	44.0441
chr9	4712044	4712974	-	ENSG00000147853.12	AK3	4.95e-11	exonic	-0.480355	1417.78	1063.51
chr11	130099723	130099869	-	ENSG00000196323.7	ZBTB44	4.98e-11	exonic	-0.826943	181.655	119.902
chr19	42373154	42373157	+	ENSG00000105372.2	RPS19	4.99e-11	exonic	0.12393	8198.99	9985.95
chr12	24970414	24970589	-	ENSG00000060982.10	BCAT1	5.04e-11	exonic	-0.572415	644.153	177.92
chr20	62693856	62694220	+	ENSG00000171703.12	TCEA2	5.07e-11	exonic	-0.531698	369.701	340.146
chr3	180688943	180689604	+	ENSG00000114416.13	FXR1	5.14e-11	exonic	-0.507027	429.643	382.01
chrX	153287023	153295684	-	ENSG00000169057.15	MECP2	5.14e-11	exonic	0.317805	3469.02	4463.21
chr17	29701451	29704695	+	ENSG00000196712.12	NF1	5.2e-11	exonic	-0.382688	1865.53	1293.8
chr10	27828203	27831143	+	ENSG00000099246.12	RAB18	5.24e-11	exonic	-0.886107	436.432	250.396
chr16	1453237	1453345	-	ENSG00000059145.14	UNKL	5.31e-11	exonic	0.989764	55.9106	131.101
chr4	84011840	84011945	-	ENSG00000145287.6	PLAC8	5.35e-11	exonic	-1.15145	100.23	48.9339
chr5	114856607	114861314	-	ENSG00000145780.6	FEM1C	5.35e-11	exonic	-0.622701	1272.98	735.506
chr11	62621272	62621305	-	ENSG00000255717.2	SNHG1	5.35e-11	exonic	0.305478	949.82	1208.88
chr7	110303356	110303471	-	ENSG00000184903.5	IMMP2L	5.38e-11	exonic	-0.920777	150.772	81.4558
chr10	60094734	60094985	+	ENSG00000072401.10	UBE2D1	5.43e-11	exonic	0.883364	234.412	227.652
chr3	22423951	22424420	+	ENSG00000132967.9	HMGB1P5	5.44e-11	exonic	-1.69809	60.9091	15.7322
chr19	825096	825197	+	ENSG00000172232.5	AZU1	5.44e-11	exonic	0.762717	100.499	216.332
chr8	142198447	142198996	+	ENSG00000105339.6	DENND3	5.45e-11	exonic	0.664872	256.999	496.473
chr8	23152281	23152377	+	ENSG00000104679.6	R3HCC1	5.46e-11	exonic	0.296156	1157.25	1410.1
chr8	98736880	98737471	+	ENSG00000147649.5	MTDH	5.48e-11	exonic	-0.26797	5455.84	3804.64
chr4	120469360	120471533	+	ENSG00000245958.2	RP11-33B1.1	5.48e-11	exonic	1.54829	20.7351	59.7721
chr5	177637553	177638120	+	ENSG00000197451.6	HNRNPAB	5.53e-11	exonic	-0.156427	8282.33	4252.63
chr12	56510972	56510995	+	ENSG00000229117.4	RPL41	5.55e-11	exonic	0.385856	3810.35	4371.51
chr17	41196312	41196821	-	ENSG00000012048.15	BRCA1	5.57e-11	exonic	-0.502634	890.717	202.732
chr7	116544230	116544390	+	ENSG00000198898.8	CAPZA2	5.63e-11	exonic	0.394669	1309.46	1333.67
chr19	1012316	1012461	-	ENSG00000182087.8	TMEM259	5.88e-11	exonic	0.32214	703.179	1021.48
chr1	6260548	6260787	-	ENSG00000116251.5	RPL22	5.9e-11	exonic	-1.07014	88.897	54.5327
chr11	118888509	118888634	-	ENSG00000118181.6	RPS25	5.94e-11	exonic	-0.500509	614.147	523.174
chr4	141300722	141300806	+	ENSG00000153130.13	SCOC	6e-11	exonic	0.8587	294.168	262.143
chr3	63999283	64003408	-	ENSG00000163636.6	PSMD6	6.09e-11	exonic	0.696005	208.077	258.177
chr19	45916693	45916934	-	ENSG00000012061.11	ERCC1	6.18e-11	exonic	-0.544695	531.001	443.855
chr15	40592867	40593810	-	ENSG00000137841.7	PLCB2	6.18e-11	exonic	-1.05409	87.281	74.4328
chr7	102913538	102914516	-	ENSG00000170629.10	DPY19L2P2	6.19e-11	exonic	-0.761088	226.802	120.932
chr12	22838157	22843599	+	ENSG00000139163.11	ETNK1	6.25e-11	exonic	-0.494418	2282.6	1429.95
chr5	133710073	133710154	+	ENSG00000119048.3	UBE2B	6.34e-11	exonic	0.461007	688.857	749.59
chr19	10795437	10795534	+	ENSG00000129351.13	ILF3	6.35e-11	exonic	-0.63641	1597.68	901.874
chr22	44603035	44604349	+	ENSG00000138964.12	PARVG	6.39e-11	exonic	0.453286	343.317	551.553
chr18	43708205	43708235	+	ENSG00000152240.8	HAUS1	6.45e-11	exonic	-1.06487	151.391	48.2346
chr13	108859793	108863644	-	ENSG00000174405.9	LIG4	6.47e-11	exonic	-1.16137	1673.19	1628
chr4	140661365	140661899	+	ENSG00000085871.4	MGST2	6.5e-11	exonic	2.55515	5.33939	26.2241
chr2	96071300	96071550	+	ENSG00000115042.5	FAHD2A	6.54e-11	exonic	-0.53203	559.607	462.409
chr7	25162925	25163062	-	ENSG00000172115.4	CYCS	6.54e-11	exonic	-0.65087	4104.97	1328.34
chr3	11596557	11599139	+	ENSG00000197548.8	ATG7	6.57e-11	exonic	0.510097	367.744	437.304
chr8	125332326	125332432	-	ENSG00000164983.6	TMEM65	6.71e-11	exonic	0.6786	289.079	230.718
chr16	23475643	23476719	-	ENSG00000103365.11	GGA2	6.72e-11	exonic	0.328069	819.711	942.319
chr1	24999158	24999758	+	ENSG00000133226.12	SRRM1	6.8e-11	exonic	-0.482244	1383.96	858.152
chrX	108784703	108784848	+	ENSG00000101888.7	NXT2	6.81e-11	exonic	0.796871	260.439	208.953
chr6	86375721	86375865	-	ENSG00000203875.6	SNHG5	6.81e-11	exonic	1.63798	14.1334	67.8179
chr9	108200561	108200782	+	ENSG00000070214.11	SLC44A1	6.83e-11	exonic	0.797645	115.941	293.629
chr15	101112407	101113505	-	ENSG00000140471.12	LINS	6.89e-11	exonic	-0.824915	198.51	102.067
chr15	83735502	83735903	-	ENSG00000064726.5	BTBD1	6.91e-11	exonic	0.364066	735.004	787.179
chr19	1611055	1611247	-	ENSG00000071564.10	TCF3	6.93e-11	exonic	-0.278306	1311.02	1175.85
chr4	83345781	83345783	-	ENSG00000152795.13	HNRNPDL	6.97e-11	exonic	-0.85444	220.869	91.937
chr1	234553829	234553979	-	ENSG00000059588.5	TARBP1	7.08e-11	exonic	-0.419556	535.116	488.602
chr8	125474725	125479899	-	ENSG00000245149.3	RNF139-AS1	7.1e-11	exonic	1.74462	15.0806	57.3149
chr4	122589230	122589400	-	ENSG00000164111.10	ANXA5	7.13e-11	exonic	-0.710614	257.093	199.215
chr19	17403441	17403663	+	ENSG00000130312.2	MRPL34	7.18e-11	exonic	0.684263	147.931	221.622
chr2	201725687	201725706	-	ENSG00000013441.11	CLK1	7.31e-11	exonic	-1.98697	38.8569	15.7329
chr5	79950377	79950493	-	ENSG00000228716.2	DHFR	7.34e-11	exonic	2.10388	16.3468	23.7556
chr3	101293062	101293123	+	ENSG00000081154.7	PCNP	7.4e-11	exonic	0.603635	510.878	568.362
chr21	34131712	34132087	-	ENSG00000159086.10	PAXBP1	7.41e-11	exonic	0.7178	224.065	327.031
chr1	173836859	173836867	-	ENSG00000234741.3	GAS5	7.49e-11	exonic	-1.9085	34.5608	13.281
chr5	96110187	96111620	-	ENSG00000164307.8	ERAP1	7.55e-11	exonic	-0.569578	593.215	433.48
chr22	44583052	44583655	+	ENSG00000138964.12	PARVG	7.67e-11	exonic	0.266833	1244.47	1738.96
chr1	70697253	70697541	+	ENSG00000116754.9	SRSF11	7.78e-11	exonic	0.409525	485.658	582.613
chr11	118888071	118888143	-	ENSG00000118181.6	RPS25	7.88e-11	exonic	0.214477	6399.51	8236.2
chr9	125048106	125048225	+	ENSG00000148187.13	MRRF	7.91e-11	exonic	0.977483	62.1921	121.624
chr2	224740063	224743245	-	ENSG00000085449.10	WDFY1	7.93e-11	exonic	-0.55477	1797.23	1831.79
chr15	77336358	77338371	-	ENSG00000140391.10	TSPAN3	8.03e-11	exonic	-0.651282	261.928	155.896
chr5	179047773	179047814	-	ENSG00000169045.13	HNRNPH1	8.12e-11	exonic	0.385086	917.56	991.186
chr9	104151769	104152858	-	ENSG00000136897.6	MRPL50	8.21e-11	exonic	-0.38167	1345.36	947.917
chr12	76440934	76441374	-	ENSG00000187109.9	NAP1L1	8.25e-11	exonic	-0.427775	1702.34	1514.26
chr6	163984751	163985698	+	ENSG00000112531.12	QKI	8.28e-11	exonic	0.642274	173.096	238.017
chr15	66783681	66784650	+	ENSG00000169032.5	MAP2K1	8.29e-11	exonic	-0.868072	187.483	73.7454
chr16	1440632	1440695	-	ENSG00000059145.14	UNKL	8.32e-11	exonic	1.15834	37.3777	98.9365
chrX	110931409	110931687	+	ENSG00000101901.6	ALG13	8.35e-11	exonic	-2.13076	153.665	36.8274
chr7	132469665	132470270	-	ENSG00000106554.7	CHCHD3	8.54e-11	exonic	-0.205196	3799.99	2795.73
chr6	18225700	18225841	-	ENSG00000124795.10	DEK	8.6e-11	exonic	-0.797042	1183.51	351.56
chr3	105294758	105295705	+	ENSG00000170017.8	ALCAM	8.78e-11	exonic	-0.456978	912.711	298.866
chr14	102551269	102551316	-	ENSG00000080824.14	HSP90AA1	8.86e-11	exonic	-0.181545	3482.26	2184.31
chr2	54045034	54045357	+	ENSG00000068912.9	ERLEC1	8.87e-11	exonic	-0.452201	531.754	403.392
chr19	33076813	33077550	+	ENSG00000105185.7	PDCD5	9.11e-11	exonic	0.421816	552.567	548.73
chr10	28884799	28884855	+	ENSG00000095787.17	WAC	9.18e-11	exonic	0.332904	674.403	913.054
chr12	96661268	96661608	+	ENSG00000111145.3	ELK3	9.59e-11	exonic	-1.7807	51.798	15.0247
chr7	116544390	116544437	+	ENSG00000198898.8	CAPZA2	9.74e-11	exonic	0.367125	772.046	797.974
chr19	18683160	18683417	+	ENSG00000221983.3	UBA52	9.74e-11	exonic	-0.514766	1114.95	872.534
chr12	1910214	1910284	-	ENSG00000151062.10	CACNA2D4	9.79e-11	exonic	-0.298429	946.408	1114.08
chr1	173833091	173833117	-	ENSG00000234741.3	GAS5	9.89e-11	exonic	0.276267	949.614	1626.65
chr5	65475007	65476639	+	ENSG00000153914.11	SREK1	1e-10	exonic	-0.577432	2276.24	1524.06
chr17	5336035	5336196	+	ENSG00000129197.10	RPAIN	1.02e-10	exonic	-0.542433	349.924	266.376
chr2	179001503	179003738	+	ENSG00000155636.10	RBM45	1.03e-10	exonic	1.00913	65.9463	118.844
chr15	64380885	64381050	-	ENSG00000166797.6	FAM96A	1.04e-10	exonic	0.412935	2345.93	1895.87
chr17	57189250	57189303	-	ENSG00000182628.8	SKA2	1.05e-10	exonic	-1.31979	240.939	51.3823
chr8	93966633	93966792	-	ENSG00000205133.7	TRIQK	1.05e-10	exonic	0.510718	305.581	432.372
chr2	37428847	37428869	+	ENSG00000218739.5	AC007390.5	1.06e-10	exonic	0.513086	329.807	376.126
chr19	49593547	49593610	+	ENSG00000104852.10	SNRNP70	1.09e-10	exonic	-0.211997	2387.01	2351.27
chr14	63842478	63842570	-	ENSG00000154001.9	PPP2R5E	1.09e-10	exonic	-0.936506	286.978	126.362
chr8	101931457	101932056	-	ENSG00000164924.13	YWHAZ	1.1e-10	exonic	-0.565451	9356.94	6479.78
chr1	202127697	202128408	-	ENSG00000143851.11	PTPN7	1.12e-10	exonic	-0.428629	633.827	338.369
chr3	69153988	69155215	+	ENSG00000144746.6	ARL6IP5	1.14e-10	exonic	-0.775964	2782.37	2330.11
chr5	149826364	149826500	-	ENSG00000164587.7	RPS14	1.14e-10	exonic	0.161223	16564.9	20371.7
chr9	130556875	130556960	+	ENSG00000136877.10	FPGS	1.15e-10	exonic	1.1025	38.955	113.951
chr11	110100174	110102274	-	ENSG00000137710.10	RDX	1.16e-10	exonic	-0.43463	1181.02	906.546
chr6	97339026	97339267	-	ENSG00000123545.5	NDUFAF4	1.17e-10	exonic	-0.385963	1689.17	1036.74
chr7	56119160	56119297	-	ENSG00000146733.9	PSPH	1.17e-10	exonic	2.64059	8.46831	24.4566
chr10	88810246	88811357	-	ENSG00000148672.7	GLUD1	1.18e-10	exonic	-0.310079	4433.42	3062.06
chr8	42177388	42177990	+	ENSG00000104365.9	IKBKB	1.19e-10	exonic	0.400951	497.783	672.819
chr6	24718767	24720087	-	ENSG00000112308.8	C6orf62	1.2e-10	exonic	0.150958	6627.41	7340.45
chr8	82598518	82598536	-	ENSG00000133731.5	IMPA1	1.2e-10	exonic	0.75479	150.771	154.837
chr12	1904838	1904946	-	ENSG00000151062.10	CACNA2D4	1.2e-10	exonic	-0.353423	1315.12	1505.71
chr11	9309353	9309620	-	ENSG00000166471.6	TMEM41B	1.2e-10	exonic	1.06284	54.9711	97.1704
chr6	163836225	163836269	+	ENSG00000112531.12	QKI	1.21e-10	exonic	0.356219	644.58	722.496
chr22	47569735	47571336	+	ENSG00000054611.9	TBC1D22A	1.24e-10	exonic	0.402415	508.452	763.134
chr16	56468257	56468357	-	ENSG00000167005.9	NUDT21	1.24e-10	exonic	0.355479	1205.56	949.429
chr17	16343017	16343349	+	ENSG00000175061.13	C17orf76-AS1	1.27e-10	exonic	-0.60625	1066.28	942.301
chr10	51589649	51590731	+	ENSG00000138293.15	NCOA4	1.28e-10	exonic	-0.275695	3300.75	4012.33
chr6	111213937	111214027	+	ENSG00000123505.10	AMD1	1.29e-10	exonic	0.342237	1344.34	950.928
chr12	54680445	54680516	+	ENSG00000135486.13	HNRNPA1	1.29e-10	exonic	0.361252	656.991	957.184
chrX	80369199	80370333	-	ENSG00000198157.6	HMGN5	1.29e-10	exonic	-0.512837	750.632	302.386
chr7	33075595	33075600	-	ENSG00000122643.14	NT5C3A	1.33e-10	exonic	0.902605	91.3823	130.377
chr6	166778717	166778819	-	ENSG00000060762.14	MPC1	1.34e-10	exonic	-0.394359	851.559	505.43
chr17	39846441	39846872	+	ENSG00000173812.6	EIF1	1.34e-10	exonic	-1.07413	95.1767	55.2257
chr8	101715143	101715326	-	ENSG00000070756.9	PABPC1	1.35e-10	exonic	-0.457126	3025.26	2541.31
chr13	37402940	37403234	+	ENSG00000133111.3	RFXAP	1.35e-10	exonic	-1.71772	104.71	20.9865
chr17	42298107	42298222	-	ENSG00000108312.10	UBTF	1.39e-10	exonic	0.842597	98.9363	127.608
chr5	179041181	179041313	-	ENSG00000169045.13	HNRNPH1	1.39e-10	exonic	-1.82331	439.267	103.972
chr1	181024420	181024659	+	ENSG00000153029.10	MR1	1.4e-10	exonic	-0.495628	327.343	472.932
chr5	82352353	82352545	-	ENSG00000174695.5	TMEM167A	1.4e-10	exonic	-1.59218	925.072	272.14
chr19	16973907	16974084	+	ENSG00000127511.5	SIN3B	1.41e-10	exonic	0.787424	86.3632	208.322
chr22	44602196	44602502	+	ENSG00000138964.12	PARVG	1.44e-10	exonic	-0.246633	2045.19	2099.58
chr1	28908101	28908175	-	ENSG00000197989.9	SNHG12	1.45e-10	exonic	0.508292	337.619	459.741
chr6	90088942	90089057	-	ENSG00000025039.10	RRAGD	1.46e-10	exonic	-0.496232	419.67	332.39
chr16	58197957	58198051	-	ENSG00000070770.4	CSNK2A2	1.47e-10	exonic	0.354573	585.465	811.306
chr8	73942630	73943847	+	ENSG00000147601.9	TERF1	1.48e-10	exonic	1.09038	56.8626	80.391
chr19	39924304	39924401	-	ENSG00000105193.4	RPS16	1.49e-10	exonic	0.129199	14570.3	17781
chr12	107385144	107385779	-	ENSG00000008405.7	CRY1	1.5e-10	exonic	-0.787713	207.656	100.68
chr6	24701942	24705274	+	ENSG00000112304.6	ACOT13	1.51e-10	exonic	0.405387	610.688	713.096
chr3	50616251	50616357	+	ENSG00000114735.5	HEMK1	1.53e-10	exonic	-0.645841	243.011	216.728
chr5	81573770	81573962	-	ENSG00000186468.8	RPS23	1.57e-10	exonic	-0.733106	202.492	146.136
chr5	96108758	96108759	+	ENSG00000153113.19	CAST	1.58e-10	exonic	-1.20372	77.5631	37.4015
chr14	102391786	102391960	+	ENSG00000078304.15	PPP2R5C	1.59e-10	exonic	0.386621	445.707	733.031
chr20	5089977	5090091	-	ENSG00000089063.10	TMEM230	1.6e-10	exonic	0.305361	1055.43	1163.33
chr1	26799007	26799009	+	ENSG00000198830.6	HMGN2	1.63e-10	exonic	0.325035	1063.58	915.097
chr8	82592884	82593014	-	ENSG00000133731.5	IMPA1	1.69e-10	exonic	0.47961	684.89	560.585
chr17	41150493	41150765	+	ENSG00000131469.8	RPL27	1.72e-10	exonic	-0.368662	1649.51	1437.38
chr1	77554674	77557689	-	ENSG00000142892.10	PIGK	1.72e-10	exonic	-0.51827	842.862	492.98
chr17	37707290	37707394	+	ENSG00000167258.9	CDK12	1.72e-10	exonic	0.901593	74.7583	124.094
chr2	152668870	152668954	-	ENSG00000162980.12	ARL5A	1.73e-10	exonic	0.566455	726.195	565.563
chr20	34319281	34319837	-	ENSG00000131051.16	RBM39	1.76e-10	exonic	-1.1716	81.6411	39.1494
chr16	1442891	1442977	-	ENSG00000059145.14	UNKL	1.77e-10	exonic	1.3108	41.1782	120.377
chr15	80412669	80412746	+	ENSG00000086666.14	ZFAND6	1.77e-10	exonic	0.491729	374.701	439.731
chr11	33793549	33795724	-	ENSG00000110429.9	FBXO3	1.8e-10	exonic	0.94315	74.7446	113.586
chr2	233432237	233432730	+	ENSG00000135930.9	EIF4E2	1.81e-10	exonic	-0.775833	181.891	99.9673
chr3	105293396	105294758	+	ENSG00000170017.8	ALCAM	1.82e-10	exonic	-0.365885	1536.46	547.039
chr2	201725706	201725812	-	ENSG00000013441.11	CLK1	1.83e-10	exonic	-1.14899	135.125	98.7613
chr2	217363808	217363862	+	ENSG00000197756.5	RPL37A	1.83e-10	exonic	-0.970317	106.151	63.6213
chr14	100744130	100744479	+	ENSG00000100811.6	YY1	1.86e-10	exonic	-1.43068	1296.07	525.353
chr8	55014418	55014488	-	ENSG00000120992.13	LYPLA1	1.87e-10	exonic	0.765742	248.021	256.612
chrX	22012591	22012953	+	ENSG00000102172.11	SMS	1.88e-10	exonic	-0.367581	1066.33	632.574
chr8	27184339	27184400	+	ENSG00000120899.13	PTK2B	1.89e-10	exonic	-1.81772	41.4466	13.2796
chr2	208440009	208440178	+	ENSG00000118260.10	CREB1	1.9e-10	exonic	0.491285	325.68	406.518
chr5	32591668	32591791	+	ENSG00000113387.7	SUB1	1.91e-10	exonic	0.608415	5797.76	4897.17
chr8	144416277	144416455	-	ENSG00000184428.8	TOP1MT	1.91e-10	exonic	0.79641	85.4159	184.599
chr1	2334473	2334503	+	ENSG00000157916.14	RER1	1.93e-10	exonic	-0.343785	844.372	792.449
chr19	54868956	54869238	-	ENSG00000167613.11	LAIR1	1.93e-10	exonic	0.672512	281.321	592.258
chr7	19735084	19738187	-	ENSG00000105849.5	TWISTNB	1.95e-10	exonic	-0.301303	5278.82	3421.8
chr11	17353063	17353069	+	ENSG00000070081.11	NUCB2	1.96e-10	exonic	-0.684459	219.876	132.827
chr10	120101258	120101439	-	ENSG00000165669.9	FAM204A	1.96e-10	exonic	0.540324	300.338	406.791
chrX	9431370	9431502	+	ENSG00000101849.11	TBL1X	1.99e-10	exonic	-2.36576	32.345	5.94156
chr10	120789937	120791045	+	ENSG00000188613.5	NANOS1	1.99e-10	exonic	-0.41773	1320.75	632.403
chr11	62622838	62622895	-	ENSG00000255717.2	SNHG1	2.02e-10	exonic	-0.904042	127.196	72.3595
chr2	136540318	136542625	+	ENSG00000144224.12	UBXN4	2.09e-10	exonic	-0.385996	4323.09	3690.93
chr17	1247565	1247832	-	ENSG00000108953.12	YWHAE	2.1e-10	exonic	-1.14691	97.9925	36.3523
chr1	25170758	25170815	+	ENSG00000169504.10	CLIC4	2.11e-10	exonic	-2.17373	62.2672	9.08848
chr4	185615771	185616155	-	ENSG00000151725.7	MLF1IP	2.14e-10	exonic	-1.00197	229.829	43.3426
chr5	68710320	68710626	+	ENSG00000152942.14	RAD17	2.14e-10	exonic	-0.526669	513.397	345.918
chr12	57881168	57881256	+	ENSG00000166986.8	MARS	2.16e-10	exonic	3.17617	3.76988	13.2832
chr5	138652741	138652794	+	ENSG00000015479.13	MATR3	2.21e-10	exonic	0.221899	1931.06	2056.7
chr10	90987956	90988155	-	ENSG00000107798.13	LIPA	2.22e-10	exonic	0.33008	973.687	1254.37
chr20	57608199	57609688	-	ENSG00000101166.11	SLMO2	2.25e-10	exonic	-0.675165	2286.12	1215.41
chr9	139620762	139620868	-	ENSG00000233016.2	SNHG7	2.25e-10	exonic	0.319686	1610.77	3043.02
chr1	161183769	161183945	+	ENSG00000158864.8	NDUFS2	2.26e-10	exonic	0.565741	211.084	300.593
chr10	111893106	111893969	+	ENSG00000148700.9	ADD3	2.27e-10	exonic	-0.284247	1242.28	1308
chr9	106901932	106901933	+	ENSG00000136824.14	SMC2	2.31e-10	exonic	-1.19746	154.223	26.2173
chr9	139303450	139303519	-	ENSG00000165689.12	SDCCAG3	2.32e-10	exonic	-0.661292	290.23	152.004
chr2	149246954	149248163	+	ENSG00000204406.7	MBD5	2.33e-10	exonic	2.53307	4.39685	37.3821
chr1	198663146	198664300	+	ENSG00000081237.14	PTPRC	2.34e-10	exonic	1.17292	28.9023	134.882
chr5	43080001	43080056	+	ENSG00000172262.7	ZNF131	2.35e-10	exonic	0.974354	57.7911	112.205
chr3	129024284	129025029	+	ENSG00000183624.9	HMCES	2.35e-10	exonic	0.598724	259.158	282.032
chr14	56150816	56150971	+	ENSG00000126777.13	KTN1	2.39e-10	exonic	-0.360306	724.332	587.879
chr2	44115416	44115417	-	ENSG00000138095.14	LRPPRC	2.44e-10	exonic	-0.95342	226.197	105.112
chr5	77755067	77755185	+	ENSG00000085365.13	SCAMP1	2.45e-10	exonic	0.648743	424.83	455.969
chr6	163991725	163991773	+	ENSG00000112531.12	QKI	2.45e-10	exonic	0.357264	636.353	713.816
chr6	139349978	139350012	+	ENSG00000146386.7	ABRACL	2.45e-10	exonic	0.325348	1238.22	1055.63
chr18	47796455	47797411	-	ENSG00000141644.13	MBD1	2.47e-10	exonic	-0.34503	909.825	667.314
chr5	170837530	170837887	+	ENSG00000181163.9	NPM1	2.48e-10	exonic	-0.18498	11985.7	10729.1
chr19	54710715	54711265	+	ENSG00000170889.9	RPS9	2.5e-10	exonic	-0.341247	992.243	1055.62
chr12	1906583	1906690	-	ENSG00000151062.10	CACNA2D4	2.54e-10	exonic	-0.283153	1324.24	1584.33
chr2	38972194	38972329	-	ENSG00000115875.14	SRSF7	2.58e-10	exonic	-0.244733	2783.97	1630.94
chrX	131157535	131157635	+	ENSG00000134602.11	MST4	2.59e-10	exonic	0.331496	854.027	838.223
chr12	118469465	118469597	+	ENSG00000111445.9	RFC5	2.6e-10	exonic	-0.611339	641.222	154.794
chr4	80822302	80826724	-	ENSG00000163297.12	ANTXR2	2.6e-10	exonic	-0.562555	977.209	845.963
chr14	95555345	95556657	-	ENSG00000100697.10	DICER1	2.61e-10	exonic	-0.580815	734.056	611.126
chr11	68478341	68478517	-	ENSG00000132749.6	MTL5	2.62e-10	exonic	1.38893	21.3559	84.9297
chr14	24701840	24701841	+	ENSG00000100938.13	GMPR2	2.65e-10	exonic	-1.04967	98.0338	53.4771
chr4	39460542	39460545	-	ENSG00000163682.11	RPL9	2.65e-10	exonic	-1.26939	88.978	42.6225
chr5	34954960	34955305	+	ENSG00000168724.10	DNAJC21	2.65e-10	exonic	-1.05284	143.034	70.5879
chr15	50648296	50648567	+	ENSG00000244879.3	GABPB1-AS1	2.7e-10	exonic	-0.763875	127.218	208.685
chr3	52028312	52028788	-	ENSG00000162244.6	RPL29	2.73e-10	exonic	-0.721687	334.779	250.54
chr21	26946291	26946356	+	ENSG00000234883.2	MIR155HG	2.73e-10	exonic	1.15587	67.2321	134.06
chr4	39460545	39460551	-	ENSG00000163682.11	RPL9	2.76e-10	exonic	-1.29768	66.292	31.1078
chr5	43068158	43068217	+	ENSG00000172262.7	ZNF131	2.76e-10	exonic	0.686002	135.384	214.297
chr8	565284	566525	-	ENSG00000104714.9	ERICH1	2.77e-10	exonic	1.18461	44.9194	106.152
chr12	104531153	104531795	-	ENSG00000120837.3	NFYB	2.77e-10	exonic	0.72457	170.847	170.579
chr14	21678771	21679062	-	ENSG00000092199.13	HNRNPC	2.8e-10	exonic	-0.617754	2571.9	1397.7
chr8	74206100	74206133	-	ENSG00000147604.9	RPL7	2.8e-10	exonic	-1.30397	114.23	54.8315
chr5	102612929	102614072	+	ENSG00000181751.5	C5orf30	2.83e-10	exonic	-0.533355	629.592	298.516
chr1	113066139	113067903	-	ENSG00000007341.14	ST7L	2.9e-10	exonic	0.979012	62.5104	136.322
chr12	57881256	57881608	+	ENSG00000166986.8	MARS	2.93e-10	exonic	2.57613	7.22048	16.7786
chrX	48435852	48436123	+	ENSG00000102317.13	RBM3	2.95e-10	exonic	-0.412009	6195.54	5905.42
chr3	169706027	169706147	+	ENSG00000008952.12	SEC62	2.98e-10	exonic	0.381791	603.489	684.465
chr20	21369910	21370263	+	ENSG00000088930.6	XRN2	3.02e-10	exonic	-0.403928	1068.11	804.292
chr10	28884855	28884885	+	ENSG00000095787.17	WAC	3.03e-10	exonic	0.345867	612.158	836.771
chr1	2333764	2333781	+	ENSG00000157916.14	RER1	3.05e-10	exonic	-0.355186	790.645	735.51
chr6	97590036	97594420	-	ENSG00000146263.7	MMS22L	3.09e-10	exonic	-0.464904	1879.31	495.866
chr4	40157017	40159871	+	ENSG00000078177.9	N4BP2	3.13e-10	exonic	-0.765836	346.264	242.887
chr4	39928394	39928481	-	ENSG00000121892.10	PDS5A	3.13e-10	exonic	-0.721706	444.065	268.185
chr2	179296692	179296702	-	ENSG00000180228.8	PRKRA	3.14e-10	exonic	-0.850389	177.469	80.0471
chr1	9909596	9910166	-	ENSG00000178585.10	CTNNBIP1	3.18e-10	exonic	0.528318	344.92	446.121
chr15	59949604	59949674	-	ENSG00000140307.6	GTF2A2	3.19e-10	exonic	0.545849	573.345	523.417
chr16	88599555	88603424	+	ENSG00000179588.4	ZFPM1	3.2e-10	exonic	0.721514	608.018	771.67
chr1	2333645	2333755	+	ENSG00000157916.14	RER1	3.24e-10	exonic	-0.362919	1379.13	1298.8
chr20	47707473	47707559	+	ENSG00000124207.12	CSE1L	3.28e-10	exonic	-0.415845	1193.27	378.607
chr16	11945401	11945437	-	ENSG00000171490.8	RSL1D1	3.3e-10	exonic	-1.1836	80.9964	41.9332
chr15	44705634	44705741	+	ENSG00000166734.14	CASC4	3.31e-10	exonic	-0.755546	189.968	110.791
chr12	24970589	24970742	-	ENSG00000060982.10	BCAT1	3.36e-10	exonic	-0.703295	555.604	140.136
chr10	298520	299169	+	ENSG00000015171.14	ZMYND11	3.4e-10	exonic	-0.605303	447.226	269.022
chr19	34718269	34718522	+	ENSG00000257103.4	LSM14A	3.4e-10	exonic	-0.374274	1700.57	1280.28
chr8	57128991	57129065	+	ENSG00000170791.13	CHCHD7	3.42e-10	exonic	-0.349749	1105.95	714.089
chr4	76734448	76735366	+	ENSG00000138768.10	USO1	3.47e-10	exonic	-0.448121	1307.09	1243.64
chr1	46092977	46093628	-	ENSG00000159592.6	GPBP1L1	3.47e-10	exonic	-0.287234	1194.97	1034.28
chr6	122773032	122773202	-	ENSG00000111897.6	SERINC1	3.5e-10	exonic	0.286234	1027.14	1523.58
chr17	79218803	79219977	-	ENSG00000157637.8	SLC38A10	3.53e-10	exonic	0.224836	1769.46	2178.8
chr9	36336400	36339577	-	ENSG00000137075.13	RNF38	3.57e-10	exonic	-0.365144	1872.38	1954.16
chr8	95802063	95806064	+	ENSG00000156162.12	DPY19L4	3.57e-10	exonic	-0.383507	2048.06	1589.65
chr2	75928921	75929324	-	ENSG00000005436.9	GCFC2	3.63e-10	exonic	-1.44124	61.2573	23.0705
chr8	82598517	82598518	-	ENSG00000133731.5	IMPA1	3.63e-10	exonic	0.743788	153.288	156.23
chr1	154193061	154193082	-	ENSG00000143612.14	C1orf43	3.63e-10	exonic	-0.662074	283.862	205.086
chr12	98941350	98941479	+	ENSG00000120802.9	TMPO	3.68e-10	exonic	0.376019	1675.02	791.836
chr4	100871411	100871425	-	ENSG00000164032.7	H2AFZ	3.68e-10	exonic	0.612186	973.156	584.226
chr5	179043288	179043764	-	ENSG00000169045.13	HNRNPH1	3.69e-10	exonic	0.449376	1082.04	1219.08
chr20	34328020	34328379	-	ENSG00000131051.16	RBM39	3.7e-10	exonic	0.508892	516.071	781.15
chr17	3626581	3626677	-	ENSG00000083457.7	ITGAE	3.75e-10	exonic	0.841968	79.4668	159.385
chr1	234509446	234509586	+	ENSG00000168275.10	COA6	3.78e-10	exonic	1.00536	64.0751	91.5824
chr21	26946356	26947480	+	ENSG00000234883.2	MIR155HG	3.78e-10	exonic	-1.03662	1729.52	1540.12
chr7	44873826	44873837	-	ENSG00000105968.14	H2AFV	3.79e-10	exonic	-0.745516	227.44	95.7783
chr10	120936532	120936551	-	ENSG00000165672.5	PRDX3	3.8e-10	exonic	0.27237	1838.9	1435.31
chr19	5610299	5610622	-	ENSG00000130254.7	SAFB2	3.93e-10	exonic	1.24588	33.2982	77.2517
chr8	64122663	64122725	+	ENSG00000185728.12	YTHDF3	3.94e-10	exonic	-1.41716	181.898	56.8965
chr12	1987555	1987607	-	ENSG00000151062.10	CACNA2D4	4.01e-10	exonic	1.06984	38.6393	114.997
chr4	164436464	164436613	+	ENSG00000198498.5	TMA16	4.02e-10	exonic	0.465887	745.798	703.8
chrX	108786203	108786435	+	ENSG00000101888.7	NXT2	4.03e-10	exonic	-1.15583	233.449	59.6871
chr8	66621210	66622791	+	ENSG00000066855.11	MTFR1	4.04e-10	exonic	-0.569884	1009.98	522.618
chr1	114304453	114307237	-	ENSG00000081019.9	RSBN1	4.05e-10	exonic	-0.455826	691.201	488.563
chr14	24701841	24701847	+	ENSG00000100938.13	GMPR2	4.05e-10	exonic	-0.969359	109.028	62.9146
chr15	101811621	101811850	-	ENSG00000131871.10	VIMP	4.05e-10	exonic	1.06503	54.3305	89.1272
chr17	75369418	75369634	+	ENSG00000184640.13	2009-09-01	4.05e-10	exonic	1.70559	13.5099	49.6569
chr8	42396351	42396594	-	ENSG00000168575.5	SLC20A2	4.11e-10	exonic	1.2479	45.5874	93.3052
chr8	124825082	124827013	+	ENSG00000176853.11	FAM91A1	4.11e-10	exonic	-0.646065	2952.63	1656.02
chr7	1177893	1177896	-	ENSG00000146540.10	C7orf50	4.17e-10	exonic	-1.09393	95.1618	42.9909
chr2	232318241	232319618	-	ENSG00000115053.11	NCL	4.19e-10	exonic	-0.510333	601.743	299.783
chr5	139062578	139062696	+	ENSG00000171604.7	CXXC5	4.2e-10	exonic	-0.312645	1060.87	1094.67
chr17	48828084	48828107	+	ENSG00000108848.11	LUC7L3	4.22e-10	exonic	0.421533	398.257	644.79
chr12	120899513	120899564	-	ENSG00000111786.4	SRSF9	4.22e-10	exonic	-0.498998	474.005	234.561
chr11	17353069	17353071	+	ENSG00000070081.11	NUCB2	4.25e-10	exonic	-0.745702	179.374	103.814
chr3	3190777	3190917	+	ENSG00000072756.12	TRNT1	4.29e-10	exonic	0.936207	80.4317	99.625
chr11	95564707	95565854	+	ENSG00000166037.6	CEP57	4.29e-10	exonic	-0.304529	1160.21	1039.43
chr12	2027712	2027803	-	ENSG00000151062.10	CACNA2D4	4.38e-10	exonic	1.39837	39.3672	146.822
chr6	79650262	79651047	-	ENSG00000146247.13	PHIP	4.39e-10	exonic	0.331063	1039.01	1015.41
chr11	62620127	62620138	-	ENSG00000255717.2	SNHG1	4.39e-10	exonic	0.322537	1001.95	1286.5
chr1	54497638	54497691	-	ENSG00000116209.7	TMEM59	4.55e-10	exonic	-1.27883	134.371	65.9742
chr3	23930707	23930750	+	ENSG00000170142.7	UBE2E1	4.6e-10	exonic	0.373784	1324.18	1230.48
chr4	24538796	24540773	-	ENSG00000109606.8	DHX15	4.61e-10	exonic	0.376577	1477.9	1200.94
chrX	55169534	55170308	-	ENSG00000182518.9	FAM104B	4.62e-10	exonic	0.823315	130.635	167.453
chr16	1414256	1414999	-	ENSG00000059145.14	UNKL	4.63e-10	exonic	-0.519568	339.832	301.691
chr6	45512953	45513019	+	ENSG00000124813.16	RUNX2	4.63e-10	exonic	0.756385	81.9764	222.656
chr5	115633943	115634089	+	ENSG00000145781.4	COMMD10	4.64e-10	exonic	1.27765	35.8088	60.112
chr19	49605370	49605375	+	ENSG00000104852.10	SNRNP70	4.67e-10	exonic	0.437307	333.511	504.807
chrX	47053240	47053423	+	ENSG00000130985.12	UBA1	4.67e-10	exonic	0.647503	334.212	443.658
chr17	30315338	30315516	+	ENSG00000178691.6	SUZ12	4.67e-10	exonic	0.323269	1228.39	870.665
chr3	123632573	123633165	-	ENSG00000175455.10	CCDC14	4.79e-10	exonic	-0.891778	580.113	272.902
chr10	13387028	13387460	-	ENSG00000086475.10	SEPHS1	4.81e-10	exonic	0.792607	114.004	128.631
chr7	123181911	123182054	-	ENSG00000128609.10	NDUFA5	4.86e-10	exonic	-0.698313	1305.56	583.083
chr7	102964072	102964110	-	ENSG00000105821.10	DNAJC2	4.96e-10	exonic	-0.510389	429.436	243.96
chr13	80055286	80055587	+	ENSG00000102471.9	NDFIP2	5e-10	exonic	0.598282	300.698	472.759
chrY	2847391	2850546	+	ENSG00000067646.7	ZFY	5.03e-10	exonic	-0.634168	560.359	407.211
chrX	119602960	119603161	-	ENSG00000005893.11	LAMP2	5.08e-10	exonic	0.377054	596.551	847.907
chr10	91488884	91489004	+	ENSG00000138182.10	KIF20B	5.17e-10	exonic	-1.00168	303.442	67.4017
chr9	139299654	139299800	-	ENSG00000165689.12	SDCCAG3	5.17e-10	exonic	0.507126	302.8	344.961
chr13	53262007	53262426	+	ENSG00000165416.10	SUGT1	5.18e-10	exonic	-0.876573	141.341	70.9547
chr8	54959966	54960351	-	ENSG00000120992.13	LYPLA1	5.3e-10	exonic	-1.01159	1389.24	464.118
chr11	96085938	96086611	-	ENSG00000149231.7	CCDC82	5.41e-10	exonic	-0.910867	192.154	67.8073
chr3	69153614	69153640	+	ENSG00000144746.6	ARL6IP5	5.44e-10	exonic	0.381277	522.039	732.959
chr15	48624406	48624464	+	ENSG00000128951.9	DUT	5.52e-10	exonic	-0.361816	1219.46	503.772
chr7	44841230	44841246	+	ENSG00000196262.9	PPIA	5.55e-10	exonic	-0.559813	652.398	390.597
chr11	62623284	62623336	-	ENSG00000255717.2	SNHG1	5.55e-10	exonic	-1.14254	81.338	39.1519
chr2	242254516	242254618	-	ENSG00000115677.12	HDLBP	5.57e-10	exonic	0.759359	96.4397	171.978
chr8	103876034	103876263	-	ENSG00000155096.9	AZIN1	5.58e-10	exonic	0.211744	2123.74	2022.29
chr6	160210920	160211092	+	ENSG00000112110.5	MRPL18	5.6e-10	exonic	-0.677892	251.893	115.352
chr2	38522750	38522955	-	ENSG00000119787.9	ATL2	5.6e-10	exonic	-0.555599	392.219	192.592
chr14	51706967	51707162	+	ENSG00000139921.8	TMX1	5.61e-10	exonic	0.343966	1235.21	927.18
chr8	54965214	54965316	-	ENSG00000120992.13	LYPLA1	5.63e-10	exonic	0.69826	1269.43	1173.52
chr10	13389276	13389358	-	ENSG00000086475.10	SEPHS1	5.65e-10	exonic	1.39204	59.5882	101.756
chr1	2333755	2333764	+	ENSG00000157916.14	RER1	5.69e-10	exonic	-0.352894	745.741	693.9
chr20	35869821	35869832	+	ENSG00000118705.12	RPN2	5.7e-10	exonic	-0.45023	983.399	546.916
chr10	13150137	13150289	+	ENSG00000123240.12	OPTN	5.7e-10	exonic	0.7168	120.91	185.248
chr8	82570195	82571278	-	ENSG00000133731.5	IMPA1	5.83e-10	exonic	-1.53156	1530.11	425.554
chr8	71512253	71512317	-	ENSG00000067167.3	TRAM1	5.86e-10	exonic	0.45991	1548.09	1819.26
chr2	170494131	170494221	+	ENSG00000138398.11	PPIG	5.86e-10	exonic	-1.05759	108.336	43.342
chr1	46656644	46657287	-	ENSG00000085998.9	POMGNT1	5.89e-10	exonic	0.9581	55.5846	123.046
chr15	72523684	72523732	-	ENSG00000067225.13	PKM	5.94e-10	exonic	1.53471	24.182	43.679
chr7	150819965	150820708	+	ENSG00000133612.14	AGAP3	5.94e-10	exonic	-0.639904	318.871	191.984
chr12	120637848	120637953	-	ENSG00000089157.11	RPLP0	5.96e-10	exonic	-1.09502	80.7411	46.1404
chr2	170441156	170441409	+	ENSG00000138398.11	PPIG	5.96e-10	exonic	1.07312	49.0124	84.5854
chr18	5239048	5239858	+	ENSG00000263753.2	LINC00667	5.96e-10	exonic	-0.768649	143.562	149.956
chr20	34301215	34301239	-	ENSG00000131051.16	RBM39	6.06e-10	exonic	0.799014	132.427	246.794
chr9	115038123	115038189	-	ENSG00000119314.11	PTBP3	6.16e-10	exonic	0.403888	544.615	640.321
chr5	80600559	80600960	+	ENSG00000131732.7	ZCCHC9	6.16e-10	exonic	0.386342	1002.32	1067.09
chr6	97338887	97339026	-	ENSG00000123545.5	NDUFAF4	6.19e-10	exonic	-0.491868	622.403	325.421
chr2	99949484	99949705	-	ENSG00000115514.7	TXNDC9	6.24e-10	exonic	0.463179	814.626	660.129
chr6	5104184	5108652	-	ENSG00000214113.6	LYRM4	6.24e-10	exonic	0.732049	108.361	187.719
chr11	62622151	62622153	-	ENSG00000255717.2	SNHG1	6.24e-10	exonic	-1.00352	100.814	53.4758
chr19	6732560	6732784	-	ENSG00000125734.9	GPR108	6.25e-10	exonic	0.626254	138.805	276.875
chr7	45009082	45009303	-	ENSG00000136286.10	MYO1G	6.3e-10	exonic	0.521181	341.53	740.352
chr11	108027941	108029364	-	ENSG00000149308.12	NPAT	6.33e-10	exonic	-1.25623	287.963	78.8582
chr19	14279588	14281937	+	ENSG00000267169.1	CTB-55O6.12	6.38e-10	exonic	0.588321	568.617	1060.95
chr15	64430240	64430296	+	ENSG00000028528.10	SNX1	6.54e-10	exonic	0.96861	73.2837	169.954
chr1	185069331	185070189	+	ENSG00000121481.6	RNF2	6.58e-10	exonic	-0.535488	482.081	326.853
chr6	166780282	166780379	-	ENSG00000060762.14	MPC1	6.64e-10	exonic	0.375972	1297.05	1135.32
chr10	98277865	98282033	-	ENSG00000077147.10	TM9SF3	6.64e-10	exonic	-0.251486	7207.32	4928.64
chr19	48713743	48714043	-	ENSG00000105483.12	CARD8	6.64e-10	exonic	-1.59308	257.739	90.2978
chr3	150264576	150264580	+	ENSG00000144895.7	EIF2A	6.65e-10	exonic	-1.20433	64.0671	38.8051
chr8	87479022	87479705	+	ENSG00000123124.9	WWP1	6.69e-10	exonic	-0.470039	525.026	348.863
chr3	50651449	50651548	+	ENSG00000114738.6	MAPKAPK3	6.73e-10	exonic	1.09203	44.278	83.895
chr1	112245957	112246098	+	ENSG00000116473.10	RAP1A	6.74e-10	exonic	0.442938	1020.39	947.813
chr20	5093615	5093688	-	ENSG00000089063.10	TMEM230	6.78e-10	exonic	0.395553	478.99	570.481
chr15	41672461	41672600	+	ENSG00000137804.8	NUSAP1	6.87e-10	exonic	-0.292184	1794.44	732.621
chr8	114110914	114110984	-	ENSG00000164796.13	CSMD3	6.95e-10	exonic	-1.27693	48.6788	41.9451
chr17	72199831	72199832	+	ENSG00000172809.8	RPL38	7.01e-10	exonic	-0.657425	384.709	292.387
chr15	42805607	42805640	+	ENSG00000092531.5	SNAP23	7.04e-10	exonic	0.34412	680.561	955.558
chr6	86387711	86387750	-	ENSG00000203875.6	SNHG5	7.11e-10	exonic	0.311172	973.224	1738.35
chr15	45010041	45010265	+	ENSG00000166710.13	B2M	7.14e-10	exonic	-0.229058	5569.19	5513.31
chr8	8860438	8860681	+	ENSG00000104626.10	ERI1	7.17e-10	exonic	0.425765	605.399	596.056
chr9	26842391	26842645	-	ENSG00000120159.7	CAAP1	7.17e-10	exonic	0.501528	681.854	555.437
chr8	54960351	54960522	-	ENSG00000120992.13	LYPLA1	7.2e-10	exonic	-0.312804	1358.14	699.738
chr6	42847419	42847654	+	ENSG00000146223.10	RPL7L1	7.3e-10	exonic	-0.833466	148.907	76.5562
chr20	34301753	34301779	-	ENSG00000131051.16	RBM39	7.33e-10	exonic	0.845187	134.271	258.227
chr12	97346253	97346999	+	ENSG00000139350.7	NEDD1	7.48e-10	exonic	-0.764253	395.837	139.849
chr1	67452353	67453713	+	ENSG00000198160.10	MIER1	7.52e-10	exonic	-0.53001	422.128	245.369
chr2	233431787	233431915	+	ENSG00000135930.9	EIF4E2	7.55e-10	exonic	-0.302281	1182.83	928.041
chr2	29169535	29171088	+	ENSG00000163811.7	WDR43	7.59e-10	exonic	-0.31332	2976.09	1764.2
chr12	2968699	2968948	+	ENSG00000111203.7	ITFG2	7.68e-10	exonic	1.0599	47.1219	98.2153
chr1	28908175	28908330	-	ENSG00000197989.9	SNHG12	7.74e-10	exonic	0.464385	387.205	510.403
chr2	198338892	198339132	+	ENSG00000115520.4	COQ10B	7.76e-10	exonic	-0.810847	226.546	108.324
chr1	54231135	54233309	-	ENSG00000058804.10	NDC1	7.81e-10	exonic	-0.300797	3873.7	1533.49
chr12	98925457	98925557	+	ENSG00000120802.9	TMPO	7.91e-10	exonic	0.343173	2107.72	971.391
chrX	47057565	47057707	+	ENSG00000130985.12	UBA1	7.91e-10	exonic	1.11332	43.9579	81.1188
chr2	217364671	217364754	+	ENSG00000197756.5	RPL37A	7.95e-10	exonic	0.188506	11384.5	13924.1
chr8	114326799	114327022	-	ENSG00000164796.13	CSMD3	7.97e-10	exonic	-0.59667	241.356	340.03
chr12	76762998	76763081	-	ENSG00000091039.12	OSBPL8	8.05e-10	exonic	0.436415	568.667	636.846
chr4	42088386	42088393	+	ENSG00000014824.9	SLC30A9	8.1e-10	exonic	-1.14513	161.728	67.1049
chr17	34890815	34891099	-	ENSG00000141140.12	MYO19	8.14e-10	exonic	1.84877	16.3327	28.3012
chr1	40229360	40229586	+	ENSG00000084072.12	PPIE	8.16e-10	exonic	1.03727	52.4449	89.4754
chr16	30075744	30075754	+	ENSG00000149925.12	ALDOA	8.21e-10	exonic	-0.243349	1890.03	1356.05
chr15	72523664	72523684	-	ENSG00000067225.13	PKM	8.28e-10	exonic	1.49433	26.0642	45.7778
chr10	121590712	121591112	-	ENSG00000197771.8	MCMBP	8.28e-10	exonic	-0.297187	1580.65	716.203
chr19	46884982	46886028	+	ENSG00000011485.10	PPP5C	8.31e-10	exonic	0.569917	249.38	242.95
chr1	225611622	225611791	-	ENSG00000143815.10	LBR	8.33e-10	exonic	0.348798	918.132	592.151
chr4	80148365	80149040	+	ENSG00000249307.1	LINC01088	8.36e-10	exonic	-0.785647	141.696	169.17
chr16	48389596	48390359	+	ENSG00000102910.9	LONP2	8.52e-10	exonic	0.722272	103.342	198.532
chr3	47950527	47950753	-	ENSG00000047849.17	MAP4	8.54e-10	exonic	-2.04791	33.3075	8.7396
chr8	30624421	30624522	+	ENSG00000104691.10	UBXN8	8.56e-10	exonic	-1.48973	59.6595	18.875
chr16	30485404	30485516	+	ENSG00000005844.13	ITGAL	8.74e-10	exonic	0.38482	387.854	744.165
[truncated: 6,943 more rows]

## Sheet: Exon Usage (Drug)
Differential exon usage identified in THP-1 cells treated with 3μM SPHINX31 for 24 hours (Related to Figure 3b).
Gene	No of differential exons
AAAS	1
AAMDC	1
AAMP	1
ABCA1	1
ABCA2	1
ABCC4	1
ABCD3	1
ABHD10	1
ABHD13	1
ABTB1	1
AC004967.7	1
AC005682.5	1
AC007383.3	1
AC018737.1	1
AC024560.3	1
AC074117.10	1
AC108488.3	1
ACADSB	1
ACER3	1
ACOT13	1
ACOT8	1
ACSF2	1
ACSF3	1
ACSL1	1
ACSL5	1
ACTR10	1
ACYP1	1
ADAM10	1
ADAM17	1
ADD2	1
ADNP	1
AFTPH	1
AGA	1
AGGF1	1
AGL	1
AGTRAP	1
AHCTF1	1
AHCYL1	1
AIP	1
AKAP1	1
AKAP13	1
AKNA	1
AKR1A1	1
ALDH3B1	1
ALG5	1
ALPK1	1
ALS2	1
AMBRA1	1
ANAPC2	1
ANKAR	1
ANKFY1	1
ANKIB1	1
ANKRA2	1
ANKRD13C	1
ANKRD32	1
ANKS6	1
ANXA1	1
ANXA11	1
AP1S2	1
AP2A2	1
AP4M1	1
AP5Z1	1
APAF1	1
APEH	1
APIP	1
APOL4	1
APPBP2	1
APPL2	1
APRT	1
ARF6	1
ARFRP1	1
ARHGAP26	1
ARHGEF2	1
ARHGEF39	1
ARHGEF40	1
ARL1	1
ARL4A	1
ARL5B	1
ARL6	1
ARMC10	1
ARMC7	1
ARRB1	1
ARSK	1
ASCC3	1
ASTE1	1
ASXL1	1
ASXL2	1
ATAD3B	1
ATF4	1
ATG13	1
ATG4C	1
ATG5	1
ATG7	1
ATM	1
ATP13A1	1
ATP2B1	1
ATP5A1	1
ATP5E	1
ATP5G1	1
ATP5J	1
ATP5L	1
ATP6AP1L	1
ATP6V0E1	1
ATP6V1G1	1
ATP8B4	1
ATPIF1	1
ATR	1
ATXN1	1
ATXN10	1
AUH	1
AZI2	1
B3GAT3	1
B3GNT5	1
B9D1	1
BAG6	1
BANF1	1
BARD1	1
BAZ2A	1
BCL2	1
BCL2L1	1
BCL2L13	1
BCOR	1
BEST1	1
BICD2	1
BIN3	1
BIRC5	1
BIRC6	1
BLCAP	1
BLM	1
BLMH	1
BMP2K	1
BMPR2	1
BOD1L1	1
BOLA3	1
BPHL	1
BRAT1	1
BRCA1	1
BRD1	1
BRD4	1
BRI3	1
BRIP1	1
BRWD3	1
BSDC1	1
BTBD7	1
BTG3	1
BTN3A1	1
BUB1	1
BUB3	1
BUD31	1
BZRAP1	1
BZW2	1
C11orf54	1
C11orf73	1
C12orf10	1
C12orf49	1
C14orf159	1
C15orf41	1
C15orf57	1
C16orf52	1
C16orf93	1
C17orf85	1
C19orf12	1
C19orf52	1
C19orf60	1
C1orf123	1
C1orf216	1
C1orf85	1
C20orf196	1
C20orf197	1
C2CD2	1
C2CD3	1
C2CD5	1
C2orf49	1
C2orf68	1
C3orf58	1
C4orf3	1
C4orf46	1
C5AR2	1
C6orf120	1
C8orf59	1
C9orf139	1
C9orf40	1
C9orf41	1
CABLES1	1
CACYBP	1
CAMK1D	1
CAPN7	1
CAPZB	1
CARS2	1
CASC3	1
CASP4	1
CASP7	1
CASP8	1
CASP8AP2	1
CBR4	1
CCAR2	1
CCDC101	1
CCDC117	1
CCDC124	1
CCDC132	1
CCDC15	1
CCDC28B	1
CCDC40	1
CCDC50	1
CCDC58	1
CCDC59	1
CCDC66	1
CCDC77	1
CCDC88B	1
CCDC91	1
CCM2	1
CCNB1IP1	1
CCNL2	1
CCT4	1
CD33	1
CD4	1
CD53	1
CD58	1
CD97	1
CDADC1	1
CDC123	1
CDC37L1	1
CDC42	1
CDC5L	1
CDC7	1
CDK10	1
CDK17	1
CDK8	1
CDKN2AIP	1
CDKN3	1
CDYL	1
CENPC	1
CEP120	1
CEP135	1
CEP152	1
CEP250	1
CEP350	1
CEP57L1	1
CEP63	1
CEP76	1
CEP78	1
CEP89	1
CEP97	1
CGRRF1	1
CHAC2	1
CHAF1A	1
CHCHD1	1
CHCHD10	1
CHCHD2	1
CHD4	1
CHID1	1
CHM	1
CHMP6	1
CHPT1	1
CIAO1	1
CIC	1
CITED2	1
CLASRP	1
CLCN3	1
CLEC11A	1
CLK3	1
CLPX	1
CMTM6	1
CMTR2	1
CNIH4	1
CNOT3	1
CNP	1
CNTLN	1
COG4	1
COG5	1
COG7	1
COIL	1
COL24A1	1
COL4A3BP	1
COLGALT1	1
COMMD4	1
COMMD6	1
COPB2	1
COPS6	1
COPS7B	1
COX4I1	1
COX5A	1
CPD	1
CPNE8	1
CPSF7	1
CRBN	1
CREM	1
CROT	1
CRY1	1
CRYBG3	1
CSGALNACT2	1
CTBP1	1
CTBP2	1
CTC-340A15.2	1
CTCF	1
CTD-2006C1.2	1
CTD-2228K2.7	1
CTD-2353F22.1	1
CTDP1	1
CTDSP1	1
CTNNA1	1
CTNNB1	1
CTSH	1
CTSS	1
CUL4B	1
CUL9	1
CWC15	1
CXorf23	1
CXXC1	1
CYB5R4	1
CYBRD1	1
CYTH1	1
DAK	1
DARS2	1
DAXX	1
DCUN1D4	1
DDX18	1
DDX23	1
DDX27	1
DDX51	1
DDX60L	1
DENND1C	1
DENND4B	1
DEPDC1B	1
DEPDC7	1
DERA	1
DERL1	1
DGKE	1
DHDDS	1
DHX40	1
DIAPH1	1
DIAPH2	1
DIAPH3	1
DICER1	1
DIEXF	1
DIXDC1	1
DKFZP761J1410	1
DLG1	1
DLX4	1
DMXL1	1
DMXL2	1
DNA2	1
DNAAF2	1
DNAJA2	1
DNAJB11	1
DNAJB6	1
DNAJC19	1
DNAJC21	1
DNAJC5	1
DNMT3A	1
DNPEP	1
DOCK6	1
DOK3	1
DPEP2	1
DPP9	1
DPYD	1
DPYSL2	1
DROSHA	1
DSCC1	1
DSCR3	1
DTL	1
DTWD2	1
DUS1L	1
DUSP11	1
DUSP22	1
DYRK1B	1
E2F6	1
E2F8	1
ECI1	1
ECT2	1
EDEM3	1
EED	1
EEF2K	1
EFCAB2	1
EFTUD2	1
EI24	1
EIF1B	1
EIF2B1	1
EIF2B4	1
EIF2S2	1
EIF2S3	1
EIF3A	1
EIF3G	1
EIF4A3	1
EIF5	1
ELANE	1
ELK3	1
ELK4	1
ELL2	1
ELOVL1	1
ELP2	1
EML3	1
EMP3	1
EMR2	1
EPRS	1
EPS15	1
ERAP1	1
ERAP2	1
ERCC1	1
ERCC2	1
ERLEC1	1
ERMARD	1
ERO1L	1
ESCO1	1
ESCO2	1
ESF1	1
ETF1	1
ETFDH	1
EVI5	1
EXOC1	1
EXOC2	1
EXOC6	1
EXOC7	1
EXOSC10	1
EXTL2	1
FADS3	1
FAM110A	1
FAM120AOS	1
FAM122C	1
FAM126A	1
FAM160A2	1
FAM162A	1
FAM175A	1
FAM179B	1
FAM188A	1
FAM200A	1
FAM208B	1
FAM45A	1
FAM58A	1
FAM63B	1
FAM73B	1
FAM81A	1
FAM98A	1
FAS	1
FASTKD2	1
FBXL4	1
FBXO11	1
FBXO28	1
FBXW2	1
FBXW7	1
FCHO1	1
FCHSD2	1
FDPS	1
FER	1
FGD5-AS1	1
FGFBP3	1
FHOD1	1
FKBP2	1
FKBP8	1
FMNL2	1
FMR1	1
FN3KRP	1
FOCAD	1
FOXP4	1
FRS2	1
FXN	1
FXYD5	1
G6PD	1
GAA	1
GATAD2A	1
GATM	1
GCC2	1
GCFC2	1
GCH1	1
GEMIN6	1
GFER	1
GFM1	1
GGA2	1
GGCX	1
GGPS1	1
GINS2	1
GK	1
GLA	1
GLRX	1
GLRX3	1
GLUD1	1
GMNN	1
GMPPA	1
GNL2	1
GNPNAT1	1
GOLGA4	1
GOLGA7	1
GOLIM4	1
GOLT1B	1
GOT2	1
GPATCH2	1
GPATCH4	1
GPR107	1
GPR108	1
GPR124	1
GRAMD4	1
GRINA	1
GSR	1
GTF2H2	1
GTF2I	1
GTF2IRD2	1
GUCD1	1
H3F3A	1
H3F3AP4	1
HACE1	1
HADH	1
HAUS8	1
HDAC2	1
HDAC5	1
HDAC8	1
HDDC2	1
HEATR3	1
HECTD1	1
HECTD3	1
HERC2	1
HERC2P10	1
HERC3	1
HERPUD2	1
HGSNAT	1
HIATL1	1
HINT3	1
HIPK1	1
HIST1H2BN	1
HMGA1	1
HMGB1P5	1
HMMR	1
HNRNPA1P48	1
HNRNPLL	1
HOTAIRM1	1
HPCAL1	1
HPS4	1
HPS5	1
HRAS	1
HSDL2	1
HSPA4	1
HTT	1
HVCN1	1
IAH1	1
IBTK	1
ID2	1
IDH3B	1
IFI16	1
IFIH1	1
IFNGR1	1
IFT27	1
IFT88	1
IGF2BP2	1
IGFBP2	1
IKBKAP	1
ILF2	1
IMPDH1	1
INF2	1
INO80E	1
INPP4A	1
INPP5D	1
INSIG2	1
INTU	1
IQGAP1	1
IRAK3	1
IRAK4	1
IRF2BP2	1
IRF3	1
IRX5	1
ISOC2	1
ITGA6	1
ITGAE	1
ITGAV	1
ITGB1	1
ITGB3BP	1
ITSN1	1
JAK1	1
JMJD4	1
JMJD6	1
JMY	1
JOSD2	1
KAT5	1
KAT8	1
KAZALD1	1
KAZN	1
KB-1507C5.2	1
KB-431C1.4	1
KBTBD3	1
KBTBD8	1
KCNAB2	1
KCNE1	1
KCTD18	1
KCTD9	1
KDELC2	1
KDM1B	1
KDM3B	1
KDM5C	1
KDM6A	1
KEAP1	1
KHNYN	1
KIAA0430	1
KIAA0947	1
KIAA1432	1
KIAA1551	1
KIAA2026	1
KIF11	1
KIF16B	1
KIF18A	1
KIF23	1
KIF3A	1
KLF13	1
KLF5	1
KLHDC1	1
KLHL2	1
KLHL28	1
KMT2A	1
KMT2E	1
KNTC1	1
KPNA5	1
KRI1	1
KYNU	1
L3MBTL3	1
LACE1	1
LANCL2	1
LAPTM4A	1
LAS1L	1
LDHB	1
LENG8	1
LGALS1	1
LGALS3BP	1
LIAS	1
LIG1	1
LIMA1	1
LIMK2	1
LINC00152	1
LINC00493	1
LNX2	1
LPXN	1
LRBA	1
LRFN4	1
LRP11	1
LRP8	1
LRRC34	1
LRRC37B	1
LRRC8B	1
LRRCC1	1
LRSAM1	1
LSM12	1
LYL1	1
LYRM1	1
LYSMD2	1
LYZ	1
MACROD1	1
MAD2L2	1
MAGOH	1
MAGT1	1
MAK16	1
MAN2A2	1
MAP2K1	1
MAPK1	1
MAPK8IP3	1
MAPKAP1	1
MASTL	1
MATK	1
MB21D1	1
MBD2	1
MBNL3	1
MCM10	1
MCM2	1
MCM5	1
MCMBP	1
MCTS1	1
MCUR1	1
MDM1	1
ME2	1
MED10	1
MED13	1
MED13L	1
MED21	1
MED22	1
MED23	1
MED24	1
MEF2A	1
MEIS1	1
METAP1	1
METTL15	1
METTL17	1
METTL2A	1
METTL3	1
METTL8	1
MFN1	1
MFSD8	1
MGLL	1
MGST2	1
MIA3	1
MIB2	1
MICALL1	1
MIEF2	1
MIER3	1
MINK1	1
MIR4435-1HG	1
MKKS	1
MKRN1	1
MLEC	1
MLX	1
MMAB	1
MMS19	1
MMS22L	1
MOB1A	1
MOGS	1
MOSPD1	1
MOV10	1
MPHOSPH10	1
MPP5	1
MPP6	1
MRE11A	1
MROH1	1
MRPL32	1
MRPL37	1
MRPL4	1
MRPL48	1
MRPS31	1
MSH2	1
MSL2	1
MTERFD2	1
MTERFD3	1
MTHFR	1
MTX2	1
MVD	1
MXI1	1
MYBL1	1
MYCBP2	1
MYNN	1
MYO9B	1
MYSM1	1
N4BP2	1
NAF1	1
NAIF1	1
NAPRT1	1
NARG2	1
NARS2	1
NAT1	1
NBR1	1
NCAM1	1
NCBP1	1
NCF1B	1
NCF4	1
NCKAP1L	1
NCKIPSD	1
NCOA3	1
NCOR1	1
NDEL1	1
NDFIP1	1
NDUFA4	1
NDUFA6	1
NDUFAF3	1
NDUFAF6	1
NDUFB10	1
NDUFB3	1
NDUFV3	1
NECAP1	1
NEIL3	1
NEK4	1
NEK6	1
NETO2	1
NFIC	1
NFXL1	1
NFYA	1
NGDN	1
NLE1	1
NLK	1
NMRAL1	1
NOL10	1
NPLOC4	1
NQO1	1
NR1D2	1
NR2C1	1
NR4A2	1
NRBF2	1
NRBP1	1
NSF	1
NSMF	1
NSUN4	1
NT5C	1
NTMT1	1
NTPCR	1
NUCKS1	1
NUDCD1	1
NUDT1	1
NUDT5	1
NUDT6	1
NUP133	1
NUP153	1
NUP214	1
NUP43	1
NUP93	1
NUTF2	1
NUTM2A-AS1	1
OAT	1
OAZ1	1
OCIAD1	1
ODF2L	1
OGFR	1
OIP5	1
OPA1	1
OPN3	1
OPTN	1
ORAI2	1
ORAOV1	1
ORC3	1
OSBPL11	1
OSCAR	1
OTUD4	1
OXA1L	1
P2RX1	1
P4HA1	1
P4HB	1
PABPC1L	1
PAIP1	1
PAPD5	1
PAPSS1	1
PARP10	1
PARP16	1
PARP2	1
PARP4	1
PARP9	1
PAXBP1	1
PBRM1	1
PBX3	1
PCCB	1
PCGF6	1
PCMTD1	1
PCNX	1
PCNXL4	1
PCYT2	1
PDE1B	1
PDGFRB	1
PDIK1L	1
PDXDC1	1
PEX2	1
PFDN4	1
PFDN5	1
PGLS	1
PGS1	1
PHAX	1
PHC3	1
PHF10	1
PHF13	1
PHF14	1
PHF17	1
PHF21A	1
PHLDB1	1
PHTF2	1
PHYKPL	1
PIAS3	1
PIGG	1
PIGH	1
PIGL	1
PIGP	1
PIGW	1
PIK3CB	1
PIK3IP1	1
PIK3R1	1
PIKFYVE	1
PITPNA	1
PJA1	1
PKD2	1
PLCB2	1
PLEC	1
PLEKHA3	1
PLEKHJ1	1
PLIN2	1
PLK1	1
PLS1	1
PMAIP1	1
PMS2P5	1
PNPT1	1
POLG2	1
POLI	1
POLR1A	1
POLR1D	1
POLR2F	1
POLR3E	1
POLR3H	1
POM121	1
POMP	1
POMT2	1
PPARA	1
PPAT	1
PPFIA3	1
PPFIBP1	1
PPIL4	1
PPM1D	1
PPP1CA	1
PPP2R2D	1
PPP2R4	1
PPP2R5A	1
PPP5C	1
PRCP	1
PRDM10	1
PRDM8	1
PRDX6	1
PRKCI	1
PRPF31	1
PRPF4	1
PRPF8	1
PRRC2C	1
PSEN1	1
PSMB1	1
PSMB2	1
PSMB4	1
PSMC4	1
PSMD12	1
PSMD13	1
PSMD2	1
PSMD3	1
PSMD8	1
PSME2	1
PSME4	1
PSMF1	1
PSMG1	1
PSMG3	1
PSMG3-AS1	1
PSMG4	1
PSTK	1
PTBP2	1
PTCD2	1
PTCD3	1
PTDSS1	1
PTGER4	1
PTMAP5	1
PTPN2	1
PTRH1	1
PTRH2	1
PUM1	1
PUS1	1
PUS7	1
PWWP2A	1
PYGL	1
QRICH1	1
QSER1	1
QSOX1	1
R3HDM1	1
RAB18	1
RAB23	1
RAB28	1
RAB30-AS1	1
RAB40B	1
RAB6A	1
RAB6B	1
RABEP1	1
RABEP2	1
RAC1	1
RAD18	1
RAD50	1
RAD51C	1
RALGAPB	1
RALGPS1	1
RANBP2	1
RARS	1
RASA1	1
RBM22	1
RBM26	1
RBM45	1
RBM4B	1
RCBTB1	1
RCCD1	1
RDX	1
RECQL	1
RELT	1
REPS1	1
RERE	1
RFC2	1
RGS19	1
RHOU	1
RIC8A	1
RIMKLB	1
RIN3	1
RINT1	1
RMND1	1
RMND5B	1
RNASEH2C	1
RNASEL	1
RNF146	1
RNF166	1
RNF216	1
RNF220	1
RNF44	1
RNGTT	1
RP11-11N9.4	1
RP11-127B20.3	1
RP11-156P1.3	1
RP11-159G9.5	1
RP11-15E18.1	1
RP11-262H14.1	1
RP11-277P12.20	1
RP11-297D21.4	1
RP11-357C3.3	1
RP11-395P17.3	1
RP11-403I13.8	1
RP11-4O1.2	1
RP11-509J21.1	1
RP11-632K20.7	1
RP4-717I23.3	1
RPF2	1
RPL10A	1
RPL11	1
RPL14	1
RPL23AP7	1
RPLP1	1
RPN1	1
RPP38	1
RPS21	1
RPS28	1
RPS6KL1	1
RQCD1	1
RRN3	1
RRP8	1
RSBN1L-AS1	1
RSPRY1	1
RUFY3	1
RUVBL1	1
RWDD2A	1
RXRA	1
SACS	1
SAR1A	1
SART3	1
SAYSD1	1
SBDSP1	1
SBF1	1
SC5D	1
SCAPER	1
SCARB1	1
SCML2	1
SCUBE1	1
SDHA	1
SDHAP3	1
SDHC	1
SDR39U1	1
SEC23B	1
SEC24B	1
SEC24C	1
SEC61A1	1
SECISBP2L	1
SELK	1
SEMA3A	1
SEMA4A	1
SENP2	1
SERPINB1	1
SERTAD2	1
SETD7	1
SETD8	1
SF3A3	1
SFR1	1
SFT2D1	1
SFXN2	1
SGMS1	1
SH3BP2	1
SH3KBP1	1
SIMC1	1
SIN3A	1
SIRT2	1
SKAP2	1
SLAIN2	1
SLBP	1
SLC12A6	1
SLC19A1	1
SLC22A15	1
SLC25A11	1
SLC25A16	1
SLC25A19	1
SLC35A5	1
SLC35C2	1
SLC38A5	1
SLC38A9	1
SLC39A7	1
SLC46A3	1
SLC4A7	1
SLC6A6	1
SLC7A6	1
SLC8B1	1
SLFN11	1
SLU7	1
SMAP1	1
SMARCA2	1
SMARCD2	1
SMC1A	1
SMCHD1	1
SMPD4	1
SMTN	1
SNAPC2	1
SNAPC3	1
SND1	1
SNHG16	1
SNHG17	1
SNRNP200	1
SNRNP48	1
SNRPG	1
SNTB1	1
SNX2	1
SNX24	1
SNX33	1
SNX4	1
SNX6	1
SNX8	1
SOCS5	1
SPATA33	1
SPATA5L1	1
SPCS1	1
SPDL1	1
SPEN	1
SPG21	1
SPG7	1
SPON2	1
SPRY2	1
SPTAN1	1
SPTLC1	1
SPTSSA	1
SPTY2D1	1
SQSTM1	1
SRBD1	1
SRP14	1
SRP14-AS1	1
SRSF10	1
SRSF4	1
SS18L1	1
SSB	1
SSBP2	1
ST3GAL4	1
STAG3L2	1
STAM	1
STIP1	1
STK11	1
STK35	1
STK38L	1
STRA13	1
STRIP1	1
STRN3	1
STRN4	1
STX10	1
STX12	1
SUCO	1
SUGP2	1
SUGT1	1
SUMF2	1
SUPT16H	1
SUPT3H	1
SUV39H2	1
SYNJ2	1
SYTL1	1
SZRD1	1
TACC1	1
TAF13	1
TAF15	1
TAF1B	1
TAF2	1
TAPT1-AS1	1
TATDN1	1
TAZ	1
TBC1D15	1
TBC1D22A	1
TBC1D2B	1
TBC1D31	1
TBCB	1
TBCEL	1
TBKBP1	1
TBL2	1
TBP	1
TBRG1	1
TCEAL8	1
TCEB3	1
TCTN1	1
TECPR1	1
TERF2IP	1
TFB1M	1
TFB2M	1
TFG	1
THG1L	1
THOC1	1
THOC2	1
THOP1	1
THRA	1
THUMPD2	1
TIFA	1
TIMMDC1	1
TIMP1	1
TIPARP	1
TJAP1	1
TJP2	1
TKT	1
TLN1	1
TM2D3	1
TMEM120B	1
TMEM128	1
TMEM131	1
TMEM14C	1
TMEM159	1
TMEM260	1
TMEM261	1
TMEM33	1
TMEM38B	1
TMEM5	1
TMEM50A	1
TMEM50B	1
TMEM55A	1
TMEM64	1
TMEM68	1
TMEM87A	1
TMF1	1
TNPO2	1
TNRC6A	1
TOB1	1
TOMM22	1
TOP1	1
TPI1	1
TPM4	1
TPT1-AS1	1
TRAPPC10	1
TRAPPC2L	1
TRAPPC8	1
TRIM23	1
TRIM24	1
TRIM28	1
TRIM37	1
TRIM41	1
TRIM65	1
TRIP12	1
TRIP13	1
TRMT13	1
TRMT1L	1
TRMT6	1
TSHZ1	1
TSPAN3	1
TSR1	1
TSSC4	1
TTC37	1
TTC39C	1
TTC7A	1
TTF2	1
TTK	1
TTYH3	1
TUBE1	1
TUBGCP2	1
TUBGCP6	1
TXNRD1	1
TYMS	1
TYW5	1
UBA5	1
UBA6	1
UBC	1
UBE2C	1
UBE2L3	1
UBE2M	1
UBE3C	1
UBE4A	1
UBL5	1
UBR5	1
UFD1L	1
UFL1	1
UFSP2	1
UHRF1BP1L	1
UMPS	1
UNK	1
UQCC1	1
UQCR10	1
UQCRQ	1
URI1	1
USB1	1
USP11	1
USP12	1
USP15	1
USP16	1
USP2	1
USP24	1
USP33	1
USP37	1
USP39	1
USP42	1
USP45	1
USP6NL	1
USP7	1
UTP11L	1
UTRN	1
VAMP8	1
VAT1	1
VIM	1
VIM-AS1	1
VMA21	1
VPS11	1
VPS13C	1
VPS26B	1
VPS36	1
VPS37B	1
VPS41	1
VPS52	1
VPS54	1
WAPAL	1
WASF1	1
WASH2P	1
WASL	1
WDR20	1
WDR36	1
WDR43	1
WDR44	1
WDR52	1
WDR82	1
WIPF1	1
WRAP73	1
WRB	1
WT1	1
XPO4	1
XPR1	1
XRCC3	1
XRN2	1
YBX1	1
YEATS4	1
YES1	1
YWHAH	1
YWHAQ	1
ZBTB1	1
ZCCHC2	1
ZCCHC4	1
ZCCHC7	1
ZDHHC13	1
ZDHHC17	1
ZFAND5	1
ZFC3H1	1
ZFP1	1
ZFX	1
ZFY	1
ZFYVE16	1
ZMAT1	1
ZMIZ1	1
ZMIZ2	1
ZMYM1	1
ZMYM4	1
ZMYND19	1
ZNF107	1
ZNF12	1
ZNF226	1
ZNF267	1
ZNF274	1
ZNF280D	1
ZNF302	1
ZNF333	1
ZNF394	1
ZNF428	1
ZNF558	1
ZNF589	1
ZNF592	1
ZNF623	1
ZNF638	1
ZNF639	1
ZNF789	1
ZNF830	1
ZNF85	1
ZNF91	1
ZNHIT6	1
ZSCAN25	1
ZSCAN31	1
ZXDC	1
ZZZ3	1
ABCA7	2
ABCF2	2
ABHD3	2
ABL1	2
AC093838.4	2
ACACA	2
ACBD3	2
ACBD5	2
ACLY	2
ACP1	2
ACTL6A	2
ACYP2	2
ADD1	2
ADI1	2
AFF1	2
AFF4	2
AGO3	2
AGPAT3	2
AGPAT6	2
AHSA2	2
AIDA	2
AIF1	2
AIFM2	2
AK2	2
AKAP11	2
AKAP9	2
AKT1S1	2
ALG10	2
AMPD2	2
ANAPC10	2
ANAPC16	2
ANAPC4	2
ANKMY1	2
ANKRD10	2
ANKRD17	2
ANKRD49	2
ANO6	2
ANXA4	2
ANXA5	2
ANXA7	2
AP1AR	2
APLP2	2
APP	2
ARFIP2	2
ARGLU1	2
ARHGAP11A	2
ARHGAP12	2
ARHGEF10	2
ARHGEF6	2
ARHGEF7	2
ARID2	2
ARIH2	2
ARL6IP6	2
ARMCX3	2
ARMCX4	2
ARRDC4	2
ASAP1	2
ASPSCR1	2
ASS1	2
ATE1	2
ATG16L2	2
ATP2C1	2
ATP5D	2
ATP5F1	2
ATP6V0B	2
ATP6V1A	2
ATXN2	2
BAZ1A	2
BBIP1	2
BECN1	2
BNIP3L	2
BRD7	2
BRD8	2
BSG	2
BTBD3	2
BTK	2
C12orf66	2
C14orf142	2
C16orf13	2
C16orf58	2
C18orf21	2
C18orf54	2
C19orf43	2
C1orf174	2
C1orf50	2
C1orf52	2
C3orf17	2
C5orf22	2
C5orf30	2
C6orf211	2
C7orf60	2
CABIN1	2
CALCOCO2	2
CAMKK1	2
CAMLG	2
CAMSAP2	2
CAMTA1	2
CAPN15	2
CARHSP1	2
CASC5	2
CASD1	2
CAT	2
CC2D1B	2
CCDC115	2
CCDC138	2
CCDC6	2
CCDC90B	2
CCNA2	2
CCNY	2
CCP110	2
CCT5	2
CD47	2
CDC23	2
CDC42SE1	2
CDK13	2
CDK5RAP1	2
CECR5	2
CENPH	2
CENPK	2
CENPQ	2
CEP57	2
CETN3	2
CGGBP1	2
CHMP1B	2
CHORDC1	2
CHRAC1	2
CHSY1	2
CHTOP	2
CLIP1	2
CLN8	2
CLTB	2
CLYBL	2
CNIH1	2
CNOT2	2
CNOT4	2
CNOT6L	2
CNTRL	2
CNTROB	2
COA1	2
COA5	2
COQ10B	2
COQ4	2
CORO1C	2
CRADD	2
CREB3L2	2
CRK	2
CRLF3	2
CRYZL1	2
CSTF3	2
CTB-55O6.12	2
CTSB	2
CTSG	2
CUTA	2
CUX1	2
CYFIP1	2
DBN1	2
DCAF13	2
DCTD	2
DDA1	2
DDIT3	2
DDIT4	2
DDX52	2
DENND1A	2
DENND4C	2
DENND5B	2
DENND6A	2
DEPDC1	2
DFFA	2
DHRS4	2
DHRS4L2	2
DHX36	2
DHX9	2
DIDO1	2
DIMT1	2
DLGAP4	2
DMTF1	2
DNAJC7	2
DPH3	2
DPM1	2
DTWD1	2
DUSP6	2
DYNC1I2	2
DYNLL1	2
DYRK2	2
EEA1	2
EGLN1	2
EIF1AX	2
EIF2B5	2
EIF3B	2
EIF3L	2
EIF4G3	2
EIF5B	2
ELF2	2
ELOVL5	2
ELP6	2
ENKD1	2
ENSA	2
EPS15L1	2
EPT1	2
ERAL1	2
EXD3	2
EXOC3	2
EXOSC8	2
F3	2
FAM104B	2
FAM126B	2
FAM136A	2
FAM160B1	2
FAM189B	2
FAM210A	2
FAM60A	2
FARSA	2
FASTK	2
FASTKD3	2
FBL	2
FBXO22	2
FBXO3	2
FBXO30	2
FEM1B	2
FGFR1OP2	2
FKBP15	2
FKBP4	2
FKBP5	2
FLT3	2
FMNL1	2
FNDC3B	2
FOXJ3	2
FOXRED1	2
FRA10AC1	2
FRYL	2
FUBP3	2
GABARAPL1	2
GAK	2
GALNT7	2
GANAB	2
GAPVD1	2
GART	2
GBE1	2
GGNBP2	2
GHDC	2
GIT2	2
GLRX2	2
GMCL1	2
GMDS-AS1	2
GNAQ	2
GPAA1	2
GPALPP1	2
GPBP1	2
GPN2	2
GPR85	2
GRAMD1A	2
GRPEL2	2
GRSF1	2
GS1-251I9.4	2
GSTK1	2
GSTM4	2
GTF2F1	2
GTPBP4	2
GTPBP8	2
GUK1	2
GUSBP1	2
H2AFJ	2
HADHB	2
HAUS1	2
HAUS2	2
HBP1	2
HBS1L	2
HDAC1	2
HDLBP	2
HEATR2	2
HERC4	2
HMCES	2
HMGCR	2
HMGN4	2
HOXA11-AS	2
HPS3	2
HSPA9	2
HSPB11	2
IARS	2
IDH3A	2
IDI1	2
IGBP1	2
IGFBP7	2
IMPACT	2
INTS1	2
INTS2	2
INTS3	2
INTS6	2
IPO5	2
IQCB1	2
IREB2	2
ISCU	2
ISG20L2	2
ISOC1	2
ITCH	2
ITPR1	2
IVNS1ABP	2
JTB	2
KAT6B	2
KBTBD6	2
KDM2A	2
KIAA0141	2
KIAA0513	2
KIAA1143	2
KIAA1524	2
KIDINS220	2
KLHL24	2
KMT2C	2
KPNA2	2
KPNB1	2
LAMP1	2
LAMTOR1	2
LAPTM5	2
LARP4B	2
LCP2	2
LIG4	2
LIN7C	2
LINC00667	2
LIPE-AS1	2
LMNB1	2
LONRF1	2
LPHN3	2
LRP10	2
LRRC58	2
LSM4	2
LSM6	2
LYN	2
LZTS2	2
M6PR	2
MAEA	2
MAN2A1	2
MANEA	2
MAP3K1	2
MAP3K5	2
MAP3K7	2
MAPK8	2
MARK3	2
MBD4	2
MBD5	2
MBNL1-AS1	2
MCCC2	2
MCTP1	2
MDFIC	2
MDGA1	2
MDH2	2
MEAF6	2
MEF2C-AS1	2
MEF2D	2
MEGF8	2
MEIS2	2
METRN	2
MFSD12	2
MGST1	2
MIS12	2
MLF1IP	2
MLLT6	2
MLST8	2
MLTK	2
MPHOSPH9	2
MPV17	2
MRPL1	2
MRPL18	2
MRPL34	2
MRPL35	2
MRPL41	2
MRPS36	2
MSL3	2
MTCH1	2
MTCH2	2
MTDH	2
MTIF2	2
MYBBP1A	2
NAA15	2
NAA20	2
NAA30	2
NAB1	2
NADK2	2
NADSYN1	2
NAGK	2
NAMPT	2
NANOS1	2
NAPG	2
NASP	2
NBN	2
NCAPG2	2
NCAPH	2
NCL	2
NDRG1	2
NDUFV1	2
NEMF	2
NET1	2
NF1	2
NFATC1	2
NHP2L1	2
NIN	2
NIP7	2
NIPAL3	2
NIT1	2
NLRC5	2
NOLC1	2
NPAT	2
NR2C2	2
NSD1	2
NSMCE2	2
NT5DC2	2
NUDT12	2
NUP155	2
NUP35	2
NUS1	2
NUSAP1	2
OBSCN	2
OFD1	2
OGDH	2
OLA1	2
OSBPL3	2
OSTC	2
OSTM1	2
OXCT1	2
OXSR1	2
PAFAH1B3	2
PAG1	2
PAK1	2
PANK2	2
PARK7	2
PCSK7	2
PDE7A	2
PDHA1	2
PDP1	2
PDS5B	2
PEPD	2
PFKP	2
PGAM1	2
PGM3	2
PHF20	2
PIDD	2
PIGB	2
PIGF	2
PIGK	2
PIGN	2
PISD	2
PLAGL1	2
PLK4	2
PLRG1	2
PLSCR1	2
PLXND1	2
PML	2
PMPCA	2
PMS1	2
POGK	2
POGZ	2
POLL	2
POLR1B	2
POLR2B	2
POLR3D	2
PPIE	2
PPP1R15B	2
PPP2R2A	2
PPP2R5E	2
PPP3CA	2
PPP3CB	2
PPWD1	2
PRC1-AS1	2
PRELID1	2
PREPL	2
PRKCQ-AS1	2
PRKRA	2
PRPF38B	2
PRR7	2
PRRG4	2
PSAT1	2
PSMC6	2
PTCHD3P1	2
PTEN	2
PTER	2
PTPLAD2	2
PTPLB	2
PTPN12	2
PTPN22	2
PUF60	2
PUS7L	2
QTRT1	2
RAB5A	2
RABL2B	2
RABL3	2
RALA	2
RANBP6	2
RAP2A	2
RBBP6	2
RBM12B	2
RCN1	2
RCN2	2
RDH10	2
REST	2
RFC5	2
RFX5	2
RFX7	2
RGS12	2
RHOBTB3	2
RIOK3	2
RMDN1	2
RNF139-AS1	2
RNF145	2
RNF213	2
RNF38	2
RP11-301G19.1	2
RP11-33B1.1	2
RP11-345J4.8	2
RP11-443B7.1	2
RP2	2
RPAP2	2
RPL12	2
RPL32P3	2
RPS12	2
RPS6	2
RPS6KA3	2
RRAGD	2
RRM1	2
RSAD1	2
RSL24D1	2
RTCA	2
RTN4	2
RUVBL2	2
SACM1L	2
SAFB2	2
SATB2	2
SCAF11	2
SCLT1	2
SDE2	2
SEC23A	2
SEC24D	2
SECISBP2	2
SEL1L	2
SENP6	2
2006-09-01	2
SEPP1	2
SERPINH1	2
SETDB2	2
SGK223	2
SHPRH	2
SKA3	2
SLC15A4	2
SLC16A3	2
SLC17A9	2
SLC25A36	2
SLC26A6	2
SLC2A5	2
SLC33A1	2
SLC35F5	2
SLC35G1	2
SLC38A10	2
SLC38A2	2
SLC39A6	2
SLC39A9	2
SLC7A11	2
SLMAP	2
SMAD2	2
SMARCAD1	2
SMC2	2
SMIM14	2
SMS	2
SMYD2	2
SNRPA1	2
SNX13	2
SNX18	2
SON	2
SP4	2
SPAG9	2
SPEF2	2
SPG11	2
SPIDR	2
SPIN1	2
SPRYD7	2
SREBF2	2
SRP54	2
SRPK1	2
SRRT	2
SRSF3	2
SRSF6	2
SSBP4	2
SSFA2	2
ST7L	2
STAG3L3	2
STK25	2
STOM	2
STX4	2
TADA1	2
TAF1C	2
TAF5L	2
TAF8	2
TAPT1	2
TBC1D23	2
TBL1X	2
TBXAS1	2
TERF1	2
TGFBR1	2
TGIF1	2
THADA	2
THAP6	2
THEM4	2
TIAL1	2
TIMM44	2
TM9SF2	2
TMA7	2
TMEM126B	2
TMEM177	2
TMEM179B	2
TMEM18	2
TMEM183A	2
TMEM192	2
TMEM201	2
TMEM219	2
TMEM38A	2
TMEM41B	2
TMEM69	2
TMEM80	2
TMOD3	2
TMTC4	2
TNFAIP8	2
TNKS	2
TNRC6B	2
TOP1MT	2
TOPBP1	2
TOR1AIP1	2
TP53BP1	2
TP53RK	2
TPRA1	2
TRAF3	2
TRAFD1	2
TRAPPC2	2
TRGC1	2
TRGV9	2
TRIM33	2
TRIM52	2
TRMT10A	2
TSC1	2
TTC14	2
TTC17	2
TUBG2	2
TWSG1	2
UBP1	2
UBR3	2
UBXN2A	2
UNG	2
UROS	2
USP10	2
USP14	2
USP25	2
[truncated: 1,300 more rows]

## Sheet: Splice site changes (Drug)
Splice site changes identified in THP-1 cells treated with 3μM SPHINX31 for 24 hours (Related to Figures 3a-c and Supplementary Figure 7f).
chr	start	end	strand	gene_id	gene_name	FDR	featureType	log2FC.THP_300.THP_WT.	expr_THP_WT	expr_THP_300
chr3	129303405	129304794	-	ENSG00000004399.8	PLXND1	0.000361494	splice_site	0.609368	60.3164	108.713
chr1	33497262	33502336	-	ENSG00000004455.12	AK2	0.000264355	splice_site	1.23259	15.0839	28.3181
chr17	3789024	3797520	-	ENSG00000004660.10	CAMKK1	0.000220798	splice_site	2.96151	0.94229	17.1301
chr7	95838289	95906507	-	ENSG00000004864.9	SLC25A13	0.000360393	splice_site	0.948784	30.4698	45.0596
chr2	74648943	74649996	+	ENSG00000005448.12	WDR54	0.000478585	splice_site	2.21906	3.45926	11.5209
chrX	119580282	119581695	-	ENSG00000005893.11	LAMP2	3e-05	splice_site	0.318358	453.284	622.645
chrX	119590624	119602960	-	ENSG00000005893.11	LAMP2	7.57e-08	splice_site	0.389345	337.663	487.639
chrX	119581880	119582824	-	ENSG00000005893.11	LAMP2	6.6e-07	splice_site	0.354905	373.112	526.113
chr2	242403395	242407554	+	ENSG00000006607.9	FARP2	5.63e-05	splice_site	2.08952	5.02799	13.6326
chr19	3784882	3785061	-	ENSG00000007264.9	MATK	1.39e-06	splice_site	-0.402326	433.633	268.786
chr19	3784882	3786166	-	ENSG00000007264.9	MATK	2.68e-06	splice_site	0.620585	153.967	190.775
chr16	258187	258599	-	ENSG00000007392.12	LUC7L	2.21e-06	splice_site	1.09187	29.8387	54.5378
chr16	258187	270647	-	ENSG00000007392.12	LUC7L	6.68e-05	splice_site	-0.587165	143.256	83.8924
chr16	258663	270647	-	ENSG00000007392.12	LUC7L	9.17e-07	splice_site	1.15945	27.0064	51.7352
chr16	278401	279277	-	ENSG00000007392.12	LUC7L	1.68e-05	splice_site	1.049	27.9504	49.648
chr16	277335	279277	-	ENSG00000007392.12	LUC7L	3.81e-06	splice_site	-1.05159	65.3528	27.6123
chr7	105733583	105738135	-	ENSG00000008282.3	SYPL1	2.12e-05	splice_site	0.355011	408.66	324.738
chr7	105739728	105752585	-	ENSG00000008282.3	SYPL1	0.000136575	splice_site	0.360894	491.962	390.909
chr17	38189709	38191168	-	ENSG00000008838.13	MED24	3.33e-06	splice_site	-1.17079	50.8879	22.3715
chr17	38191225	38191369	-	ENSG00000008838.13	MED24	2.28e-05	splice_site	-1.05853	51.5061	24.472
chr6	13622724	13625884	-	ENSG00000010017.9	RANBP9	0.000196168	splice_site	0.297921	359.69	419.817
chr12	6923629	6923924	+	ENSG00000010610.5	CD4	0.000212836	splice_site	-1.28915	28.8901	14.3218
chr6	112017659	112021306	-	ENSG00000010810.13	FYN	0.000166235	splice_site	1.29898	29.1915	19.566
chr17	49336567	49337195	-	ENSG00000011258.11	MBTD1	0.000217987	splice_site	0.689568	45.5436	103.105
chr7	5778983	5780603	-	ENSG00000011275.14	RNF216	0.000431857	splice_site	-0.49159	134.447	115.336
chr19	15540900	15547616	-	ENSG00000011451.13	WIZ	5.73e-05	splice_site	3.39884	0.941658	9.79507
chr6	53140059	53140976	-	ENSG00000012660.9	ELOVL5	0.000228368	splice_site	0.261016	741.51	620.573
chr7	151064211	151064946	+	ENSG00000013374.11	NUB1	2.84e-07	splice_site	0.465961	185.641	385.207
chr5	138614818	138650363	+	ENSG00000015479.13	MATR3	7.34e-09	splice_site	1.25833	41.9875	92.3561
chr5	138615747	138618427	+	ENSG00000015479.13	MATR3	4.74e-07	splice_site	0.630898	117.117	166.74
chr5	138629494	138650363	+	ENSG00000015479.13	MATR3	3.5e-05	splice_site	0.784751	50.2625	79.6734
chr5	138609850	138611809	+	ENSG00000015479.13	MATR3	1.37e-15	splice_site	0.693082	201.627	299.225
chr5	138611839	138614015	+	ENSG00000015479.13	MATR3	3.6e-07	splice_site	0.484162	270.555	347.514
chr5	138614097	138614739	+	ENSG00000015479.13	MATR3	1.37e-15	splice_site	0.534653	373.168	495.651
chr5	138614818	138615623	+	ENSG00000015479.13	MATR3	2.78e-08	splice_site	0.573737	163.023	223
chr5	138614818	138618427	+	ENSG00000015479.13	MATR3	4.51e-08	splice_site	0.943698	50.5725	89.4767
chr5	138614818	138629141	+	ENSG00000015479.13	MATR3	0.000185242	splice_site	0.79553	41.1483	65.725
chr5	138651877	138652741	+	ENSG00000015479.13	MATR3	5.19e-05	splice_site	0.187091	1113.5	1162.97
chr5	138652794	138653284	+	ENSG00000015479.13	MATR3	1.21e-06	splice_site	0.219239	1145.68	1222.36
chr5	138650425	138651385	+	ENSG00000015479.13	MATR3	0.000152315	splice_site	0.204252	874.363	924.594
chr5	138658195	138658286	+	ENSG00000015479.13	MATR3	0.000137534	splice_site	0.23611	1194.24	1288.04
chr5	138654722	138655022	+	ENSG00000015479.13	MATR3	0.000113986	splice_site	0.207128	1018.26	1078.1
chr5	138651427	138651764	+	ENSG00000015479.13	MATR3	2.02e-05	splice_site	0.23332	1190.37	1281.53
chr5	138655190	138657586	+	ENSG00000015479.13	MATR3	0.000255861	splice_site	0.209752	1154.22	1223.46
chr2	178388533	178402801	+	ENSG00000018510.8	AGPS	4.23e-07	splice_site	0.458957	243.365	303.385
chr6	90087532	90088942	-	ENSG00000025039.10	RRAGD	1.02e-05	splice_site	-0.565681	187.028	138.406
chr6	137522145	137524635	-	ENSG00000027697.8	IFNGR1	3.52e-05	splice_site	-0.522706	216.826	156.565
chr15	64428609	64429059	+	ENSG00000028528.10	SNX1	3.25e-06	splice_site	-0.367457	371.275	347.455
[truncated: 1,353 more rows]

## Sheet: Total Splicing Changes (gRNA) 
Total splicing changes identified in THP-1 cells after transduction with SRPK1 gRNA compared to empty control (Related to Figures 3b and Supplementary Figures 7e,f).
[truncated: 22,665 more rows]

[truncated: 2 more sheets: Exonic Splice changes (gRNA), Splice site changes (gRNA)]
