# Supplementary material for: SRPK1 maintains acute myeloid leukemia through effects on isoform usage of epigenetic regulators including BRD4
Source: Nat Commun. 2018 Dec 19;9:5378. doi: 10.1038/s41467-018-07620-0 (PMC6300607; doi:10.1038/s41467-018-07620-0)
Supplement: Supplementary file 6 — Supplementary Data 4 [file 41467_2018_7620_MOESM6_ESM.xlsx]

## Sheet: Gene Overlap
Overlap of genes affected by splicing modulation (column C) between genetic (column A) and pharmacological (Column B) inhibition of SRPK1
Control vs SRPK1 gRNA	DMSO vs SPHINX31	GENE OVERLAP
AAAS	AAAS	AAAS
AAGAB	AAMP	AAMP
AAMP	AASDHPPT	AASDHPPT
AARS	ABCA1	ABCA2
AASDHPPT	ABCA2	ABCA7
AATF	ABCA7	ABCB10
ABCA2	ABCB10	ABCB8
ABCA7	ABCB8	ABCC4
ABCB10	ABCC4	ABCE1
ABCB7	ABCD3	ABCF2
ABCB8	ABCE1	ABHD10
ABCC4	ABCF2	ABHD3
ABCE1	ABHD10	ABI1
ABCF1	ABHD13	ABRACL
ABCF2	ABHD17B	AC005682.5
ABCF3	ABHD3	AC007390.5
ABHD10	ABI1	AC009784.3
ABHD17A	ABL1	AC093838.4
ABHD3	ABRACL	AC108488.3
ABI1	ABTB1	ACACA
ABR	AC004967.7	ACADVL
ABRACL	AC005682.5	ACAP2
ABT1	AC007383.3	ACBD3
AC004381.6	AC007390.5	ACBD5
AC004453.8	AC009784.3	ACIN1
AC004797.1	AC018737.1	ACLY
AC005076.5	AC074117.10	ACN9
AC005682.5	AC093838.4	ACOT13
AC007390.5	AC108488.3	ACOT8
AC007969.5	AC144521.1	ACP1
AC009784.3	ACACA	ACSF2
AC016734.2	ACADSB	ACSF3
AC074183.4	ACADVL	ACSL3
AC079466.1	ACAP2	ACTL6A
AC092295.7	ACBD3	ACTR10
AC093838.4	ACBD5	ACTR2
AC108488.3	ACER3	ACTR3
AC113189.5	ACIN1	ACYP2
ACACA	ACLY	ADAM10
ACADVL	ACN9	ADAM17
ACAP1	ACOT13	ADAM9
ACAP2	ACOT8	ADARB1
ACAT1	ACP1	ADAT2
ACAT2	ACSF2	ADCY10P1
ACBD3	ACSF3	ADD1
ACBD5	ACSL3	ADD2
ACD	ACTL6A	ADD3
ACIN1	ACTR10	ADI1
ACLY	ACTR2	ADNP
ACN9	ACTR3	ADRBK1
ACO2	ACYP1	AEBP2
ACOT13	ACYP2	AES
ACOT8	ADAM10	AFF1
ACOX3	ADAM17	AFTPH
ACP1	ADAM9	AGAP3
ACP2	ADARB1	AGBL5
ACSF2	ADAT2	AGGF1
ACSF3	ADCY10P1	AGO3
ACSL1	ADD1	AGPAT3
ACSL3	ADD2	AGPAT5
ACSL5	ADD3	AGPAT6
ACSM3	ADI1	AGPS
ACSS2	ADNP	AHCTF1
ACTL6A	ADRBK1	AHCYL1
ACTN4	AEBP2	AHNAK
ACTR10	AES	AHR
ACTR1B	AFF1	AIDA
ACTR2	AFF4	AIF1
ACTR3	AFTPH	AIMP1
ACTR6	AGA	AIP
ACYP2	AGAP3	AK2
ADA	AGBL5	AK3
ADAM10	AGGF1	AK9
ADAM17	AGL	AKAP11
ADAM9	AGO3	AKAP8L
ADAR	AGPAT3	AKAP9
ADARB1	AGPAT5	AKNA
ADAT2	AGPAT6	AKR1A1
ADCK3	AGPS	AKT1
ADCY10P1	AGTRAP	AKT1S1
ADCY7	AHCTF1	AKT2
ADD1	AHCYL1	ALCAM
ADD2	AHNAK	ALDH3A2
ADD3	AHR	ALDH3B1
ADH5	AHSA2	ALDOA
ADI1	AIDA	ALG13
ADIPOR2	AIF1	ALG3
ADNP	AIFM2	ALG5
ADPGK	AIMP1	ALG8
ADPRHL2	AIP	ALS2
ADPRM	AK2	AMD1
ADRBK1	AK3	AMPD2
ADRBK2	AK9	ANAPC16
ADSL	AKAP11	ANAPC2
AEBP2	AKAP13	ANAPC4
AES	AKAP8L	ANAPC5
AFF1	AKAP9	ANGEL2
AFG3L2	AKNA	ANKMY1
AFMID	AKR1A1	ANKRA2
AFTPH	AKT1	ANKRD10
AGAP3	AKT1S1	ANKRD11
AGBL5	AKT2	ANKRD13C
AGGF1	ALCAM	ANKRD17
AGO3	ALDH3A2	ANKRD28
AGO4	ALDH3B1	ANO6
AGPAT3	ALDOA	ANP32A
AGPAT5	ALG10	ANP32E
AGPAT6	ALG13	ANTXR2
AGPS	ALG3	ANXA1
AHCTF1	ALG5	ANXA11
AHCYL1	ALG6	ANXA4
AHNAK	ALG8	ANXA5
AHR	ALPK1	ANXA7
AHSA1	ALS2	AP1AR
AIDA	AMD1	AP1S2
AIF1	AMPD2	AP2A2
AIFM1	ANAPC16	AP3S1
AIM1	ANAPC2	AP4M1
AIMP1	ANAPC4	AP5Z1
AIMP2	ANAPC5	APEH
AIP	ANGEL2	APEX1
AK2	ANKAR	API5
AK3	ANKFY1	APIP
AK4	ANKIB1	APLP2
AK9	ANKMY1	APOL4
AKAP1	ANKRA2	APP
AKAP11	ANKRD10	APPBP2
AKAP8L	ANKRD11	APPL1
AKAP9	ANKRD13C	APPL2
AKIRIN1	ANKRD17	APRT
AKNA	ANKRD28	ARF4
AKR1A1	ANKRD32	ARFGEF1
AKT1	ANKRD49	ARFIP2
AKT1S1	ANKS6	ARFRP1
AKT2	ANO6	ARHGAP11A
ALAD	ANP32A	ARHGAP18
ALAS1	ANP32E	ARHGEF1
ALCAM	ANTXR2	ARHGEF10
ALDH18A1	ANXA1	ARHGEF2
ALDH3A2	ANXA11	ARHGEF6
ALDH3B1	ANXA4	ARHGEF7
ALDH5A1	ANXA5	ARID2
ALDH6A1	ANXA7	ARIH2
ALDOA	AP1AR	ARL1
ALG13	AP1S2	ARL5A
ALG3	AP2A2	ARL6IP6
ALG5	AP3S1	ARL8B
ALG8	AP4M1	ARMC1
ALKBH2	AP5M1	ARMC10
ALKBH7	AP5Z1	ARMC8
ALS2	APAF1	ARMCX4
ALYREF	APEH	ARPC2
AMBRA1	APEX1	ARPC5
AMD1	API5	ARPP19
AMFR	APIP	ARRB1
AMPD2	APLP2	ARSK
AMPD3	APOL4	ASAH1
AMZ2	APP	ASAP1
ANAPC1	APPBP2	ASCC3
ANAPC13	APPL1	ASNS
ANAPC15	APPL2	ASPH
ANAPC16	APRT	ASPSCR1
ANAPC2	ARF4	ASS1
ANAPC4	ARF6	ASXL1
ANAPC5	ARFGEF1	ASXL2
ANGEL2	ARFIP1	ATAD1
ANKLE2	ARFIP2	ATAD2
ANKMY1	ARFRP1	ATAD3B
ANKRA2	ARGLU1	ATF2
ANKRD10	ARHGAP11A	ATF4
ANKRD11	ARHGAP18	ATG12
ANKRD13A	ARHGEF1	ATG13
ANKRD13C	ARHGEF10	ATG3
ANKRD13D	ARHGEF2	ATG4B
ANKRD17	ARHGEF39	ATG5
ANKRD27	ARHGEF6	ATL2
ANKRD28	ARHGEF7	ATOX1
ANKRD36C	ARID2	ATP11B
ANKRD37	ARIH2	ATP13A1
ANKZF1	ARL1	ATP2A2
ANLN	ARL4A	ATP2C1
ANO6	ARL5A	ATP5D
ANP32A	ARL5B	ATP5E
ANP32B	ARL6	ATP5F1
ANP32E	ARL6IP5	ATP5G1
ANTXR2	ARL6IP6	ATP5I
ANXA1	ARL8B	ATP5J
ANXA11	ARMC1	ATP5L
ANXA2	ARMC10	ATP5S
ANXA4	ARMC8	ATP5SL
ANXA5	ARMCX3	ATP6AP2
ANXA6	ARMCX4	ATP6V0A2
ANXA7	ARPC2	ATP6V0B
AP1AR	ARPC5	ATP6V0E1
AP1G1	ARPP19	ATP6V1A
AP1M1	ARRB1	ATP6V1C1
AP1S1	ARRDC4	ATP6V1G1
AP1S2	ARSK	ATP8B4
AP2A1	ASAH1	ATPIF1
AP2A2	ASAP1	ATRN
AP2M1	ASB1	ATXN1
AP2S1	ASCC3	ATXN10
AP3D1	ASNS	ATXN2L
AP3S1	ASPH	AUP1
AP4M1	ASPSCR1	AZI2
AP5Z1	ASS1	AZIN1
APBB1IP	ASTE1	AZU1
APEH	ASXL1	B2M
APEX1	ASXL2	BAG2
APH1A	ATAD1	BAG6
API5	ATAD2	BANF1
APIP	ATAD3B	BAZ1A
APLP2	ATE1	BAZ2A
APMAP	ATF2	BBS7
APOA1BP	ATF4	BCAS2
APOL4	ATG12	BCAT1
APOO	ATG13	BCCIP
APP	ATG16L2	BCKDHB
APPBP2	ATG3	BCL11A
APPL1	ATG4B	BCL2
APPL2	ATG4C	BCL2L1
APRT	ATG5	BCL2L13
AQP3	ATG7	BCLAF1
AQR	ATL2	BCOR
ARAF	ATM	BDH1
ARCN1	ATOX1	BDP1
ARF4	ATP11B	BECN1
ARFGAP1	ATP13A1	BEST1
ARFGEF1	ATP2A2	BET1
ARFGEF2	ATP2B1	BIRC2
ARFIP2	ATP2C1	BIRC5
ARFRP1	ATP5D	BIRC6
ARHGAP11A	ATP5E	BLMH
ARHGAP15	ATP5F1	BMP2K
ARHGAP18	ATP5G1	BNIP2
ARHGAP23	ATP5I	BOLA3
ARHGAP25	ATP5J	BPHL
ARHGAP26	ATP5L	BPTF
ARHGAP30	ATP5S	BRAT1
ARHGAP33	ATP5SL	BRCA1
ARHGAP35	ATP6AP1L	BRCA2
ARHGDIA	ATP6AP2	BRD1
ARHGDIB	ATP6V0A2	BRD4
ARHGEF1	ATP6V0B	BRD7
ARHGEF10	ATP6V0E1	BRD8
ARHGEF2	ATP6V1A	BRI3
ARHGEF3	ATP6V1C1	BROX
ARHGEF6	ATP6V1G1	BRWD1
ARHGEF7	ATP8B4	BSG
ARID1A	ATPIF1	BTAF1
ARID1B	ATR	BTBD1
ARID2	ATRN	BTBD7
ARID3A	ATXN1	BTF3
ARID3B	ATXN10	BTF3L4
ARID4A	ATXN2	BTK
ARIH2	ATXN2L	BUB1
ARL1	AUP1	BUB3
ARL14EP	AZI2	BZW1
ARL5A	AZIN1	C11ORF58
ARL6IP6	AZU1	C12ORF10
ARL8A	B2M	C15ORF57
ARL8B	B3GAT3	C16ORF13
ARMC1	B4GALT2	C16ORF58
ARMC10	BAG2	C17ORF76-AS1
ARMC2	BAG6	C18ORF21
ARMC8	BANF1	C19ORF25
ARMCX4	BARD1	C19ORF60
ARPC2	BAZ1A	C1D
ARPC5	BAZ2A	C1ORF174
ARPC5L	BBIP1	C1ORF43
ARPP19	BBS7	C1ORF50
ARRB1	BCAS2	C1ORF52
ARRDC2	BCAT1	C2ORF68
ARRDC3	BCCIP	C3ORF17
ARSB	BCKDHB	C4ORF3
ARSK	BCL11A	C4ORF33
ASAH1	BCL2	C5AR2
ASAP1	BCL2L1	C5ORF15
ASCC1	BCL2L13	C5ORF28
ASCC2	BCLAF1	C6ORF211
ASCC3	BCOR	C6ORF89
ASH2L	BDH1	C7ORF50
ASNA1	BDP1	C7ORF60
ASNS	BECN1	C7ORF73
ASPH	BEST1	C8ORF59
ASPM	BET1	C9ORF41
ASPSCR1	BICD2	C9ORF89
ASS1	BIRC2	CAAP1
ASUN	BIRC5	CAB39
ASXL1	BIRC6	CABIN1
ASXL2	BLCAP	CABLES1
ATAD1	BLM	CACNA2D4
ATAD2	BLMH	CACYBP
ATAD3A	BMP2K	CALCOCO2
ATAD3B	BMPR2	CALM1
ATF1	BNIP2	CAND1
ATF2	BNIP3L	CANX
ATF4	BOD1L1	CAPN15
ATF7IP	BOLA3	CAPN7
ATG10	BPHL	CAPRIN1
ATG12	BPTF	CAPZA2
ATG13	BRAT1	CAPZB
ATG3	BRCA1	CARD8
ATG4B	BRCA2	CARHSP1
ATG5	BRD1	CARS2
ATIC	BRD4	CASC3
ATL2	BRD7	CASC4
ATN1	BRD8	CASP4
ATOX1	BRI3	CASP7
ATP11B	BRIP1	CASP8AP2
ATP13A1	BROX	CAST
ATP1A1	BRWD1	CAT
ATP1A3	BSG	CBFB
ATP1B3	BTAF1	CBX3
ATP2A2	BTBD1	CCAR2
ATP2A3	BTBD3	CCDC115
ATP2C1	BTBD7	CCDC117
ATP5A1	BTF3	CCDC138
ATP5B	BTF3L4	CCDC14
ATP5C1	BTG3	CCDC25
ATP5D	BTK	CCDC50
ATP5E	BTN3A1	CCDC59
ATP5F1	BUB1	CCDC77
ATP5G1	BUB3	CCDC82
ATP5H	BZRAP1	CCDC88A
ATP5I	BZW1	CCDC90B
ATP5J	C11orf24	CCDC91
ATP5L	C11orf58	CCM2
ATP5S	C11orf73	CCNA2
ATP5SL	C12orf10	CCNC
ATP6AP1	C12orf23	CCND3
ATP6AP2	C12orf29	CCNG1
ATP6V0A2	C12orf49	CCNI
ATP6V0B	C12orf66	CCNL1
ATP6V0D1	C14orf142	CCNL2
ATP6V0E1	C15orf41	CCNT2
ATP6V1A	C15orf57	CCNY
ATP6V1B2	C16orf13	CCT2
ATP6V1C1	C16orf52	CCT4
ATP6V1E1	C16orf58	CCT6A
ATP6V1E2	C16orf93	CCT8
ATP6V1F	C17orf76-AS1	CD151
ATP6V1G1	C17orf85	CD164
ATP6V1H	C18orf21	CD33
ATP8B4	C18orf54	CD4
ATP9A	C19orf25	CD46
ATPAF2	C19orf43	CD47
ATPIF1	C19orf52	CD53
ATRAID	C19orf60	CD70
ATRN	C1D	CD97
ATRX	C1orf174	CDADC1
ATXN1	C1orf216	CDC123
ATXN10	C1orf43	CDC16
ATXN2L	C1orf50	CDC23
ATXN7	C1orf52	CDC27
ATXN7L1	C20orf196	CDC42
ATXN7L3	C20orf197	CDC42SE1
AUH	C2CD2	CDC42SE2
AUP1	C2orf68	CDC5L
AURKA	C3orf17	CDC73
AURKAIP1	C4orf27	CDCA7
AURKB	C4orf3	CDK1
AVEN	C4orf33	CDK10
AVL9	C4orf46	CDK12
AXIN1	C5AR2	CDK16
AZI2	C5orf15	CDK17
AZIN1	C5orf22	CDK6
AZU1	C5orf28	CDKN1B
B2M	C5orf30	CDKN2A
B3GNT2	C6orf211	CDS2
B3GNTL1	C6orf62	CECR5
BAD	C6orf89	CELF1
BAG1	C7orf50	CELF2
BAG2	C7orf60	CENPH
BAG6	C7orf73	CENPK
BANF1	C8orf59	CENPN
BANP	C9orf139	CENPQ
BAP1	C9orf40	CEP120
BAX	C9orf41	CEP170
BAZ1A	C9orf89	CEP57
BAZ1B	CAAP1	CEP78
BAZ2A	CAB39	CFL1
BBS2	CABIN1	CGGBP1
BBS7	CABLES1	CHAF1A
BBX	CACNA2D4	CHCHD10
BCAP31	CACYBP	CHCHD2
BCAS2	CALCOCO2	CHCHD3
BCAT1	CALM1	CHCHD7
BCAT2	CAMKK1	CHD1
BCCIP	CAMLG	CHD9
BCKDHB	CAMSAP2	CHID1
BCL11A	CAMTA1	CHMP5
BCL2	CAND1	CHORDC1
BCL2L1	CANX	CHPT1
BCL2L13	CAPN15	CHRAC1
BCL7B	CAPN7	CHTOP
BCLAF1	CAPRIN1	CIAO1
BCOR	CAPZA2	CIC
BDH1	CAPZB	CIRBP
BDP1	CARD8	CIZ1
BECN1	CARHSP1	CKAP2
BEST1	CARS2	CKS2
BET1	CASC3	CLASP2
BHLHE40	CASC4	CLASRP
BICD1	CASC5	CLCN3
BID	CASD1	CLCN7
BIN3	CASP2	CLEC11A
BIRC2	CASP4	CLECL1
BIRC5	CASP7	CLIC4
BIRC6	CASP8	CLINT1
BLMH	CASP8AP2	CLIP1
BLVRB	CAST	CLK1
BLZF1	CAT	CLK3
BMP2K	CBFB	CLN8
BMPR1A	CBS	CLNS1A
BNIP2	CBX3	CLPX
BOLA3	CC2D1B	CLTC
BPHL	CCAR2	CMAHP
BPNT1	CCDC115	CMAS
BPTF	CCDC117	CMPK1
BRAP	CCDC132	CMTM6
BRAT1	CCDC138	CMTR2
BRCA1	CCDC14	CNBP
BRCA2	CCDC25	CNDP2
BRD1	CCDC28B	CNIH1
BRD3	CCDC50	CNIH4
BRD4	CCDC59	CNN2
BRD7	CCDC6	CNOT2
BRD8	CCDC77	CNOT3
BRI3	CCDC82	CNOT6
BRIX1	CCDC88A	CNOT6L
BRK1	CCDC90B	CNOT7
BRMS1	CCDC91	CNP
BROX	CCM2	CNTLN
BRPF1	CCNA2	CNTRL
BRPF3	CCNC	COA1
BRWD1	CCND3	COA5
BSDC1	CCNG1	COA6
BSG	CCNI	COG4
BST2	CCNL1	COG5
BTAF1	CCNL2	COIL
BTBD1	CCNT2	COL4A3BP
BTBD2	CCNY	COLGALT1
BTBD7	CCP110	COMMD10
BTF3	CCT2	COMMD4
BTF3L4	CCT4	COMMD6
BTK	CCT6A	COMMD8
BTN3A2	CCT8	COPS2
BUB1	CD151	COPS6
BUB3	CD164	COPS7B
BUD31	CD2AP	COPS8
BYSL	CD33	COQ4
BZW1	CD4	CORO1C
BZW2	CD46	COX11
C10orf11	CD47	COX4I1
C10orf54	CD53	COX5A
C11orf49	CD58	COX6C
C11orf54	CD70	COX7A2L
C11orf57	CD97	CPD
C11orf58	CDADC1	CPEB2
C11orf74	CDC123	CPNE3
C11orf83	CDC16	CPNE5
C12orf10	CDC23	CPSF6
C12orf65	CDC27	CPSF7
C12orf76	CDC37L1	CRBN
C14orf159	CDC42	CREB1
C14orf166	CDC42EP3	CREBZF
C14orf2	CDC42SE1	CREM
C14orf79	CDC42SE2	CRNDE
C15orf57	CDC5L	CRYBB2P1
C16orf13	CDC7	CRYBG3
C16orf58	CDC73	CRYZL1
C16orf74	CDCA7	CSDE1
C17orf62	CDK1	CSE1L
C17orf76-AS1	CDK10	CSGALNACT2
C17orf80	CDK12	CSMD3
C18orf21	CDK13	CSNK2A2
C18orf8	CDK16	CSPP1
C19orf10	CDK17	CSTF3
C19orf25	CDK5RAP1	CTBP1
C19orf60	CDK6	CTBS
C19orf66	CDKN1B	CTD-2228K2.7
C19orf70	CDKN2A	CTD-2353F22.1
C19orf81	CDKN2AIP	CTDP1
C1D	CDKN2C	CTDSPL2
C1orf109	CDS2	CTNNA1
C1orf123	CECR5	CTNNB1
C1orf131	CELF1	CTNNBIP1
C1orf174	CELF2	CTSA
C1orf228	CENPC	CTSB
C1orf27	CENPH	CTSC
C1orf35	CENPK	CTSG
C1orf43	CENPN	CTSH
C1orf50	CENPO	CTSS
C1orf52	CENPQ	CUL4A
C20orf27	CEP120	CUL9
C21orf33	CEP135	CUTA
C2orf49	CEP152	CUX1
C2orf68	CEP170	CXXC1
C3orf17	CEP250	CXXC5
C3orf58	CEP41	CYB5R4
C4orf29	CEP57	CYBRD1
C4orf3	CEP76	CYCS
C4orf33	CEP78	CYHR1
C4orf48	CEP89	CYTH1
C5AR2	CEP97	DAK
C5orf15	CETN3	DAP3
C5orf28	CFL1	DARS
C6orf1	CGGBP1	DARS2
C6orf106	CGRRF1	DAZAP1
C6orf211	CHAC2	DAZAP2
C6orf89	CHAF1A	DCAF13
C7orf26	CHCHD10	DCAF6
C7orf50	CHCHD2	DCAF7
C7orf60	CHCHD3	DCTN4
C7orf73	CHCHD7	DCUN1D4
C8orf33	CHD1	DDA1
C8orf59	CHD9	DDIT4
C9orf114	CHID1	DDX17
C9orf41	CHM	DDX21
C9orf72	CHMP1B	DDX23
C9orf78	CHMP2B	DDX27
C9orf89	CHMP5	DDX3X
CAAP1	CHMP6	DDX42
CAB39	CHORDC1	DDX52
CABIN1	CHPT1	DEF8
CABLES1	CHRAC1	DEK
CACNA2D4	CHSY1	DENND1A
CACTIN	CHTOP	DENND1B
CACYBP	CIAO1	DENND1C
CAD	CIC	DENND3
CALCOCO1	CIRBP	DENND4B
CALCOCO2	CISD1	DENND4C
CALM1	CITED2	DENR
CALM3	CIZ1	DEPDC1B
CALR	CKAP2	DERA
CAMKK2	CKB	DERL1
CAMKMT	CKS2	DFFA
CAMTA2	CLASP2	DGKE
CAND1	CLASRP	DGKZ
CANT1	CLCN3	DGUOK
CANX	CLCN7	DHFR
CAP1	CLEC11A	DHPS
CAPG	CLECL1	DHX15
CAPN1	CLIC4	DHX29
CAPN15	CLINT1	DHX36
CAPN7	CLIP1	DHX40
CAPNS1	CLK1	DHX9
CAPRIN1	CLK3	DIAPH1
CAPZA1	CLN8	DICER1
CAPZA2	CLNS1A	DIDO1
CAPZB	CLPX	DIEXF
CARD8	CLTB	DIMT1
CARHSP1	CLTC	DIS3
CARM1	CLYBL	DLAT
CARS	CMAHP	DLD
CARS2	CMAS	DLEU2
CASC3	CMPK1	DLGAP4
CASC4	CMTM6	DLX4
CASP4	CMTR2	DMXL1
CASP7	CNBP	DMXL2
CASP8AP2	CNDP2	DNA2
CAST	CNIH1	DNAJB12
CASZ1	CNIH4	DNAJB14
CAT	CNN2	DNAJB6
CBFB	CNOT2	DNAJC19
CBLL1	CNOT3	DNAJC2
CBWD1	CNOT4	DNAJC21
CBWD2	CNOT6	DNAJC7
CBWD3	CNOT6L	DNM2
CBX1	CNOT7	DNPEP
CBX2	CNP	DOCK6
CBX3	CNTLN	DOCK8
CBX4	CNTRL	DOK3
CC2D1A	CNTROB	DOT1L
CCAR2	COA1	DPEP2
CCDC101	COA5	DPH3
CCDC104	COA6	DPM1
CCDC112	COG4	DPP9
CCDC115	COG5	DPY19L1
CCDC117	COIL	DPY19L4
CCDC12	COL24A1	DPYD
CCDC124	COL4A3BP	DR1
CCDC137	COL9A3	DRAM2
CCDC138	COLGALT1	DROSHA
CCDC14	COMMD10	DSCR3
CCDC22	COMMD4	DUS1L
CCDC23	COMMD6	DUSP22
CCDC25	COMMD8	DUSP3
CCDC28A	COPS2	DUT
CCDC34	COPS6	DYNC1I2
CCDC43	COPS7B	DYNC1LI2
CCDC50	COPS8	DYNLL1
CCDC53	COQ10B	DYRK1B
CCDC59	COQ4	DYRK2
CCDC77	CORO1C	E2F3
CCDC82	COX11	EBF1
CCDC88A	COX4I1	EBNA1BP2
CCDC88B	COX5A	ECHDC1
CCDC9	COX6C	ECI1
CCDC90B	COX7A2L	ECT2
CCDC91	CPD	EDEM3
CCDC93	CPEB2	EEA1
CCDC94	CPNE3	EED
CCHCR1	CPNE5	EEF1A1
CCM2	CPNE7	EEF1D
CCNA2	CPNE8	EFCAB2
CCNB1	CPSF6	EFR3A
CCNB1IP1	CPSF7	EFTUD2
CCNB2	CRADD	EHBP1L1
CCNC	CRBN	EI24
CCND3	CREB1	EIF1
CCNG1	CREB3L2	EIF1AX
CCNH	CREBZF	EIF2A
CCNI	CREM	EIF2B1
CCNK	CRK	EIF2B5
CCNL1	CRLF3	EIF2S2
CCNL2	CRNDE	EIF2S3
CCNT2	CROT	EIF3A
CCNY	CRTC1	EIF3B
CCS	CRY1	EIF3D
CCT2	CRYBB2P1	EIF3E
CCT3	CRYBG3	EIF3G
CCT4	CRYZ	EIF3H
CCT5	CRYZL1	EIF3J
CCT6A	CSDE1	EIF3K
CCT7	CSE1L	EIF3L
CCT8	CSGALNACT2	EIF3M
CCZ1B	CSMD3	EIF4A3
CD151	CSNK1G3	EIF4B
CD164	CSNK2A2	EIF4E2
CD180	CSPP1	EIF4G1
CD27-AS1	CSTF3	EIF4G3
CD2BP2	CTB-55O6.12	EIF4H
CD33	CTBP1	EIF5
CD37	CTBP2	EIF5A
CD4	CTBS	EIF5B
CD44	CTD-2228K2.7	ELANE
CD46	CTD-2353F22.1	ELAVL1
CD47	CTDP1	ELF1
CD53	CTDSPL2	ELF2
CD55	CTNNA1	ELOVL5
CD63	CTNNB1	ELP2
CD70	CTNNBIP1	EMB
CD74	CTSA	EMC4
CD81	CTSB	EMILIN2
CD82	CTSC	EMP3
CD97	CTSG	ENAH
CD99L2	CTSH	ENDOV
CDADC1	CTSS	ENKD1
CDC123	CUL4A	ENOPH1
CDC16	CUL9	ENOSF1
CDC20	CUTA	ENSA
CDC23	CUX1	ENY2
CDC25B	CXorf23	EPB41L2
CDC27	CXXC1	EPB41L3
CDC34	CXXC5	EPB41L4A-AS1
CDC40	CYB5R4	EPC2
CDC42	CYBRD1	EPRS
CDC42SE1	CYCS	EPS15
CDC42SE2	CYHR1	EPS15L1
CDC5L	CYTH1	EPT1
CDC6	DAK	ERAL1
CDC73	DAP3	ERAP1
CDCA5	DARS	ERAP2
CDCA7	DARS2	ERBB2IP
CDCA7L	DAXX	ERCC1
CDCA8	DAZAP1	ERCC2
CDIPT	DAZAP2	ERH
CDK1	DBN1	ERI1
CDK10	DCAF13	ERICH1
CDK12	DCAF16	ERLEC1
CDK16	DCAF6	ERP29
CDK17	DCAF7	ESD
CDK18	DCP2	ETF1
CDK4	DCTD	ETFA
CDK5	DCTN4	ETFDH
CDK5RAP2	DCUN1D1	ETNK1
CDK6	DCUN1D4	EVL
CDK7	DDA1	EWSR1
CDK8	DDIT4	EXD3
CDKN1B	DDX17	EXOC2
CDKN2A	DDX21	EXOC3
CDS2	DDX23	EXOC5
CDT1	DDX27	EXOC6
CDV3	DDX3X	EXOC7
CEBPG	DDX42	EXOSC10
CEBPZ	DDX51	EXOSC8
CECR5	DDX52	EZH2
CELF1	DDX60L	FADS3
CELF2	DEF8	FAHD2A
CENPE	DEK	FAM111A
CENPF	DENND1A	FAM114A2
CENPH	DENND1B	FAM120A
CENPK	DENND1C	FAM120AOS
CENPM	DENND3	FAM126A
CENPN	DENND4B	FAM136A
CENPQ	DENND4C	FAM162A
CENPV	DENND5B	FAM175A
CENPW	DENND6A	FAM192A
CEP104	DENR	FAM199X
CEP120	DEPDC1	FAM204A
CEP170	DEPDC1B	FAM208A
CEP192	DERA	FAM208B
CEP350	DERL1	FAM3C
CEP44	DFFA	FAM45A
CEP55	DGKE	FAM49B
CEP57	DGKZ	FAM60A
CEP63	DGUOK	FAM63B
CEP70	DHDDS	FAM76B
CEP78	DHFR	FAM91A1
CEP85	DHPS	FAM92A1
CEP95	DHRS4	FAM96A
CEPT1	DHRS4L2	FAM98A
CERK	DHX15	FAM98B
CERS2	DHX29	FANCI
CERS5	DHX36	FAR1
CERS6	DHX40	FARP2
CETN2	DHX9	FARSA
CFD	DIAPH1	FASTKD1
CFH	DIAPH3	FASTKD2
CFL1	DICER1	FBL
CGGBP1	DIDO1	FBRSL1
CHAF1A	DIEXF	FBXL17
CHCHD1	DIMT1	FBXL3
CHCHD10	DIS3	FBXO3
CHCHD2	DIXDC1	FBXO38
CHCHD3	DLAT	FBXO5
CHCHD7	DLD	FBXW2
CHD1	DLEU2	FCF1
CHD3	DLGAP4	FCHSD2
CHD4	DLX4	FDFT1
CHD9	DMTF1	FDPS
CHEK2	DMXL1	FGFR1OP2
CHIC2	DMXL2	FKBP1A
CHID1	DNA2	FKBP2
CHKA	DNAJA2	FKBP4
CHMP1A	DNAJB12	FKBP5
CHMP2A	DNAJB14	FKBP8
CHMP4B	DNAJB6	FLNA
CHMP5	DNAJC19	FLT3
CHMP7	DNAJC2	FMNL1
CHORDC1	DNAJC21	FNBP1
CHPT1	DNAJC7	FNDC3A
CHRAC1	DNM2	FOCAD
CHTOP	DNPEP	FOXJ3
CIAO1	DOCK6	FOXN2
CIAPIN1	DOCK8	FOXP4
CIB1	DOK3	FPGS
CIB3	DOT1L	FRA10AC1
CIC	DPEP2	FUBP1
CINP	DPH3	FUBP3
CIRBP	DPM1	FUS
CIRH1A	DPP9	FXR1
CISD2	DPY19L1	FXYD5
CISD3	DPY19L2P2	FYN
CISH	DPY19L4	FYTTD1
CIZ1	DPYD	G2E3
CKAP2	DR1	G3BP1
CKAP5	DRAM2	G6PD
CKS1B	DROSHA	GAA
CKS2	DSCC1	GABARAPL2
CLASP1	DSCR3	GABPA
CLASP2	DTL	GABPB1-AS1
CLASRP	DTWD1	GAK
CLCN3	DUS1L	GALNT1
CLCN7	DUSP11	GANAB
CLEC11A	DUSP22	GAPDH
CLECL1	DUSP3	GART
CLIC4	DUSP6	GAS5
CLINT1	DUT	GBE1
CLIP1	DYNC1I2	GCA
CLK1	DYNC1LI2	GCC2
CLK2	DYNLL1	GCLM
CLK3	DYRK1B	GDI2
CLN8	DYRK2	GEMIN6
CLNS1A	E2F3	GFM1
CLPB	E2F6	GGA2
CLPP	E2F8	GGCX
CLPTM1	EBF1	GGH
CLPTM1L	EBNA1BP2	GGNBP2
CLPX	ECHDC1	GHDC
CLTA	ECI1	GHITM
CLTC	ECT2	GIT2
CLTCL1	EDEM3	GK
CLUH	EEA1	GLA
CMAHP	EED	GLRX3
CMAS	EEF1A1	GLS
CMC1	EEF1D	GLUD1
CMIP	EFCAB2	GMCL1
CMPK1	EFR3A	GMDS-AS1
CMSS1	EFTUD2	GMNN
CMTM6	EGLN1	GMPPA
CMTR1	EHBP1L1	GMPR2
CMTR2	EI24	GNA12
CNBP	EIF1	GNA13
CNDP2	EIF1AX	GNAQ
CNIH1	EIF2A	GNAS
CNIH4	EIF2B1	GNB4
CNN2	EIF2B5	GNL2
CNNM3	EIF2S2	GNPDA2
CNOT1	EIF2S3	GNPNAT1
CNOT11	EIF3A	GOLGA7
CNOT2	EIF3B	GOLIM4
CNOT3	EIF3D	GPAA1
CNOT6	EIF3E	GPALPP1
CNOT6L	EIF3G	GPATCH4
CNOT7	EIF3H	GPBP1
CNOT8	EIF3J	GPBP1L1
CNP	EIF3K	GPD2
CNPPD1	EIF3L	GPN2
CNPY3	EIF3M	GPN3
CNTLN	EIF4A3	GPR107
CNTRL	EIF4B	GPR108
COA1	EIF4E2	GPR124
COA4	EIF4G1	GPR85
COA5	EIF4G3	GRAMD1A
COA6	EIF4H	GRAMD4
COG2	EIF5	GRINA
COG3	EIF5A	GRSF1
COG4	EIF5B	GS1-251I9.4
COG5	ELANE	GSDMD
COG6	ELAVL1	GSE1
COIL	ELF1	GSKIP
COL23A1	ELF2	GSR
COL4A3BP	ELK3	GSTK1
COLGALT1	ELK4	GTF2A1
COMMD10	ELL2	GTF2A2
COMMD4	ELMOD2	GTF2H1
COMMD6	ELOVL5	GTF2H3
COMMD7	ELP2	GTF2IRD2B
COMMD8	ELP6	GTF3A
COMMD9	EMB	GTF3C2
COPA	EMC4	GTPBP4
COPB2	EMILIN2	GUCD1
COPG1	EMP3	GUK1
COPS2	EMR2	GUSBP1
COPS3	ENAH	H2AFJ
COPS4	ENDOV	H2AFV
COPS6	ENKD1	H2AFY
COPS7A	ENOPH1	H2AFZ
COPS7B	ENOSF1	H3F3A
COPS8	ENSA	H3F3AP4
COPZ1	ENY2	HADH
COQ2	EPB41L2	HADHB
COQ3	EPB41L3	HAUS1
COQ4	EPB41L4A-AS1	HBS1L
COQ5	EPC2	HCLS1
COQ6	EPRS	HDAC1
CORO1A	EPS15	HDAC2
CORO1C	EPS15L1	HDAC5
COTL1	EPT1	HDLBP
COX11	ERAL1	HEATR2
COX4I1	ERAP1	HEBP2
COX5A	ERAP2	HECTD3
COX5B	ERBB2IP	HEMK1
COX6B1	ERCC1	HERC2
COX6C	ERCC2	HERC3
COX7A2	ERGIC2	HERC4
COX7A2L	ERH	HERPUD2
COX7B	ERI1	HIAT1
CPD	ERICH1	HIATL1
CPEB2	ERLEC1	HINT1
CPNE2	ERMARD	HINT3
CPNE3	ERP29	HLTF
CPNE5	ESCO1	HMGA1
CPS1	ESCO2	HMGB1
CPSF2	ESD	HMGB1P5
CPSF3	ETF1	HMGB2
CPSF6	ETFA	HMGCR
CPSF7	ETFDH	HMGN2
CPT1A	ETHE1	HMGN3
CPT2	ETNK1	HMGN5
CRBN	EVI5	HMMR
CREB1	EVL	HNRNPA1
CREBBP	EWSR1	HNRNPA1P48
CREBL2	EXD3	HNRNPA2B1
CREBZF	EXOC1	HNRNPAB
CREM	EXOC2	HNRNPC
CRIPT	EXOC3	HNRNPD
CRLS1	EXOC5	HNRNPDL
CRNDE	EXOC6	HNRNPF
CRNKL1	EXOC7	HNRNPH1
CRTAP	EXOSC10	HNRNPH3
CRYBB2P1	EXOSC8	HNRNPLL
CRYBG3	EXTL2	HNRNPM
CRYZL1	EZH2	HNRNPR
CSDE1	F3	HNRNPUL1
CSE1L	FADS3	HORMAD1
CSGALNACT2	FAHD2A	HP1BP3
CSK	FAM104A	HPCAL1
CSMD3	FAM104B	HPRT1
CSNK1D	FAM111A	HPS1
CSNK1G2	FAM114A2	HPS3
CSNK2A1	FAM120A	HPS4
CSNK2A2	FAM120AOS	HPS5
CSPP1	FAM122B	HRSP12
CST3	FAM122C	HSDL2
CSTA	FAM126A	HSF1
CSTB	FAM126B	HSP90AA1
CSTF3	FAM136A	HSPA13
CTBP1	FAM160B1	HSPA4
CTBS	FAM162A	HSPA9
CTC-340A15.2	FAM173A	HSPB1
CTC-503J8.6	FAM175A	HSPB11
CTC-575D19.1	FAM179B	HSPD1
CTD-2008A1.2	FAM188A	HSPH1
CTD-2228K2.7	FAM189B	IARS
CTD-2287O16.1	FAM192A	IBTK
CTD-2353F22.1	FAM199X	ICMT
CTD-2554C21.1	FAM200A	ID2
CTDP1	FAM204A	IDH3A
CTDSP1	FAM208A	IDH3B
CTDSP2	FAM208B	IDI1
CTDSPL2	FAM210A	IER2
CTGLF12P	FAM3C	IFI16
CTNNA1	FAM45A	IFIH1
CTNNAL1	FAM49B	IFNAR1
CTNNB1	FAM60A	IFNGR1
CTNNBIP1	FAM63B	IFT88
CTNNBL1	FAM73B	IGBP1
CTNS	FAM76B	IGF2BP2
CTPS1	FAM81A	IGFBP2
CTR9	FAM91A1	IGFBP7
CTSA	FAM92A1	IKBKB
CTSB	FAM96A	IKZF2
CTSC	FAM98A	IL18
CTSG	FAM98B	IL1RAP
CTSH	FANCI	ILF2
CTSS	FAR1	ILF3
CTSW	FARP2	IMMP2L
CTSZ	FARSA	IMPA1
CUEDC2	FAS	IMPDH1
CUL1	FASTK	INF2
CUL2	FASTKD1	ING3
CUL3	FASTKD2	INO80E
CUL4A	FASTKD3	INPP4A
CUL4B	FBL	INPP5D
CUL9	FBRSL1	INSIG1
CUTA	FBXL17	INTS1
CUX1	FBXL3	INTS10
CWC15	FBXL4	INTS3
CWC22	FBXL5	INTS6
CWC25	FBXO11	IP6K2
CWC27	FBXO22	IPO5
CXXC1	FBXO28	IPO7
CXXC5	FBXO3	IPO9
CYB561A3	FBXO30	IQCB1
CYB5D2	FBXO38	IQCE
CYB5R1	FBXO5	IQGAP1
CYB5R3	FBXW2	IRAK4
CYB5R4	FBXW7	IREB2
CYBA	FCF1	IRF3
CYBRD1	FCGR1B	ISCA1
CYC1	FCHSD1	ISCU
CYCS	FCHSD2	ISG20L2
CYFIP1	FDFT1	ITCH
CYHR1	FDPS	ITFG2
CYP2R1	FEM1B	ITGA4
CYSLTR1	FEM1C	ITGAE
CYTH1	FGD5-AS1	ITGAL
CYTH4	FGFR1OP2	ITGB1
DAD1	FHOD1	ITGB1BP1
DAK	FIBCD1	ITGB3BP
DALRD3	FIGNL1	ITM2B
DANCR	FKBP15	ITPR1
DAP	FKBP1A	ITSN1
DAP3	FKBP2	IVD
DARS	FKBP4	IVNS1ABP
DARS2	FKBP5	JAK1
DAZAP1	FKBP8	JKAMP
DAZAP2	FLNA	JMJD6
DBF4	FLT3	JOSD1
DBF4P1	FMNL1	JTB
DBI	FMNL2	KAT5
DCAF12	FMR1	KAT6B
DCAF13	FNBP1	KATNBL1
DCAF15	FNDC3A	KB-431C1.4
DCAF6	FNDC3B	KBTBD6
DCAF7	FOCAD	KCNAB2
DCLRE1C	FOXJ3	KCTD18
DCPS	FOXN2	KCTD9
DCTN2	FOXP4	KDM1B
DCTN3	FOXRED1	KDM2B
DCTN4	FPGS	KDM3B
DCTN5	FRA10AC1	KDM5C
DCTPP1	FRS2	KEAP1
DCUN1D4	FRYL	KHDRBS1
DCXR	FSD1L	KHNYN
DDA1	FUBP1	KIAA0100
DDB1	FUBP3	KIAA0141
DDHD2	FUS	KIAA0430
DDIT3	FXN	KIAA0513
DDIT4	FXR1	KIAA1033
DDRGK1	FXYD5	KIAA1429
DDX1	FYN	KIAA1586
DDX17	FYTTD1	KIAA1715
DDX18	G2E3	KIDINS220
DDX21	G3BP1	KIF20B
DDX23	G6PD	KIF23
DDX24	GAA	KIF5B
DDX27	GABARAPL1	KLF13
DDX39A	GABARAPL2	KLHL7
DDX3X	GABPA	KLHL8
DDX41	GABPB1-AS1	KMT2C
DDX42	GAK	KPNA2
DDX49	GALNT1	KPNA3
DDX50	GANAB	KPNB1
DDX52	GAPDH	KRAS
DDX54	GAPVD1	KRI1
DDX6	GAR1	KTN1
DEAF1	GART	KYNU
DECR1	GAS5	LAIR1
DEDD	GATM	LAMP1
DEF6	GBE1	LAMP2
DEF8	GCA	LAMTOR1
DEK	GCC2	LAMTOR5
DENND1A	GCFC2	LANCL1
DENND1B	GCLM	LANCL2
DENND1C	GDI2	LAPTM5
DENND3	GEMIN6	LARP1B
DENND4A	GFER	LARP4
DENND4B	GFM1	LARP4B
DENND4C	GGA2	LARS
DENND5A	GGCX	LAS1L
DENR	GGH	LBR
DEPDC1B	GGNBP2	LCP2
DERA	GGPS1	LDHA
DERL1	GHDC	LDLRAD4
DERL2	GHITM	LEMD3
DESI2	GIT2	LENG8
DFFA	GK	LETMD1
DGAT1	GLA	LGALS1
DGCR2	GLMN	LGALS3BP
DGCR6L	GLRX2	LIG1
DGKE	GLRX3	LIG4
DGKZ	GLS	LIMA1
DGUOK	GLUD1	LIMD2
DHCR24	GMCL1	LIMK2
DHFR	GMDS-AS1	LINC00152
DHFRP1	GMFB	LINC00667
DHPS	GMNN	LINC00998
DHRS12	GMPPA	LINS
DHRS7	GMPR2	LIPA
DHTKD1	GNA12	LIPE-AS1
DHX15	GNA13	LMAN1
DHX29	GNAQ	LMBR1
DHX30	GNAS	LMBRD1
DHX34	GNB4	LMBRD2
DHX36	GNL2	LMNA
DHX37	GNPDA2	LMNB1
DHX38	GNPNAT1	LMO2
DHX40	GOLGA7	LONP2
DHX8	GOLIM4	LONRF1
DHX9	GOLT1B	LPHN3
DIAPH1	GPAA1	LRIF1
DICER1	GPALPP1	LRP10
DIDO1	GPANK1	LRP11
DIEXF	GPATCH2	LRPPRC
DIMT1	GPATCH4	LRRC41
DIP2A	GPBP1	LSM1
DIS3	GPBP1L1	LSM12
DLAT	GPD2	LSM14A
DLD	GPN2	LSM4
DLEU2	GPN3	LSM5
DLG1	GPR107	LSM6
DLG4	GPR108	LUC7L
DLGAP4	GPR124	LUC7L3
DLGAP5	GPR85	LYL1
DLST	GRAMD1A	LYN
DLX4	GRAMD4	LYPLA1
DMXL1	GRINA	LYRM2
DMXL2	GRPEL2	LYRM4
DNA2	GRSF1	LYRM7
DNAJA1	GS1-251I9.4	LZTS2
DNAJA3	GSDMD	M6PR
DNAJB12	GSE1	MAD2L1
DNAJB14	GSKIP	MAD2L2
DNAJB6	GSR	MAEA
DNAJC13	GSTK1	MAGOH
DNAJC17	GSTM4	MAGOHB
DNAJC19	GTF2A1	MAGT1
DNAJC2	GTF2A2	MAK16
DNAJC21	GTF2H1	MAN1A1
DNAJC24	GTF2H2	MAN2A1
DNAJC5	GTF2H3	MAN2A2
DNAJC7	GTF2IRD2	MAN2C1
DNASE2	GTF2IRD2B	MANEA
DNM1L	GTF3A	MAP3K1
DNM2	GTF3C2	MAP3K5
DNPEP	GTPBP4	MAP3K7
DNPH1	GTPBP8	MAP4
DNTTIP1	GUCD1	MAP4K5
DNTTIP2	GUK1	MAPK1
DOCK11	GUSBP1	MAPK1IP1L
DOCK2	H2AFJ	MAPK6
DOCK6	H2AFV	MAPK9
DOCK8	H2AFY	MAPKAPK3
DOK3	H2AFZ	MAPKAPK5
DOT1L	H3F3A	2006-03-01
DPEP2	H3F3AP4	2007-03-01
DPF2	HACE1	MARK3
DPH3	HADH	MARS
DPH5	HADHB	MASTL
DPH7	HAUS1	MAT2A
DPM1	HAUS2	MAT2B
DPM2	HAUS6	MATK
DPP7	HAUS8	MATR3
DPP8	HBP1	MAX
DPP9	HBS1L	MB21D1
DPY19L1	HCLS1	MBD1
DPY19L4	HDAC1	MBD2
DPYD	HDAC2	MBD4
DPYSL2	HDAC5	MBD5
DR1	HDAC8	MBNL1
DRAM2	HDAC9	MBOAT7
DRAP1	HDLBP	MBTD1
DROSHA	HEATR2	MBTPS1
DSCR3	HEATR3	MCCC2
DSTN	HEBP2	MCM2
DTNBP1	HECTD3	MCM3
DUS1L	HEMK1	MCM4
DUSP12	HERC2	MCM7
DUSP22	HERC3	MCMBP
DUSP3	HERC4	MCPH1
DUT	HERPUD2	MCUR1
DVL2	HGSNAT	MDFIC
DYM	HIAT1	MDH1
DYNC1H1	HIATL1	MDH2
DYNC1I2	HINT1	ME2
DYNC1LI1	HINT3	MEA1
DYNC1LI2	HIST1H2BN	MEAF6
DYNC2LI1	HLTF	MECP2
DYNLL1	HMCES	MED10
DYNLL2	HMGA1	MED13L
DYNLRB1	HMGB1	MED21
DYNLT1	HMGB1P5	MED22
DYRK1B	HMGB2	MED24
DYRK2	HMGCR	MED28
E2F3	HMGN2	MED4
E2F4	HMGN3	MEF2C
E4F1	HMGN4	MEF2D
EAF2	HMGN5	MEGF8
EAPP	HMMR	MEIS2
EBAG9	HNRNPA1	METAP1
EBF1	HNRNPA1P48	METAP2
EBNA1BP2	HNRNPA2B1	METRN
EBP	HNRNPAB	METTL17
EBPL	HNRNPC	METTL21A
ECE2	HNRNPD	METTL3
ECHDC1	HNRNPDL	METTL5
ECHS1	HNRNPF	MFF
ECI1	HNRNPH1	MFSD12
ECI2	HNRNPH3	MGLL
ECT2	HNRNPLL	MGST1
EDEM1	HNRNPM	MGST2
EDEM3	HNRNPR	MIA3
EDF1	HNRNPUL1	MIB1
EEA1	HOMER1	MICU2
EED	HORMAD1	MIER1
EEF1A1	HOXA11-AS	MIR4435-1HG
EEF1A1P5	HP1BP3	MIS18BP1
EEF1A1P6	HPCAL1	MITD1
EEF1D	HPRT1	MKI67
EFCAB2	HPS1	MKLN1-AS1
EFR3A	HPS3	MKRN1
EFTUD2	HPS4	MLC1
EHBP1	HPS5	MLEC
EHBP1L1	HRAS	MLF1IP
EHMT1	HRSP12	MLLT10
EHMT2	HS1BP3	MLLT4
EI24	HSDL2	MLLT6
EIF1	HSF1	MLST8
EIF1AX	HSP90AA1	MLTK
EIF1B	HSPA13	MLX
EIF2A	HSPA14	MMAB
EIF2AK1	HSPA4	MMGT1
EIF2AK4	HSPA9	MMS19
EIF2B1	HSPB1	MMS22L
EIF2B2	HSPB11	MOB1A
EIF2B3	HSPD1	MOB3A
EIF2B4	HSPH1	MORF4L1
EIF2B5	HTT	MORF4L2
EIF2D	HVCN1	MPC1
EIF2S1	IAH1	MPHOSPH10
EIF2S2	IARS	MPHOSPH6
EIF2S2P4	IBTK	MPHOSPH9
EIF2S3	ICMT	MPRIP
EIF3A	ID2	MPST
EIF3B	IDH1	MPV17
EIF3C	IDH3A	MR1
EIF3D	IDH3B	MRE11A
EIF3E	IDI1	MRPL1
EIF3F	IDUA	MRPL18
EIF3FP3	IER2	MRPL23
EIF3G	IFI16	MRPL3
EIF3H	IFIH1	MRPL32
EIF3I	IFNAR1	MRPL35
EIF3J	IFNGR1	MRPL37
EIF3K	IFT27	MRPL4
EIF3L	IFT88	MRPL41
EIF3M	IGBP1	MRPL42
EIF4A3	IGF2BP2	MRPL43
EIF4B	IGFBP2	MRPL50
EIF4E2	IGFBP7	MRPL51
EIF4EBP1	IKBKAP	MRPL52
EIF4EBP2	IKBKB	MRPS14
EIF4G1	IKZF2	MRPS18C
EIF4G3	IL18	MRPS25
EIF4H	IL1RAP	MRPS27
EIF5	ILF2	MRPS36
EIF5A	ILF3	MRPS7
EIF5B	IMMP2L	MRS2
ELAC2	IMPA1	MRTO4
ELANE	IMPACT	MSH2
ELAVL1	IMPDH1	MSI2
ELF1	INF2	MST4
ELF2	ING3	MTA3
ELK1	INIP	MTCH1
ELMO1	INO80E	MTCH2
ELMO2	INPP4A	MTDH
ELOF1	INPP5D	MTERFD2
ELOVL5	INSIG1	MTFR1
ELP2	INTS1	MTHFD2
ELP3	INTS10	MTIF2
ELP4	INTS2	MTL5
ELP5	INTS3	MTMR4
EMB	INTS6	MTMR6
EMC1	INTU	MTO1
EMC10	IP6K2	MTRF1
EMC2	IPO5	MTRR
EMC4	IPO7	MTX2
EMC6	IPO9	MUM1
EMC7	IQCB1	MVD
EMD	IQCE	MYB
EMID1	IQGAP1	MYBBP1A
EMILIN2	IRAK3	MYCBP2
EML3	IRAK4	MYL12A
EMP3	IREB2	MYO19
ENAH	IRF2BP2	MYO1F
ENDOV	IRF3	MYO1G
ENG	ISCA1	MYO9B
ENKD1	ISCU	MYRF
ENO1	ISG20L2	MZT1
ENOPH1	ISOC1	NAA15
ENOSF1	ITCH	NAA20
ENSA	ITFG2	NABP1
ENTPD6	ITGA4	NADK2
ENY2	ITGA6	NADSYN1
EPB41	ITGAE	NAIF1
EPB41L2	ITGAL	NAMPT
EPB41L3	ITGAV	NANOS1
EPB41L4A-AS1	ITGB1	NAP1L1
EPC2	ITGB1BP1	NAP1L4
EPN1	ITGB3BP	NAPG
EPRS	ITM2B	NAPRT1
EPS15	ITPR1	NARF
EPS15L1	ITSN1	NARG2
EPT1	ITSN2	NARS
ERAL1	IVD	NARS2
ERAP1	IVNS1ABP	NASP
ERAP2	JAK1	NBN
ERBB2	JKAMP	NBPF1
ERBB2IP	JMJD6	NBR1
ERCC1	JMY	NCAM2
ERCC2	JOSD1	NCAPD3
ERCC3	JOSD2	NCAPG2
ERGIC1	JTB	NCAPH
ERGIC3	KAT5	NCBP1
ERH	KAT6B	NCBP2
ERI1	KAT8	NCF1B
ERI3	KATNBL1	NCF4
ERICH1	KAZALD1	NCKAP1L
ERLEC1	KAZN	NCKIPSD
ERLIN2	KB-1507C5.2	NCL
ERMP1	KB-431C1.4	NCOA2
ERN1	KBTBD3	NCOA3
ERO1L	KBTBD6	NCOA4
ERP29	KBTBD8	NCOR1
ERP44	KCNAB2	NDC1
ESD	KCNE1	NDEL1
ESF1	KCTD18	NDFIP1
ESRRA	KCTD9	NDFIP2
ESYT2	KDELC2	NDRG1
ETF1	KDM1B	NDUFA4
ETFA	KDM2A	NDUFA5
ETFDH	KDM2B	NDUFA6
ETNK1	KDM3B	NDUFAF3
ETS2	KDM5C	NDUFAF4
EVL	KDM6A	NDUFB10
EWSR1	KEAP1	NDUFS2
EXD3	KHDRBS1	NDUFV1
EXOC2	KHNYN	NEAT1
EXOC3	KIAA0100	NEDD1
EXOC4	KIAA0141	NEK6
EXOC5	KIAA0430	NEK7
EXOC6	KIAA0513	NELFCD
EXOC6B	KIAA0930	NEMF
EXOC7	KIAA1033	NET1
EXOSC1	KIAA1143	NFE2L1
EXOSC10	KIAA1429	NFIC
EXOSC4	KIAA1430	NFXL1
EXOSC8	KIAA1432	NFYA
EXOSC9	KIAA1524	NFYB
EZH1	KIAA1551	NGDN
EZH2	KIAA1586	NGLY1
EZR	KIAA1715	NHP2
FABP5P7	KIDINS220	NHP2L1
FADS3	KIF16B	NIP7
FAF1	KIF18A	NIPA2
FAF2	KIF20B	NIPBL
FAH	KIF23	NIPSNAP3A
FAHD2A	KIF3A	NIPSNAP3B
FAM111A	KIF5B	NIT1
FAM114A2	KLF13	NKD2
FAM117A	KLF5	NLE1
FAM120A	KLHL2	NLRC5
FAM120AOS	KLHL24	NMD3
FAM126A	KLHL28	NMT1
FAM134A	KLHL7	NNT
FAM136A	KLHL8	NOL11
FAM13B	KMT2C	NOL8
FAM162A	KNTC1	NOLC1
FAM174A	KPNA2	NPEPPS
FAM175A	KPNA3	NPLOC4
FAM175B	KPNA5	NPM1
FAM177A1	KPNB1	NPRL3
FAM192A	KRAS	NPTN
FAM199X	KRI1	NQO1
FAM203A	KTN1	NR4A2
FAM204A	KYNU	NRAS
FAM207A	L3MBTL3	NRBP1
FAM208A	LACTB2	NREP
FAM208B	LAIR1	NSD1
FAM213B	LAMP1	NSF
FAM21A	LAMP2	NSL1
FAM32A	LAMTOR1	NSMCE2
FAM35A	LAMTOR5	NSUN2
FAM3A	LANCL1	NT5C
FAM3C	LANCL2	NT5C3A
FAM45A	LAPTM5	NTPCR
FAM45B	LARP1B	NUB1
FAM49B	LARP4	NUBP2
FAM50A	LARP4B	NUCB2
FAM60A	LARS	NUCKS1
FAM63B	LAS1L	NUDCD1
FAM76B	LBR	NUDT1
FAM83H	LCP2	NUDT16
FAM91A1	LDHA	NUDT21
FAM92A1	LDLRAD4	NUDT4
FAM96A	LEMD3	NUDT5
FAM96B	LENG8	NUDT6
FAM98A	LETMD1	NUMA1
FAM98B	LGALS1	NUMB
FAM98C	LGALS3BP	NUP133
FANCA	LIG1	NUP153
FANCI	LIG4	NUP155
FAR1	LIMA1	NUP43
FARP2	LIMD2	NUP54
FARSA	LIMK2	NUP93
FARSB	LIMS1	NUPL1
FASN	LIN54	NUS1
FASTKD1	LIN7C	NUSAP1
FASTKD2	LINC00152	NUTF2
FBL	LINC00493	NUTM2A-AS1
FBRS	LINC00667	NXF1
FBRSL1	LINC00998	NXT2
FBXL17	LINC01088	OAZ1
FBXL3	LINS	OCIAD1
FBXO18	LIPA	OFD1
FBXO25	LIPE-AS1	OGDH
FBXO3	LMAN1	OGFR
FBXO32	LMBR1	OGT
FBXO38	LMBRD1	OIP5-AS1
FBXO5	LMBRD2	OLA1
FBXO7	LMNA	OPTN
FBXW11	LMNB1	ORAI2
FBXW2	LMO2	ORAOV1
FBXW5	LNX2	ORC3
FCF1	LONP2	ORMDL1
FCGR1A	LONRF1	OSBPL8
FCHO1	LPHN3	OSBPL9
FCHSD2	LRBA	OSGEP
FDFT1	LRFN4	OSTC
FDPS	LRIF1	OSTM1
FERMT3	LRP10	OTUD4
FES	LRP11	OTUD6B
FGFR1OP2	LRP8	OXCT1
FGFRL1	LRPPRC	OXSR1
FH	LRRC14	P2RX1
FHL3	LRRC34	P4HB
FIBP	LRRC41	PABPC1
FIG4	LRRC58	PABPC4
FIS1	LRRC8B	PAFAH1B2
FKBP1A	LRRFIP2	PAFAH1B3
FKBP2	LRSAM1	PAG1
FKBP3	LSM1	PAICS
FKBP4	LSM12	PAIP1
FKBP5	LSM14A	PAIP2
FKBP8	LSM4	PAK1
FLI1	LSM5	PAK2
FLII	LSM6	PAN3
FLNA	LSMD1	PANK2
FLNB	LST1	PAPD4
FLOT1	LUC7L	PAPOLA
FLOT2	LUC7L3	PARK7
FLT3	LYL1	PARL
FLYWCH1	LYN	PARP10
FMNL1	LYPLA1	PARP4
FN3KRP	LYRM1	PARP8
FNBP1	LYRM2	PARVG
FNDC3A	LYRM4	PBK
FOCAD	LYRM5	PBRM1
FOPNL	LYRM7	PBX3
FOSL2	LYSMD3	PCCB
FOXJ3	LZTS2	PCGF5
FOXK2	M6PR	PCGF6
FOXN2	MAD2L1	PCID2
FOXO3	MAD2L2	PCM1
FOXP4	MAEA	PCMT1
FPGS	MAGOH	PCNA
FRA10AC1	MAGOHB	PCNP
FRG1	MAGT1	PCNX
FRG1B	MAK16	PCNXL4
FSCN1	MAN1A1	PCSK7
FTH1	MAN1A2	PCYT2
FTL	MAN2A1	PDCD10
FTSJ1	MAN2A2	PDCD2
FTSJ2	MAN2C1	PDCD5
FTSJ3	MANEA	PDGFRB
FUBP1	MAP2K1	PDHA1
FUBP3	MAP3K1	PDHX
FUCA2	MAP3K5	PDIA6
FUNDC1	MAP3K7	PDS5A
FURIN	MAP4	PDS5B
FUS	MAP4K5	PDXDC1
FUZ	MAPK1	PDXK
FXR1	MAPK1IP1L	PEPD
FXYD5	MAPK6	PEX2
FYN	MAPK8	PFDN5
FYTTD1	MAPK8IP3	PFKL
G2E3	MAPK9	PFKP
G3BP1	MAPKAPK3	PGAM1
G6PC3	MAPKAPK5	PGGT1B
G6PD	2005-03-01	PGK1
GAA	2006-03-01	PGLS
GAB2	2007-03-01	PGM2
GABARAPL2	MARK3	PGS1
GABPA	MARS	PHAX
GABPB1-AS1	MASTL	PHB
GADD45B	MAT2A	PHF10
GADD45GIP1	MAT2B	PHF14
GAK	MATK	PHF20L1
GAL	MATR3	PHIP
GALK1	MAX	PHKB
GALNS	MB21D1	PHLDB1
GALNT1	MBD1	PHTF2
GALNT11	MBD2	PHYKPL
GALNT2	MBD4	PI4K2B
GALNT7	MBD5	PIAS3
GAMT	MBNL1	PICALM
GANAB	MBNL1-AS1	PIEZO1
GAPDH	MBNL3	PIGB
GARS	MBOAT7	PIGK
GART	MBTD1	PIGN
GAS5	MBTPS1	PIGP
GATAD2A	MCCC2	PIH1D1
GBA	MCM10	PIK3AP1
GBE1	MCM2	PIK3CB
GCA	MCM3	PIK3R1
GCC2	MCM4	PIKFYVE
GCDH	MCM7	PIM1
GCH1	MCMBP	PITRM1
GCHFR	MCPH1	PJA2
GCLM	MCTP1	PKD2
GCN1L1	MCTS1	PKM
GDE1	MCUR1	PLAC8
GDI1	MDFIC	PLAGL1
GDI2	MDGA1	PLCB2
GEMIN6	MDH1	PLEC
GFI1	MDH2	PLEKHF2
GFM1	MDM1	PLK4
GFM2	ME2	PLRG1
GFPT1	MEA1	PLS1
GGA1	MEAF6	PLSCR1
GGA2	MECP2	PLXNB2
GGA3	MED10	PLXND1
GGCX	MED13L	PM20D2
GGH	MED21	PMAIP1
GGNBP2	MED22	PMPCA
GHDC	MED24	PMPCB
GHITM	MED28	PMS2P5
GIGYF1	MED30	PNISR
GIMAP2	MED4	PNKD
GIPC1	MEF2A	PNN
GIT1	MEF2C	POGK
GIT2	MEF2C-AS1	POGZ
GK	MEF2D	POLI
GK5	MEGF8	POLL
GLA	MEIS1	POLR1A
GLE1	MEIS2	POLR1B
GLG1	METAP1	POLR1D
GLIPR1	METAP2	POLR2B
GLO1	METRN	POLR2F
GLOD4	METTL15	POLR2H
GLRX	METTL17	POLR3D
GLRX3	METTL21A	POLR3E
GLS	METTL3	POM121
GLUD1	METTL5	POMP
GLUL	MFF	POP5
GM2A	MFN1	POT1
GMCL1	MFSD12	PPA1
GMDS	MFSD8	PPARA
GMDS-AS1	MGAT1	PPIA
GMFG	MGLL	PPIE
GMIP	MGST1	PPIG
GMNN	MGST2	PPIL4
GMPPA	MIA3	PPIP5K2
GMPR2	MIB1	PPM1A
GMPS	MICALL1	PPP1CA
GNA12	MICU2	PPP1CC
GNA13	MIEF2	PPP1R12A
GNA15	MIER1	PPP1R15B
GNAI2	MIER3	PPP1R2
GNAI3	MIF4GD	PPP2R2A
GNAQ	MIR155HG	PPP2R2D
GNAS	MIR4435-1HG	PPP2R4
GNB1	MIS12	PPP2R5A
GNB2	MIS18BP1	PPP2R5C
GNB4	MITD1	PPP3CA
GNG11	MKI67	PPP3CB
GNG5	MKLN1-AS1	PPP4C
GNL1	MKRN1	PPP5C
GNL2	MLC1	PPP6C
GNL3L	MLEC	PPP6R3
GNPAT	MLF1IP	PPWD1
GNPDA2	MLLT10	PRCP
GNPNAT1	MLLT4	PRDM2
GNPTAB	MLLT6	PRDX3
GNPTG	MLST8	PRDX6
GNS	MLTK	PRELID1
GOLGA7	MLX	PREPL
GOLIM4	MMAB	PRKAA1
GOLPH3	MMD	PRKACB
GORASP2	MMGT1	PRKCI
GOSR1	MMS19	PRKCSH
GOT1	MMS22L	PRKDC
GOT2	MOB1A	PRMT2
GPAA1	MOB3A	PRMT7
GPALPP1	MOGS	PRPF3
GPAM	MORF4L1	PRPF31
GPATCH11	MORF4L2	PRPF39
GPATCH4	MOSPD1	PRPF4
GPATCH8	MPC1	PRPF40A
GPBP1	MPHOSPH10	PRPF4B
GPBP1L1	MPHOSPH6	PRPF8
GPD1L	MPHOSPH9	PRPS2
GPD2	MPP5	PRPSAP1
GPHN	MPP6	PRRC1
GPN2	MPRIP	PRRC2C
GPN3	MPST	PSAT1
GPR107	MPV17	PSEN1
GPR108	MR1	PSIP1
GPR124	MRE11A	PSMA4
GPR85	MROH1	PSMA7
GPS1	MRPL1	PSMB1
GPX1	MRPL18	PSMB2
GPX4	MRPL23	PSMB4
GRAMD1A	MRPL3	PSMC3
GRAMD4	MRPL32	PSMC6
GRINA	MRPL34	PSMD10
GRK6	MRPL35	PSMD12
GRN	MRPL37	PSMD13
GRPEL1	MRPL4	PSMD2
GRSF1	MRPL41	PSMD3
GS1-251I9.4	MRPL42	PSMD6
GSDMD	MRPL43	PSMD8
GSE1	MRPL50	PSME2
GSKIP	MRPL51	PSME4
GSN	MRPL52	PSMF1
GSR	MRPS14	PSPH
GSTK1	MRPS18C	PSTK
GSTO1	MRPS25	PTAR1
GSTP1	MRPS27	PTBP3
GSTZ1	MRPS36	PTCD2
GTDC1	MRPS7	PTCD3
GTF2A1	MRRF	PTCHD3P1
GTF2A2	MRS2	PTDSS1
GTF2B	MRTO4	PTEN
GTF2F1	MSH2	PTER
GTF2F2	MSI2	PTGER4
GTF2H1	MSL2	PTGES3
GTF2H2B	MSL3	PTK2B
GTF2H3	MST4	PTMA
GTF2I	MTA3	PTMAP5
GTF2IRD1	MTBP	PTOV1
GTF2IRD2B	MTCH1	PTP4A1
GTF3A	MTCH2	PTP4A2
GTF3C1	MTDH	PTPLAD1
GTF3C2	MTERFD2	PTPN12
GTF3C3	MTERFD3	PTPN2
GTF3C5	MTF2	PTPN22
GTF3C6	MTFR1	PTPN7
GTPBP2	MTHFD2	PTPRC
GTPBP4	MTHFR	PTRH1
GUCD1	MTIF2	PTRH2
GUK1	MTL5	PUF60
GUSB	MTMR4	PUM1
GUSBP1	MTMR6	PUM2
GUSBP2	MTMR9	PVRL2
GYG1	MTO1	PWWP2A
GYS1	MTRF1	PXK
H2AFJ	MTRR	QKI
H2AFV	MTX2	QTRT1
H2AFY	MUM1	R3HCC1
H2AFZ	MUT	R3HDM1
H3F3A	MVD	RAB10
H3F3AP4	MYB	RAB11FIP2
HACL1	MYBBP1A	RAB14
HADH	MYBL1	RAB18
HADHA	MYC	RAB1A
HADHB	MYCBP2	RAB28
HAGHL	MYL12A	RAB2A
HAT1	MYNN	RAB40B
HAUS1	MYO19	RAB5A
HAUS5	MYO1F	RAB6A
HAX1	MYO1G	RABEP1
HBS1L	MYO9B	RABEP2
HCCS	MYOM2	RABL2B
HCFC1	MYRF	RAC1
HCK	MZF1	RAD1
HCLS1	MZT1	RAD17
HCST	N4BP2	RAD23B
HDAC1	NAA15	RAD50
HDAC2	NAA20	RAD51C
HDAC3	NAA30	RALY
HDAC5	NAB1	RAN
HDAC6	NABP1	RANBP2
HDAC7	NADK2	RANBP9
HDDC2	NADSYN1	RAP1A
HDDC3	NAIF1	RAP1B
HDGF	NAMPT	RAP2C
HDGFRP2	NANOS1	RARS
HDLBP	NAP1L1	RASGRP2
HEATR2	NAP1L4	RB1
HEBP2	NAPG	RB1CC1
HECTD1	NAPRT1	RBBP4
HECTD3	NARF	RBBP6
HEMK1	NARG2	RBBP7
HENMT1	NARS	RBM17
HERC2	NARS2	RBM22
HERC2P2	NASP	RBM25
HERC2P3	NAT1	RBM26
HERC2P9	NBN	RBM28
HERC3	NBPF1	RBM3
HERC4	NBR1	RBM39
HERPUD1	NCAM1	RBM45
HERPUD2	NCAM2	RBM8A
HES6	NCAPD3	RBPJ
HEXB	NCAPG2	RC3H2
HEXDC	NCAPH	RCBTB1
HGS	NCBP1	RCCD1
HIAT1	NCBP2	RCHY1
HIATL1	NCF1B	RCN1
HIBADH	NCF4	RCN2
HIBCH	NCKAP1L	RCOR3
HIF1AN	NCKIPSD	RCSD1
HIGD2A	NCL	RDH10
HINT1	NCOA2	RDX
HINT2	NCOA3	RECQL
HINT3	NCOA4	RER1
HIPK1	NCOA7	RFC2
HIST1H2BC	NCOR1	RFC3
HK2	NDC1	RFC5
HLA-A	NDEL1	RFK
HLA-B	NDFIP1	RFX5
HLA-E	NDFIP2	RFXANK
HLTF	NDRG1	RFXAP
HMBS	NDUFA4	RGS12
HMG20B	NDUFA5	RGS18
HMGA1	NDUFA6	RGS19
HMGB1	NDUFAF3	RHEB
HMGB1P5	NDUFAF4	RHOA
HMGB2	NDUFB10	RHOBTB3
HMGCL	NDUFS2	RHOT1
HMGCR	NDUFV1	RIC8A
HMGCS1	NEAT1	RICTOR
HMGN1P38	NEDD1	RIF1
HMGN2	NEIL3	RINT1
HMGN3	NEK4	RIOK3
HMGN5	NEK6	RMDN1
HMGXB4	NEK7	RMND1
HMHA1	NELFCD	RMND5B
HMMR	NEMF	RNF11
HMOX2	NET1	RNF13
HNRNPA1	NETO2	RNF145
HNRNPA1P10	NF1	RNF19A
HNRNPA1P48	NFATC1	RNF213
HNRNPA1P7	NFE2L1	RNF216
HNRNPA2B1	NFIC	RNF220
HNRNPA3P3	NFXL1	RNF38
HNRNPA3P6	NFYA	RNF41
HNRNPAB	NFYB	RNF44
HNRNPC	NGDN	ROCK1
HNRNPCP2	NGLY1	RP11-156P1.3
HNRNPD	NHP2	RP11-159G9.5
HNRNPDL	NHP2L1	RP11-220I1.1
HNRNPF	NIN	RP11-301G19.1
HNRNPH1	NIP7	RP11-632K20.7
HNRNPH3	NIPA2	RP2
HNRNPLL	NIPAL3	RPAIN
HNRNPM	NIPBL	RPAP2
HNRNPR	NIPSNAP3A	RPE
HNRNPUL1	NIPSNAP3B	RPF2
HORMAD1	NIT1	RPL10A
HP1BP3	NKD2	RPL11
HPCAL1	NKTR	RPL12
HPRT1	NLE1	RPL14
HPS1	NLK	RPL15
HPS3	NLRC5	RPL19
HPS4	NMD3	RPL22
HPS5	NMT1	RPL22L1
HRSP12	NNT	RPL27
HSBP1	NOL10	RPL28
HSD17B7	NOL11	RPL29
HSDL1	NOL8	RPL30
HSDL2	NOLC1	RPL31
HSF1	NPAT	RPL34
HSF2	NPEPPS	RPL35
HSP90AA1	NPLOC4	RPL35A
HSP90AB1	NPM1	RPL37
HSPA13	NPRL3	RPL37A
HSPA4	NPTN	RPL38
HSPA5	NQO1	RPL41
HSPA9	NR2C1	RPL6
HSPB1	NR2C2	RPL7
HSPB11	NR4A2	RPL7L1
HSPBP1	NRAS	RPL8
HSPD1	NRBF2	RPL9
HSPD1P1	NRBP1	RPLP0
HSPH1	NREP	RPLP1
HTATIP2	NSD1	RPN1
HTATSF1	NSF	RPN2
HUS1	NSL1	RPP40
HUWE1	NSMCE2	RPRD1A
HYLS1	NSMF	RPS12
HYOU1	NSUN2	RPS14
IARS	NSUN4	RPS15
IARS2	NT5C	RPS16
IBTK	NT5C3A	RPS19
ICMT	NT5DC2	RPS21
ICOSLG	NTPCR	RPS23
ICT1	NUB1	RPS24
ID2	NUBP2	RPS25
IDE	NUCB2	RPS26
IDH2	NUCKS1	RPS27
IDH3A	NUDCD1	RPS27A
IDH3B	NUDT1	RPS27L
IDH3G	NUDT12	RPS28
IDI1	NUDT16	RPS4X
IER2	NUDT21	RPS6
IFFO1	NUDT4	RPS6KA1
IFI16	NUDT5	RPS6KB2
IFI27L2	NUDT6	RPS9
IFI35	NUMA1	RRAGD
IFIH1	NUMB	RREB1
IFNAR1	NUP133	RRM1
IFNGR1	NUP153	RRM2B
IFT52	NUP155	RRN3
IFT74	NUP214	RRP8
IFT88	NUP35	RSL1D1
IGBP1	NUP43	RSL24D1
IGF2BP2	NUP54	RSPRY1
IGF2R	NUP93	RSRC1
IGFBP2	NUPL1	RSRC2
IGFBP7	NUS1	RSU1
IGLL1	NUSAP1	RTCA
IKBKB	NUTF2	RTN4
IKZF1	NUTM2A-AS1	RUNX2
IKZF2	NXF1	RUVBL1
IL17RC	NXT2	RUVBL2
IL18	OAT	RXRA
IL1RAP	OAZ1	SACM1L
IL2RG	OBSCN	SACS
ILF2	OCIAD1	SAFB2
ILF3	ODF2L	SAMSN1
ILK	OFD1	SAP18
IMMP2L	OGDH	SAP30L
IMMT	OGFR	SAR1A
IMP4	OGG1	SAR1B
IMPA1	OGT	SART3
IMPA2	OIP5-AS1	SATB2
IMPDH1	OLA1	SAV1
IMPDH2	OPTN	SBDSP1
INCENP	ORAI2	SBF1
INF2	ORAOV1	SCAF11
ING2	ORC3	SCAMP1
ING3	ORMDL1	SCAPER
ING4	OSBPL11	SCARB1
INO80	OSBPL3	SCLT1
INO80E	OSBPL8	SCML2
INPP4A	OSBPL9	SCRN3
INPP5A	OSCAR	SCYL2
INPP5B	OSGEP	SDCBP
INPP5D	OSTC	SDCCAG3
INPP5K	OSTM1	SDF4
INPPL1	OTUD4	SDHC
INSIG1	OTUD6B	SEC13
INTS1	OXCT1	SEC23A
INTS10	OXSR1	SEC23B
INTS12	P2RX1	SEC24A
INTS3	P4HB	SEC24B
INTS4	PABPC1	SEC24C
INTS6	PABPC1L	SEC24D
INTS7	PABPC4	SEC61A1
INTS8	PAFAH1B2	SEC62
INTS9	PAFAH1B3	SEC63
IP6K2	PAG1	SECISBP2
IPO13	PAICS	SECISBP2L
IPO5	PAIP1	SEH1L
IPO7	PAIP2	SEL1L
IPO8	PAK1	SELT
IPO9	PAK2	SEMA4D
IQCB1	PALM	SENP6
IQCE	PAN3	2002-09-01
IQGAP1	PANK2	2006-09-01
IQGAP2	PAPD4	2007-09-01
IRAK4	PAPD5	2008-09-01
IREB2	PAPOLA	2009-09-01
IRF1	PAPSS1	2015-09-01
IRF3	PARK7	SEPHS1
IRF8	PARL	SERBP1
IRX3	PARP10	SERINC1
IRX5	PARP11	SERP1
ISCA1	PARP16	SERPINB1
ISCA2	PARP4	SET
ISCU	PARP8	SETD7
ISG20L2	PARP9	SETDB2
ISOC2	PARPBP	SF1
ITCH	PARVG	SF3A2
ITFG2	PAXBP1	SF3A3
ITGA4	PBK	SF3B1
ITGA5	PBRM1	SFPQ
ITGAE	PBX3	SFT2D1
ITGAL	PCCB	SFXN1
ITGB1	PCGF5	SH3BGRL
ITGB1BP1	PCGF6	SH3BP2
ITGB2	PCID2	SH3KBP1
ITGB3BP	PCM1	SH3YL1
ITM2B	PCMT1	SHKBP1
ITM2C	PCMTD1	SHMT2
ITPA	PCNA	SHOC2
ITPK1	PCNP	SHPRH
ITPR1	PCNX	SIN3A
ITSN1	PCNXL4	SIN3B
IVD	PCSK7	SIRT1
IVNS1ABP	PCYT2	SKA2
IWS1	PDCD10	SKAP2
JAGN1	PDCD2	SKP2
JAK1	PDCD5	SLBP
JKAMP	PDE1B	SLC16A1
JMJD1C	PDE7A	SLC16A3
JMJD6	PDGFRB	SLC17A9
JOSD1	PDHA1	SLC20A2
JTB	PDHX	SLC25A11
JUND	PDIA6	SLC25A13
KANSL1	PDIK1L	SLC25A19
KANSL3	PDP1	SLC25A32
KARS	PDS5A	SLC25A36
KAT5	PDS5B	SLC25A39
KAT6A	PDXDC1	SLC25A40
KAT6B	PDXK	SLC25A46
KAT7	PDZD7	SLC26A6
KATNA1	PEPD	SLC2A5
KATNBL1	PEX2	SLC30A5
KB-431C1.4	PFDN5	SLC30A9
KBTBD4	PFKL	SLC33A1
KBTBD6	PFKP	SLC35B1
KCMF1	PGAM1	SLC35B3
KCNAB2	PGGT1B	SLC35F5
KCNK5	PGK1	SLC35G1
KCTD10	PGLS	SLC38A10
KCTD18	PGM2	SLC38A2
KCTD20	PGM3	SLC39A10
KCTD3	PGS1	SLC39A6
KCTD9	PHAX	SLC39A7
KDELR1	PHB	SLC39A9
KDM1A	PHF10	SLC3A2
KDM1B	PHF13	SLC41A3
KDM2B	PHF14	SLC44A1
KDM3A	PHF17	SLC46A3
KDM3B	PHF20	SLC5A6
KDM4A	PHF20L1	SLMO2
KDM4B	PHF6	SLTM
KDM5A	PHIP	SLU7
KDM5B	PHKB	SMAD2
KDM5C	PHLDB1	SMAP1
KDSR	PHTF2	SMARCA2
KEAP1	PHYKPL	SMARCAD1
KHDRBS1	PI4K2B	SMARCD2
KHNYN	PIAS3	SMC1A
KIAA0020	PICALM	SMC2
KIAA0100	PIDD	SMC4
KIAA0141	PIEZO1	SMC5
KIAA0196	PIGB	SMCHD1
KIAA0355	PIGF	SMEK1
KIAA0368	PIGK	SMEK2
KIAA0430	PIGN	SMIM14
KIAA0513	PIGP	SMIM15
KIAA0586	PIH1D1	SMIM19
KIAA0907	PIK3AP1	SMNDC1
KIAA0947	PIK3CB	SMS
KIAA1033	PIK3IP1	SNAP23
KIAA1429	PIK3R1	SNAPC2
KIAA1586	PIKFYVE	SND1
KIAA1715	PIM1	SNHG1
KIDINS220	PIN4	SNHG12
KIF11	PITRM1	SNHG16
KIF14	PJA1	SNHG5
KIF20A	PJA2	SNHG7
KIF20B	PKD2	SNHG8
KIF22	PKM	SNRNP70
KIF23	PLAC8	SNRPA
KIF2C	PLAGL1	SNRPA1
KIF4A	PLCB2	SNRPC
KIF5B	PLEC	SNRPD2
KIFC2	PLEKHA3	SNRPE
KLC4	PLEKHF2	SNX1
KLF10	PLEKHJ1	SNX13
KLF13	PLIN2	SNX16
KLHDC2	PLK4	SNX18
KLHDC3	PLRG1	SNX2
KLHL20	PLS1	SNX20
KLHL7	PLSCR1	SNX3
KLHL8	PLXNB2	SNX6
KMT2A	PLXND1	SOCS2
KMT2C	PM20D2	SOD1
KNOP1	PMAIP1	SOD2
KNSTRN	PML	SON
KPNA2	PMPCA	SOS2
KPNA3	PMPCB	SOX4
KPNA4	PMS1	SP3
KPNB1	PMS2P5	SPAG9
KRAS	PNISR	SPAST
KRBOX4	PNKD	SPATA33
KRI1	PNN	SPCS2
KRR1	PNRC1	SPCS3
KRT10	POGK	SPEN
KTN1	POGZ	SPG11
KXD1	POLI	SPG20
KYNU	POLL	SPG7
LAGE3	POLR1A	SPIDR
LAIR1	POLR1B	SPOP
LAMP1	POLR1D	SPPL2A
LAMP2	POLR2B	SPRYD7
LAMP5	POLR2F	SPTSSA
LAMTOR1	POLR2H	SPTY2D1
LAMTOR2	POLR3D	SQSTM1
LAMTOR3	POLR3E	SREBF1
LAMTOR4	POLR3G	SREBF2
LAMTOR5	POM121	SREK1
LANCL1	POMGNT1	SRGN
LANCL2	POMP	SRP14
LAP3	POMT2	SRP14-AS1
LAPTM4A	POP5	SRP54
LAPTM5	POT1	SRP72
LARP1	PPA1	SRP9
LARP1B	PPARA	SRPK1
LARP4	PPAT	SRPK2
LARP4B	PPFIA3	SRRM1
LARP7	PPFIBP1	SRRT
LARS	PPIA	SRSF11
LAS1L	PPIE	SRSF3
LASP1	PPIG	SRSF4
LAT2	PPIL4	SRSF5
LATS2	PPIP5K2	SRSF6
LBR	PPM1A	SRSF7
LCMT1	PPM1D	SRSF9
LCP1	PPP1CA	SS18
LCP2	PPP1CC	SS18L1
LDB1	PPP1R12A	SSBP2
LDHA	PPP1R15B	SSBP4
LDHB	PPP1R2	SSFA2
LDLR	PPP2R2A	SSR3
LDLRAD4	PPP2R2D	SSR4
LEMD3	PPP2R4	ST13
LENG1	PPP2R5A	ST3GAL4
LENG8	PPP2R5C	ST7L
LENG8-AS1	PPP2R5E	STAG2
LEPRE1	PPP3CA	STAG3L3
LETM1	PPP3CB	STARD3NL
LETM2	PPP4C	STAT1
LETMD1	PPP5C	STAT6
LGALS1	PPP6C	STIP1
LGALS3BP	PPP6R3	STK11
LGALS8	PPTC7	STK25
LIG1	PPWD1	STOM
LIG3	PRC1-AS1	STRAP
[truncated: 2,617 more rows]

## Sheet: Splicing Event Overlap
Overlap of significant splicing events (column C) between genetic (SRPK1 gRNA) and pharmacological (SPHINX31) inhibition of SRPK1.
SPHINX31						SRPK1 gRNA
chr	start	end	gene	FDR	strand	chr	start	end	gene	FDR
chr1	1154013	1154148	SDF4	0.000455704	-	chr1	1154013	1154148	SDF4	6.42098e-05
chr1	1154385	1155673	SDF4	4.07e-07	-	chr1	1154385	1155673	SDF4	1.90472e-16
chr1	1326245	1328775	CCNL2	2.95e-12	-	chr1	1326245	1328775	CCNL2	0.000344422
chr1	2325443	2327046	RER1	4.49e-17	+	chr1	2325443	2327046	RER1	0.000861673
chr1	2332295	2332374	RER1	2.82e-13	+	chr1	2332295	2332374	RER1	5.93195e-07
chr1	2333645	2333755	RER1	3.24e-10	+	chr1	2333645	2333755	RER1	5.2231e-05
chr1	2333755	2333764	RER1	5.69e-10	+	chr1	2333755	2333764	RER1	2.91068e-06
chr1	2334473	2334503	RER1	1.93e-10	+	chr1	2334473	2334503	RER1	9.15873e-05
chr1	2334503	2334655	RER1	1.44e-13	+	chr1	2334503	2334655	RER1	8.82633e-11
chr1	2334655	2334666	RER1	7.49e-06	+	chr1	2334655	2334666	RER1	0.000415822
chr1	2335190	2336883	RER1	3.46e-30	+	chr1	2335190	2336883	RER1	4.94561e-13
chr1	3807621	3809446	C1orf174	7.67e-06	-	chr1	3807621	3809446	C1orf174	5.75361e-10
chr1	6245079	6246634	RPL22	5.04e-12	-	chr1	6245079	6246634	RPL22	2.47684e-51
chr1	6252989	6253114	RPL22	0.000107521	-	chr1	6252989	6253114	RPL22	7.4252e-87
chr1	6253114	6257711	RPL22	1.14e-05	-	chr1	6253114	6257711	RPL22	1.39295e-66
chr1	6257711	6257816	RPL22	0.000370777	-	chr1	6257711	6257816	RPL22	1.41418e-64
chr1	6257816	6260548	RPL22	8.41e-07	-	chr1	6257816	6260548	RPL22	1.97605e-08
chr1	6257817	6259429	RPL22	2.53e-30	-	chr1	6257817	6259429	RPL22	3.25264e-09
chr1	6259429	6259613	RPL22	0.00029013	-	chr1	6259429	6259613	RPL22	2.29256e-07
chr1	6260548	6260787	RPL22	5.9e-11	-	chr1	6260548	6260787	RPL22	1.98848e-22
chr1	6282220	6283497	ICMT	1.15e-06	-	chr1	6282220	6283497	ICMT	0.000393737
chr1	6283562	6284658	ICMT	3.04e-06	-	chr1	6283562	6284658	ICMT	0.000216521
chr1	8021807	8021853	PARK7	0.00036344	+	chr1	8021807	8021853	PARK7	0.000165109
chr1	8021853	8022822	PARK7	0.000478464	+	chr1	8021853	8022822	PARK7	1.02638e-07
chr1	9662330	9665012	TMEM201	2.86e-24	+	chr1	9662330	9665012	TMEM201	2.28912e-05
chr1	9908333	9909596	CTNNBIP1	9.02e-06	-	chr1	9908333	9909596	CTNNBIP1	1.4116e-09
chr1	9909596	9910166	CTNNBIP1	3.18e-10	-	chr1	9909596	9910166	CTNNBIP1	4.27407e-07
chr1	9910507	9910638	CTNNBIP1	1.04e-05	-	chr1	9910507	9910638	CTNNBIP1	3.10005e-05
chr1	11083254	11083386	TARDBP	2.31e-05	+	chr1	11083254	11083386	TARDBP	0.000220723
chr1	11085265	11085607	TARDBP	6.63e-15	+	chr1	11085265	11085607	TARDBP	1.71764e-08
chr1	11085607	11085796	TARDBP	6.28e-16	+	chr1	11085607	11085796	TARDBP	5.86386e-08
chr1	11740670	11741095	MAD2L2	0.000275024	-	chr1	11740670	11741095	MAD2L2	5.53652e-07
chr1	16199996	16200890	SPEN	4.64e-13	+	chr1	16199996	16200890	SPEN	2.92473e-40
chr1	16888813	16890681	NBPF1	1.37e-07	-	chr1	16888813	16890681	NBPF1	5.40644e-09
chr1	16931900	16934186	NBPF1	8.45e-27	-	chr1	16931900	16934186	NBPF1	1.96293e-09
chr1	21107033	21113687	HP1BP3	2.96e-07	-	chr1	21107033	21113687	HP1BP3	4.35956e-10
chr1	22052983	22053063	USP48	4.71e-11	-	chr1	22052983	22053063	USP48	4.10471e-06
chr1	23633125	23636275	HNRNPR	3.06e-13	-	chr1	23633125	23636275	HNRNPR	0.00087145
chr1	23637693	23637815	HNRNPR	0.000367794	-	chr1	23637693	23637815	HNRNPR	1.33563e-07
chr1	23650225	23660010	HNRNPR	0.000185384	-	chr1	23650225	23660010	HNRNPR	1.07911e-07
chr1	23660010	23660124	HNRNPR	0.000349236	-	chr1	23660010	23660124	HNRNPR	1.59186e-05
chr1	23664246	23664354	HNRNPR	2.57e-05	-	chr1	23664246	23664354	HNRNPR	0.000933361
chr1	24022398	24022618	RPL11	5.03e-05	+	chr1	24022398	24022618	RPL11	3.38538e-26
chr1	24086383	24088549	TCEB3	2.19e-05	+	chr1	24086383	24088549	TCEB3	9.5221e-10
chr1	24973569	24973699	SRRM1	7.55e-20	+	chr1	24973569	24973699	SRRM1	0.000695953
chr1	24973699	24974079	SRRM1	2.71e-24	+	chr1	24973699	24974079	SRRM1	3.64569e-26
chr1	24974079	24974514	SRRM1	5.35e-05	+	chr1	24974079	24974514	SRRM1	1.07604e-13
chr1	24974514	24974657	SRRM1	1.51e-21	+	chr1	24974514	24974657	SRRM1	2.30499e-11
chr1	24974657	24975024	SRRM1	4.94e-48	+	chr1	24974657	24975024	SRRM1	7.41024e-29
chr1	24975024	24975108	SRRM1	3.93e-21	+	chr1	24975024	24975108	SRRM1	1.50066e-10
chr1	24998672	24999117	SRRM1	5.4e-14	+	chr1	24998672	24999117	SRRM1	0.00073756
chr1	25072116	25124232	CLIC4	5.31e-05	+	chr1	25072116	25124232	CLIC4	2.05284e-11
chr1	25124232	25124342	CLIC4	3.75e-06	+	chr1	25124232	25124342	CLIC4	1.15539e-14
chr1	25124342	25140584	CLIC4	5.26e-06	+	chr1	25124342	25140584	CLIC4	7.01121e-16
chr1	25166532	25167263	CLIC4	3.67e-05	+	chr1	25166532	25167263	CLIC4	1.36821e-08
chr1	25170758	25170815	CLIC4	2.11e-10	+	chr1	25170758	25170815	CLIC4	0.000994698
chr1	26798953	26798967	HMGN2	1.1e-07	+	chr1	26798953	26798967	HMGN2	4.37261e-05
chr1	26798967	26798996	HMGN2	2.59e-07	+	chr1	26798967	26798996	HMGN2	1.74312e-24
chr1	26798996	26799001	HMGN2	1.34e-06	+	chr1	26798996	26799001	HMGN2	1.00992e-19
chr1	26799001	26799007	HMGN2	9.94e-09	+	chr1	26799001	26799007	HMGN2	2.02545e-14
chr1	26800018	26800193	HMGN2	2.43e-07	+	chr1	26800018	26800193	HMGN2	3.25112e-13
chr1	26800193	26800223	HMGN2	1.78e-05	+	chr1	26800193	26800223	HMGN2	1.06589e-24
chr1	26800223	26800575	HMGN2	2.18e-05	+	chr1	26800223	26800575	HMGN2	3.80992e-31
chr1	26801158	26801603	HMGN2	8.62e-06	+	chr1	26801158	26801603	HMGN2	7.79234e-15
chr1	26801158	26801603	HMGN2	8.62e-06	+	chr1	26801158	26801603	HMGN2	3.81596e-42
chr1	26801603	26801649	HMGN2	0.000264599	+	chr1	26801603	26801649	HMGN2	2.44357e-13
chr1	26801649	26801719	HMGN2	3.56e-08	+	chr1	26801649	26801719	HMGN2	1.26044e-16
chr1	26856268	26856474	RPS6KA1	5.81e-15	+	chr1	26856268	26856474	RPS6KA1	3.1039e-11
chr1	26863415	26863460	RPS6KA1	7.13e-18	+	chr1	26863415	26863460	RPS6KA1	3.63778e-08
chr1	26863460	26873357	RPS6KA1	2.29e-10	+	chr1	26863460	26873357	RPS6KA1	1.60221e-05
chr1	26872342	26872526	RPS6KA1	8.57e-18	+	chr1	26872342	26872526	RPS6KA1	1.06979e-09
chr1	26872526	26873357	RPS6KA1	3.94e-08	+	chr1	26872526	26873357	RPS6KA1	4.83438e-12
chr1	28562664	28562781	ATPIF1	3.3e-05	+	chr1	28562664	28562781	ATPIF1	1.62034e-07
chr1	28906099	28906453	SNHG12	4.77e-05	-	chr1	28906099	28906453	SNHG12	0.000799037
chr1	28906099	28906275	SNHG12	1.1e-34	-	chr1	28906099	28906275	SNHG12	1.20907e-05
chr1	28906275	28906405	SNHG12	7.7e-23	-	chr1	28906275	28906405	SNHG12	0.000982035
chr1	28906493	28907071	SNHG12	5.78e-05	-	chr1	28906493	28907071	SNHG12	0.000190372
chr1	28907741	28908101	SNHG12	8.85e-06	-	chr1	28907741	28908101	SNHG12	0.00022695
chr1	35644265	35644706	SFPQ	2.84e-35	-	chr1	35644265	35644706	SFPQ	3.63846e-06
chr1	35646735	35646945	SFPQ	9.93e-13	-	chr1	35646735	35646945	SFPQ	3.39028e-05
chr1	35648532	35650194	SFPQ	1.39e-06	-	chr1	35648532	35650194	SFPQ	0.000193944
chr1	36067184	36068975	PSMB2	1.05e-09	-	chr1	36067184	36068975	PSMB2	8.67596e-06
chr1	36522063	36538101	AGO3	0.000228502	+	chr1	36522063	36538101	AGO3	0.000236062
chr1	37958998	37959362	MEAF6	4.7e-13	-	chr1	37958998	37959362	MEAF6	2.14651e-06
chr1	38046942	38047146	GNL2	0.000177959	-	chr1	38046942	38047146	GNL2	2.46739e-05
chr1	38455747	38456593	SF3A3	6.42e-25	-	chr1	38455747	38456593	SF3A3	9.80284e-07
chr1	40035674	40036768	PABPC4	2.57e-07	-	chr1	40035674	40036768	PABPC4	1.09383e-05
chr1	40723778	40723907	ZMPSTE24	1.06e-06	+	chr1	40723778	40723907	ZMPSTE24	0.000165496
chr1	40723907	40723910	ZMPSTE24	1.28e-05	+	chr1	40723907	40723910	ZMPSTE24	0.000534326
chr1	40723910	40724066	ZMPSTE24	8.12e-05	+	chr1	40723910	40724066	ZMPSTE24	0.000216732
chr1	43637939	43637950	EBNA1BP2	4.08e-06	-	chr1	43637939	43637950	EBNA1BP2	0.000706046
chr1	44442888	44443652	ATP6V0B	2.9e-08	+	chr1	44442888	44443652	ATP6V0B	3.34514e-06
chr1	46151292	46152083	GPBP1L1	8.04e-05	-	chr1	46151292	46152083	GPBP1L1	0.000472811
chr1	46750676	46751033	LRRC41	0.000103826	-	chr1	46750676	46751033	LRRC41	3.09808e-06
chr1	46769302	46769369	UQCRH	3.74e-09	+	chr1	46769302	46769369	UQCRH	3.12779e-30
chr1	46769369	46769378	UQCRH	5.6e-07	+	chr1	46769369	46769378	UQCRH	1.39474e-43
chr1	46769378	46769380	UQCRH	2.22e-05	+	chr1	46769378	46769380	UQCRH	3.31424e-22
chr1	46775568	46775592	UQCRH	7.51e-12	+	chr1	46775568	46775592	UQCRH	0.000774637
chr1	46775592	46775716	UQCRH	3.4e-11	+	chr1	46775592	46775716	UQCRH	1.21897e-06
chr1	46775716	46775826	UQCRH	1.17e-05	+	chr1	46775716	46775826	UQCRH	6.44867e-17
chr1	47799468	47799480	CMPK1	1.06e-14	+	chr1	47799468	47799480	CMPK1	9.16813e-13
chr1	47799480	47799550	CMPK1	3.4e-09	+	chr1	47799480	47799550	CMPK1	8.30694e-08
chr1	47799550	47799585	CMPK1	1.87e-07	+	chr1	47799550	47799585	CMPK1	0.000166237
chr1	47799585	47799612	CMPK1	1.93e-05	+	chr1	47799585	47799612	CMPK1	3.55667e-10
chr1	47834287	47838626	CMPK1	0.000223937	+	chr1	47834287	47838626	CMPK1	9.57532e-08
chr1	47840657	47840868	CMPK1	7.05e-05	+	chr1	47840657	47840868	CMPK1	1.44494e-06
chr1	51702010	51702551	RNF11	3.48e-08	+	chr1	51702010	51702551	RNF11	5.0913e-09
chr1	54382246	54382789	HSPB11	0.000236992	-	chr1	54382246	54382789	HSPB11	6.4473e-05
chr1	54513045	54518672	TMEM59	2.72e-06	-	chr1	54513045	54518672	TMEM59	1.40166e-10
chr1	54519028	54519078	TMEM59	7.16e-09	-	chr1	54519028	54519078	TMEM59	1.03297e-06
chr1	62146720	62146916	TM2D1	0.000464086	-	chr1	62146720	62146916	TM2D1	0.000992525
chr1	62152463	62152567	TM2D1	5.83e-05	-	chr1	62152463	62152567	TM2D1	0.000611923
chr1	62152567	62152593	TM2D1	8.88e-05	-	chr1	62152567	62152593	TM2D1	6.94824e-05
chr1	67447461	67447601	MIER1	0.000361494	+	chr1	67447461	67447601	MIER1	0.000950967
chr1	67873492	67876720	SERBP1	5.28e-05	-	chr1	67873492	67876720	SERBP1	7.51979e-06
chr1	67878067	67878549	SERBP1	2.06e-22	-	chr1	67878067	67878549	SERBP1	0.000313677
chr1	67878946	67880848	SERBP1	6.72e-05	-	chr1	67878946	67880848	SERBP1	4.62901e-43
chr1	67880848	67880955	SERBP1	1.23e-07	-	chr1	67880848	67880955	SERBP1	1.00505e-19
chr1	67880955	67881022	SERBP1	5.81e-07	-	chr1	67880955	67881022	SERBP1	3.04002e-15
chr1	67885869	67889882	SERBP1	5.4e-05	-	chr1	67885869	67889882	SERBP1	1.42205e-14
chr1	67889960	67890570	SERBP1	4.73e-05	-	chr1	67889960	67890570	SERBP1	2.4767e-11
chr1	67890570	67890642	SERBP1	9.18e-05	-	chr1	67890570	67890642	SERBP1	8.02726e-09
chr1	67890642	67890660	SERBP1	1.5e-07	-	chr1	67890642	67890660	SERBP1	0.000124635
chr1	67890660	67890765	SERBP1	2.96e-05	-	chr1	67890660	67890765	SERBP1	9.4472e-11
chr1	67890765	67890803	SERBP1	9.92e-06	-	chr1	67890765	67890803	SERBP1	5.40652e-09
chr1	67890803	67890906	SERBP1	3.74e-06	-	chr1	67890803	67890906	SERBP1	4.44903e-08
chr1	67890906	67891817	SERBP1	7.82e-06	-	chr1	67890906	67891817	SERBP1	6.03273e-12
chr1	67891968	67895670	SERBP1	6.59e-05	-	chr1	67891968	67895670	SERBP1	1.01871e-08
chr1	67896055	67896069	SERBP1	0.000124071	-	chr1	67896055	67896069	SERBP1	4.61786e-05
chr1	70694238	70694410	SRSF11	5.68e-15	+	chr1	70694238	70694410	SRSF11	0.000454442
chr1	70697230	70697253	SRSF11	5.05e-06	+	chr1	70697230	70697253	SRSF11	2.15231e-05
chr1	70697253	70697541	SRSF11	7.78e-11	+	chr1	70697253	70697541	SRSF11	8.60798e-12
chr1	70697541	70697658	SRSF11	5.87e-13	+	chr1	70697541	70697658	SRSF11	1.48627e-05
chr1	70697658	70697950	SRSF11	4.11e-05	+	chr1	70697658	70697950	SRSF11	6.77594e-06
chr1	70697658	70697950	SRSF11	5.45e-05	+	chr1	70697658	70697950	SRSF11	6.77594e-06
chr1	70726919	70727956	ANKRD13C	7.03e-18	-	chr1	70726919	70727956	ANKRD13C	0.000208682
chr1	71530820	71531360	ZRANB2	1.46e-18	-	chr1	71530820	71531360	ZRANB2	8.45141e-13
chr1	71531360	71531435	ZRANB2	3.4e-42	-	chr1	71531360	71531435	ZRANB2	1.12312e-16
chr1	71531435	71532458	ZRANB2	1.23e-17	-	chr1	71531435	71532458	ZRANB2	8.57903e-07
chr1	77684994	77685111	PIGK	0.000215565	-	chr1	77684994	77685111	PIGK	0.000406567
chr1	78409739	78409954	FUBP1	2.69e-14	-	chr1	78409739	78409954	FUBP1	0.000260682
chr1	78409954	78411190	FUBP1	1.56e-29	-	chr1	78409954	78411190	FUBP1	2.51968e-10
chr1	78411190	78411327	FUBP1	1.44e-23	-	chr1	78411190	78411327	FUBP1	4.90063e-06
chr1	78411327	78412214	FUBP1	8.57e-18	-	chr1	78411327	78412214	FUBP1	1.23317e-07
chr1	78413137	78413232	FUBP1	0.000160938	-	chr1	78413137	78413232	FUBP1	5.84295e-06
chr1	78426180	78426470	FUBP1	1.54e-07	-	chr1	78426180	78426470	FUBP1	2.01549e-09
chr1	85020220	85020535	CTBS	0.000210217	-	chr1	85020220	85020535	CTBS	4.83035e-05
chr1	85028939	85029101	CTBS	0.000456935	-	chr1	85028939	85029101	CTBS	0.000232692
chr1	85717650	85718385	C1orf52	0.000340978	-	chr1	85717650	85718385	C1orf52	3.27052e-07
chr1	85724744	85725040	C1orf52	2.65e-09	-	chr1	85724744	85725040	C1orf52	0.000411503
chr1	87329288	87333735	2015-09-01	5.88e-07	-	chr1	87329288	87333735	2015-09-01	3.75822e-11
chr1	87333735	87333778	2015-09-01	7.49e-08	-	chr1	87333735	87333778	2015-09-01	6.15826e-06
chr1	87333785	87346344	2015-09-01	2.51e-07	-	chr1	87333785	87346344	2015-09-01	2.06825e-09
chr1	87346344	87346408	2015-09-01	0.000402079	-	chr1	87346344	87346408	2015-09-01	2.89535e-06
chr1	87369131	87379710	2015-09-01	2.03e-05	-	chr1	87369131	87379710	2015-09-01	6.8838e-05
chr1	87379710	87379748	2015-09-01	0.000243335	-	chr1	87379710	87379748	2015-09-01	0.000678564
chr1	87379748	87379809	2015-09-01	9.17e-06	-	chr1	87379748	87379809	2015-09-01	0.000583301
chr1	90493375	90493785	ZNF326	4.69e-08	+	chr1	90493375	90493785	ZNF326	0.00024406
chr1	90493785	90494097	ZNF326	2.57e-12	+	chr1	90493785	90494097	ZNF326	0.00029756
chr1	90494097	90501090	ZNF326	2.07e-49	+	chr1	90494097	90501090	ZNF326	8.49111e-30
chr1	91380896	91381741	ZNF644	5.69e-19	-	chr1	91380896	91381741	ZNF644	3.47423e-06
chr1	92789001	92789641	RPAP2	1.53e-07	+	chr1	92789001	92789641	RPAP2	1.43801e-06
chr1	92852790	92867613	RPAP2	1.93e-40	+	chr1	92852790	92867613	RPAP2	3.62015e-29
chr1	93620445	93621856	TMED5	9.68e-09	-	chr1	93620445	93621856	TMED5	1.13149e-05
chr1	93819628	93826049	DR1	1.7e-05	+	chr1	93819628	93826049	DR1	4.65531e-05
chr1	94350760	94354715	GCLM	9.1e-06	-	chr1	94350760	94354715	GCLM	0.000298288
chr1	98185313	98186380	DPYD	5.29e-05	-	chr1	98185313	98186380	DPYD	0.000536757
chr1	100503652	100503872	HIAT1	0.00031711	+	chr1	100503652	100503872	HIAT1	1.07995e-07
chr1	100515464	100515560	HIAT1	0.000420521	+	chr1	100515464	100515560	HIAT1	0.000575537
chr1	109289309	109289408	STXBP3	0.000125125	+	chr1	109289309	109289408	STXBP3	0.000109955
chr1	109351404	109352148	STXBP3	1.28e-16	+	chr1	109351404	109352148	STXBP3	0.000233184
chr1	111489843	111491021	LRIF1	8.32e-20	-	chr1	111489843	111491021	LRIF1	4.71326e-09
chr1	111493909	111495153	LRIF1	1.18e-21	-	chr1	111493909	111495153	LRIF1	6.4644e-06
chr1	111682736	111682825	DRAM2	9.89e-07	-	chr1	111682736	111682825	DRAM2	1.17049e-08
chr1	112240062	112240119	RAP1A	4.47e-09	+	chr1	112240062	112240119	RAP1A	0.000339072
chr1	112240119	112245957	RAP1A	0.000112281	+	chr1	112240119	112245957	RAP1A	1.14891e-06
chr1	112255318	112255735	RAP1A	1.96e-12	+	chr1	112255318	112255735	RAP1A	0.000390067
chr1	113066139	113067903	ST7L	2.9e-10	-	chr1	113066139	113067903	ST7L	0.00017982
chr1	113454473	113456646	SLC16A1	2.54e-08	-	chr1	113454473	113456646	SLC16A1	3.96943e-05
chr1	114939127	114940229	TRIM33	7.64e-05	-	chr1	114939127	114940229	TRIM33	5.68221e-08
chr1	115252189	115252349	NRAS	0.000247377	-	chr1	115252189	115252349	NRAS	0.000205652
chr1	115261233	115261366	CSDE1	0.000325494	-	chr1	115261233	115261366	CSDE1	2.2509e-05
chr1	117644984	117650075	TTF2	2.34e-08	+	chr1	117644984	117650075	TTF2	7.69931e-06
chr1	145508284	145508474	RBM8A	0.000471924	+	chr1	145508284	145508474	RBM8A	4.43914e-05
chr1	145508474	145508611	RBM8A	0.000135184	+	chr1	145508474	145508611	RBM8A	2.73157e-13
chr1	145508947	145509052	RBM8A	1.17e-12	+	chr1	145508947	145509052	RBM8A	2.17347e-06
chr1	145509451	145513536	RBM8A	2.53e-16	+	chr1	145509451	145513536	RBM8A	7.81982e-17
chr1	150190716	150190854	ANP32E	6.79e-05	-	chr1	150190716	150190854	ANP32E	6.41424e-07
chr1	150190854	150190860	ANP32E	3.08e-05	-	chr1	150190854	150190860	ANP32E	2.90597e-05
chr1	150199127	150201404	ANP32E	4.27e-07	-	chr1	150199127	150201404	ANP32E	0.000276542
chr1	150204264	150208080	ANP32E	1.97e-05	-	chr1	150204264	150208080	ANP32E	4.86363e-05
chr1	150321159	150321632	PRPF3	2.84e-06	+	chr1	150321159	150321632	PRPF3	0.000299351
chr1	151028058	151028152	CDC42SE1	3.22e-09	-	chr1	151028058	151028152	CDC42SE1	0.000707115
chr1	151862690	151863916	THEM4	1.87e-07	-	chr1	151862690	151863916	THEM4	0.000262556
chr1	153617946	153618778	CHTOP	0.000337063	+	chr1	153617946	153618778	CHTOP	0.000383031
chr1	153719546	153719754	INTS3	1.43e-05	+	chr1	153719546	153719754	INTS3	3.73766e-06
chr1	153719546	153719754	INTS3	6.07e-07	+	chr1	153719546	153719754	INTS3	3.73766e-06
chr1	153963278	153963389	RPS27	4.71e-14	+	chr1	153963278	153963389	RPS27	4.41809e-230
chr1	153963278	153963389	RPS27	4.71e-14	+	chr1	153963278	153963389	RPS27	3.00012e-11
chr1	153963389	153963510	RPS27	4.58e-28	+	chr1	153963389	153963510	RPS27	3.5753e-238
chr1	153963510	153963590	RPS27	9.92e-14	+	chr1	153963510	153963590	RPS27	2.53304e-90
chr1	154129587	154129793	TPM3	3.05e-05	-	chr1	154129587	154129793	TPM3	3.79572e-10
chr1	154184209	154184608	C1orf43	3.5e-21	-	chr1	154184209	154184608	C1orf43	0.000370394
chr1	154184608	154184795	C1orf43	1.5e-19	-	chr1	154184608	154184795	C1orf43	6.98107e-23
chr1	154193061	154193082	C1orf43	3.63e-10	-	chr1	154193061	154193082	C1orf43	3.57944e-12
chr1	154193082	154193095	C1orf43	2.15e-08	-	chr1	154193082	154193095	C1orf43	1.7066e-05
chr1	156460303	156460391	MEF2D	0.000103419	-	chr1	156460303	156460391	MEF2D	0.000194975
chr1	156697600	156698145	ISG20L2	1.4e-11	-	chr1	156697600	156698145	ISG20L2	9.76792e-17
chr1	161093930	161094601	NIT1	2.74e-05	+	chr1	161093930	161094601	NIT1	6.12438e-05
chr1	161179978	161180093	NDUFS2	0.00021079	+	chr1	161179978	161180093	NDUFS2	0.000239627
chr1	161179978	161180093	NDUFS2	0.00021079	+	chr1	161179978	161180093	NDUFS2	1.02089e-15
chr1	161332639	161332977	SDHC	5.43e-05	+	chr1	161332639	161332977	SDHC	4.92138e-05
chr1	162467632	162467874	UHMK1	3.48e-05	+	chr1	162467632	162467874	UHMK1	2.39646e-05
chr1	162467874	162468058	UHMK1	1.97e-05	+	chr1	162467874	162468058	UHMK1	3.92014e-07
chr1	162470037	162470702	UHMK1	0.000129129	+	chr1	162470037	162470702	UHMK1	0.000766579
chr1	165723511	165728761	TMCO1	0.000360393	-	chr1	165723511	165728761	TMCO1	7.81276e-07
chr1	165865426	165865569	UCK2	4.62e-05	+	chr1	165865426	165865569	UCK2	1.71416e-11
chr1	165877185	165877311	UCK2	6.97e-06	+	chr1	165877185	165877311	UCK2	0.00023193
chr1	165877607	165880855	UCK2	2.33e-33	+	chr1	165877607	165880855	UCK2	4.93949e-38
chr1	166819948	166821821	POGK	2.63e-13	+	chr1	166819948	166821821	POGK	8.11157e-08
chr1	166825746	166826956	TADA1	2.26e-09	-	chr1	166825746	166826956	TADA1	0.000787158
chr1	167654657	167654747	RCSD1	0.000336182	+	chr1	167654657	167654747	RCSD1	1.53896e-05
chr1	171673089	171673526	VAMP4	2.22e-06	-	chr1	171673089	171673526	VAMP4	0.000532778
chr1	172579419	172580971	SUCO	1.09e-06	+	chr1	172579419	172580971	SUCO	0.000296933
chr1	173833213	173833394	GAS5	4.73e-16	-	chr1	173833213	173833394	GAS5	1.55725e-16
chr1	173833283	173833360	GAS5	2.6e-31	-	chr1	173833283	173833360	GAS5	1.50305e-13
chr1	173833442	173833621	GAS5	4.78e-32	-	chr1	173833442	173833621	GAS5	1.92859e-15
chr1	173833442	173833506	GAS5	6.3e-44	-	chr1	173833442	173833506	GAS5	1.97471e-30
chr1	173833506	173833583	GAS5	1.89e-31	-	chr1	173833506	173833583	GAS5	7.00755e-33
chr1	173833583	173833621	GAS5	2.16e-16	-	chr1	173833583	173833621	GAS5	4.82342e-19
chr1	173833644	173833812	GAS5	1.43e-40	-	chr1	173833644	173833812	GAS5	0.00033377
chr1	173833644	173833768	GAS5	6.1e-74	-	chr1	173833644	173833768	GAS5	5.45221e-74
chr1	173833768	173833812	GAS5	3.87e-16	-	chr1	173833768	173833812	GAS5	3.42107e-122
chr1	173833842	173833964	GAS5	1.17e-11	-	chr1	173833842	173833964	GAS5	3.85456e-249
chr1	173833842	173834366	GAS5	7.85e-46	-	chr1	173833842	173834366	GAS5	5.54234e-45
chr1	173833964	173834009	GAS5	4.02e-56	-	chr1	173833964	173834009	GAS5	1.0136e-35
chr1	173834009	173834039	GAS5	1.33e-40	-	chr1	173834009	173834039	GAS5	3.29619e-30
chr1	173834039	173834043	GAS5	1.44e-20	-	chr1	173834039	173834043	GAS5	9.05576e-14
chr1	173834043	173834044	GAS5	5.35e-23	-	chr1	173834043	173834044	GAS5	3.98366e-14
chr1	173834044	173834046	GAS5	5.3e-24	-	chr1	173834044	173834046	GAS5	1.37758e-14
chr1	173834046	173834092	GAS5	1.67e-21	-	chr1	173834046	173834092	GAS5	5.87079e-21
chr1	173834092	173834305	GAS5	7.43e-27	-	chr1	173834092	173834305	GAS5	1.54456e-25
chr1	173834366	173834386	GAS5	5.63e-76	-	chr1	173834366	173834386	GAS5	3.65183e-07
chr1	173834420	173834647	GAS5	2.64e-10	-	chr1	173834420	173834647	GAS5	1.50075e-07
chr1	173834420	173834485	GAS5	2.55e-11	-	chr1	173834420	173834485	GAS5	7.56694e-73
chr1	173834485	173834490	GAS5	7.6e-21	-	chr1	173834485	173834490	GAS5	6.85442e-19
chr1	173834490	173834570	GAS5	4.02e-25	-	chr1	173834490	173834570	GAS5	2.085e-20
chr1	173834570	173834608	GAS5	3.56e-19	-	chr1	173834570	173834608	GAS5	3.57208e-22
chr1	173834608	173834647	GAS5	2.76e-54	-	chr1	173834608	173834647	GAS5	0.00020781
chr1	173834661	173834685	GAS5	1.53e-58	-	chr1	173834661	173834685	GAS5	7.482e-08
chr1	173834685	173834994	GAS5	1.76e-52	-	chr1	173834685	173834994	GAS5	1.03511e-34
chr1	173834994	173834996	GAS5	2.64e-48	-	chr1	173834994	173834996	GAS5	1.04603e-05
chr1	173834996	173835004	GAS5	6.91e-54	-	chr1	173834996	173835004	GAS5	6.04457e-05
chr1	173835004	173835032	GAS5	3e-53	-	chr1	173835004	173835032	GAS5	2.32265e-18
chr1	173835032	173835314	GAS5	1.96e-60	-	chr1	173835032	173835314	GAS5	6.79204e-81
chr1	173835090	173835314	GAS5	2.62e-07	-	chr1	173835090	173835314	GAS5	2.81248e-45
chr1	173835314	173835344	GAS5	2.29e-69	-	chr1	173835314	173835344	GAS5	7.65889e-107
chr1	173835344	173835665	GAS5	4.39e-41	-	chr1	173835344	173835665	GAS5	5.99373e-148
chr1	173835353	173835437	GAS5	8.37e-24	-	chr1	173835353	173835437	GAS5	5.45071e-13
chr1	173835437	173835509	GAS5	2.02e-20	-	chr1	173835437	173835509	GAS5	2.74957e-11
chr1	173835665	173835705	GAS5	3.84e-50	-	chr1	173835665	173835705	GAS5	3.36116e-116
chr1	173835705	173835898	GAS5	1.08e-65	-	chr1	173835705	173835898	GAS5	1.33227e-58
chr1	173835705	173835771	GAS5	5.12e-36	-	chr1	173835705	173835771	GAS5	5.6188e-29
chr1	173835771	173835853	GAS5	3.09e-44	-	chr1	173835771	173835853	GAS5	4.36259e-15
chr1	173835898	173835934	GAS5	2.67e-47	-	chr1	173835898	173835934	GAS5	2.22598e-93
chr1	173835934	173836128	GAS5	2.6e-45	-	chr1	173835934	173836128	GAS5	9.64373e-193
chr1	173836128	173836168	GAS5	6.03e-26	-	chr1	173836128	173836168	GAS5	2.84147e-87
chr1	173836168	173836178	GAS5	1.33e-12	-	chr1	173836168	173836178	GAS5	5.06042e-77
chr1	173836178	173836181	GAS5	1.68e-07	-	chr1	173836178	173836181	GAS5	8.14147e-83
chr1	173836181	173837097	GAS5	0.000149611	-	chr1	173836181	173837097	GAS5	1.86822e-200
chr1	173836292	173836808	GAS5	1.26e-28	-	chr1	173836292	173836808	GAS5	2.20838e-15
chr1	174982093	174983380	MRPS14	1.36e-42	-	chr1	174982093	174983380	MRPS14	1.81533e-25
chr1	174983808	174983960	MRPS14	4.61e-13	-	chr1	174983808	174983960	MRPS14	1.04418e-16
chr1	174987553	174987712	MRPS14	0.000150543	-	chr1	174987553	174987712	MRPS14	8.64647e-05
chr1	181025689	181031074	MR1	5.99e-47	+	chr1	181025689	181031074	MR1	2.05902e-13
chr1	182808868	182809070	DHX9	1.2e-06	+	chr1	182808868	182809070	DHX9	1.40227e-05
chr1	183595592	183596729	ARPC5	6.27e-07	-	chr1	183595592	183596729	ARPC5	0.00077685
chr1	183599772	183602216	ARPC5	0.000180367	-	chr1	183599772	183602216	ARPC5	4.36128e-10
chr1	183599772	183602216	ARPC5	0.000180367	-	chr1	183599772	183602216	ARPC5	6.35655e-42
chr1	183602216	183602289	ARPC5	4.39e-07	-	chr1	183602216	183602289	ARPC5	1.10828e-08
chr1	183604651	183604817	ARPC5	0.000236872	-	chr1	183604651	183604817	ARPC5	1.04919e-06
chr1	183604861	183604892	ARPC5	0.000161275	-	chr1	183604861	183604892	ARPC5	8.34149e-05
chr1	185275632	185275757	IVNS1ABP	1.05e-12	-	chr1	185275632	185275757	IVNS1ABP	0.000179848
chr1	193116996	193117095	CDC73	0.000395021	+	chr1	193116996	193117095	CDC73	0.000187815
chr1	198247090	198247199	NEK7	9.09e-05	+	chr1	198247090	198247199	NEK7	3.17175e-06
chr1	198248083	198248191	NEK7	5.65e-06	+	chr1	198248083	198248191	NEK7	5.34821e-07
chr1	198262074	198262169	NEK7	6.14e-05	+	chr1	198262074	198262169	NEK7	2.36306e-07
chr1	198288879	198291550	NEK7	4.47e-07	+	chr1	198288879	198291550	NEK7	0.000238134
chr1	201824910	201825062	IPO9	0.00014275	+	chr1	201824910	201825062	IPO9	4.2477e-05
chr1	201845501	201853422	IPO9	1.83e-31	+	chr1	201845501	201853422	IPO9	7.05047e-30
chr1	203830841	203831323	SNRPE	3.25e-05	+	chr1	203830841	203831323	SNRPE	0.000253069
chr1	203831350	203832790	SNRPE	0.000315589	+	chr1	203831350	203832790	SNRPE	6.17845e-13
chr1	204372514	204375441	PPP1R15B	0.000100279	-	chr1	204372514	204375441	PPP1R15B	1.3721e-05
chr1	204378619	204380919	PPP1R15B	3.96e-05	-	chr1	204378619	204380919	PPP1R15B	9.36323e-05
chr1	205688804	205689628	NUCKS1	4.78e-06	-	chr1	205688804	205689628	NUCKS1	1.05308e-05
chr1	207941168	207943385	CD46	8.81e-09	+	chr1	207941168	207943385	CD46	7.78757e-06
chr1	207968569	207968851	CD46	9.62e-06	+	chr1	207968569	207968851	CD46	5.04967e-05
chr1	210024548	210030910	DIEXF	1.05e-05	+	chr1	210024548	210030910	DIEXF	6.81958e-10
chr1	211474802	211477352	RCOR3	0.000153183	+	chr1	211474802	211477352	RCOR3	0.00057411
chr1	211487361	211487929	RCOR3	6.92e-05	+	chr1	211487361	211487929	RCOR3	0.000203659
chr1	211487933	211489727	RCOR3	0.000116693	+	chr1	211487933	211489727	RCOR3	4.12131e-05
chr1	213168070	213168270	ANGEL2	0.000330919	-	chr1	213168070	213168270	ANGEL2	1.81527e-05
chr1	213168270	213168303	ANGEL2	0.000273331	-	chr1	213168270	213168303	ANGEL2	6.94054e-06
chr1	213168303	213168334	ANGEL2	8.06e-07	-	chr1	213168303	213168334	ANGEL2	4.30864e-05
chr1	224564879	224566770	CNIH4	0.000420881	+	chr1	224564879	224566770	CNIH4	1.64482e-07
chr1	225600155	225600347	LBR	5e-05	-	chr1	225600155	225600347	LBR	4.14222e-06
chr1	225605882	225606964	LBR	2.05e-05	-	chr1	225605882	225606964	LBR	5.99944e-05
chr1	225674536	225677501	ENAH	6.76e-06	-	chr1	225674536	225677501	ENAH	0.00021537
chr1	225683181	225684786	ENAH	1.35e-06	-	chr1	225683181	225684786	ENAH	9.40787e-06
chr1	225704897	225705008	ENAH	3.7e-05	-	chr1	225704897	225705008	ENAH	2.24293e-05
chr1	225965636	225965714	SRP9	9.18e-05	+	chr1	225965636	225965714	SRP9	0.000310562
chr1	225965714	225971001	SRP9	3.39e-05	+	chr1	225965714	225971001	SRP9	3.98197e-06
chr1	225971001	225971070	SRP9	0.000155829	+	chr1	225971001	225971070	SRP9	1.53487e-05
chr1	225971070	225974563	SRP9	1.29e-09	+	chr1	225971070	225974563	SRP9	1.40717e-13
chr1	225974563	225974687	SRP9	1.25e-05	+	chr1	225974563	225974687	SRP9	0.000121785
chr1	226259224	226259700	H3F3A	0.000399382	+	chr1	226259224	226259700	H3F3A	1.9981e-44
chr1	226332379	226334522	ACBD3	4.08e-08	-	chr1	226332379	226334522	ACBD3	0.000280735
chr1	227843529	227850162	ZNF678	1.31e-19	+	chr1	227843529	227850162	ZNF678	1.50078e-09
chr1	227864879	227865144	ZNF678	1.78e-20	+	chr1	227864879	227865144	ZNF678	1.03875e-06
chr1	229652328	229653543	ABCB10	1.3e-08	-	chr1	229652328	229653543	ABCB10	0.000112638
chr1	229677983	229678118	ABCB10	0.000365505	-	chr1	229677983	229678118	ABCB10	0.000196538
chr1	229683245	229683448	ABCB10	6.68e-08	-	chr1	229683245	229683448	ABCB10	4.61219e-10
chr1	229684980	229685181	ABCB10	1.14e-09	-	chr1	229684980	229685181	ABCB10	4.34969e-09
chr1	229734940	229737941	TAF5L	8.03e-27	-	chr1	229734940	229737941	TAF5L	4.9886e-18
chr1	231499496	231501885	EGLN1	9.2e-08	-	chr1	231499496	231501885	EGLN1	0.000721583
chr1	233114497	233119628	NTPCR	7.6e-06	+	chr1	233114497	233119628	NTPCR	1.48301e-25
chr1	234509446	234509586	COA6	3.78e-10	+	chr1	234509446	234509586	COA6	4.20008e-05
chr1	234542126	234543701	TARBP1	3.25e-41	-	chr1	234542126	234543701	TARBP1	3.39264e-05
chr1	234553829	234553979	TARBP1	7.08e-11	-	chr1	234553829	234553979	TARBP1	0.000852562
chr1	235272650	235275339	TOMM20	3.88e-07	-	chr1	235272650	235275339	TOMM20	1.63957e-06
chr1	235275423	235277082	TOMM20	0.000341562	-	chr1	235275423	235277082	TOMM20	1.12173e-17
chr1	235285640	235285687	TOMM20	3.32e-06	-	chr1	235285640	235285687	TOMM20	7.42872e-12
chr1	235285687	235291909	TOMM20	8.62e-09	-	chr1	235285687	235291909	TOMM20	8.87306e-33
chr1	235291909	235292251	TOMM20	6.65e-08	-	chr1	235291909	235292251	TOMM20	2.96487e-06
chr1	243288194	243288465	CEP170	4.71e-16	-	chr1	243288194	243288465	CEP170	0.000221975
chr1	245286293	245290466	EFCAB2	8.2e-07	+	chr1	245286293	245290466	EFCAB2	6.58365e-12
chr1	247002403	247004263	AHCTF1	2.38e-05	-	chr1	247002403	247004263	AHCTF1	7.77044e-05
chr10	1063642	1065876	GTPBP4	2.58e-11	+	chr10	1063642	1065876	GTPBP4	1.88957e-15
chr10	1089938	1090111	IDI1	2.24e-12	-	chr10	1089938	1090111	IDI1	2.5302e-05
chr10	3171198	3172010	PFKP	6.8e-05	+	chr10	3171198	3172010	PFKP	8.60854e-18
chr10	3189929	3190178	PITRM1	0.000171487	-	chr10	3189929	3190178	PITRM1	8.19666e-05
chr10	3190483	3191591	PITRM1	1.49e-07	-	chr10	3190483	3191591	PITRM1	4.51536e-06
chr10	5488573	5488821	NET1	3.03e-18	+	chr10	5488573	5488821	NET1	8.67141e-08
chr10	5488821	5493792	NET1	2.88e-09	+	chr10	5488821	5493792	NET1	3.88156e-06
chr10	6157835	6158843	RBM17	8.4e-22	+	chr10	6157835	6158843	RBM17	0.000383274
chr10	11376357	11378666	CELF2	5.21e-41	+	chr10	11376357	11378666	CELF2	4.01322e-25
chr10	17256237	17257194	VIM-AS1	0.000438928	-	chr10	17256237	17257194	VIM-AS1	8.18556e-06
chr10	27059274	27060003	ABI1	2.54e-21	-	chr10	27059274	27060003	ABI1	4.42857e-08
chr10	27060003	27060018	ABI1	5.1e-21	-	chr10	27060003	27060018	ABI1	7.00287e-06
chr10	27060018	27065993	ABI1	1.72e-18	-	chr10	27060018	27065993	ABI1	9.38757e-05
chr10	27443752	27444298	MASTL	4e-27	+	chr10	27443752	27444298	MASTL	2.98725e-08
chr10	32307243	32307315	KIF5B	6.22e-07	-	chr10	32307243	32307315	KIF5B	1.29584e-07
chr10	32307429	32307490	KIF5B	0.000134964	-	chr10	32307429	32307490	KIF5B	9.94317e-10
chr10	43881064	43881469	HNRNPF	7.8e-07	-	chr10	43881064	43881469	HNRNPF	6.21588e-05
chr10	43892038	43892265	HNRNPF	5.4e-06	-	chr10	43892038	43892265	HNRNPF	1.83285e-13
chr10	60094734	60094985	UBE2D1	5.43e-11	+	chr10	60094734	60094985	UBE2D1	7.539e-09
chr10	60121254	60121286	UBE2D1	1.52e-05	+	chr10	60121254	60121286	UBE2D1	3.78433e-05
chr10	60121286	60123368	UBE2D1	2.44e-06	+	chr10	60121286	60123368	UBE2D1	0.000841183
chr10	60128803	60129355	UBE2D1	1.19e-06	+	chr10	60128803	60129355	UBE2D1	0.000200915
chr10	62539960	62544462	CDK1	4.77e-05	+	chr10	62539960	62544462	CDK1	9.13845e-06
chr10	62551811	62551905	CDK1	3.58e-07	+	chr10	62551811	62551905	CDK1	3.30077e-06
chr10	69676021	69678143	SIRT1	7.28e-06	+	chr10	69676021	69678143	SIRT1	0.000127829
chr10	70101066	70101341	HNRNPH3	1.47e-05	+	chr10	70101066	70101341	HNRNPH3	4.95157e-05
chr10	70716068	70719561	DDX21	0.00036684	+	chr10	70716068	70719561	DDX21	0.000478741
chr10	70847873	70847992	SRGN	0.000226819	+	chr10	70847873	70847992	SRGN	1.17037e-13
chr10	70847992	70856839	SRGN	6.52e-05	+	chr10	70847992	70856839	SRGN	6.34646e-32
chr10	70856839	70856987	SRGN	5.67e-07	+	chr10	70856839	70856987	SRGN	2.79429e-09
chr10	70856987	70863626	SRGN	3.68e-07	+	chr10	70856987	70863626	SRGN	2.50974e-09
chr10	70864297	70864567	SRGN	0.000355036	+	chr10	70864297	70864567	SRGN	0.000224178
chr10	71964671	71966019	PPA1	8.87e-06	-	chr10	71964671	71966019	PPA1	1.00136e-06
chr10	71964671	71966019	PPA1	8.87e-06	-	chr10	71964671	71966019	PPA1	3.46963e-30
chr10	71969441	71973218	PPA1	4.28e-09	-	chr10	71969441	71973218	PPA1	1.40255e-06
chr10	71973345	71974255	PPA1	0.000388566	-	chr10	71973345	71974255	PPA1	3.31676e-05
chr10	71993093	71993160	PPA1	0.00025541	-	chr10	71993093	71993160	PPA1	4.00335e-05
chr10	74033682	74033776	DDIT4	4.84e-05	+	chr10	74033682	74033776	DDIT4	5.82125e-11
chr10	74033776	74033818	DDIT4	0.000359395	+	chr10	74033776	74033818	DDIT4	4.73554e-06
chr10	74094375	74095314	DNAJB12	0.000117643	-	chr10	74094375	74095314	DNAJB12	3.28833e-08
chr10	75197955	75198178	PPP3CB	3.35e-05	-	chr10	75197955	75198178	PPP3CB	3.47019e-06
chr10	79793517	79793601	RPS24	2.29e-44	+	chr10	79793517	79793601	RPS24	4.00176e-76
chr10	79793601	79793620	RPS24	2.84e-106	+	chr10	79793601	79793620	RPS24	1.09921e-195
chr10	79793620	79793622	RPS24	3.81e-102	+	chr10	79793620	79793622	RPS24	5.48076e-203
chr10	79793622	79793631	RPS24	1.63e-106	+	chr10	79793622	79793631	RPS24	1.55763e-223
chr10	79793631	79793635	RPS24	2.02e-61	+	chr10	79793631	79793635	RPS24	8.57809e-142
chr10	79793640	79793643	RPS24	1.48e-07	+	chr10	79793640	79793643	RPS24	5.58404e-12
chr10	79797062	79799961	RPS24	1.93e-52	+	chr10	79797062	79799961	RPS24	2.99227e-07
chr10	79799355	79799958	RPS24	0.000467104	+	chr10	79799355	79799958	RPS24	4.19787e-53
chr10	79799961	79799983	RPS24	4.93e-52	+	chr10	79799961	79799983	RPS24	1.57825e-09
chr10	79799983	79800372	RPS24	1.33e-52	+	chr10	79799983	79800372	RPS24	1.39157e-05
chr10	79800455	79800471	RPS24	3.27e-07	+	chr10	79800455	79800471	RPS24	6.10078e-06
chr10	79808738	79808983	RPS24	0.000418681	+	chr10	79808738	79808983	RPS24	5.77266e-12
chr10	79814288	79814434	RPS24	1.39e-12	+	chr10	79814288	79814434	RPS24	5.26894e-16
chr10	79814434	79814689	RPS24	2.52e-23	+	chr10	79814434	79814689	RPS24	1.37628e-17
chr10	79814689	79816570	RPS24	4.7e-21	+	chr10	79814689	79816570	RPS24	1.76921e-13
chr10	85899195	85899349	GHITM	2.5e-06	+	chr10	85899195	85899349	GHITM	0.000874238
chr10	85899349	85901217	GHITM	1.35e-07	+	chr10	85899349	85901217	GHITM	3.86416e-06
chr10	88195012	88196766	WAPAL	8.13e-05	-	chr10	88195012	88196766	WAPAL	0.00023128
chr10	89512873	89514002	ATAD1	3.96e-07	-	chr10	89512873	89514002	ATAD1	3.31324e-09
chr10	89536077	89536184	ATAD1	8.76e-07	-	chr10	89536077	89536184	ATAD1	1.99231e-06
chr10	89544226	89544308	ATAD1	1.79e-05	-	chr10	89544226	89544308	ATAD1	4.9194e-07
chr10	89544308	89544427	ATAD1	9.2e-05	-	chr10	89544308	89544427	ATAD1	0.000283838
chr10	93788887	93790082	BTAF1	0.000267557	+	chr10	93788887	93790082	BTAF1	0.00010304
chr10	95660508	95662490	SLC35G1	8.54e-17	+	chr10	95660508	95662490	SLC35G1	9.4442e-09
chr10	95667784	95669582	SLC35G1	2.48e-08	+	chr10	95667784	95669582	SLC35G1	2.89055e-06
chr10	98287046	98287169	TM9SF3	0.000309357	-	chr10	98287046	98287169	TM9SF3	2.02446e-05
chr10	98290296	98290365	TM9SF3	4.35e-09	-	chr10	98290296	98290365	TM9SF3	4.02661e-06
chr10	98290365	98292807	TM9SF3	2.66e-06	-	chr10	98290365	98292807	TM9SF3	9.25606e-09
chr10	98292807	98292947	TM9SF3	8.92e-05	-	chr10	98292807	98292947	TM9SF3	0.000556538
chr10	99185916	99186049	PGAM1	2.29e-08	+	chr10	99185916	99186049	PGAM1	2.60121e-10
chr10	99186049	99186203	PGAM1	4.69e-05	+	chr10	99186049	99186203	PGAM1	0.000519417
chr10	99236720	99237103	MMS19	2.69e-08	-	chr10	99236720	99237103	MMS19	5.24712e-05
chr10	100188912	100189329	HPS1	2.74e-16	-	chr10	100188912	100189329	HPS1	1.06564e-14
chr10	100193696	100193739	HPS1	6.3e-05	-	chr10	100193696	100193739	HPS1	1.72082e-05
chr10	100202144	100202714	HPS1	1.78e-07	-	chr10	100202144	100202714	HPS1	1.16614e-08
chr10	102738768	102738954	MRPL43	5.11e-05	-	chr10	102738768	102738954	MRPL43	0.000423636
chr10	105062552	105062883	PCGF6	8.99e-09	-	chr10	105062552	105062883	PCGF6	1.97582e-06
chr10	112679415	112723882	SHOC2	0.000334346	+	chr10	112679415	112723882	SHOC2	0.00014028
chr10	112771367	112771428	SHOC2	0.000179225	+	chr10	112771367	112771428	SHOC2	1.49816e-05
chr10	114193298	114193328	ZDHHC6	4.51e-05	-	chr10	114193298	114193328	ZDHHC6	0.000314823
chr10	114208639	114209417	VTI1A	8.9e-06	+	chr10	114208639	114209417	VTI1A	1.36398e-06
chr10	114575048	114578503	VTI1A	3.19e-07	+	chr10	114575048	114578503	VTI1A	1.25355e-06
chr10	116698144	116698298	TRUB1	1e-05	+	chr10	116698144	116698298	TRUB1	0.000514796
chr10	116734881	116737430	TRUB1	8.59e-07	+	chr10	116734881	116737430	TRUB1	0.00026811
chr10	119765349	119768508	RAB11FIP2	6.11e-06	-	chr10	119765349	119768508	RAB11FIP2	6.67482e-08
chr10	120789937	120791045	NANOS1	1.99e-10	+	chr10	120789937	120791045	NANOS1	0.000307497
chr10	120791045	120793854	NANOS1	1.82e-08	+	chr10	120791045	120793854	NANOS1	8.134e-05
chr10	120934104	120936532	PRDX3	3.29e-07	-	chr10	120934104	120936532	PRDX3	2.43615e-07
chr10	120936532	120936551	PRDX3	3.8e-10	-	chr10	120936532	120936551	PRDX3	0.00029572
chr10	120936665	120938266	PRDX3	9.18e-09	-	chr10	120936665	120938266	PRDX3	7.64393e-10
chr10	120938266	120938345	PRDX3	1.14e-08	-	chr10	120938266	120938345	PRDX3	2.16332e-07
chr10	121336287	121336358	TIAL1	1.63e-07	-	chr10	121336287	121336358	TIAL1	4.9307e-05
chr10	124713896	124714084	PSTK	5.82e-08	+	chr10	124713896	124714084	PSTK	3.93661e-07
chr10	124914433	124914628	BUB3	0.00014737	+	chr10	124914433	124914628	BUB3	9.25607e-08
chr10	127524672	127525122	BCCIP	2.97e-19	+	chr10	127524672	127525122	BCCIP	1.3376e-05
chr10	127529899	127541693	BCCIP	0.000136709	+	chr10	127529899	127541693	BCCIP	7.2611e-07
chr10	133770059	133773331	PPP2R2D	2.48e-07	+	chr10	133770059	133773331	PPP2R2D	2.21107e-05
chr11	207510	208529	RIC8A	3.5e-05	+	chr11	207510	208529	RIC8A	4.18695e-12
chr11	833026	836062	CD151	0.000443228	+	chr11	833026	836062	CD151	8.67539e-05
chr11	1974085	1993788	MRPL23	3.85e-06	+	chr11	1974085	1993788	MRPL23	1.31607e-05
chr11	1976947	1977011	MRPL23	0.000414959	+	chr11	1976947	1977011	MRPL23	0.000698899
chr11	1993788	1993988	MRPL23	4.2e-16	+	chr11	1993788	1993988	MRPL23	4.56172e-07
chr11	2005667	2005752	MRPL23	3.97e-11	+	chr11	2005667	2005752	MRPL23	9.25422e-05
chr11	6616304	6621149	RRP8	2.09e-17	-	chr11	6616304	6621149	RRP8	7.21483e-12
chr11	9309353	9309620	TMEM41B	1.2e-10	-	chr11	9309353	9309620	TMEM41B	5.30705e-06
chr11	9445332	9445423	IPO7	0.00013939	+	chr11	9445332	9445423	IPO7	5.20292e-08
chr11	9445423	9446460	IPO7	0.000201561	+	chr11	9445423	9446460	IPO7	1.59877e-16
chr11	9450577	9450743	IPO7	0.000136182	+	chr11	9450577	9450743	IPO7	2.40834e-09
chr11	9452421	9452550	IPO7	0.000332685	+	chr11	9452421	9452550	IPO7	6.14259e-06
chr11	9455116	9455183	IPO7	0.000200106	+	chr11	9455116	9455183	IPO7	1.28268e-10
chr11	9455183	9455267	IPO7	1.49e-05	+	chr11	9455183	9455267	IPO7	1.60546e-09
chr11	9455267	9455393	IPO7	1.49e-05	+	chr11	9455267	9455393	IPO7	3.69024e-10
chr11	9466643	9469673	IPO7	3.98e-11	+	chr11	9466643	9469673	IPO7	1.40917e-06
chr11	16766231	16769643	C11orf58	9.2e-08	+	chr11	16766231	16769643	C11orf58	5.5423e-12
chr11	16769704	16774331	C11orf58	0.000269667	+	chr11	16769704	16774331	C11orf58	6.67791e-06
chr11	16774441	16776417	C11orf58	1.28e-05	+	chr11	16774441	16776417	C11orf58	1.69556e-05
chr11	16776417	16776453	C11orf58	5.58e-06	+	chr11	16776417	16776453	C11orf58	0.000423665
chr11	16776453	16776614	C11orf58	0.000164461	+	chr11	16776453	16776614	C11orf58	0.000818138
chr11	17312786	17312912	NUCB2	7.96e-20	+	chr11	17312786	17312912	NUCB2	1.90005e-18
chr11	17312912	17316870	NUCB2	3.45e-09	+	chr11	17312912	17316870	NUCB2	4.18105e-06
chr11	17332466	17332474	NUCB2	2.32e-05	+	chr11	17332466	17332474	NUCB2	0.000867818
chr11	18343841	18344093	GTF2H1	4.08e-07	+	chr11	18343841	18344093	GTF2H1	1.59714e-05
chr11	18416109	18416132	LDHA	3.8e-07	+	chr11	18416109	18416132	LDHA	1.98253e-33
chr11	18416132	18416158	LDHA	1.2e-05	+	chr11	18416132	18416158	LDHA	3.58786e-24
chr11	18416158	18416183	LDHA	4.72e-07	+	chr11	18416158	18416183	LDHA	1.71712e-23
chr11	18416183	18418365	LDHA	1.07e-07	+	chr11	18416183	18418365	LDHA	2.64105e-33
chr11	18553223	18553244	UEVLD	0.000427113	-	chr11	18553223	18553244	UEVLD	8.42511e-05
chr11	18553244	18553325	UEVLD	1.02e-07	-	chr11	18553244	18553325	UEVLD	1.58086e-05
chr11	18627947	18631501	SPTY2D1	1.56e-05	-	chr11	18627947	18631501	SPTY2D1	0.000379788
chr11	32409329	32410224	WT1	4.59e-05	-	chr11	32409329	32410224	WT1	3.60671e-06
chr11	32474807	32475724	WT1-AS	1.3e-05	+	chr11	32474807	32475724	WT1-AS	1.06011e-06
chr11	32608557	32608591	EIF3M	0.000480183	+	chr11	32608557	32608591	EIF3M	1.20179e-07
chr11	32615643	32616459	EIF3M	6.2e-05	+	chr11	32615643	32616459	EIF3M	9.60586e-47
chr11	33163153	33163212	CSTF3	0.000453854	-	chr11	33163153	33163212	CSTF3	9.72793e-05
chr11	33766230	33767482	FBXO3	2.03e-09	-	chr11	33766230	33767482	FBXO3	2.12773e-05
chr11	33891533	33903369	LMO2	3.66e-08	-	chr11	33891533	33903369	LMO2	0.000421873
chr11	33903369	33903433	LMO2	4.43e-31	-	chr11	33903369	33903433	LMO2	2.97062e-17
chr11	33903433	33913341	LMO2	2.37e-14	-	chr11	33903433	33913341	LMO2	2.82308e-05
chr11	33913341	33913836	LMO2	1.59e-76	-	chr11	33913341	33913836	LMO2	1.6291e-25
chr11	34073297	34073418	CAPRIN1	1.35e-06	+	chr11	34073297	34073418	CAPRIN1	2.23348e-16
chr11	34073418	34073967	CAPRIN1	1.04e-05	+	chr11	34073418	34073967	CAPRIN1	1.12204e-14
chr11	34903916	34904222	APIP	1.02e-07	-	chr11	34903916	34904222	APIP	1.89386e-10
chr11	43469133	43469551	TTC17	2.06e-06	+	chr11	43469133	43469551	TTC17	4.84782e-18
chr11	46369137	46369370	DGKZ	5.97e-06	+	chr11	46369137	46369370	DGKZ	1.78743e-05
chr11	46694792	46695874	ATG13	0.000323594	+	chr11	46694792	46695874	ATG13	3.55916e-07
chr11	47447802	47447806	PSMC3	1.33e-08	-	chr11	47447802	47447806	PSMC3	2.11439e-05
chr11	47447806	47447809	PSMC3	8.1e-08	-	chr11	47447806	47447809	PSMC3	9.13156e-06
chr11	47447809	47447810	PSMC3	4.11e-08	-	chr11	47447809	47447810	PSMC3	2.44311e-05
chr11	47447810	47447817	PSMC3	8.76e-08	-	chr11	47447810	47447817	PSMC3	3.14486e-06
chr11	47447817	47447988	PSMC3	1.97e-14	-	chr11	47447817	47447988	PSMC3	1.96114e-06
chr11	58910331	58910419	FAM111A	1.94e-19	+	chr11	58910331	58910419	FAM111A	0.000685308
chr11	58910419	58910442	FAM111A	4.73e-16	+	chr11	58910419	58910442	FAM111A	6.82886e-05
chr11	58910442	58910555	FAM111A	7.9e-12	+	chr11	58910442	58910555	FAM111A	1.08617e-06
chr11	58910555	58910777	FAM111A	4.83e-53	+	chr11	58910555	58910777	FAM111A	0.000224993
chr11	58910777	58910969	FAM111A	2.14e-21	+	chr11	58910777	58910969	FAM111A	6.44479e-05
chr11	58911020	58911170	FAM111A	1.12e-08	+	chr11	58911020	58911170	FAM111A	2.23337e-08
chr11	58911170	58912251	FAM111A	1.49e-70	+	chr11	58911170	58912251	FAM111A	8.32283e-27
chr11	58912535	58913299	FAM111A	0.000455442	+	chr11	58912535	58913299	FAM111A	9.76002e-13
chr11	58919691	58922507	FAM111A	2.36e-53	+	chr11	58919691	58922507	FAM111A	6.67605e-26
chr11	61183256	61183576	CPSF7	9.06e-10	-	chr11	61183256	61183576	CPSF7	3.48577e-05
chr11	61541442	61541628	MYRF	5.66e-06	+	chr11	61541442	61541628	MYRF	9.44878e-05
chr11	61731935	61732987	BEST1	2.9e-09	+	chr11	61731935	61732987	BEST1	3.12018e-11
chr11	62201018	62201363	AHNAK	5.74e-05	-	chr11	62201018	62201363	AHNAK	1.99953e-06
chr11	62389456	62389618	B3GAT3	5.23e-05	-	chr11	62389456	62389618	B3GAT3	0.00082049
chr11	62572964	62573346	NXF1	7.67e-13	-	chr11	62572964	62573346	NXF1	0.000130872
chr11	62619519	62619723	SNHG1	2.44e-11	-	chr11	62619519	62619723	SNHG1	1.63607e-10
chr11	62619723	62619729	SNHG1	4.3e-07	-	chr11	62619723	62619729	SNHG1	5.43944e-08
chr11	62619729	62619747	SNHG1	1.66e-08	-	chr11	62619729	62619747	SNHG1	7.45894e-08
chr11	62619747	62619761	SNHG1	6.58e-06	-	chr11	62619747	62619761	SNHG1	2.48988e-05
chr11	62619768	62619908	SNHG1	3.85e-09	-	chr11	62619768	62619908	SNHG1	5.02887e-05
chr11	62620153	62620282	SNHG1	1.32e-08	-	chr11	62620153	62620282	SNHG1	2.58172e-09
chr11	62620311	62620546	SNHG1	5.47e-13	-	chr11	62620311	62620546	SNHG1	1.91141e-08
chr11	62620381	62620465	SNHG1	5.58e-07	-	chr11	62620381	62620465	SNHG1	5.80273e-10
chr11	62620465	62620507	SNHG1	3.66e-05	-	chr11	62620465	62620507	SNHG1	3.15618e-06
chr11	62620507	62620542	SNHG1	4.84e-07	-	chr11	62620507	62620542	SNHG1	2.48915e-06
chr11	62620587	62620796	SNHG1	7.35e-06	-	chr11	62620587	62620796	SNHG1	4.24593e-16
chr11	62620587	62621023	SNHG1	1.43e-11	-	chr11	62620587	62621023	SNHG1	6.49985e-06
chr11	62620796	62620825	SNHG1	0.000267537	-	chr11	62620796	62620825	SNHG1	0.000978906
chr11	62620825	62620867	SNHG1	1.28e-07	-	chr11	62620825	62620867	SNHG1	0.000759193
chr11	62620867	62621018	SNHG1	1.52e-09	-	chr11	62620867	62621018	SNHG1	1.59788e-06
chr11	62621062	62621272	SNHG1	2.25e-12	-	chr11	62621062	62621272	SNHG1	1.06595e-07
chr11	62621134	62621168	SNHG1	4.24e-06	-	chr11	62621134	62621168	SNHG1	5.63613e-05
chr11	62621168	62621204	SNHG1	1.1e-07	-	chr11	62621168	62621204	SNHG1	0.000335839
chr11	62621305	62621489	SNHG1	7.43e-14	-	chr11	62621305	62621489	SNHG1	4.38178e-08
chr11	62621321	62621375	SNHG1	6.87e-09	-	chr11	62621321	62621375	SNHG1	8.24208e-14
chr11	62621375	62621440	SNHG1	2.47e-17	-	chr11	62621375	62621440	SNHG1	3.20954e-14
chr11	62621440	62621489	SNHG1	5.35e-08	-	chr11	62621440	62621489	SNHG1	1.93704e-22
chr11	62621536	62621990	SNHG1	4.63e-11	-	chr11	62621536	62621990	SNHG1	0.000153333
chr11	62621536	62621551	SNHG1	9.49e-06	-	chr11	62621536	62621551	SNHG1	7.2551e-08
chr11	62621551	62621632	SNHG1	6.07e-12	-	chr11	62621551	62621632	SNHG1	4.44211e-07
chr11	62621814	62621839	SNHG1	3.34e-11	-	chr11	62621814	62621839	SNHG1	0.00049726
chr11	62621839	62621913	SNHG1	6.33e-14	-	chr11	62621839	62621913	SNHG1	0.000493918
chr11	62621913	62621990	SNHG1	2.24e-07	-	chr11	62621913	62621990	SNHG1	1.80458e-11
chr11	62622023	62622359	SNHG1	4.9e-09	-	chr11	62622023	62622359	SNHG1	4.22696e-10
chr11	62622359	62622410	SNHG1	1.79e-15	-	chr11	62622359	62622410	SNHG1	4.63906e-07
chr11	62622410	62622604	SNHG1	9.26e-23	-	chr11	62622410	62622604	SNHG1	1.38044e-08
chr11	62622483	62622555	SNHG1	6.01e-12	-	chr11	62622483	62622555	SNHG1	0.00022207
chr11	62622604	62622646	SNHG1	2.45e-19	-	chr11	62622604	62622646	SNHG1	0.000188556
chr11	62622688	62622708	SNHG1	7.78e-09	-	chr11	62622688	62622708	SNHG1	5.14624e-11
chr11	62622688	62622895	SNHG1	2.33e-24	-	chr11	62622688	62622895	SNHG1	0.000656135
chr11	62622708	62622763	SNHG1	1.76e-06	-	chr11	62622708	62622763	SNHG1	3.28138e-10
chr11	62622763	62622838	SNHG1	2.71e-12	-	chr11	62622763	62622838	SNHG1	4.31165e-08
chr11	62622838	62622895	SNHG1	2.02e-10	-	chr11	62622838	62622895	SNHG1	1.68569e-06
chr11	62622960	62623039	SNHG1	5.32e-15	-	chr11	62622960	62623039	SNHG1	1.5048e-05
chr11	62623102	62623218	SNHG1	8.09e-14	-	chr11	62623102	62623218	SNHG1	3.61865e-06
chr11	62623218	62623230	SNHG1	4.35e-07	-	chr11	62623218	62623230	SNHG1	0.000291071
chr11	62623230	62623284	SNHG1	1.42e-11	-	chr11	62623230	62623284	SNHG1	1.39695e-06
chr11	62623284	62623336	SNHG1	5.55e-10	-	chr11	62623284	62623336	SNHG1	1.57007e-05
chr11	64538935	64539079	SF1	1.18e-16	-	chr11	64538935	64539079	SF1	4.33747e-07
chr11	64540494	64540901	SF1	4.57e-08	-	chr11	64540494	64540901	SF1	5.7044e-07
chr11	64543517	64543969	SF1	1.27e-09	-	chr11	64543517	64543969	SF1	9.77671e-16
chr11	65190854	65191097	NEAT1	0.00030057	+	chr11	65190854	65191097	NEAT1	1.06598e-06
chr11	65192232	65211928	NEAT1	5.19e-08	+	chr11	65192232	65211928	NEAT1	0.000906233
chr11	65358859	65359106	EHBP1L1	6.03e-08	+	chr11	65358859	65359106	EHBP1L1	2.14846e-10
chr11	65359106	65359270	EHBP1L1	0.000117001	+	chr11	65359106	65359270	EHBP1L1	8.75305e-09
chr11	65769984	65770041	BANF1	0.000427113	+	chr11	65769984	65770041	BANF1	2.93845e-05
chr11	65770041	65770705	BANF1	0.000166781	+	chr11	65770041	65770705	BANF1	2.83358e-06
chr11	66288552	66288937	ZDHHC24	5.48e-07	-	chr11	66288552	66288937	ZDHHC24	0.000429965
chr11	67048254	67048563	ADRBK1	4.56e-05	+	chr11	67048254	67048563	ADRBK1	5.40201e-09
chr11	67169286	67169342	PPP1CA	0.000259547	-	chr11	67169286	67169342	PPP1CA	0.000257832
chr11	67374547	67374769	NDUFV1	8.26e-06	+	chr11	67374547	67374769	NDUFV1	3.17669e-07
chr11	67374836	67374967	NDUFV1	0.000193686	+	chr11	67374836	67374967	NDUFV1	7.68525e-07
chr11	67782929	67785996	ALDH3B1	1.9e-09	+	chr11	67782929	67785996	ALDH3B1	9.64012e-06
chr11	67925759	67926638	SUV420H1	4.19e-12	-	chr11	67925759	67926638	SUV420H1	1.31289e-13
chr11	67933415	67933873	SUV420H1	4.1e-14	-	chr11	67933415	67933873	SUV420H1	1.03948e-18
chr11	67933873	67934448	SUV420H1	8.07e-19	-	chr11	67933873	67934448	SUV420H1	5.31386e-25
chr11	71747021	71752004	NUMA1	3.05e-34	-	chr11	71747021	71752004	NUMA1	6.43779e-07
chr11	71747021	71780887	NUMA1	5.4e-17	-	chr11	71747021	71780887	NUMA1	2.84279e-08
chr11	71752004	71752132	NUMA1	1.07e-48	-	chr11	71752004	71752132	NUMA1	1.14211e-08
chr11	71760464	71760585	NUMA1	1.05e-09	-	chr11	71760464	71760585	NUMA1	9.33816e-11
chr11	71780887	71780957	NUMA1	2.99e-26	-	chr11	71780887	71780957	NUMA1	1.06506e-25
chr11	71780957	71781109	NUMA1	0.000246722	-	chr11	71780957	71781109	NUMA1	0.00012936
chr11	71780957	71791503	NUMA1	1.94e-12	-	chr11	71780957	71791503	NUMA1	3.32678e-08
chr11	71791365	71791435	NUMA1	1.99e-06	-	chr11	71791365	71791435	NUMA1	0.000376019
chr11	71791477	71791503	NUMA1	2.49e-09	-	chr11	71791477	71791503	NUMA1	0.000286091
chr11	71791503	71791509	NUMA1	1.21e-21	-	chr11	71791503	71791509	NUMA1	2.1736e-10
chr11	71791509	71791520	NUMA1	4.84e-22	-	chr11	71791509	71791520	NUMA1	9.28645e-11
chr11	71791520	71791524	NUMA1	2.13e-20	-	chr11	71791520	71791524	NUMA1	1.15224e-10
chr11	71791524	71791540	NUMA1	8.94e-19	-	chr11	71791524	71791540	NUMA1	3.52255e-10
chr11	71791540	71791561	NUMA1	9.78e-22	-	chr11	71791540	71791561	NUMA1	5.28107e-08
chr11	71796940	71797490	LAMTOR1	5.34e-23	-	chr11	71796940	71797490	LAMTOR1	4.67642e-05
chr11	73471703	73472062	RAB6A	0.000147925	-	chr11	73471703	73472062	RAB6A	0.000150138
chr11	74660391	74660444	SPCS2	7.55e-05	+	chr11	74660391	74660444	SPCS2	0.000550076
chr11	74676078	74676162	SPCS2	8.18e-05	+	chr11	74676078	74676162	SPCS2	3.38866e-05
chr11	74975225	74976481	ARRB1	2.93e-22	-	chr11	74975225	74976481	ARRB1	1.21531e-13
chr11	78147234	78147268	NARS2	9.36e-05	-	chr11	78147234	78147268	NARS2	0.000210003
chr11	82970138	82972358	CCDC90B	3.1e-05	-	chr11	82970138	82972358	CCDC90B	0.000183168
chr11	85371295	85371378	CREBZF	0.000157291	-	chr11	85371295	85371378	CREBZF	2.95883e-06
chr11	85371378	85371641	CREBZF	7.94e-08	-	chr11	85371378	85371641	CREBZF	7.39589e-06
chr11	85374903	85375148	CREBZF	8.88e-09	-	chr11	85374903	85375148	CREBZF	0.00027438
chr11	85375233	85375697	CREBZF	1.98e-08	-	chr11	85375233	85375697	CREBZF	0.000198161
chr11	85375700	85376146	CREBZF	4.85e-08	-	chr11	85375700	85376146	CREBZF	0.000145541
chr11	85687665	85687691	PICALM	3.99e-05	-	chr11	85687665	85687691	PICALM	2.00607e-05
chr11	88053978	88059253	CTSC	1.87e-06	-	chr11	88053978	88059253	CTSC	0.000115135
chr11	89934616	89935116	CHORDC1	9.85e-29	-	chr11	89934616	89935116	CHORDC1	1.78039e-05
chr11	89939978	89942646	CHORDC1	1.96e-09	-	chr11	89939978	89942646	CHORDC1	3.36597e-09
chr11	95502151	95503278	FAM76B	4.34e-12	-	chr11	95502151	95503278	FAM76B	4.75329e-06
chr11	95503278	95504689	FAM76B	4.19e-07	-	chr11	95503278	95504689	FAM76B	3.90044e-05
chr11	95521727	95522022	FAM76B	1.1e-05	-	chr11	95521727	95522022	FAM76B	7.52963e-11
chr11	95564707	95565854	CEP57	4.29e-10	+	chr11	95564707	95565854	CEP57	0.000371675
chr11	96113700	96116432	CCDC82	2.02e-06	-	chr11	96113700	96116432	CCDC82	0.000160772
chr11	102269586	102269622	TMEM123	1.67e-11	-	chr11	102269586	102269622	TMEM123	2.5034e-05
chr11	102269622	102272269	TMEM123	2.53e-08	-	chr11	102269622	102272269	TMEM123	7.60489e-17
chr11	102272423	102272646	TMEM123	1.64e-06	-	chr11	102272423	102272646	TMEM123	4.26744e-05
chr11	102272937	102319542	TMEM123	5.56e-05	-	chr11	102272937	102319542	TMEM123	5.94487e-05
chr11	105948384	105948620	AASDHPPT	0.000183197	+	chr11	105948384	105948620	AASDHPPT	2.46402e-07
chr11	111909967	111910121	DLAT	1.68e-07	+	chr11	111909967	111910121	DLAT	0.000405067
chr11	111914189	111914257	DLAT	1.49e-05	+	chr11	111914189	111914257	DLAT	1.91606e-05
chr11	111931898	111933129	DLAT	4.06e-05	+	chr11	111931898	111933129	DLAT	2.32033e-05
chr11	117030649	117030739	PAFAH1B2	0.000293526	+	chr11	117030649	117030739	PAFAH1B2	0.000476501
chr11	117080081	117089180	PCSK7	5.35e-09	-	chr11	117080081	117089180	PCSK7	0.000304104
chr11	118517049	118518490	PHLDB1	0.000113629	+	chr11	118517049	118518490	PHLDB1	9.56023e-08
chr11	118888071	118888143	RPS25	7.88e-11	-	chr11	118888071	118888143	RPS25	0.000174012
chr11	118888143	118888255	RPS25	3.41e-05	-	chr11	118888143	118888255	RPS25	5.23684e-43
chr11	118888255	118888407	RPS25	5.47e-05	-	chr11	118888255	118888407	RPS25	2.78776e-143
chr11	118888407	118888509	RPS25	0.000496056	-	chr11	118888407	118888509	RPS25	8.91854e-102
chr11	118888509	118888634	RPS25	5.94e-11	-	chr11	118888509	118888634	RPS25	1.14642e-94
chr11	118888634	118888667	RPS25	4.48e-09	-	chr11	118888634	118888667	RPS25	2.32214e-47
chr11	118888667	118888754	RPS25	9.42e-05	-	chr11	118888667	118888754	RPS25	1.01128e-32
chr11	118889040	118889376	RPS25	3.14e-16	-	chr11	118889040	118889376	RPS25	1.69203e-300
chr11	123995094	123995548	VWA5A	5.85e-06	+	chr11	123995094	123995548	VWA5A	4.30288e-05
chr11	129993506	129993674	APLP2	2.66e-07	+	chr11	129993506	129993674	APLP2	0.000482572
chr11	134094990	134095348	NCAPD3	2.17e-07	-	chr11	134094990	134095348	NCAPD3	9.91054e-09
chr11	134113745	134114831	VPS26B	3.95e-07	+	chr11	134113745	134114831	VPS26B	1.87793e-08
chr12	498584	498652	CCDC77	1.28e-07	+	chr12	498584	498652	CCDC77	6.01049e-05
chr12	1902334	1902673	CACNA2D4	8.82e-12	-	chr12	1902334	1902673	CACNA2D4	2.62772e-06
chr12	1904308	1904464	CACNA2D4	1.69e-11	-	chr12	1904308	1904464	CACNA2D4	5.24675e-08
chr12	1919443	1919506	CACNA2D4	3.58e-06	-	chr12	1919443	1919506	CACNA2D4	2.47716e-05
chr12	1919753	1920827	CACNA2D4	0.000188117	-	chr12	1919753	1920827	CACNA2D4	0.000244583
chr12	1920827	1920886	CACNA2D4	1.98e-07	-	chr12	1920827	1920886	CACNA2D4	7.1821e-14
chr12	1920889	1920893	CACNA2D4	5.52e-06	-	chr12	1920889	1920893	CACNA2D4	9.79286e-15
chr12	1920893	1920904	CACNA2D4	9.21e-09	-	chr12	1920893	1920904	CACNA2D4	1.54148e-18
chr12	1920904	1920906	CACNA2D4	2.34e-07	-	chr12	1920904	1920906	CACNA2D4	1.00775e-13
chr12	1920906	1920926	CACNA2D4	2.81e-07	-	chr12	1920906	1920926	CACNA2D4	3.98073e-12
chr12	1920927	1920936	CACNA2D4	0.000331536	-	chr12	1920927	1920936	CACNA2D4	4.51995e-05
chr12	1920936	1920957	CACNA2D4	0.000298143	-	chr12	1920936	1920957	CACNA2D4	0.000811314
chr12	1949904	1949985	CACNA2D4	6.51e-22	-	chr12	1949904	1949985	CACNA2D4	2.59439e-07
chr12	1949985	1953567	CACNA2D4	3.28e-07	-	chr12	1949985	1953567	CACNA2D4	1.47301e-07
chr12	1953567	1953590	CACNA2D4	1.86e-15	-	chr12	1953567	1953590	CACNA2D4	9.77031e-05
chr12	1953590	1953695	CACNA2D4	2.79e-25	-	chr12	1953590	1953695	CACNA2D4	1.93273e-05
chr12	1955759	1955855	CACNA2D4	1.5e-16	-	chr12	1955759	1955855	CACNA2D4	0.000164569
chr12	1963116	1963203	CACNA2D4	5.44e-26	-	chr12	1963116	1963203	CACNA2D4	0.000212236
chr12	1963203	1963210	CACNA2D4	1.14e-16	-	chr12	1963203	1963210	CACNA2D4	0.000225932
chr12	1965177	1965275	CACNA2D4	1.07e-30	-	chr12	1965177	1965275	CACNA2D4	6.81541e-05
chr12	1965349	1965395	CACNA2D4	4.91e-18	-	chr12	1965349	1965395	CACNA2D4	0.000139863
chr12	1965395	1967742	CACNA2D4	2.22e-12	-	chr12	1965395	1967742	CACNA2D4	6.41181e-07
chr12	1967742	1967810	CACNA2D4	4e-23	-	chr12	1967742	1967810	CACNA2D4	6.4252e-09
chr12	1967810	1969310	CACNA2D4	2.63e-08	-	chr12	1967810	1969310	CACNA2D4	3.2714e-10
chr12	1969310	1969372	CACNA2D4	9.29e-35	-	chr12	1969310	1969372	CACNA2D4	3.90866e-11
chr12	1969372	1984416	CACNA2D4	4.86e-11	-	chr12	1969372	1984416	CACNA2D4	0.00072835
chr12	1969372	1983769	CACNA2D4	6.56e-07	-	chr12	1969372	1983769	CACNA2D4	1.09823e-05
chr12	1983793	1983841	CACNA2D4	5.17e-22	-	chr12	1983793	1983841	CACNA2D4	4.298e-05
chr12	1983841	1984416	CACNA2D4	5.06e-12	-	chr12	1983841	1984416	CACNA2D4	0.000240671
chr12	1987480	1987555	CACNA2D4	2.04e-27	-	chr12	1987480	1987555	CACNA2D4	1.01341e-05
chr12	1987555	1988121	CACNA2D4	1.14e-11	-	chr12	1987555	1988121	CACNA2D4	2.57916e-05
chr12	1988121	1988202	CACNA2D4	2.65e-37	-	chr12	1988121	1988202	CACNA2D4	3.18518e-11
chr12	1988202	1988969	CACNA2D4	3.79e-18	-	chr12	1988202	1988969	CACNA2D4	3.55016e-07
chr12	1988969	1989047	CACNA2D4	1.15e-27	-	chr12	1988969	1989047	CACNA2D4	3.6345e-08
chr12	1989047	1992032	CACNA2D4	5e-09	-	chr12	1989047	1992032	CACNA2D4	6.1418e-09
chr12	1992032	1992152	CACNA2D4	8.28e-35	-	chr12	1992032	1992152	CACNA2D4	8.31116e-12
chr12	1992152	1992166	CACNA2D4	1.2e-22	-	chr12	1992152	1992166	CACNA2D4	9.94293e-08
chr12	1992166	1993408	CACNA2D4	2.25e-09	-	chr12	1992166	1993408	CACNA2D4	0.000332894
chr12	1993408	1993487	CACNA2D4	3.47e-19	-	chr12	1993408	1993487	CACNA2D4	7.5485e-07
chr12	1994045	1994047	CACNA2D4	3.46e-13	-	chr12	1994045	1994047	CACNA2D4	0.000672417
chr12	1994047	1994152	CACNA2D4	3.92e-09	-	chr12	1994047	1994152	CACNA2D4	5.88735e-06
chr12	1994152	1994242	CACNA2D4	3.03e-22	-	chr12	1994152	1994242	CACNA2D4	3.30692e-06
chr12	1994242	1995130	CACNA2D4	8.84e-09	-	chr12	1994242	1995130	CACNA2D4	0.000200758
chr12	1995165	1995205	CACNA2D4	9.37e-19	-	chr12	1995165	1995205	CACNA2D4	2.61943e-05
chr12	1995205	1995388	CACNA2D4	6.59e-12	-	chr12	1995205	1995388	CACNA2D4	0.00040918
chr12	1995539	1996174	CACNA2D4	1.03e-08	-	chr12	1995539	1996174	CACNA2D4	1.78458e-05
chr12	2016605	2016737	CACNA2D4	2.41e-34	-	chr12	2016605	2016737	CACNA2D4	7.49977e-09
chr12	2016737	2017040	CACNA2D4	6.56e-14	-	chr12	2016737	2017040	CACNA2D4	2.34623e-08
chr12	2017040	2017203	CACNA2D4	9.69e-50	-	chr12	2017040	2017203	CACNA2D4	3.09468e-08
chr12	2019071	2019131	CACNA2D4	2.59e-27	-	chr12	2019071	2019131	CACNA2D4	2.40915e-06
chr12	2019131	2022188	CACNA2D4	6.93e-14	-	chr12	2019131	2022188	CACNA2D4	3.04085e-09
chr12	2022188	2022305	CACNA2D4	1.34e-24	-	chr12	2022188	2022305	CACNA2D4	7.2451e-10
chr12	2022305	2024019	CACNA2D4	0.000247254	-	chr12	2022305	2024019	CACNA2D4	2.33054e-05
chr12	2024019	2024101	CACNA2D4	7.93e-14	-	chr12	2024019	2024101	CACNA2D4	0.000714439
chr12	2027412	2027639	CACNA2D4	4.73e-35	-	chr12	2027412	2027639	CACNA2D4	4.71782e-07
chr12	2027639	2027697	CACNA2D4	1.16e-20	-	chr12	2027639	2027697	CACNA2D4	8.63203e-05
chr12	2027697	2027712	CACNA2D4	4.22e-06	-	chr12	2027697	2027712	CACNA2D4	0.000345383
chr12	2027712	2027803	CACNA2D4	4.38e-10	-	chr12	2027712	2027803	CACNA2D4	6.75137e-05
chr12	2933418	2933642	ITFG2	0.000242208	+	chr12	2933418	2933642	ITFG2	3.28468e-05
chr12	2966417	2966453	ITFG2	0.000136596	+	chr12	2966417	2966453	ITFG2	1.48583e-05
chr12	2966453	2966644	ITFG2	1.47e-11	+	chr12	2966453	2966644	ITFG2	7.42985e-12
chr12	2966644	2966797	ITFG2	1.04e-07	+	chr12	2966644	2966797	ITFG2	1.25095e-05
chr12	2966848	2967177	ITFG2	7.32e-15	+	chr12	2966848	2967177	ITFG2	5.26674e-06
chr12	2967177	2967497	ITFG2	5.18e-29	+	chr12	2967177	2967497	ITFG2	0.000287507
chr12	6644027	6644157	GAPDH	1.03e-05	+	chr12	6644027	6644157	GAPDH	2.88701e-60
chr12	6644157	6644307	GAPDH	1.09e-11	+	chr12	6644157	6644307	GAPDH	1.8154e-20
chr12	6644467	6644635	GAPDH	2.08e-16	+	chr12	6644467	6644635	GAPDH	6.05269e-19
chr12	6645983	6646085	GAPDH	7.87e-12	+	chr12	6645983	6646085	GAPDH	5.61612e-24
chr12	6923466	6923629	CD4	3.15e-06	+	chr12	6923466	6923629	CD4	2.53001e-07
chr12	6923629	6923924	CD4	0.000212836	+	chr12	6923629	6923924	CD4	1.40486e-05
chr12	6979992	6980112	TPI1	1.4e-05	+	chr12	6979992	6980112	TPI1	0.000379036
chr12	9868455	9869156	CLECL1	3.86e-12	-	chr12	9868455	9869156	CLECL1	1.37376e-11
chr12	9875257	9875409	CLECL1	1.63e-06	-	chr12	9875257	9875409	CLECL1	5.87874e-05
chr12	10758858	10758868	MAGOHB	2.02e-08	-	chr12	10758858	10758868	MAGOHB	0.000370394
chr12	10758868	10758973	MAGOHB	6.04e-09	-	chr12	10758868	10758973	MAGOHB	9.06295e-05
chr12	12870987	12871248	CDKN1B	1.65e-05	+	chr12	12870987	12871248	CDKN1B	0.000191575
chr12	14927515	14927846	H2AFJ	1.8e-06	+	chr12	14927515	14927846	H2AFJ	3.92723e-07
chr12	14928515	14930934	H2AFJ	7.19e-05	+	chr12	14928515	14930934	H2AFJ	2.26176e-05
chr12	19672309	19673157	AEBP2	0.000266283	+	chr12	19672309	19673157	AEBP2	1.87437e-06
chr12	21621844	21622735	RECQL	0.000184691	-	chr12	21621844	21622735	RECQL	9.61318e-05
chr12	24970983	24982756	BCAT1	4.29e-07	-	chr12	24970983	24982756	BCAT1	1.22145e-05
chr12	27113928	27116274	FGFR1OP2	3.27e-08	+	chr12	27113928	27116274	FGFR1OP2	8.9956e-09
chr12	27118013	27119486	FGFR1OP2	1.76e-08	+	chr12	27118013	27119486	FGFR1OP2	3.5441e-05
chr12	27181362	27182418	MED21	2.16e-06	+	chr12	27181362	27182418	MED21	8.61605e-06
chr12	31451158	31476877	FAM60A	1.92e-09	-	chr12	31451158	31476877	FAM60A	7.23507e-05
chr12	31476877	31477096	FAM60A	1.07e-23	-	chr12	31476877	31477096	FAM60A	1.48577e-11
chr12	44187527	44189295	TWF1	1.41e-17	-	chr12	44187527	44189295	TWF1	8.92858e-07
chr12	45740870	45741810	ANO6	0.000299625	+	chr12	45740870	45741810	ANO6	6.17306e-05
chr12	46233279	46236017	ARID2	5.67e-05	+	chr12	46233279	46236017	ARID2	2.18974e-06
chr12	46354237	46355105	SCAF11	2.52e-08	-	chr12	46354237	46355105	SCAF11	1.22118e-07
chr12	46756164	46756276	SLC38A2	0.000296325	-	chr12	46756164	46756276	SLC38A2	6.33751e-09
chr12	49231483	49231724	DDX23	1.18e-06	-	chr12	49231483	49231724	DDX23	0.000962491
chr12	50144402	50144488	TMBIM6	1.8e-27	+	chr12	50144402	50144488	TMBIM6	1.58399e-05
chr12	51442968	51450132	LETMD1	4.78e-06	+	chr12	51442968	51450132	LETMD1	1.85691e-10
chr12	51632669	51632686	DAZAP2	0.000408504	+	chr12	51632669	51632686	DAZAP2	0.000249408
chr12	51639844	51640501	DAZAP2	2.53e-05	+	chr12	51639844	51640501	DAZAP2	0.000474618
chr12	53434064	53434136	EIF4B	1.61e-06	+	chr12	53434064	53434136	EIF4B	2.95699e-06
chr12	53434246	53435993	EIF4B	0.00038635	+	chr12	53434246	53435993	EIF4B	6.48384e-12
chr12	53714476	53714984	AAAS	3.52e-18	-	chr12	53714476	53714984	AAAS	0.000831133
chr12	54673976	54674531	HNRNPA1	4.59e-34	+	chr12	54673976	54674531	HNRNPA1	3.10998e-54
chr12	54674531	54674532	HNRNPA1	1.66e-34	+	chr12	54674531	54674532	HNRNPA1	4.5345e-55
chr12	54674532	54674538	HNRNPA1	1.71e-34	+	chr12	54674532	54674538	HNRNPA1	2.62688e-52
chr12	54677595	54677610	HNRNPA1	0.000130925	+	chr12	54677595	54677610	HNRNPA1	5.89381e-11
chr12	54677610	54677662	HNRNPA1	3.97e-05	+	chr12	54677610	54677662	HNRNPA1	5.38475e-07
chr12	54678041	54678101	HNRNPA1	2.53e-07	+	chr12	54678041	54678101	HNRNPA1	7.69203e-05
chr12	54678101	54680445	HNRNPA1	3.13e-21	+	chr12	54678101	54680445	HNRNPA1	7.94699e-14
chr12	54679035	54679690	HNRNPA1	0.000313943	+	chr12	54679035	54679690	HNRNPA1	1.15647e-22
chr12	54680445	54680516	HNRNPA1	1.29e-10	+	chr12	54680445	54680516	HNRNPA1	8.436e-41
chr12	54680516	54680736	HNRNPA1	8.93e-05	+	chr12	54680516	54680736	HNRNPA1	6.87307e-25
chr12	54680516	54680736	HNRNPA1	8.93e-05	+	chr12	54680516	54680736	HNRNPA1	0.000390718
chr12	54680736	54680835	HNRNPA1	2.87e-05	+	chr12	54680736	54680835	HNRNPA1	6.30315e-08
chr12	56435676	56435848	RPS26	3.95e-21	+	chr12	56435676	56435848	RPS26	7.72227e-60
chr12	56435848	56435916	RPS26	9.92e-34	+	chr12	56435848	56435916	RPS26	8.21454e-66
chr12	56435916	56435923	RPS26	2.95e-27	+	chr12	56435916	56435923	RPS26	9.23074e-43
chr12	56436386	56437146	RPS26	1.22e-08	+	chr12	56436386	56437146	RPS26	1.95441e-30
chr12	56436386	56437146	RPS26	1.37e-05	+	chr12	56436386	56437146	RPS26	1.95441e-30
chr12	56437146	56437277	RPS26	6.61e-08	+	chr12	56437146	56437277	RPS26	7.05726e-11
chr12	56510373	56510415	RPL41	5.36e-19	+	chr12	56510373	56510415	RPL41	4.39935e-67
chr12	56510415	56510416	RPL41	3.09e-19	+	chr12	56510415	56510416	RPL41	3.17885e-72
chr12	56510443	56510551	RPL41	7.43e-16	+	chr12	56510443	56510551	RPL41	1.4654e-240
chr12	56510551	56510558	RPL41	0.000131982	+	chr12	56510551	56510558	RPL41	3.20334e-172
chr12	56510972	56510995	RPL41	5.55e-11	+	chr12	56510972	56510995	RPL41	4.84942e-135
chr12	56510995	56511265	RPL41	4.66e-12	+	chr12	56510995	56511265	RPL41	9.38201e-222
chr12	56995186	56995313	BAZ2A	7.09e-05	-	chr12	56995186	56995313	BAZ2A	6.80532e-05
chr12	57058282	57058559	PTGES3	1.84e-06	-	chr12	57058282	57058559	PTGES3	4.67354e-07
chr12	57064148	57065532	PTGES3	2.19e-09	-	chr12	57064148	57065532	PTGES3	5.88801e-05
chr12	57499382	57499973	STAT6	6.79e-07	-	chr12	57499382	57499973	STAT6	0.00049256
chr12	57906136	57906247	MARS	1.01e-36	+	chr12	57906136	57906247	MARS	0.000161639
chr12	57906273	57906533	MARS	3.81e-36	+	chr12	57906273	57906533	MARS	6.83524e-07
chr12	64841884	64844907	XPOT	4.26e-21	+	chr12	64841884	64844907	XPOT	2.20427e-05
chr12	65640319	65642107	LEMD3	0.000103576	+	chr12	65640319	65642107	LEMD3	0.000226297
chr12	69053427	69053534	RAP1B	5.2e-15	+	chr12	69053427	69053534	RAP1B	1.48518e-10
chr12	69053534	69053650	RAP1B	1.2e-06	+	chr12	69053534	69053650	RAP1B	1.17458e-05
chr12	69663291	69663353	CPSF6	1.16e-06	+	chr12	69663291	69663353	CPSF6	0.000966873
chr12	76438669	76440683	NAP1L1	0.000308266	-	chr12	76438669	76440683	NAP1L1	9.71762e-05
chr12	76441374	76441375	NAP1L1	5.71e-06	-	chr12	76441374	76441375	NAP1L1	9.3252e-11
chr12	76442200	76442244	NAP1L1	3.81e-06	-	chr12	76442200	76442244	NAP1L1	4.76677e-07
chr12	76442244	76442979	NAP1L1	4.68e-08	-	chr12	76442244	76442979	NAP1L1	1.33529e-28
chr12	76442979	76443030	NAP1L1	3.77e-05	-	chr12	76442979	76443030	NAP1L1	2.85859e-08
chr12	76443030	76443535	NAP1L1	0.000172416	-	chr12	76443030	76443535	NAP1L1	1.16399e-13
chr12	76443368	76443501	NAP1L1	2.96e-05	-	chr12	76443368	76443501	NAP1L1	1.48326e-05
chr12	76444433	76446870	NAP1L1	0.000121019	-	chr12	76444433	76446870	NAP1L1	1.9801e-09
chr12	76446870	76446890	NAP1L1	0.000372274	-	chr12	76446870	76446890	NAP1L1	2.55254e-38
chr12	76446890	76447612	NAP1L1	4.29e-40	-	chr12	76446890	76447612	NAP1L1	1.71259e-07
chr12	76447612	76447689	NAP1L1	0.000216092	-	chr12	76447612	76447689	NAP1L1	0.000203185
chr12	76447689	76448798	NAP1L1	0.000392394	-	chr12	76447689	76448798	NAP1L1	4.09143e-36
chr12	76448798	76448799	NAP1L1	0.000113869	-	chr12	76448798	76448799	NAP1L1	4.63359e-19
chr12	76461150	76461174	NAP1L1	2.88e-05	-	chr12	76461150	76461174	NAP1L1	2.26588e-23
chr12	76462688	76462773	NAP1L1	1.05e-05	-	chr12	76462688	76462773	NAP1L1	1.09866e-23
chr12	76462773	76462774	NAP1L1	3.4e-11	-	chr12	76462773	76462774	NAP1L1	2.49836e-07
chr12	76462774	76467982	NAP1L1	4.4e-10	-	chr12	76462774	76467982	NAP1L1	1.84338e-36
chr12	76467982	76468019	NAP1L1	2.48e-07	-	chr12	76467982	76468019	NAP1L1	1.79677e-16
chr12	76478346	76478392	NAP1L1	1.73e-05	-	chr12	76478346	76478392	NAP1L1	2.38652e-05
chr12	76478439	76478446	NAP1L1	0.000121496	-	chr12	76478439	76478446	NAP1L1	8.30338e-08
chr12	76750405	76750508	OSBPL8	9.61e-06	-	chr12	76750405	76750508	OSBPL8	7.68811e-08
chr12	76752485	76752591	OSBPL8	3.86e-12	-	chr12	76752485	76752591	OSBPL8	3.41274e-07
chr12	76752591	76762993	OSBPL8	7.56e-06	-	chr12	76752591	76762993	OSBPL8	9.77228e-05
chr12	76762993	76762998	OSBPL8	7.03e-06	-	chr12	76762993	76762998	OSBPL8	0.000874608
chr12	76762998	76763081	OSBPL8	8.05e-10	-	chr12	76762998	76763081	OSBPL8	1.91877e-06
chr12	76763081	76763416	OSBPL8	7.43e-06	-	chr12	76763081	76763416	OSBPL8	1.49258e-06
chr12	76778130	76779947	OSBPL8	1.92e-05	-	chr12	76778130	76779947	OSBPL8	7.04278e-06
chr12	76783609	76784199	OSBPL8	1.61e-05	-	chr12	76783609	76784199	OSBPL8	1.01385e-06
chr12	76844680	76844759	OSBPL8	0.000202687	-	chr12	76844680	76844759	OSBPL8	1.29329e-06
chr12	76881289	76881329	OSBPL8	5.22e-05	-	chr12	76881289	76881329	OSBPL8	9.26256e-07
chr12	76953349	76953492	OSBPL8	1.53e-07	-	chr12	76953349	76953492	OSBPL8	0.000225859
chr12	82751048	82752457	CCDC59	3.85e-13	-	chr12	82751048	82752457	CCDC59	3.38883e-21
chr12	82752457	82752565	CCDC59	9.37e-19	-	chr12	82752457	82752565	CCDC59	7.72699e-20
chr12	93164412	93169909	EEA1	8.63e-07	-	chr12	93164412	93169909	EEA1	1.96387e-06
chr12	93861315	93861330	MRPL42	0.000103361	+	chr12	93861315	93861330	MRPL42	0.000303774
chr12	93870729	93870793	MRPL42	3.86e-06	+	chr12	93870729	93870793	MRPL42	3.69464e-07
chr12	95694948	95696566	VEZT	2.98e-07	+	chr12	95694948	95696566	VEZT	0.000570934
chr12	95887993	95888732	METAP2	9.8e-07	+	chr12	95887993	95888732	METAP2	2.33192e-05
chr12	95888732	95888750	METAP2	9.01e-10	+	chr12	95888732	95888750	METAP2	0.00052484
chr12	97346048	97346253	NEDD1	5.15e-12	+	chr12	97346048	97346253	NEDD1	8.99591e-09
chr12	97346253	97346999	NEDD1	7.48e-10	+	chr12	97346253	97346999	NEDD1	0.000293926
chr12	98909629	98909741	TMPO	2.84e-11	+	chr12	98909629	98909741	TMPO	0.000297083
chr12	98909748	98909924	TMPO	1.18e-09	+	chr12	98909748	98909924	TMPO	9.95711e-08
chr12	98909924	98921663	TMPO	9.92e-06	+	chr12	98909924	98921663	TMPO	8.63481e-11
chr12	98921663	98921790	TMPO	1.52e-07	+	chr12	98921663	98921790	TMPO	0.000126974
chr12	98940136	98940225	TMPO	2.88e-11	+	chr12	98940136	98940225	TMPO	3.66725e-05
chr12	98940225	98941350	TMPO	3.39e-07	+	chr12	98940225	98941350	TMPO	1.75323e-07
chr12	100709335	100709512	SCYL2	0.000110309	+	chr12	100709335	100709512	SCYL2	0.000190427
chr12	100732411	100735502	SCYL2	3.25e-09	+	chr12	100732411	100735502	SCYL2	2.83082e-05
chr12	104531153	104531795	NFYB	2.77e-10	-	chr12	104531153	104531795	NFYB	3.88488e-09
chr12	105541387	105541683	KIAA1033	1.43e-12	+	chr12	105541387	105541683	KIAA1033	6.17122e-06
chr12	109040421	109040764	CORO1C	9.43e-13	-	chr12	109040421	109040764	CORO1C	2.20364e-07
chr12	109040764	109041155	CORO1C	2.82e-12	-	chr12	109040764	109041155	CORO1C	1.17633e-07
chr12	109535483	109535616	UNG	5.41e-06	+	chr12	109535483	109535616	UNG	1.09577e-08
chr12	109535955	109536236	UNG	1.54e-21	+	chr12	109535955	109536236	UNG	2.40634e-06
chr12	109991541	109994501	MMAB	8.18e-06	-	chr12	109991541	109994501	MMAB	0.000273465
chr12	110385866	110386651	GIT2	0.000137017	-	chr12	110385866	110386651	GIT2	5.21736e-14
chr12	110785596	110788096	ATP2A2	9.67e-42	+	chr12	110785596	110788096	ATP2A2	1.14569e-07
chr12	111169574	111169620	PPP1CC	0.000166192	-	chr12	111169574	111169620	PPP1CC	1.76405e-06
chr12	111169620	111169706	PPP1CC	6.15e-07	-	chr12	111169620	111169706	PPP1CC	7.26749e-08
chr12	111169706	111180457	PPP1CC	2.57e-05	-	chr12	111169706	111180457	PPP1CC	2.95355e-14
chr12	112451413	112459953	ERP29	4.88e-42	+	chr12	112451413	112459953	ERP29	9.05612e-20
chr12	112457559	112457640	ERP29	2.14e-21	+	chr12	112457559	112457640	ERP29	7.85183e-09
chr12	112457640	112457698	ERP29	2.47e-21	+	chr12	112457640	112457698	ERP29	6.39123e-06
chr12	112563422	112563888	TRAFD1	1.41e-07	+	chr12	112563422	112563888	TRAFD1	3.01589e-05
chr12	112843656	112843841	RPL6	0.000187963	-	chr12	112843656	112843841	RPL6	1.46318e-05
chr12	112844102	112844146	RPL6	0.000368442	-	chr12	112844102	112844146	RPL6	6.64778e-17
chr12	112844873	112845824	RPL6	8.15e-06	-	chr12	112844873	112845824	RPL6	1.47048e-19
chr12	112846460	112847390	RPL6	1.89e-19	-	chr12	112846460	112847390	RPL6	9.54682e-30
chr12	112846460	112847214	RPL6	3.53e-61	-	chr12	112846460	112847214	RPL6	3.00593e-111
chr12	112846844	112847006	RPL6	0.000165648	-	chr12	112846844	112847006	RPL6	3.98056e-34
chr12	112847115	112847214	RPL6	5.21e-06	-	chr12	112847115	112847214	RPL6	9.28452e-40
chr12	112847214	112847296	RPL6	1.65e-72	-	chr12	112847214	112847296	RPL6	3.83017e-244
chr12	112847296	112847378	RPL6	1.85e-62	-	chr12	112847296	112847378	RPL6	5.3201e-183
chr12	112847390	112847397	RPL6	2.2e-19	-	chr12	112847390	112847397	RPL6	3.62015e-29
chr12	112847397	112847400	RPL6	1.1e-19	-	chr12	112847397	112847400	RPL6	4.51612e-61
chr12	112847400	112847409	RPL6	6.78e-19	-	chr12	112847400	112847409	RPL6	5.73932e-133
chr12	112847409	112847418	RPL6	3.14e-19	-	chr12	112847409	112847418	RPL6	2.65421e-90
chr12	112847418	112847439	RPL6	3.43e-13	-	chr12	112847418	112847439	RPL6	2.64724e-52
chr12	118564285	118564468	VSIG10	2.7e-17	-	chr12	118564285	118564468	VSIG10	0.000860254
chr12	118704564	118797325	TAOK3	8.88e-07	-	chr12	118704564	118797325	TAOK3	3.13852e-07
chr12	118704564	118797310	TAOK3	5.68e-07	-	chr12	118704564	118797310	TAOK3	6.38829e-12
chr12	118797310	118797325	TAOK3	1.96e-11	-	chr12	118797310	118797325	TAOK3	2.1954e-11
chr12	118797325	118797481	TAOK3	2.13e-24	-	chr12	118797325	118797481	TAOK3	9.76227e-33
chr12	118810452	118810694	TAOK3	6.36e-16	-	chr12	118810452	118810694	TAOK3	7.60464e-06
chr12	120635265	120635611	RPLP0	4.07e-11	-	chr12	120635265	120635611	RPLP0	2.32955e-183
chr12	120637288	120637848	RPLP0	3.04e-11	-	chr12	120637288	120637848	RPLP0	5.10097e-22
chr12	120637848	120637953	RPLP0	5.96e-10	-	chr12	120637848	120637953	RPLP0	1.51609e-18
chr12	120637953	120638521	RPLP0	9.56e-19	-	chr12	120637953	120638521	RPLP0	4.47724e-36
chr12	120638521	120638532	RPLP0	4.17e-11	-	chr12	120638521	120638532	RPLP0	2.22467e-09
chr12	121769231	121772975	ANAPC5	5.16e-18	-	chr12	121769231	121772975	ANAPC5	1.43087e-08
chr12	121867311	121867579	KDM2B	3.52e-06	-	chr12	121867311	121867579	KDM2B	0.000476484
chr12	121947509	121947745	KDM2B	5.28e-05	-	chr12	121947509	121947745	KDM2B	9.07552e-07
chr12	123640945	123640947	MPHOSPH9	0.000268619	-	chr12	123640945	123640947	MPHOSPH9	0.000237644
chr12	123640947	123641182	MPHOSPH9	2.28e-06	-	chr12	123640947	123641182	MPHOSPH9	0.000530012
chr12	124074996	124081151	TMED2	3.07e-07	+	chr12	124074996	124081151	TMED2	1.40683e-08
chr12	124145175	124145376	GTF2H3	0.000203115	+	chr12	124145175	124145376	GTF2H3	1.56502e-05
chr12	124242562	124242767	ATP6V0A2	1.53e-09	+	chr12	124242562	124242767	ATP6V0A2	0.000826003
chr12	124243234	124246302	ATP6V0A2	1.37e-12	+	chr12	124243234	124246302	ATP6V0A2	4.23059e-05
chr12	125399196	125399308	UBC	1.46e-05	-	chr12	125399196	125399308	UBC	4.81963e-05
chr12	131356617	131356620	RAN	0.000455624	+	chr12	131356617	131356620	RAN	6.07261e-10
chr12	131356671	131357128	RAN	0.000227819	+	chr12	131356671	131357128	RAN	9.06718e-16
chr12	131357380	131357457	RAN	4.67e-06	+	chr12	131357380	131357457	RAN	4.22803e-05
chr12	131357457	131357465	RAN	3.89e-05	+	chr12	131357457	131357465	RAN	5.9749e-16
chr12	131357673	131359090	RAN	0.00035722	+	chr12	131357673	131359090	RAN	4.35627e-21
chr12	131359278	131360156	RAN	0.000264355	+	chr12	131359278	131360156	RAN	2.44759e-61
chr12	131360826	131361278	RAN	2.14e-12	+	chr12	131360826	131361278	RAN	3.74502e-27
chr12	133102319	133102409	FBRSL1	5.56e-08	+	chr12	133102319	133102409	FBRSL1	4.88829e-09
chr12	133124618	133144066	FBRSL1	5.02e-06	+	chr12	133124618	133144066	FBRSL1	0.000498612
chr13	21721530	21721552	SAP18	3.42e-16	+	chr13	21721530	21721552	SAP18	5.20025e-06
chr13	21721742	21723221	SAP18	7.47e-37	+	chr13	21721742	21723221	SAP18	2.82114e-06
chr13	21950262	21950485	ZDHHC20	6.02e-15	-	chr13	21950262	21950485	ZDHHC20	4.00224e-10
chr13	21950485	21950495	ZDHHC20	1.88e-09	-	chr13	21950485	21950495	ZDHHC20	0.00065794
chr13	21950495	21950509	ZDHHC20	2.45e-08	-	chr13	21950495	21950509	ZDHHC20	0.000599493
chr13	23902971	23903623	SACS	8.43e-06	-	chr13	23902971	23903623	SACS	0.000215623
chr13	25848208	25848325	MTMR6	5.26e-05	-	chr13	25848208	25848325	MTMR6	0.000603481
chr13	25905696	25910350	NUPL1	7.41e-06	+	chr13	25905696	25910350	NUPL1	1.54454e-05
chr13	28003349	28003526	GTF3A	8.16e-09	+	chr13	28003349	28003526	GTF3A	4.98126e-07
chr13	28003526	28004006	GTF3A	7.73e-05	+	chr13	28003526	28004006	GTF3A	4.7528e-05
chr13	28577750	28577929	FLT3	6e-05	-	chr13	28577750	28577929	FLT3	0.000306809
chr13	28748408	28748530	PAN3	1.06e-05	+	chr13	28748408	28748530	PAN3	0.000111895
chr13	28752001	28752072	PAN3	2.89e-06	+	chr13	28752001	28752072	PAN3	0.000103914
chr13	28771321	28771483	PAN3	2.62e-14	+	chr13	28771321	28771483	PAN3	2.00999e-05
chr13	28771483	28794367	PAN3	5.16e-05	+	chr13	28771483	28794367	PAN3	0.000303127
chr13	28835595	28840851	PAN3	2.35e-06	+	chr13	28835595	28840851	PAN3	2.53602e-06
chr13	29233240	29233324	POMP	0.000293885	+	chr13	29233240	29233324	POMP	7.64729e-05
chr13	29233324	29236546	POMP	0.000240142	+	chr13	29233324	29236546	POMP	1.09609e-06
chr13	31032883	31033986	HMGB1	5.24e-05	-	chr13	31032883	31033986	HMGB1	1.24683e-52
chr13	31033986	31035031	HMGB1	3.71e-07	-	chr13	31033986	31035031	HMGB1	1.36224e-05
chr13	31035031	31035043	HMGB1	1.45e-12	-	chr13	31035031	31035043	HMGB1	7.33345e-06
chr13	31036849	31037343	HMGB1	0.000269218	-	chr13	31036849	31037343	HMGB1	2.28445e-26
chr13	31037347	31037401	HMGB1	0.000145594	-	chr13	31037347	31037401	HMGB1	1.65238e-15
chr13	31037831	31038297	HMGB1	2.51e-177	-	chr13	31037831	31038297	HMGB1	1.69448e-16
chr13	31037831	31038297	HMGB1	3e-19	-	chr13	31037831	31038297	HMGB1	1.69448e-16
chr13	31038297	31038384	HMGB1	1.18e-99	-	chr13	31038297	31038384	HMGB1	1.31829e-18
chr13	31038384	31038447	HMGB1	1.2e-81	-	chr13	31038384	31038447	HMGB1	1.04012e-20
chr13	31710764	31711057	HSPH1	7.57e-09	-	chr13	31710764	31711057	HSPH1	9.86193e-05
chr13	32910401	32915333	BRCA2	5.58e-26	+	chr13	32910401	32915333	BRCA2	7.81385e-05
chr13	33350046	33352157	PDS5B	1.35e-09	+	chr13	33350046	33352157	PDS5B	1.05596e-05
chr13	34395268	34395406	RFC3	0.000121938	+	chr13	34395268	34395406	RFC3	5.52282e-08
chr13	34403972	34404154	RFC3	1.82e-12	+	chr13	34403972	34404154	RFC3	9.6565e-05
chr13	34410240	34411633	RFC3	2.3e-06	+	chr13	34410240	34411633	RFC3	1.86462e-06
chr13	36877738	36878458	SPG20	1.97e-66	-	chr13	36877738	36878458	SPG20	0.000533851
chr13	37393360	37394094	RFXAP	0.000223116	+	chr13	37393360	37394094	RFXAP	0.000235253
chr13	37402940	37403234	RFXAP	1.35e-10	+	chr13	37402940	37403234	RFXAP	5.3886e-07
chr13	37577654	37578354	EXOSC8	6.84e-08	+	chr13	37577654	37578354	EXOSC8	1.05265e-06
chr13	37578354	37578613	EXOSC8	0.000253883	+	chr13	37578354	37578613	EXOSC8	3.35395e-05
chr13	37583452	37583629	SUPT20H	5.43e-16	-	chr13	37583452	37583629	SUPT20H	2.68411e-05
chr13	37597685	37598171	SUPT20H	1.45e-05	-	chr13	37597685	37598171	SUPT20H	0.000130001
chr13	37599327	37599456	SUPT20H	3.06e-05	-	chr13	37599327	37599456	SUPT20H	0.0004588
chr13	41701704	41704412	KBTBD6	1.56e-06	-	chr13	41701704	41704412	KBTBD6	8.26992e-05
chr13	41826419	41826780	MTRF1	1.11e-11	-	chr13	41826419	41826780	MTRF1	1.48989e-08
chr13	45602138	45602405	GPALPP1	6.97e-05	+	chr13	45602138	45602405	GPALPP1	3.22955e-08
chr13	45605338	45606242	GPALPP1	1.55e-05	+	chr13	45605338	45606242	GPALPP1	0.000742747
chr13	47349520	47349827	ESD	7.45e-13	-	chr13	47349520	47349827	ESD	4.87899e-09
chr13	47349827	47351590	ESD	3.16e-23	-	chr13	47349827	47351590	ESD	5.69448e-54
chr13	48589306	48589384	SUCLA2	1.75e-06	-	chr13	48589306	48589384	SUCLA2	4.11261e-06
chr13	48589384	48611741	SUCLA2	0.000280116	-	chr13	48589384	48611741	SUCLA2	6.23379e-05
chr13	48611741	48612125	SUCLA2	1.67e-21	-	chr13	48611741	48612125	SUCLA2	1.44061e-18
chr13	48660417	48660588	MED4	0.000302403	-	chr13	48660417	48660588	MED4	0.000437464
chr13	48664554	48669195	MED4	3.05e-05	-	chr13	48664554	48669195	MED4	0.000445503
chr13	48830312	48830519	ITM2B	2.99e-06	+	chr13	48830312	48830519	ITM2B	2.32126e-05
chr13	48830519	48832261	ITM2B	2.07e-06	+	chr13	48830519	48832261	ITM2B	3.1233e-07
chr13	48832261	48832372	ITM2B	0.000193019	+	chr13	48832261	48832372	ITM2B	0.000523835
chr13	48832372	48832932	ITM2B	0.000197208	+	chr13	48832372	48832932	ITM2B	4.65079e-06
chr13	48835524	48836460	ITM2B	4.76e-09	+	chr13	48835524	48836460	ITM2B	0.000805947
chr13	48881542	48916734	RB1	0.000315096	+	chr13	48881542	48916734	RB1	0.000252901
chr13	49030339	49030443	RB1	1.94e-07	+	chr13	49030339	49030443	RB1	1.67715e-05
chr13	49030443	49030485	RB1	1.86e-06	+	chr13	49030443	49030485	RB1	1.20976e-07
chr13	49037971	49039133	RB1	6.69e-05	+	chr13	49037971	49039133	RB1	4.42836e-05
chr13	49039247	49039340	RB1	0.000296488	+	chr13	49039247	49039340	RB1	1.91496e-07
chr13	49051540	49054133	RB1	0.000338605	+	chr13	49051540	49054133	RB1	4.47122e-07
chr13	50025688	50026045	SETDB2	1.36e-05	+	chr13	50025688	50026045	SETDB2	0.000120723
chr13	50066306	50069138	SETDB2	3.17e-41	+	chr13	50066306	50069138	SETDB2	2.54637e-25
chr13	50601268	50601542	DLEU2	1.64e-15	-	chr13	50601268	50601542	DLEU2	1.5355e-05
chr13	50649789	50699437	DLEU2	2.11e-05	-	chr13	50649789	50699437	DLEU2	0.000796485
chr13	50699437	50699856	DLEU2	3.31e-12	-	chr13	50699437	50699856	DLEU2	7.97651e-05
chr13	52023619	52025160	INTS6	2.77e-07	-	chr13	52023619	52025160	INTS6	3.40548e-05
chr13	73284483	73293089	MZT1	2.84e-06	-	chr13	73284483	73293089	MZT1	6.26021e-11
chr13	73293089	73293235	MZT1	1.71e-11	-	chr13	73293089	73293235	MZT1	0.000264774
chr13	73293235	73301661	MZT1	3.63e-17	-	chr13	73293235	73301661	MZT1	1.23094e-11
chr13	73301661	73301825	MZT1	1.33e-21	-	chr13	73301661	73301825	MZT1	4.23745e-05
chr13	73329539	73331580	DIS3	4.73e-24	-	chr13	73329539	73331580	DIS3	0.00011521
chr13	73333812	73334016	DIS3	6.06e-15	-	chr13	73333812	73334016	DIS3	5.9638e-06
chr13	76104446	76104541	COMMD6	2.25e-06	-	chr13	76104446	76104541	COMMD6	9.2055e-05
chr13	77579388	77581699	FBXL3	0.000209217	-	chr13	77579388	77581699	FBXL3	4.7321e-07
chr13	77595647	77595791	FBXL3	0.000101613	-	chr13	77595647	77595791	FBXL3	6.62034e-06
chr13	77595791	77595996	FBXL3	3.03e-05	-	chr13	77595791	77595996	FBXL3	0.000254789
chr13	79894142	79894845	RBM26	7.55e-15	-	chr13	79894142	79894845	RBM26	7.20311e-05
chr13	80055286	80055587	NDFIP2	5e-10	+	chr13	80055286	80055587	NDFIP2	1.50252e-09
chr13	80055587	80055591	NDFIP2	2.97e-13	+	chr13	80055587	80055591	NDFIP2	1.52069e-11
chr13	80055591	80055659	NDFIP2	2.25e-13	+	chr13	80055591	80055659	NDFIP2	2.9255e-09
chr13	80055659	80094944	NDFIP2	2.86e-05	+	chr13	80055659	80094944	NDFIP2	7.71626e-06
chr13	80107591	80113816	NDFIP2	9.79e-05	+	chr13	80107591	80113816	NDFIP2	9.27952e-05
chr13	80127330	80130210	NDFIP2	1.52e-05	+	chr13	80127330	80130210	NDFIP2	1.21684e-06
chr13	82264202	82264535	PTMAP5	5.79e-05	+	chr13	82264202	82264535	PTMAP5	9.34545e-06
chr13	98674757	98676551	IPO5	2.13e-05	+	chr13	98674757	98676551	IPO5	5.23239e-09
chr13	100206709	100207789	TM9SF2	1.26e-10	+	chr13	100206709	100207789	TM9SF2	1.11145e-05
chr13	108859793	108863644	LIG4	6.47e-11	-	chr13	108859793	108863644	LIG4	0.000143948
chr13	111317874	111318077	CARS2	7.13e-05	-	chr13	111317874	111318077	CARS2	7.23869e-05
chr13	111532114	111532459	ANKRD10	3.27e-06	-	chr13	111532114	111532459	ANKRD10	1.68667e-13
chr13	111935174	111935485	ARHGEF7	0.000134447	+	chr13	111935174	111935485	ARHGEF7	2.99832e-08
chr13	113140157	113140465	TUBGCP3	0.000380845	-	chr13	113140157	113140465	TUBGCP3	4.35684e-10
chr13	113839874	113841513	PCID2	2.06e-09	-	chr13	113839874	113841513	PCID2	0.000266822
chr13	113883955	113884266	CUL4A	4.5e-15	+	chr13	113883955	113884266	CUL4A	2.60233e-05
chr13	113976909	113977032	LAMP1	0.000186862	+	chr13	113976909	113977032	LAMP1	1.56807e-05
chr13	115007755	115008150	CDC16	1.13e-07	+	chr13	115007755	115008150	CDC16	6.66774e-05
chr14	20917380	20917425	OSGEP	9.25e-07	-	chr14	20917380	20917425	OSGEP	0.000238317
chr14	20917716	20919038	OSGEP	3.7e-18	-	chr14	20917716	20919038	OSGEP	1.71693e-07
chr14	20923862	20923893	APEX1	2.16e-06	+	chr14	20923862	20923893	APEX1	2.34881e-06
chr14	21677294	21678692	HNRNPC	5.44e-43	-	chr14	21677294	21678692	HNRNPC	5.64552e-52
chr14	21678692	21678704	HNRNPC	6.01e-56	-	chr14	21678692	21678704	HNRNPC	3.21316e-06
chr14	21678704	21678708	HNRNPC	2.06e-53	-	chr14	21678704	21678708	HNRNPC	5.96337e-10
chr14	21678708	21678714	HNRNPC	2.46e-61	-	chr14	21678708	21678714	HNRNPC	4.44998e-07
chr14	21678714	21678740	HNRNPC	1.9e-27	-	chr14	21678714	21678740	HNRNPC	5.94965e-08
chr14	21678740	21678771	HNRNPC	1.12e-16	-	chr14	21678740	21678771	HNRNPC	1.80558e-06
chr14	21678771	21679062	HNRNPC	2.8e-10	-	chr14	21678771	21679062	HNRNPC	3.13525e-12
chr14	21679062	21679081	HNRNPC	1.7e-07	-	chr14	21679062	21679081	HNRNPC	8.9975e-12
chr14	21679081	21679091	HNRNPC	3.7e-08	-	chr14	21679081	21679091	HNRNPC	7.4152e-16
chr14	21679091	21679095	HNRNPC	3.58e-08	-	chr14	21679091	21679095	HNRNPC	3.85677e-19
chr14	21679095	21679124	HNRNPC	1.51e-07	-	chr14	21679095	21679124	HNRNPC	1.33187e-11
chr14	21698525	21699116	HNRNPC	3.52e-12	-	chr14	21698525	21699116	HNRNPC	1.36959e-06
chr14	21698525	21699155	HNRNPC	2.66e-15	-	chr14	21698525	21699155	HNRNPC	1.53387e-32
chr14	21699116	21699155	HNRNPC	3.13e-27	-	chr14	21699116	21699155	HNRNPC	6.42729e-18
chr14	21702236	21702377	HNRNPC	3.19e-08	-	chr14	21702236	21702377	HNRNPC	4.13578e-37
chr14	21702388	21737456	HNRNPC	8.55e-11	-	chr14	21702388	21737456	HNRNPC	6.95031e-27
chr14	21730761	21730836	HNRNPC	3.46e-08	-	chr14	21730761	21730836	HNRNPC	0.000694777
chr14	21730836	21730857	HNRNPC	5.37e-06	-	chr14	21730836	21730857	HNRNPC	0.000168188
chr14	21730927	21731151	HNRNPC	7.87e-07	-	chr14	21730927	21731151	HNRNPC	6.22146e-05
chr14	21737456	21737548	HNRNPC	4.57e-06	-	chr14	21737456	21737548	HNRNPC	1.06665e-73
chr14	21737548	21737551	HNRNPC	4.68e-05	-	chr14	21737548	21737551	HNRNPC	1.86075e-82
chr14	23299878	23300172	MRPL52	0.000228302	+	chr14	23299878	23300172	MRPL52	9.67808e-05
chr14	23303380	23303443	MRPL52	8.63e-05	+	chr14	23303380	23303443	MRPL52	3.78166e-08
chr14	23535532	23535705	ACIN1	3.06e-12	-	chr14	23535532	23535705	ACIN1	0.000676599
chr14	23536522	23537571	ACIN1	1.38e-17	-	chr14	23536522	23537571	ACIN1	1.56679e-07
chr14	23538241	23538537	ACIN1	8.55e-17	-	chr14	23538241	23538537	ACIN1	1.55026e-06
chr14	23540635	23540747	ACIN1	7.25e-17	-	chr14	23540635	23540747	ACIN1	7.50969e-05
chr14	24701695	24701840	GMPR2	9.89e-14	+	chr14	24701695	24701840	GMPR2	1.59959e-05
chr14	24701840	24701841	GMPR2	2.65e-10	+	chr14	24701840	24701841	GMPR2	0.000604287
chr14	25045374	25045456	CTSG	6.64e-12	-	chr14	25045374	25045456	CTSG	4.02217e-09
chr14	34931301	34931562	SPTSSA	6.24e-07	-	chr14	34931301	34931562	SPTSSA	0.000257749
chr14	35498660	35498771	SRP54	2.13e-14	+	chr14	35498660	35498771	SRP54	1.79753e-06
chr14	39651512	39651954	PNN	6.05e-18	+	chr14	39651512	39651954	PNN	0.000182415
chr14	39651954	39652422	PNN	2.71e-20	+	chr14	39651954	39652422	PNN	2.62419e-05
chr14	45565798	45565961	PRPF39	2.89e-06	+	chr14	45565798	45565961	PRPF39	3.37817e-06
chr14	50250545	50250819	NEMF	3.61e-05	-	chr14	50250545	50250819	NEMF	0.00026198
chr14	50792363	50792395	ATP5S	2.79e-06	+	chr14	50792363	50792395	ATP5S	0.000419568
chr14	50885242	50886824	MAP4K5	0.000113936	-	chr14	50885242	50886824	MAP4K5	0.000193195
chr14	51101545	51101830	SAV1	9.85e-06	-	chr14	51101545	51101830	SAV1	7.29622e-05
chr14	51130973	51131843	SAV1	6.98e-13	-	chr14	51130973	51131843	SAV1	5.27163e-08
chr14	51706967	51707162	TMX1	5.61e-10	+	chr14	51706967	51707162	TMX1	2.10747e-08
chr14	51707162	51710573	TMX1	6.84e-05	+	chr14	51707162	51710573	TMX1	3.79619e-19
chr14	51712030	51712076	TMX1	7.89e-07	+	chr14	51712030	51712076	TMX1	5.31509e-08
chr14	51712076	51713809	TMX1	5.88e-06	+	chr14	51712076	51713809	TMX1	1.19792e-05
chr14	51713938	51716043	TMX1	3.05e-07	+	chr14	51713938	51716043	TMX1	5.51005e-07
chr14	51721058	51722372	TMX1	5.7e-09	+	chr14	51721058	51722372	TMX1	2.02493e-10
chr14	53194535	53194708	PSMC6	8.06e-32	+	chr14	53194535	53194708	PSMC6	0.000187419
chr14	57114640	57114812	TMEM260	5.18e-05	+	chr14	57114640	57114812	TMEM260	0.000161518
chr14	57673511	57674877	EXOC5	2.17e-05	-	chr14	57673511	57674877	EXOC5	0.000407538
chr14	64998578	65000408	ZBTB1	1.97e-14	+	chr14	64998578	65000408	ZBTB1	1.84858e-05
chr14	65543381	65543910	MAX	1.22e-17	-	chr14	65543381	65543910	MAX	9.73709e-08
chr14	65543910	65544004	MAX	5.22e-05	-	chr14	65543910	65544004	MAX	8.99865e-07
chr14	65544004	65544018	MAX	0.000159001	-	chr14	65544004	65544018	MAX	3.45746e-05
chr14	65544018	65544045	MAX	3.28e-05	-	chr14	65544018	65544045	MAX	9.5669e-06
chr14	65544045	65544061	MAX	3.13e-09	-	chr14	65544045	65544061	MAX	8.10031e-06
chr14	65544146	65544280	MAX	2.5e-06	-	chr14	65544146	65544280	MAX	9.02653e-06
chr14	65544280	65544361	MAX	1.23e-12	-	chr14	65544280	65544361	MAX	3.55176e-05
chr14	65544361	65544491	MAX	7.93e-14	-	chr14	65544361	65544491	MAX	1.41596e-12
chr14	65544491	65544630	MAX	5.51e-12	-	chr14	65544491	65544630	MAX	2.93797e-08
chr14	69853679	69853800	ERH	1.07e-07	-	chr14	69853679	69853800	ERH	2.08467e-19
chr14	69865454	69866086	SLC39A9	5.17e-12	+	chr14	69865454	69866086	SLC39A9	0.000125272
chr14	70236227	70236311	SRSF5	0.000215534	+	chr14	70236227	70236311	SRSF5	0.000875364
chr14	70236311	70236361	SRSF5	0.000197656	+	chr14	70236311	70236361	SRSF5	6.11589e-06
chr14	70236361	70236462	SRSF5	7.49e-06	+	chr14	70236361	70236462	SRSF5	2.30534e-06
chr14	70238359	70238371	SRSF5	0.000171627	+	chr14	70238359	70238371	SRSF5	1.8928e-12
chr14	71576878	71582099	PCNX	0.000222372	+	chr14	71576878	71582099	PCNX	3.57986e-05
chr14	73567070	73567421	RBM25	3.7e-08	+	chr14	73567070	73567421	RBM25	0.000180632
chr14	73577863	73578016	RBM25	2.57e-05	+	chr14	73577863	73578016	RBM25	3.10457e-05
chr14	73578090	73578235	RBM25	1.34e-06	+	chr14	73578090	73578235	RBM25	0.000809279
chr14	73925739	73926011	NUMB	4.83e-06	-	chr14	73925739	73926011	NUMB	1.60709e-06
chr14	81641795	81646521	GTF2A1	2.83e-11	-	chr14	81641795	81646521	GTF2A1	1.18857e-07
chr14	90871392	90871416	CALM1	1.52e-07	+	chr14	90871392	90871416	CALM1	2.28912e-05
chr14	90871416	90871451	CALM1	7.12e-07	+	chr14	90871416	90871451	CALM1	3.68402e-07
chr14	96829862	96829893	GSKIP	0.000108548	+	chr14	96829862	96829893	GSKIP	0.000188254
chr14	96829893	96829905	GSKIP	0.0003801	+	chr14	96829893	96829905	GSKIP	4.40112e-05
chr14	96846024	96846038	GSKIP	0.000133554	+	chr14	96846024	96846038	GSKIP	0.00082049
chr14	97031744	97031765	PAPOLA	7.47e-06	+	chr14	97031744	97031765	PAPOLA	0.000202569
chr14	100572360	100573050	EVL	8.39e-07	+	chr14	100572360	100573050	EVL	0.000447505
chr14	100743754	100744130	YY1	6.05e-15	+	chr14	100743754	100744130	YY1	8.0176e-06
chr14	100744479	100749129	YY1	1.78e-66	+	chr14	100744479	100749129	YY1	6.72654e-22
chr14	100835595	100842596	WARS	1.27e-06	-	chr14	100835595	100842596	WARS	8.70015e-07
chr14	100842596	100842622	WARS	8.98e-06	-	chr14	100842596	100842622	WARS	1.46914e-05
chr14	100842622	100842624	WARS	0.000253521	-	chr14	100842622	100842624	WARS	2.67664e-05
chr14	100842624	100842636	WARS	0.000418434	-	chr14	100842624	100842636	WARS	5.21562e-06
chr14	102378810	102391477	PPP2R5C	7.92e-07	+	chr14	102378810	102391477	PPP2R5C	1.91188e-10
chr14	102391477	102391644	PPP2R5C	2.66e-15	+	chr14	102391477	102391644	PPP2R5C	2.48431e-08
chr14	102391644	102391786	PPP2R5C	2.22e-14	+	chr14	102391644	102391786	PPP2R5C	3.57688e-09
chr14	102391786	102391960	PPP2R5C	1.59e-10	+	chr14	102391786	102391960	PPP2R5C	0.000946046
chr14	102547074	102547385	HSP90AA1	1.03e-11	-	chr14	102547074	102547385	HSP90AA1	8.18716e-12
chr14	102551269	102551316	HSP90AA1	8.86e-11	-	chr14	102551269	102551316	HSP90AA1	2.8322e-146
chr14	102552553	102552668	HSP90AA1	1.3e-05	-	chr14	102552553	102552668	HSP90AA1	9.4733e-88
chr14	102552668	102552715	HSP90AA1	1.15e-08	-	chr14	102552668	102552715	HSP90AA1	6.2752e-63
chr14	102552715	102553322	HSP90AA1	4.36e-08	-	chr14	102552715	102553322	HSP90AA1	6.87305e-65
chr14	102553322	102553381	HSP90AA1	3.02e-09	-	chr14	102553322	102553381	HSP90AA1	9.81541e-59
chr14	103372358	103372592	TRAF3	8.47e-05	+	chr14	103372358	103372592	TRAF3	6.90269e-05
chr14	103809565	103811362	EIF5	0.000296703	+	chr14	103809565	103811362	EIF5	3.01777e-05
chr14	103955733	103957288	MARK3	3.34e-09	+	chr14	103955733	103957288	MARK3	1.62204e-12
chr15	28565267	28565610	HERC2	0.000172517	-	chr15	28565267	28565610	HERC2	2.45754e-05
chr15	35270541	35275238	ZNF770	2.11e-05	-	chr15	35270541	35275238	ZNF770	0.000872781
chr15	37183232	37183285	MEIS2	7.27e-05	-	chr15	37183232	37183285	MEIS2	0.000785056
chr15	40330595	40331076	SRP14	2.1e-05	-	chr15	40330595	40331076	SRP14	4.7812e-21
chr15	40348930	40349184	SRP14-AS1	1.3e-05	+	chr15	40348930	40349184	SRP14-AS1	1.22435e-05
chr15	40710374	40710966	IVD	9.99e-07	+	chr15	40710374	40710966	IVD	0.00096865
chr15	40711572	40713498	IVD	1.3e-06	+	chr15	40711572	40713498	IVD	1.10568e-06
chr15	40727615	40727755	IVD	9.37e-19	+	chr15	40727615	40727755	IVD	0.000844692
chr15	40727755	40727964	IVD	7.47e-24	+	chr15	40727755	40727964	IVD	1.03666e-09
chr15	40727964	40728146	IVD	1.55e-11	+	chr15	40727964	40728146	IVD	6.70769e-08
chr15	40827209	40831427	C15orf57	2.09e-06	-	chr15	40827209	40831427	C15orf57	1.73428e-06
chr15	41590267	41590979	OIP5-AS1	1.98e-20	+	chr15	41590267	41590979	OIP5-AS1	1.04085e-13
chr15	41590979	41598732	OIP5-AS1	1.1e-19	+	chr15	41590979	41598732	OIP5-AS1	1.06577e-05
chr15	41625110	41625193	NUSAP1	4.75e-05	+	chr15	41625110	41625193	NUSAP1	0.000517427
chr15	45003716	45003801	B2M	7.08e-07	+	chr15	45003716	45003801	B2M	4.61761e-21
chr15	45003801	45003811	B2M	6.07e-08	+	chr15	45003801	45003811	B2M	3.60017e-32
chr15	45003811	45007620	B2M	1.92e-10	+	chr15	45003811	45007620	B2M	2.20767e-23
chr15	45007620	45007631	B2M	3.41e-13	+	chr15	45007620	45007631	B2M	1.38796e-16
chr15	45007631	45007697	B2M	9.17e-10	+	chr15	45007631	45007697	B2M	2.70939e-32
chr15	45007697	45007743	B2M	2.29e-07	+	chr15	45007697	45007743	B2M	9.22225e-60
chr15	45007743	45007899	B2M	0.000222681	+	chr15	45007743	45007899	B2M	2.15427e-45
chr15	45010041	45010265	B2M	7.14e-10	+	chr15	45010041	45010265	B2M	9.51249e-61
chr15	45010265	45010342	B2M	5.18e-31	+	chr15	45010265	45010342	B2M	3.51069e-11
chr15	48623619	48623652	DUT	2.88e-44	+	chr15	48623619	48623652	DUT	4.52284e-14
chr15	48623652	48623669	DUT	1.38e-81	+	chr15	48623652	48623669	DUT	2.13028e-13
chr15	48623669	48623676	DUT	2.08e-83	+	chr15	48623669	48623676	DUT	7.9269e-15
chr15	48623676	48623923	DUT	1.17e-126	+	chr15	48623676	48623923	DUT	5.13931e-30
chr15	48623676	48624464	DUT	1.89e-24	+	chr15	48623676	48624464	DUT	2.85302e-16
chr15	48623923	48623992	DUT	5.85e-59	+	chr15	48623923	48623992	DUT	2.23102e-26
chr15	48623992	48624464	DUT	7.83e-23	+	chr15	48623992	48624464	DUT	7.49523e-14
chr15	48624406	48624464	DUT	5.52e-10	+	chr15	48624406	48624464	DUT	2.02705e-08
chr15	48634592	48635566	DUT	8.69e-22	+	chr15	48634592	48635566	DUT	1.08931e-06
chr15	49417491	49419546	COPS2	2.57e-24	-	chr15	49417491	49419546	COPS2	1.19265e-11
chr15	49426279	49426305	COPS2	2.87e-06	-	chr15	49426279	49426305	COPS2	0.000385601
chr15	49426305	49426536	COPS2	0.000350219	-	chr15	49426305	49426536	COPS2	8.85606e-08
chr15	49437275	49447721	COPS2	3.35e-06	-	chr15	49437275	49447721	COPS2	9.45488e-06
chr15	49447721	49447787	COPS2	1.58e-05	-	chr15	49447721	49447787	COPS2	5.15686e-05
chr15	49936246	49937333	DTWD1	3.58e-09	+	chr15	49936246	49937333	DTWD1	0.000884996
chr15	50647749	50647962	GABPB1-AS1	1.12e-13	+	chr15	50647749	50647962	GABPB1-AS1	3.5146e-06
chr15	50791604	50791612	USP8	3.47e-05	+	chr15	50791604	50791612	USP8	3.29067e-06
chr15	50791612	50791892	USP8	1.11e-08	+	chr15	50791612	50791892	USP8	2.09139e-06
chr15	50791892	50791973	USP8	0.000172379	+	chr15	50791892	50791973	USP8	0.000506001
chr15	52203349	52204335	TMOD3	5.44e-18	+	chr15	52203349	52204335	TMOD3	4.72439e-05
chr15	52841723	52843457	ARPP19	1.65e-11	-	chr15	52841723	52843457	ARPP19	0.000828767
chr15	52861099	52861312	ARPP19	7.96e-08	-	chr15	52861099	52861312	ARPP19	0.000897313
chr15	55477623	55483172	RSL24D1	3.45e-06	-	chr15	55477623	55483172	RSL24D1	3.4689e-07
chr15	55485031	55489007	RSL24D1	0.000257364	-	chr15	55485031	55489007	RSL24D1	0.000215917
chr15	56989960	56993130	ZNF280D	5.91e-22	-	chr15	56989960	56993130	ZNF280D	0.000123383
chr15	57580712	57582051	TCF12	3.87e-14	+	chr15	57580712	57582051	TCF12	0.000104012
chr15	59063560	59064434	FAM63B	0.000329558	+	chr15	59063560	59064434	FAM63B	0.000296495
chr15	63448720	63449598	RPS27L	2.27e-05	-	chr15	63448720	63449598	RPS27L	0.000161747
chr15	63883124	63883154	USP3	0.000253463	+	chr15	63883124	63883154	USP3	2.97675e-05
chr15	63883154	63883202	USP3	2.48e-06	+	chr15	63883154	63883202	USP3	2.26811e-05
chr15	63883202	63883252	USP3	4.47e-12	+	chr15	63883202	63883252	USP3	2.31485e-06
chr15	64364776	64365179	FAM96A	2.08e-38	-	chr15	64364776	64365179	FAM96A	1.55238e-07
chr15	64373350	64380885	FAM96A	0.000109677	-	chr15	64373350	64380885	FAM96A	2.50194e-05
chr15	64381050	64385843	FAM96A	4.39e-05	-	chr15	64381050	64385843	FAM96A	0.000122832
chr15	64385843	64385994	FAM96A	2.82e-23	-	chr15	64385843	64385994	FAM96A	1.59389e-05
chr15	64385994	64386007	FAM96A	3.54e-20	-	chr15	64385994	64386007	FAM96A	1.14797e-07
chr15	64386007	64386052	FAM96A	4.86e-16	-	chr15	64386007	64386052	FAM96A	2.35851e-07
chr15	64410365	64410401	SNX1	1.55e-07	+	chr15	64410365	64410401	SNX1	0.000165737
chr15	64410401	64410443	SNX1	2e-06	+	chr15	64410401	64410443	SNX1	3.12803e-05
chr15	64410986	64411053	SNX1	5.57e-05	+	chr15	64410986	64411053	SNX1	2.0165e-06
chr15	64429817	64430205	SNX1	8.71e-27	+	chr15	64429817	64430205	SNX1	2.00297e-06
chr15	64430296	64432074	SNX1	7.05e-31	+	chr15	64430296	64432074	SNX1	2.78253e-10
chr15	64432074	64434866	SNX1	6.41e-37	+	chr15	64432074	64434866	SNX1	1.14405e-13
chr15	64434866	64435507	SNX1	4.24e-20	+	chr15	64434866	64435507	SNX1	0.000621154
chr15	69070873	69071245	ANP32A	1.04e-05	-	chr15	69070873	69071245	ANP32A	1.05807e-06
chr15	69071245	69071662	ANP32A	1.22e-06	-	chr15	69071245	69071662	ANP32A	0.000697568
chr15	69081581	69084587	ANP32A	6.35e-31	-	chr15	69081581	69084587	ANP32A	1.82188e-11
chr15	69740471	69740756	KIF23	4.13e-27	+	chr15	69740471	69740756	KIF23	1.34391e-07
chr15	69746060	69747508	RPLP1	4.45e-11	+	chr15	69746060	69747508	RPLP1	2.79329e-06
chr15	69746060	69747508	RPLP1	4.45e-11	+	chr15	69746060	69747508	RPLP1	0
chr15	72495362	72495529	PKM	0.000219675	-	chr15	72495362	72495529	PKM	0.000833605
chr15	72511451	72523664	PKM	1.32e-07	-	chr15	72511451	72523664	PKM	3.22912e-18
chr15	72523664	72523684	PKM	8.28e-10	-	chr15	72523664	72523684	PKM	5.04117e-16
chr15	72523684	72523732	PKM	5.94e-10	-	chr15	72523684	72523732	PKM	1.25876e-13
chr15	74317268	74320783	PML	5.58e-13	+	chr15	74317268	74320783	PML	0.000555193
chr15	74921626	74922002	CLK3	5.7e-08	+	chr15	74921626	74922002	CLK3	8.18097e-05
chr15	75630761	75630821	COMMD4	2.59e-08	+	chr15	75630761	75630821	COMMD4	0.000336493
chr15	76508775	76508808	ETFA	0.000212054	-	chr15	76508775	76508808	ETFA	1.55065e-05
chr15	76520259	76520590	ETFA	2.54e-11	-	chr15	76520259	76520590	ETFA	3.59084e-06
chr15	76640537	76640793	SCAPER	3.65e-07	-	chr15	76640537	76640793	SCAPER	0.000216561
chr15	77241410	77242191	RCN2	1.55e-07	+	chr15	77241410	77242191	RCN2	0.000363398
chr15	78461600	78461625	IDH3A	2.75e-13	+	chr15	78461600	78461625	IDH3A	0.000492037
chr15	78832808	78832819	PSMA4	0.000254947	+	chr15	78832808	78832819	PSMA4	0.000379376
chr15	78833292	78833897	PSMA4	2.63e-13	+	chr15	78833292	78833897	PSMA4	5.13712e-05
chr15	79229376	79229528	CTSH	6.99e-07	-	chr15	79229376	79229528	CTSH	0.000444932
chr15	101107118	101109439	LINS	1.67e-13	-	chr15	101107118	101109439	LINS	2.06642e-09
chr15	101826006	101826418	SNRPA1	7.66e-15	-	chr15	101826006	101826418	SNRPA1	1.51096e-09
chr16	258663	259772	LUC7L	9.42e-09	-	chr16	258663	259772	LUC7L	1.30298e-06
chr16	684888	684948	C16orf13	9.87e-09	-	chr16	684888	684948	C16orf13	7.34605e-09
chr16	684948	684956	C16orf13	4.56e-05	-	chr16	684948	684956	C16orf13	2.57518e-06
chr16	767817	769655	METRN	1.72e-08	+	chr16	767817	769655	METRN	1.30486e-07
chr16	1374953	1375215	UBE2I	2.98e-06	+	chr16	1374953	1375215	UBE2I	5.58028e-06
chr16	1375351	1377018	UBE2I	1.67e-70	+	chr16	1375351	1377018	UBE2I	1.93409e-12
chr16	1414256	1414999	UNKL	4.63e-10	-	chr16	1414256	1414999	UNKL	2.4759e-08
chr16	1415012	1415665	UNKL	0.000209572	-	chr16	1415012	1415665	UNKL	6.89106e-06
chr16	1415665	1416018	UNKL	0.000127047	-	chr16	1415665	1416018	UNKL	2.84452e-12
chr16	1435208	1435386	UNKL	8.83e-09	-	chr16	1435208	1435386	UNKL	0.000624619
chr16	3313883	3315665	ZNF263	3.82e-20	+	chr16	3313883	3315665	ZNF263	1.81915e-13
chr16	3317181	3317567	ZNF263	8.59e-07	+	chr16	3317181	3317567	ZNF263	0.000426644
chr16	3332942	3333484	ZNF263	2.33e-09	+	chr16	3332942	3333484	ZNF263	9.78775e-09
chr16	8948921	8949070	CARHSP1	0.000360487	-	chr16	8948921	8949070	CARHSP1	1.13667e-05
chr16	8985950	8986628	USP7	0.000344715	-	chr16	8985950	8986628	USP7	0.00042535
chr16	11945399	11945401	RSL1D1	1.81e-09	-	chr16	11945399	11945401	RSL1D1	2.50084e-05
chr16	11945401	11945437	RSL1D1	3.3e-10	-	chr16	11945401	11945437	RSL1D1	0.000229492
chr16	15154030	15155284	RRN3	0.000256714	-	chr16	15154030	15155284	RRN3	5.45861e-05
chr16	15694909	15695720	KIAA0430	9.47e-12	-	chr16	15694909	15695720	KIAA0430	2.06772e-05
chr16	21964618	21964691	UQCRC2	1e-08	+	chr16	21964618	21964691	UQCRC2	5.24552e-05
chr16	21994657	21994668	UQCRC2	1.62e-12	+	chr16	21994657	21994668	UQCRC2	0.000302635
chr16	21994668	21994981	UQCRC2	6.25e-08	+	chr16	21994668	21994981	UQCRC2	1.80125e-05
chr16	22345382	22345762	POLR3E	0.000308524	+	chr16	22345382	22345762	POLR3E	8.66267e-06
chr16	28164285	28164530	XPO6	4.26e-08	-	chr16	28164285	28164530	XPO6	2.49788e-10
chr16	28947584	28947847	RABEP2	3.84e-06	-	chr16	28947584	28947847	RABEP2	4.50485e-05
chr16	29982899	29983326	TMEM219	6.61e-06	+	chr16	29982899	29983326	TMEM219	5.48914e-05
chr16	30075249	30075359	ALDOA	4.74e-08	+	chr16	30075249	30075359	ALDOA	7.43936e-07
chr16	30075359	30075392	ALDOA	3.66e-06	+	chr16	30075359	30075392	ALDOA	4.57531e-06
chr16	30075392	30075484	ALDOA	1.62e-05	+	chr16	30075392	30075484	ALDOA	4.79747e-13
chr16	30075484	30075492	ALDOA	0.000380139	+	chr16	30075484	30075492	ALDOA	1.82221e-09
chr16	30075505	30075569	ALDOA	2.58e-11	+	chr16	30075505	30075569	ALDOA	3.07887e-06
chr16	30075744	30075754	ALDOA	8.21e-10	+	chr16	30075744	30075754	ALDOA	1.69223e-11
chr16	30075754	30075817	ALDOA	1.13e-20	+	chr16	30075754	30075817	ALDOA	1.44909e-52
chr16	30075817	30075826	ALDOA	8.41e-15	+	chr16	30075817	30075826	ALDOA	1.17062e-15
chr16	30075826	30076059	ALDOA	2.85e-06	+	chr16	30075826	30076059	ALDOA	1.00873e-40
chr16	30077097	30077111	ALDOA	4.48e-06	+	chr16	30077097	30077111	ALDOA	7.53577e-15
chr16	30078554	30078611	ALDOA	4.88e-05	+	chr16	30078554	30078611	ALDOA	1.46656e-10
chr16	30078611	30078654	ALDOA	3.55e-06	+	chr16	30078611	30078654	ALDOA	0.000309573
chr16	31053462	31054296	STX4	2.15e-13	+	chr16	31053462	31054296	STX4	1.95603e-07
chr16	31195323	31195529	FUS	1.78e-07	+	chr16	31195323	31195529	FUS	1.48406e-05
chr16	31196259	31196400	FUS	3.08e-07	+	chr16	31196259	31196400	FUS	4.00755e-07
chr16	31198566	31199472	FUS	1.04e-54	+	chr16	31198566	31199472	FUS	0.000149934
chr16	31199678	31200443	FUS	1.44e-05	+	chr16	31199678	31200443	FUS	0.00077877
chr16	48395387	48395615	LONP2	9.99e-06	+	chr16	48395387	48395615	LONP2	1.1339e-07
chr16	48395764	48395953	LONP2	4.54e-23	+	chr16	48395764	48395953	LONP2	0.00013077
chr16	48395953	48396648	LONP2	8.15e-30	+	chr16	48395953	48396648	LONP2	0.000397332
chr16	50701952	50703059	SNX20	2.54e-11	-	chr16	50701952	50703059	SNX20	1.74102e-07
chr16	50705535	50707985	SNX20	4.89e-05	-	chr16	50705535	50707985	SNX20	6.18993e-07
chr16	51680723	51681043	HNRNPA1P48	9.67e-05	+	chr16	51680723	51681043	HNRNPA1P48	2.19248e-145
chr16	56466645	56468242	NUDT21	0.000210423	-	chr16	56466645	56468242	NUDT21	1.72771e-07
chr16	56480601	56481700	NUDT21	0.000298024	-	chr16	56480601	56481700	NUDT21	1.6824e-05
chr16	56481901	56484998	NUDT21	3.62e-06	-	chr16	56481901	56484998	NUDT21	3.59244e-07
chr16	56764041	56764060	NUP93	0.00036344	+	chr16	56764041	56764060	NUP93	7.77947e-05
chr16	58192020	58192257	CSNK2A2	8.42e-31	-	chr16	58192020	58192257	CSNK2A2	3.19706e-08
chr16	58192257	58197957	CSNK2A2	3.66e-10	-	chr16	58192257	58197957	CSNK2A2	0.000279437
chr16	58193454	58197957	CSNK2A2	7.39e-50	-	chr16	58193454	58197957	CSNK2A2	6.92577e-28
chr16	58197957	58198051	CSNK2A2	1.47e-10	-	chr16	58197957	58198051	CSNK2A2	8.26478e-05
chr16	58198051	58199463	CSNK2A2	9.58e-08	-	chr16	58198051	58199463	CSNK2A2	9.41666e-06
chr16	58199463	58199612	CSNK2A2	2.23e-07	-	chr16	58199463	58199612	CSNK2A2	7.24987e-10
chr16	58200487	58200588	CSNK2A2	2.23e-06	-	chr16	58200487	58200588	CSNK2A2	7.44355e-14
chr16	58200588	58201110	CSNK2A2	0.000197007	-	chr16	58200588	58201110	CSNK2A2	1.49798e-13
chr16	58201110	58201212	CSNK2A2	1.37e-07	-	chr16	58201110	58201212	CSNK2A2	0.000980849
chr16	58202513	58202597	CSNK2A2	0.000414567	-	chr16	58202513	58202597	CSNK2A2	3.7584e-05
chr16	66754795	66757277	DYNC1LI2	6.39e-16	-	chr16	66754795	66757277	DYNC1LI2	1.86042e-06
chr16	66764251	66764817	DYNC1LI2	2.43e-07	-	chr16	66764251	66764817	DYNC1LI2	2.66599e-13
chr16	66764817	66764937	DYNC1LI2	6.59e-05	-	chr16	66764817	66764937	DYNC1LI2	4.27375e-09
chr16	66764937	66765911	DYNC1LI2	5.45e-27	-	chr16	66764937	66765911	DYNC1LI2	2.35961e-24
chr16	66765911	66766241	DYNC1LI2	1.19e-08	-	chr16	66765911	66766241	DYNC1LI2	1.37063e-05
chr16	67063147	67063363	CBFB	5.7e-05	+	chr16	67063147	67063363	CBFB	0.000693253
chr16	67063716	67070541	CBFB	2.01e-05	+	chr16	67063716	67070541	CBFB	2.86602e-05
chr16	67070541	67070658	CBFB	4.13e-09	+	chr16	67070541	67070658	CBFB	0.000330763
chr16	67070658	67100584	CBFB	2.8e-06	+	chr16	67070658	67100584	CBFB	6.98791e-06
chr16	67100701	67116115	CBFB	5.24e-06	+	chr16	67100701	67116115	CBFB	2.31468e-07
chr16	67116242	67132612	CBFB	8.22e-05	+	chr16	67116242	67132612	CBFB	4.06193e-06
chr16	67133294	67133346	CBFB	5.38e-05	+	chr16	67133294	67133346	CBFB	1.97527e-05
chr16	67700691	67701168	ENKD1	0.000128658	-	chr16	67700691	67701168	ENKD1	0.00035171
chr16	71316202	71319344	CMTR2	2.53e-05	-	chr16	71316202	71319344	CMTR2	0.000169217
chr16	75611428	75611779	GABARAPL2	4.13e-06	+	chr16	75611428	75611779	GABARAPL2	1.73579e-06
chr16	81040156	81040811	CENPN	8.94e-10	+	chr16	81040156	81040811	CENPN	1.6065e-06
chr16	82182468	82182913	MPHOSPH6	4.55e-05	-	chr16	82182468	82182913	MPHOSPH6	7.39157e-05
chr16	85112609	85113360	KIAA0513	1.51e-11	+	chr16	85112609	85113360	KIAA0513	2.73542e-06
chr16	85122361	85127826	KIAA0513	1.13e-07	+	chr16	85122361	85127826	KIAA0513	2.52317e-07
chr16	85706102	85706254	GSE1	0.000201705	+	chr16	85706102	85706254	GSE1	0.000959396
chr16	88599555	88603424	ZFPM1	3.2e-10	+	chr16	88599555	88603424	ZFPM1	8.86339e-11
chr16	88785379	88785981	PIEZO1	2.18e-05	-	chr16	88785379	88785981	PIEZO1	0.000395571
chr16	89726947	89727235	SPATA33	1.71e-09	+	chr16	89726947	89727235	SPATA33	0.000257558
chr16	89755910	89756960	CDK10	1.01e-19	+	chr16	89755910	89756960	CDK10	5.45861e-05
chr16	90025563	90025773	DEF8	1.36e-06	+	chr16	90025563	90025773	DEF8	1.32471e-08
chr17	1247565	1247832	YWHAE	2.1e-10	-	chr17	1247565	1247832	YWHAE	1.99025e-06
chr17	1578633	1578824	PRPF8	0.000461866	-	chr17	1578633	1578824	PRPF8	0.000170944
chr17	3626581	3626677	ITGAE	3.75e-10	-	chr17	3626581	3626677	ITGAE	0.000356843
chr17	3797520	3798185	CAMKK1	1.97e-27	-	chr17	3797520	3798185	CAMKK1	0.000757331
chr17	3818639	3819272	P2RX1	2.06e-09	-	chr17	3818639	3819272	P2RX1	1.19487e-15
chr17	5336035	5336196	RPAIN	1.02e-10	+	chr17	5336035	5336196	RPAIN	0.000591238
chr17	6546749	6547861	TXNDC17	1.15e-05	+	chr17	6546749	6547861	TXNDC17	1.26126e-05
chr17	7125400	7125411	ACADVL	0.000234037	+	chr17	7125400	7125411	ACADVL	3.5654e-12
chr17	7125411	7125465	ACADVL	2.7e-07	+	chr17	7125411	7125465	ACADVL	3.40276e-09
chr17	7125621	7125783	ACADVL	2.35e-08	+	chr17	7125621	7125783	ACADVL	5.08834e-07
chr17	7125621	7125985	ACADVL	9.45e-07	+	chr17	7125621	7125985	ACADVL	9.99415e-06
chr17	7125958	7125985	ACADVL	4.42e-06	+	chr17	7125958	7125985	ACADVL	9.99124e-12
chr17	7126184	7126350	ACADVL	3.7e-17	+	chr17	7126184	7126350	ACADVL	2.61153e-09
chr17	7126350	7126425	ACADVL	3.55e-16	+	chr17	7126350	7126425	ACADVL	9.54572e-12
chr17	7126425	7126451	ACADVL	4.88e-06	+	chr17	7126425	7126451	ACADVL	7.11146e-07
chr17	7210858	7210900	EIF5A	5.08e-08	+	chr17	7210858	7210900	EIF5A	6.18835e-09
chr17	7210900	7210920	EIF5A	8.17e-16	+	chr17	7210900	7210920	EIF5A	1.90793e-07
chr17	16342728	16342818	C17orf76-AS1	1.58e-08	+	chr17	16342728	16342818	C17orf76-AS1	6.62067e-258
chr17	16342818	16342841	C17orf76-AS1	1.1e-05	+	chr17	16342818	16342841	C17orf76-AS1	2.20757e-54
chr17	16343017	16343349	C17orf76-AS1	1.27e-10	+	chr17	16343017	16343349	C17orf76-AS1	3.60005e-118
chr17	16343017	16343498	C17orf76-AS1	1.4e-05	+	chr17	16343017	16343498	C17orf76-AS1	7.29143e-52
chr17	16343349	16343420	C17orf76-AS1	6.78e-20	+	chr17	16343349	16343420	C17orf76-AS1	9.72138e-28
chr17	16343420	16343424	C17orf76-AS1	6.37e-13	+	chr17	16343420	16343424	C17orf76-AS1	6.13215e-27
chr17	16344444	16366146	C17orf76-AS1	1.46e-11	+	chr17	16344444	16366146	C17orf76-AS1	2.16813e-11
chr17	16344504	16344523	C17orf76-AS1	3.55e-16	+	chr17	16344504	16344523	C17orf76-AS1	2.08288e-21
chr17	16344523	16344539	C17orf76-AS1	1.34e-18	+	chr17	16344523	16344539	C17orf76-AS1	6.87461e-28
chr17	16344539	16344612	C17orf76-AS1	4.43e-15	+	chr17	16344539	16344612	C17orf76-AS1	5.60612e-30
chr17	16366146	16366255	C17orf76-AS1	1.45e-15	+	chr17	16366146	16366255	C17orf76-AS1	5.97212e-30
chr17	16366477	16366480	C17orf76-AS1	1.15e-07	+	chr17	16366477	16366480	C17orf76-AS1	9.37648e-08
chr17	16366480	16366561	C17orf76-AS1	1.86e-32	+	chr17	16366480	16366561	C17orf76-AS1	4.95862e-30
chr17	16366561	16366631	C17orf76-AS1	1.04e-09	+	chr17	16366561	16366631	C17orf76-AS1	5.58842e-41
chr17	16366561	16367032	C17orf76-AS1	6.81e-08	+	chr17	16366561	16367032	C17orf76-AS1	3.40268e-18
chr17	16367032	16367164	C17orf76-AS1	1.01e-18	+	chr17	16367032	16367164	C17orf76-AS1	7.87659e-44
chr17	16367164	16367300	C17orf76-AS1	0.000147607	+	chr17	16367164	16367300	C17orf76-AS1	8.70703e-13
chr17	16373615	16373664	C17orf76-AS1	2.28e-11	+	chr17	16373615	16373664	C17orf76-AS1	1.34657e-15
chr17	16373664	16373685	C17orf76-AS1	8.54e-07	+	chr17	16373664	16373685	C17orf76-AS1	8.36829e-10
chr17	16373685	16373692	C17orf76-AS1	0.000184429	+	chr17	16373685	16373692	C17orf76-AS1	1.8138e-07
chr17	16373692	16373767	C17orf76-AS1	3.35e-06	+	chr17	16373692	16373767	C17orf76-AS1	2.36317e-15
chr17	16373767	16373773	C17orf76-AS1	3.49e-05	+	chr17	16373767	16373773	C17orf76-AS1	3.69553e-11
chr17	16373773	16373846	C17orf76-AS1	3.48e-06	+	chr17	16373773	16373846	C17orf76-AS1	7.59166e-13
chr17	17067422	17068869	MPRIP	5.66e-15	+	chr17	17067422	17068869	MPRIP	1.22937e-11
chr17	17068869	17071229	MPRIP	1.33e-08	+	chr17	17068869	17071229	MPRIP	1.76309e-10
chr17	27895295	27895359	TP53I13	1.56e-06	+	chr17	27895295	27895359	TP53I13	6.33105e-09
chr17	27895359	27895526	TP53I13	1.11e-08	+	chr17	27895359	27895526	TP53I13	2.15445e-11
chr17	30207199	30207591	UTP6	2.06e-05	-	chr17	30207199	30207591	UTP6	5.31592e-07
chr17	30310017	30310123	SUZ12	6.13e-08	+	chr17	30310017	30310123	SUZ12	0.000951622
chr17	30315338	30315516	SUZ12	4.67e-10	+	chr17	30315338	30315516	SUZ12	2.29787e-05
chr17	30325676	30326395	SUZ12	7.17e-09	+	chr17	30325676	30326395	SUZ12	1.22928e-05
chr17	33677323	33678917	SLFN11	2.48e-07	-	chr17	33677323	33678917	SLFN11	0.000577504
chr17	34901666	34903596	GGNBP2	3.93e-05	+	chr17	34901666	34903596	GGNBP2	3.72674e-10
chr17	35685583	35685900	ACACA	7.8e-07	-	chr17	35685583	35685900	ACACA	0.000296236
chr17	35766351	35766512	ACACA	5.7e-05	-	chr17	35766351	35766512	ACACA	1.18314e-05
chr17	35970206	35972154	DDX52	0.000210327	-	chr17	35970206	35972154	DDX52	1.77157e-12
chr17	36872081	36872588	MLLT6	2.77e-08	+	chr17	36872081	36872588	MLLT6	1.49078e-22
chr17	36883424	36883445	MLLT6	2.76e-15	+	chr17	36883424	36883445	MLLT6	0.000471795
chr17	37356535	37356568	RPL19	4.12e-09	+	chr17	37356535	37356568	RPL19	3.2191e-25
chr17	37356568	37356569	RPL19	1.51e-09	+	chr17	37356568	37356569	RPL19	6.14954e-25
chr17	37356731	37356996	RPL19	1.52e-09	+	chr17	37356731	37356996	RPL19	1.08992e-57
chr17	37356996	37357465	RPL19	8.71e-05	+	chr17	37356996	37357465	RPL19	5.74126e-17
chr17	37358294	37358569	RPL19	6.4e-05	+	chr17	37358294	37358569	RPL19	5.35775e-11
chr17	37700501	37700613	CDK12	5.59e-07	+	chr17	37700501	37700613	CDK12	2.48351e-06
chr17	37700613	37702869	CDK12	3.99e-05	+	chr17	37700613	37702869	CDK12	0.000626876
chr17	37702869	37702935	CDK12	5.58e-12	+	chr17	37702869	37702935	CDK12	4.43335e-07
chr17	37702935	37703011	CDK12	1.08e-11	+	chr17	37702935	37703011	CDK12	1.68513e-09
chr17	37704020	37704073	CDK12	2.56e-07	+	chr17	37704020	37704073	CDK12	0.000331485
chr17	37704073	37704083	CDK12	2.36e-05	+	chr17	37704073	37704083	CDK12	0.0004932
chr17	37705193	37706443	CDK12	3.97e-19	+	chr17	37705193	37706443	CDK12	3.77262e-16
chr17	37712538	37712666	CDK12	1.63e-08	+	chr17	37712538	37712666	CDK12	9.28286e-05
chr17	38146182	38146346	PSMD3	9.43e-05	+	chr17	38146182	38146346	PSMD3	1.03276e-19
chr17	38245983	38248880	THRA	6.84e-05	+	chr17	38245983	38248880	THRA	1.89947e-11
chr17	38546416	38547757	TOP2A	1.22e-05	-	chr17	38546416	38547757	TOP2A	0.000318707
chr17	38560403	38560525	TOP2A	9.46e-06	-	chr17	38560403	38560525	TOP2A	0.00042556
chr17	38560628	38560743	TOP2A	3.02e-05	-	chr17	38560628	38560743	TOP2A	1.1376e-05
chr17	39845517	39846029	EIF1	1.03e-29	+	chr17	39845517	39846029	EIF1	4.58319e-108
chr17	39846441	39846872	EIF1	1.34e-10	+	chr17	39846441	39846872	EIF1	3.062e-63
chr17	39847898	39848920	EIF1	3.88e-09	+	chr17	39847898	39848920	EIF1	9.48815e-16
chr17	41150435	41150450	RPL27	1.94e-18	+	chr17	41150435	41150450	RPL27	2.87905e-25
chr17	41150450	41150452	RPL27	1.89e-18	+	chr17	41150450	41150452	RPL27	8.47892e-26
chr17	41150493	41150765	RPL27	1.72e-10	+	chr17	41150493	41150765	RPL27	0
chr17	41151296	41151738	RPL27	6.61e-08	+	chr17	41151296	41151738	RPL27	6.76894e-17
chr17	41151949	41152119	RPL27	1.01e-13	+	chr17	41151949	41152119	RPL27	5.69379e-131
chr17	41154689	41154800	RPL27	4.01e-05	+	chr17	41154689	41154800	RPL27	2.68123e-15
chr17	41362012	41362540	NBR1	0.000126991	+	chr17	41362012	41362540	NBR1	0.00011252
chr17	42295664	42296812	UBTF	1.28e-05	-	chr17	42295664	42296812	UBTF	0.000155494
chr17	42295664	42295870	UBTF	7.39e-29	-	chr17	42295664	42295870	UBTF	4.91602e-26
chr17	42298568	42298994	UBTF	1.5e-05	-	chr17	42298568	42298994	UBTF	0.000590109
chr17	42931003	42931636	EFTUD2	3.69e-05	-	chr17	42931003	42931636	EFTUD2	3.82846e-07
chr17	43183354	43185146	NMT1	5.54e-21	+	chr17	43183354	43185146	NMT1	2.25174e-10
chr17	45159285	45159716	RP11-156P1.3	5.49e-07	-	chr17	45159285	45159716	RP11-156P1.3	0.000212114
chr17	45772629	45773444	TBKBP1	2.76e-05	+	chr17	45772629	45773444	TBKBP1	1.13385e-08
chr17	46126226	46126239	NFE2L1	0.000275686	+	chr17	46126226	46126239	NFE2L1	6.64388e-06
chr17	47490653	47492196	PHB	8.6e-07	-	chr17	47490653	47492196	PHB	4.41544e-41
chr17	47492196	47492210	PHB	0.000112019	-	chr17	47492196	47492210	PHB	2.07874e-35
chr17	48828084	48828107	LUC7L3	4.22e-10	+	chr17	48828084	48828107	LUC7L3	5.51775e-06
chr17	48828107	48828208	LUC7L3	5.39e-18	+	chr17	48828107	48828208	LUC7L3	0.000975199
chr17	48828208	48828213	LUC7L3	1.76e-07	+	chr17	48828208	48828213	LUC7L3	0.00039637
chr17	48828213	48828365	LUC7L3	2.44e-07	+	chr17	48828213	48828365	LUC7L3	5.14736e-09
chr17	49336503	49336567	MBTD1	0.000152854	-	chr17	49336503	49336567	MBTD1	2.08811e-08
chr17	49336567	49337195	MBTD1	0.000217987	-	chr17	49336567	49337195	MBTD1	2.07695e-08
chr17	49337195	49337302	MBTD1	1.85e-06	-	chr17	49337195	49337302	MBTD1	0.000264411
chr17	53029473	53031021	COX11	7.49e-17	-	chr17	53029473	53031021	COX11	4.1199e-08
chr17	53038687	53040263	COX11	4.47e-07	-	chr17	53038687	53040263	COX11	5.81934e-15
chr17	54940650	54943437	DGKE	6.54e-16	+	chr17	54940650	54943437	DGKE	5.60101e-07
chr17	55709151	55709310	MSI2	0.000373312	+	chr17	55709151	55709310	MSI2	0.000718981
chr17	55709310	55710261	MSI2	2.33e-08	+	chr17	55709310	55710261	MSI2	3.61004e-06
chr17	55754420	55756909	MSI2	8.02e-05	+	chr17	55754420	55756909	MSI2	0.000305158
chr17	56590302	56593940	MTMR4	0.000301443	-	chr17	56590302	56593940	MTMR4	0.00098199
chr17	56593940	56593979	MTMR4	2.92e-08	-	chr17	56593940	56593979	MTMR4	0.000465923
chr17	57759007	57759200	CLTC	0.000163229	+	chr17	57759007	57759200	CLTC	0.000673481
chr17	57771183	57771475	CLTC	1.08e-05	+	chr17	57771183	57771475	CLTC	0.000324371
chr17	57771475	57772473	CLTC	9.19e-13	+	chr17	57771475	57772473	CLTC	0.000605775
chr17	61627842	61627860	DCAF7	0.000156976	+	chr17	61627842	61627860	DCAF7	0.000233591
chr17	61627860	61627870	DCAF7	8.28e-06	+	chr17	61627860	61627870	DCAF7	5.70819e-05
chr17	61627870	61627907	DCAF7	2.51e-06	+	chr17	61627870	61627907	DCAF7	2.06318e-07
chr17	63052428	63052957	GNA13	0.000104725	-	chr17	63052428	63052957	GNA13	0.000230557
chr17	65977551	65977878	BPTF	4.19e-16	+	chr17	65977551	65977878	BPTF	1.39596e-09
chr17	66042745	66042958	KPNA2	7.22e-09	+	chr17	66042745	66042958	KPNA2	0.000183803
chr17	72199720	72199791	RPL38	7.16e-14	+	chr17	72199720	72199791	RPL38	1.08206e-24
chr17	72199791	72199800	RPL38	1.09e-21	+	chr17	72199791	72199800	RPL38	1.97457e-39
chr17	72199800	72199813	RPL38	1.84e-36	+	chr17	72199800	72199813	RPL38	3.41614e-86
chr17	72199813	72199831	RPL38	3.44e-19	+	chr17	72199813	72199831	RPL38	7.54253e-71
chr17	72199831	72199832	RPL38	7.01e-10	+	chr17	72199831	72199832	RPL38	3.28847e-78
chr17	72199884	72199909	RPL38	0.000334578	+	chr17	72199884	72199909	RPL38	1.44501e-56
chr17	72200732	72202422	RPL38	3.74e-07	+	chr17	72200732	72202422	RPL38	3.38393e-08
chr17	72206035	72206794	RPL38	4.52e-05	+	chr17	72206035	72206794	RPL38	1.82074e-11
chr17	73282883	73283755	SLC25A19	3.98e-05	-	chr17	73282883	73283755	SLC25A19	0.000191669
chr17	73789523	73790205	UNK	7.42e-07	+	chr17	73789523	73790205	UNK	4.90749e-35
chr17	73887428	73888091	TRIM65	1.61e-07	-	chr17	73887428	73888091	TRIM65	1.05197e-06
chr17	74708918	74712804	JMJD6	1.48e-15	-	chr17	74708918	74712804	JMJD6	1.00652e-09
chr17	75315683	75315885	2009-09-01	3.89e-11	+	chr17	75315683	75315885	2009-09-01	1.2322e-05
chr17	75315885	75316394	2009-09-01	3.59e-39	+	chr17	75315885	75316394	2009-09-01	1.424e-16
chr17	75450161	75450190	2009-09-01	1.23e-15	+	chr17	75450161	75450190	2009-09-01	0.000151349
chr17	75450190	75450445	2009-09-01	3.07e-27	+	chr17	75450190	75450445	2009-09-01	1.27081e-07
chr17	78075724	78076532	GAA	7.5e-12	+	chr17	78075724	78076532	GAA	0.000614465
chr17	78293112	78295263	RNF213	0.000237089	+	chr17	78293112	78295263	RNF213	1.52099e-13
chr17	78403642	78403840	ENDOV	8.38e-16	+	chr17	78403642	78403840	ENDOV	7.6498e-11
chr17	78403840	78403952	ENDOV	5.32e-19	+	chr17	78403840	78403952	ENDOV	2.72477e-06
chr17	78409932	78411881	ENDOV	1.66e-53	+	chr17	78409932	78411881	ENDOV	2.16341e-07
chr17	79218803	79219977	SLC38A10	3.53e-10	-	chr17	79218803	79219977	SLC38A10	0.000730962
chr17	79858840	79862201	PCYT2	3.82e-11	-	chr17	79858840	79862201	PCYT2	1.78445e-09
chr17	79962220	79964517	ASPSCR1	0.000231171	+	chr17	79962220	79964517	ASPSCR1	2.77013e-06
chr17	80186323	80186405	SLC16A3	7.8e-09	+	chr17	80186323	80186405	SLC16A3	1.46245e-06
chr17	80186405	80193858	SLC16A3	0.000263495	+	chr17	80186405	80193858	SLC16A3	1.90274e-06
chr17	80191562	80192774	SLC16A3	0.000155208	+	chr17	80191562	80192774	SLC16A3	0.000162474
chr17	80416103	80416234	NARF	1.53e-08	+	chr17	80416103	80416234	NARF	3.09339e-07
chr17	80416234	80416384	NARF	6.53e-08	+	chr17	80416234	80416384	NARF	6.21772e-12
chr17	80572457	80572662	WDR45B	6.14e-06	-	chr17	80572457	80572662	WDR45B	5.63574e-05
chr17	80614943	80615581	RAB40B	8.91e-05	-	chr17	80614943	80615581	RAB40B	0.00030271
chr17	80887667	80888333	TBCD	4.86e-06	+	chr17	80887667	80888333	TBCD	0.000572031
chr18	212601	214629	USP14	0.00022538	+	chr18	212601	214629	USP14	5.40278e-05
chr18	670323	672545	ENOSF1	8.78e-47	-	chr18	670323	672545	ENOSF1	2.04149e-07
chr18	674039	674160	ENOSF1	2.31e-18	-	chr18	674039	674160	ENOSF1	6.10236e-06
chr18	3247810	3247858	MYL12A	0.000235087	+	chr18	3247810	3247858	MYL12A	6.45052e-15
chr18	3247858	3247870	MYL12A	0.000454783	+	chr18	3247858	3247870	MYL12A	5.30352e-14
chr18	5243935	5246507	LINC00667	1.97e-09	+	chr18	5243935	5246507	LINC00667	6.90683e-10
chr18	9400815	9402418	TWSG1	5.04e-05	+	chr18	9400815	9402418	TWSG1	0.000377139
chr18	9954049	9954140	VAPA	0.000116853	+	chr18	9954049	9954140	VAPA	2.9995e-12
chr18	9954474	9960018	VAPA	6.12e-09	+	chr18	9954474	9960018	VAPA	4.4804e-06
chr18	10550517	10550798	NAPG	5.83e-17	+	chr18	10550517	10550798	NAPG	0.000856392
chr18	12325762	12325913	TUBB6	1.02e-06	+	chr18	12325762	12325913	TUBB6	0.000246214
chr18	12325913	12326331	TUBB6	3.09e-09	+	chr18	12325913	12326331	TUBB6	2.32417e-09
chr18	12326331	12326562	TUBB6	1.5e-05	+	chr18	12326331	12326562	TUBB6	3.69978e-06
chr18	12329144	12329825	TUBB6	2.14e-106	+	chr18	12329144	12329825	TUBB6	3.17849e-26
chr18	13465023	13465110	LDLRAD4	4.79e-09	+	chr18	13465023	13465110	LDLRAD4	2.33139e-05
chr18	13491230	13491468	LDLRAD4	8.23e-05	+	chr18	13491230	13491468	LDLRAD4	2.24693e-06
chr18	13612773	13615747	LDLRAD4	3.44e-14	+	chr18	13612773	13615747	LDLRAD4	1.12698e-14
chr18	13646733	13652753	LDLRAD4	5.38e-06	+	chr18	13646733	13652753	LDLRAD4	1.6814e-21
chr18	18526866	18531348	ROCK1	0.000224642	-	chr18	18526866	18531348	ROCK1	1.26787e-07
chr18	19348713	19353584	MIB1	2.1e-05	+	chr18	19348713	19353584	MIB1	4.93241e-06
chr18	19353584	19353689	MIB1	1.87e-06	+	chr18	19353584	19353689	MIB1	3.69073e-06
chr18	20838618	20840431	CABLES1	7.89e-29	+	chr18	20838618	20840431	CABLES1	9.23908e-09
chr18	33289587	33289744	GALNT1	1.51e-07	+	chr18	33289587	33289744	GALNT1	6.87941e-05
chr18	33570558	33573002	RPRD1A	2.27e-06	-	chr18	33570558	33573002	RPRD1A	1.05924e-05
chr18	33647216	33647493	RPRD1A	5.95e-05	-	chr18	33647216	33647493	RPRD1A	0.000152226
chr18	34374068	34376034	TPGS2	3.86e-06	-	chr18	34374068	34376034	TPGS2	2.74318e-08
chr18	55273983	55274365	NARS	0.000437288	-	chr18	55273983	55274365	NARS	0.000335952
chr18	57000322	57000476	LMAN1	7.35e-06	-	chr18	57000322	57000476	LMAN1	1.76533e-09
chr18	57022544	57022652	LMAN1	1.85e-05	-	chr18	57022544	57022652	LMAN1	2.03908e-10
chr18	57022735	57022890	LMAN1	6.28e-08	-	chr18	57022735	57022890	LMAN1	8.61571e-07
chr18	57026262	57026497	LMAN1	2.22e-06	-	chr18	57026262	57026497	LMAN1	0.000505228
chr18	57570769	57571538	PMAIP1	7.02e-08	+	chr18	57570769	57571538	PMAIP1	1.13856e-05
chr18	60986185	60986406	BCL2	4.76e-08	-	chr18	60986185	60986406	BCL2	5.70476e-06
chr18	72163666	72164743	CNDP2	2.69e-05	+	chr18	72163666	72164743	CNDP2	0.000404629
chr19	571304	571579	BSG	8.5e-05	+	chr19	571304	571579	BSG	1.38824e-14
chr19	830941	831715	AZU1	2.26e-07	+	chr19	830941	831715	AZU1	9.09822e-07
chr19	830941	831715	AZU1	7.31e-06	+	chr19	830941	831715	AZU1	9.09822e-07
chr19	983961	984186	WDR18	5.71e-05	+	chr19	983961	984186	WDR18	0.000743593
chr19	1012232	1012288	TMEM259	9.53e-07	-	chr19	1012232	1012288	TMEM259	4.1007e-05
chr19	1012316	1012461	TMEM259	5.88e-11	-	chr19	1012316	1012461	TMEM259	0.000749036
chr19	1269346	1269348	CIRBP	0.000288787	+	chr19	1269346	1269348	CIRBP	0.000921307
chr19	1269350	1269354	CIRBP	0.000224622	+	chr19	1269350	1269354	CIRBP	2.12783e-08
chr19	1269354	1269406	CIRBP	7.94e-05	+	chr19	1269354	1269406	CIRBP	1.56463e-05
chr19	1269406	1269409	CIRBP	3.01e-05	+	chr19	1269406	1269409	CIRBP	1.99027e-05
chr19	1272476	1272527	CIRBP	2.06e-24	+	chr19	1272476	1272527	CIRBP	0.000486263
chr19	1272527	1272549	CIRBP	1.97e-12	+	chr19	1272527	1272549	CIRBP	2.02775e-06
chr19	1272549	1272551	CIRBP	7.25e-18	+	chr19	1272549	1272551	CIRBP	2.32516e-07
chr19	1272551	1272599	CIRBP	5.37e-27	+	chr19	1272551	1272599	CIRBP	8.97774e-10
chr19	1272599	1272603	CIRBP	1.62e-18	+	chr19	1272599	1272603	CIRBP	1.91386e-08
chr19	1272603	1272641	CIRBP	6.21e-31	+	chr19	1272603	1272641	CIRBP	1.76286e-12
chr19	1272641	1272675	CIRBP	2.3e-21	+	chr19	1272641	1272675	CIRBP	3.76648e-08
chr19	1272675	1272731	CIRBP	1.33e-11	+	chr19	1272675	1272731	CIRBP	3.18739e-05
chr19	1273714	1274305	CIRBP	0.000211706	+	chr19	1273714	1274305	CIRBP	5.9089e-06
chr19	1358699	1359893	MUM1	1.3e-31	+	chr19	1358699	1359893	MUM1	2.98251e-18
chr19	1422395	1428840	DAZAP1	9.75e-16	+	chr19	1422395	1428840	DAZAP1	1.00619e-07
chr19	1438357	1438385	RPS15	1.11e-53	+	chr19	1438357	1438385	RPS15	4.91223e-48
chr19	1438385	1438398	RPS15	6.49e-78	+	chr19	1438385	1438398	RPS15	5.4619e-80
chr19	1438398	1438399	RPS15	1.63e-106	+	chr19	1438398	1438399	RPS15	1.62986e-83
chr19	1438399	1438403	RPS15	5.42e-106	+	chr19	1438399	1438403	RPS15	5.79651e-59
chr19	1438403	1438417	RPS15	4.28e-28	+	chr19	1438403	1438417	RPS15	4.82014e-70
chr19	1438418	1438427	RPS15	5.21e-22	+	chr19	1438418	1438427	RPS15	1.55992e-77
chr19	1438427	1438579	RPS15	2.54e-06	+	chr19	1438427	1438579	RPS15	3.54964e-17
chr19	1438427	1438805	RPS15	1.39e-24	+	chr19	1438427	1438805	RPS15	1.53703e-94
chr19	1438579	1438788	RPS15	2.35e-06	+	chr19	1438579	1438788	RPS15	4.24646e-10
chr19	1438805	1438809	RPS15	2.14e-14	+	chr19	1438805	1438809	RPS15	3.45735e-68
chr19	1439604	1439714	RPS15	5.17e-06	+	chr19	1439604	1439714	RPS15	8.18761e-07
chr19	1440347	1440482	RPS15	2.63e-05	+	chr19	1440347	1440482	RPS15	8.77993e-14
chr19	1461141	1461823	C19orf25	2.17e-41	-	chr19	1461141	1461823	C19orf25	3.69027e-15
chr19	1474194	1474477	C19orf25	2.41e-08	-	chr19	1474194	1474477	C19orf25	0.000280189
chr19	1474477	1474882	C19orf25	1.34e-17	-	chr19	1474477	1474882	C19orf25	2.94531e-13
chr19	1609598	1610189	TCF3	1.21e-33	-	chr19	1609598	1610189	TCF3	1.12878e-08
chr19	1610189	1610499	TCF3	6.16e-18	-	chr19	1610189	1610499	TCF3	1.34161e-05
chr19	1610499	1610965	TCF3	5.04e-28	-	chr19	1610499	1610965	TCF3	7.62071e-09
chr19	2085327	2096224	MOB3A	2.6e-06	-	chr19	2085327	2096224	MOB3A	0.000454395
chr19	2096224	2096269	MOB3A	2.83e-11	-	chr19	2096224	2096269	MOB3A	8.79664e-07
chr19	2269528	2269547	OAZ1	0.000421883	+	chr19	2269528	2269547	OAZ1	4.68963e-21
chr19	3463603	3469215	NFIC	8.02e-08	+	chr19	3463603	3469215	NFIC	1.61551e-26
chr19	5611886	5612484	SAFB2	1.63e-07	-	chr19	5611886	5612484	SAFB2	1.65121e-06
chr19	6585849	6586164	CD70	1.32e-07	-	chr19	6585849	6586164	CD70	2.50047e-08
chr19	6592426	6592586	CD70	2.93e-08	-	chr19	6592426	6592586	CD70	7.58384e-14
chr19	6603951	6604114	CD70	6.29e-09	-	chr19	6603951	6604114	CD70	6.18452e-10
chr19	6732560	6732784	GPR108	6.25e-10	-	chr19	6732560	6732784	GPR108	2.46397e-10
chr19	8387830	8388224	RPS28	6.43e-06	+	chr19	8387830	8388224	RPS28	3.31059e-34
chr19	10369198	10369284	MRPL4	1.46e-16	+	chr19	10369198	10369284	MRPL4	7.40069e-09
chr19	10765003	10765036	ILF3	6.73e-08	+	chr19	10765003	10765036	ILF3	0.00015338
chr19	10795152	10795437	ILF3	9.16e-39	+	chr19	10795152	10795437	ILF3	1.81306e-14
chr19	10795437	10795534	ILF3	6.35e-11	+	chr19	10795437	10795534	ILF3	5.13712e-05
chr19	10795534	10795597	ILF3	2.54e-21	+	chr19	10795534	10795597	ILF3	6.53694e-05
chr19	10795597	10795839	ILF3	2.2e-30	+	chr19	10795597	10795839	ILF3	1.27237e-11
chr19	10795839	10796441	ILF3	1.18e-23	+	chr19	10795839	10796441	ILF3	8.76698e-11
chr19	10796603	10798021	ILF3	2.12e-22	+	chr19	10796603	10798021	ILF3	1.00731e-20
chr19	10800168	10800522	ILF3	9.33e-05	+	chr19	10800168	10800522	ILF3	7.46491e-09
chr19	10800523	10803074	ILF3	1.25e-56	+	chr19	10800523	10803074	ILF3	1.12935e-22
chr19	10823073	10823228	QTRT1	9.89e-07	+	chr19	10823073	10823228	QTRT1	9.36182e-08
chr19	10942979	10943667	DNM2	5.69e-12	+	chr19	10942979	10943667	DNM2	2.56648e-05
chr19	11560243	11560593	PRKCSH	3.2e-28	+	chr19	11560243	11560593	PRKCSH	4.68056e-05
chr19	11561400	11561460	PRKCSH	0.000156568	+	chr19	11561400	11561460	PRKCSH	0.000528918
chr19	12358457	12359217	ZNF44	6.79e-05	-	chr19	12358457	12359217	ZNF44	0.000139355
chr19	12383301	12384878	ZNF44	0.000172416	-	chr19	12383301	12384878	ZNF44	0.000270267
chr19	13044456	13044494	FARSA	0.000289945	-	chr19	13044456	13044494	FARSA	7.92137e-09
chr19	13255302	13255390	STX10	8.65e-05	-	chr19	13255302	13255390	STX10	0.000396992
chr19	13262788	13263757	IER2	2.29e-42	+	chr19	13262788	13263757	IER2	1.81612e-43
chr19	15357867	15360101	BRD4	0.000289526	-	chr19	15357867	15360101	BRD4	0.00029949
chr19	15547744	15547940	WIZ	3.26e-06	-	chr19	15547744	15547940	WIZ	0.000550034
chr19	16511441	16513125	EPS15L1	2.66e-15	-	chr19	16511441	16513125	EPS15L1	1.32526e-09
chr19	16965072	16966556	SIN3B	1.99e-73	+	chr19	16965072	16966556	SIN3B	6.89241e-23
chr19	16973694	16973790	SIN3B	1.26e-06	+	chr19	16973694	16973790	SIN3B	4.94288e-07
chr19	16973790	16973907	SIN3B	1.71e-07	+	chr19	16973790	16973907	SIN3B	2.73565e-11
chr19	16973907	16974084	SIN3B	1.41e-10	+	chr19	16973907	16974084	SIN3B	1.87868e-09
chr19	16974097	16974173	SIN3B	3.78e-06	+	chr19	16974097	16974173	SIN3B	1.64452e-05
chr19	16974173	16974490	SIN3B	2.84e-09	+	chr19	16974173	16974490	SIN3B	0.000299601
chr19	17322595	17322703	MYO9B	9.42e-09	+	chr19	17322595	17322703	MYO9B	3.14889e-07
chr19	17322595	17322703	MYO9B	9.42e-09	+	chr19	17322595	17322703	MYO9B	0.000525947
chr19	17430534	17431059	DDA1	2.48e-07	+	chr19	17430534	17431059	DDA1	5.63593e-05
chr19	17431301	17434110	DDA1	2.41e-14	+	chr19	17431301	17434110	DDA1	5.96841e-06
chr19	17690759	17691507	COLGALT1	9.55e-10	+	chr19	17690759	17691507	COLGALT1	1.25909e-05
chr19	18682646	18682664	UBA52	3.61e-08	+	chr19	18682646	18682664	UBA52	8.99523e-28
chr19	18682664	18682667	UBA52	1.21e-09	+	chr19	18682664	18682667	UBA52	1.05968e-34
chr19	18682667	18682669	UBA52	2.84e-09	+	chr19	18682667	18682669	UBA52	2.56122e-30
chr19	18682989	18683160	UBA52	1.72e-09	+	chr19	18682989	18683160	UBA52	5.55672e-31
chr19	18683160	18683417	UBA52	9.74e-11	+	chr19	18683160	18683417	UBA52	2.09822e-170
chr19	18683417	18684102	UBA52	5.19e-06	+	chr19	18683417	18684102	UBA52	6.86311e-49
chr19	18683549	18683770	UBA52	2.22e-11	+	chr19	18683549	18683770	UBA52	8.97845e-32
chr19	19104549	19105174	SUGP2	8.36e-14	-	chr19	19104549	19105174	SUGP2	0.000177693
chr19	19764883	19765351	ATP13A1	3.41e-06	-	chr19	19764883	19765351	ATP13A1	0.000684506
chr19	19767575	19767655	ATP13A1	2.57e-12	-	chr19	19767575	19767655	ATP13A1	2.01034e-06
chr19	21367400	21368746	ZNF431	8.27e-14	+	chr19	21367400	21368746	ZNF431	0.000111046
chr19	23490204	23491545	ZNF91	5.4e-07	-	chr19	23490204	23491545	ZNF91	3.6661e-06
chr19	33077835	33078158	PDCD5	0.000111751	+	chr19	33077835	33078158	PDCD5	1.91804e-13
chr19	33077835	33078158	PDCD5	7.93e-08	+	chr19	33077835	33078158	PDCD5	1.91804e-13
chr19	33078158	33078203	PDCD5	0.000287681	+	chr19	33078158	33078203	PDCD5	3.81521e-05
chr19	34663472	34663562	LSM14A	0.000180448	+	chr19	34663472	34663562	LSM14A	1.14108e-10
chr19	34685382	34685546	LSM14A	0.000472657	+	chr19	34685382	34685546	LSM14A	5.35751e-05
chr19	34687668	34699833	LSM14A	0.000139365	+	chr19	34687668	34699833	LSM14A	1.65237e-12
chr19	34719001	34720184	LSM14A	3.41e-09	+	chr19	34719001	34720184	LSM14A	3.51546e-06
chr19	37902056	37903456	ZNF569	2.55e-07	-	chr19	37902056	37903456	ZNF569	0.000562372
chr19	38865427	38865601	PSMD8	0.000478218	+	chr19	38865427	38865601	PSMD8	0.000314575
chr19	39109734	39109736	EIF3K	2.56e-23	+	chr19	39109734	39109736	EIF3K	4.47084e-08
chr19	39109736	39109825	EIF3K	6.33e-43	+	chr19	39109736	39109825	EIF3K	2.69368e-25
chr19	39109825	39109832	EIF3K	2.32e-27	+	chr19	39109825	39109832	EIF3K	2.1505e-16
chr19	39109832	39109833	EIF3K	6.63e-27	+	chr19	39109832	39109833	EIF3K	7.03979e-17
chr19	39109833	39109835	EIF3K	1.03e-18	+	chr19	39109833	39109835	EIF3K	5.5162e-27
chr19	39924058	39924133	RPS16	2.04e-06	-	chr19	39924058	39924133	RPS16	9.43277e-23
chr19	39924401	39925030	RPS16	3.61e-05	-	chr19	39924401	39925030	RPS16	0
chr19	39925030	39926246	RPS16	2.44e-09	-	chr19	39925030	39926246	RPS16	0
chr19	39926581	39926588	RPS16	3.99e-16	-	chr19	39926581	39926588	RPS16	1.24491e-31
chr19	40323906	40324240	DYRK1B	5.86e-05	-	chr19	40323906	40324240	DYRK1B	6.48717e-05
chr19	40337010	40337016	FBL	4.31e-06	-	chr19	40337010	40337016	FBL	5.10921e-06
chr19	40337016	40337054	FBL	5.64e-06	-	chr19	40337016	40337054	FBL	2.59191e-05
chr19	40740478	40740951	AKT2	0.00023697	-	chr19	40740478	40740951	AKT2	7.54489e-09
chr19	40742292	40742967	AKT2	1.72e-06	-	chr19	40742292	40742967	AKT2	0.000450425
chr19	40742967	40743214	AKT2	4.43e-05	-	chr19	40742967	40743214	AKT2	0.000139977
chr19	40743214	40743875	AKT2	4.46e-05	-	chr19	40743214	40743875	AKT2	9.23212e-05
chr19	41812830	41812924	HNRNPUL1	0.000190552	+	chr19	41812830	41812924	HNRNPUL1	4.65675e-21
chr19	41938313	41938750	ATP5SL	8.03e-12	-	chr19	41938313	41938750	ATP5SL	0.000811534
chr19	42363987	42364324	RPS19	2.09e-64	+	chr19	42363987	42364324	RPS19	1.85583e-101
chr19	42364324	42364326	RPS19	2.79e-52	+	chr19	42364324	42364326	RPS19	4.18711e-89
chr19	42364359	42364515	RPS19	1.42e-18	+	chr19	42364359	42364515	RPS19	5.28207e-36
chr19	42364515	42364564	RPS19	0.000207577	+	chr19	42364515	42364564	RPS19	1.51155e-09
chr19	42364515	42364844	RPS19	5.73e-05	+	chr19	42364515	42364844	RPS19	4.53749e-18
chr19	42365281	42373100	RPS19	5.87e-09	+	chr19	42365281	42373100	RPS19	2.6637e-44
chr19	42367940	42368055	RPS19	4.07e-06	+	chr19	42367940	42368055	RPS19	2.90606e-08
chr19	42373157	42373216	RPS19	4.02e-11	+	chr19	42373157	42373216	RPS19	6.90238e-06
chr19	42375484	42376994	RPS19	2.89e-07	+	chr19	42375484	42376994	RPS19	0
chr19	42400555	42400945	ARHGEF1	3.62e-08	+	chr19	42400555	42400945	ARHGEF1	4.94288e-07
chr19	42402262	42402572	ARHGEF1	5.38e-13	+	chr19	42402262	42402572	ARHGEF1	7.20619e-07
chr19	42912409	42912594	LIPE-AS1	0.000461958	+	chr19	42912409	42912594	LIPE-AS1	0.000876354
chr19	44123780	44124026	ZNF428	3.99e-11	-	chr19	44123780	44124026	ZNF428	3.35328e-05
chr19	44341424	44342232	ZNF283	1.93e-33	+	chr19	44341424	44342232	ZNF283	5.65543e-05
chr19	44351090	44353050	ZNF283	1.39e-70	+	chr19	44351090	44353050	ZNF283	4.42081e-10
chr19	44681840	44682534	ZNF226	2.05e-05	+	chr19	44681840	44682534	ZNF226	5.48292e-06
chr19	45853094	45854852	ERCC2	5.75e-26	-	chr19	45853094	45854852	ERCC2	0.000508085
chr19	45916693	45916934	ERCC1	6.18e-11	-	chr19	45916693	45916934	ERCC1	3.01749e-26
chr19	46195198	46195199	SNRPD2	1.61e-05	-	chr19	46195198	46195199	SNRPD2	6.18757e-21
chr19	46195199	46195250	SNRPD2	4.02e-06	-	chr19	46195199	46195250	SNRPD2	2.32148e-22
chr19	47835403	47835606	C5AR2	0.000211073	+	chr19	47835403	47835606	C5AR2	1.25761e-06
chr19	48623423	48624426	LIG1	2.38e-22	-	chr19	48623423	48624426	LIG1	8.35639e-08
chr19	48684026	48686349	CARD8	2.23e-16	-	chr19	48684026	48686349	CARD8	9.16174e-11
chr19	48735750	48736046	CARD8	8.27e-05	-	chr19	48735750	48736046	CARD8	7.99987e-08
chr19	48736046	48736528	CARD8	1.31e-11	-	chr19	48736046	48736528	CARD8	8.16671e-11
chr19	48736666	48737077	CARD8	1.11e-07	-	chr19	48736666	48737077	CARD8	1.33217e-11
chr19	49589736	49589780	SNRNP70	0.000147846	+	chr19	49589736	49589780	SNRNP70	5.31461e-05
chr19	49593547	49593610	SNRNP70	1.09e-10	+	chr19	49593547	49593610	SNRNP70	0.000555193
chr19	49604728	49607890	SNRNP70	5.76e-27	+	chr19	49604728	49607890	SNRNP70	3.3406e-05
chr19	49604728	49605370	SNRNP70	6.44e-12	+	chr19	49604728	49605370	SNRNP70	1.87242e-25
chr19	49605370	49605375	SNRNP70	4.67e-10	+	chr19	49605370	49605375	SNRNP70	1.78656e-18
chr19	49605375	49605430	SNRNP70	4.85e-17	+	chr19	49605375	49605430	SNRNP70	2.63646e-13
chr19	49605430	49605442	SNRNP70	1.89e-06	+	chr19	49605430	49605442	SNRNP70	1.03618e-07
chr19	49605442	49605667	SNRNP70	1.38e-18	+	chr19	49605442	49605667	SNRNP70	1.73111e-17
chr19	49605667	49606844	SNRNP70	8.45e-58	+	chr19	49605667	49606844	SNRNP70	1.94814e-09
chr19	49606844	49607890	SNRNP70	7.34e-38	+	chr19	49606844	49607890	SNRNP70	0.000620408
chr19	49607890	49607992	SNRNP70	0.000264201	+	chr19	49607890	49607992	SNRNP70	1.63402e-11
chr19	49611051	49611078	SNRNP70	1.77e-05	+	chr19	49611051	49611078	SNRNP70	2.94498e-05
chr19	49951165	49951257	PIH1D1	0.00013746	-	chr19	49951165	49951257	PIH1D1	1.71141e-07
chr19	49951319	49951831	PIH1D1	2.15e-08	-	chr19	49951319	49951831	PIH1D1	8.42367e-22
chr19	49952367	49952596	PIH1D1	0.000285039	-	chr19	49952367	49952596	PIH1D1	1.02722e-19
chr19	49952596	49952731	PIH1D1	8.13e-08	-	chr19	49952596	49952731	PIH1D1	2.05163e-10
chr19	50358568	50358901	PTOV1	2.57e-05	+	chr19	50358568	50358901	PTOV1	7.10571e-07
chr19	50377057	50378542	AKT1S1	4.31e-06	-	chr19	50377057	50378542	AKT1S1	5.0736e-06
chr19	51014477	51014610	JOSD2	0.000384869	-	chr19	51014477	51014610	JOSD2	0.000505737
chr19	51728411	51729058	CD33	5.11e-05	+	chr19	51728411	51729058	CD33	9.48455e-16
chr19	51728473	51728854	CD33	0.000218505	+	chr19	51728473	51728854	CD33	8.40396e-05
chr19	54618836	54619133	PRPF31	3.96e-06	+	chr19	54618836	54619133	PRPF31	0.000385306
chr19	54682658	54683379	MBOAT7	0.000246125	-	chr19	54682658	54683379	MBOAT7	1.73669e-06
chr19	54710330	54710420	RPS9	1.99e-152	+	chr19	54710330	54710420	RPS9	0.000274825
chr19	54710330	54710420	RPS9	1.99e-152	+	chr19	54710330	54710420	RPS9	1.32283e-74
chr19	54710420	54710592	RPS9	8.45e-242	+	chr19	54710420	54710592	RPS9	2.2243e-05
chr19	54710715	54711265	RPS9	2.5e-10	+	chr19	54710715	54711265	RPS9	7.07956e-127
chr19	54868956	54869238	LAIR1	1.93e-10	-	chr19	54868956	54869238	LAIR1	8.64613e-11
chr19	54876474	54876477	LAIR1	0.000287919	-	chr19	54876474	54876477	LAIR1	1.86308e-10
chr19	54881868	54882058	LAIR1	9.13e-12	-	chr19	54881868	54882058	LAIR1	4.08871e-27
chr19	54972580	54972892	LENG8	0.000202013	+	chr19	54972580	54972892	LENG8	2.70196e-07
chr19	55896712	55897299	RPL28	3.9e-06	+	chr19	55896712	55897299	RPL28	3.92258e-12
chr19	55897806	55897937	RPL28	3.61e-14	+	chr19	55897806	55897937	RPL28	1.97473e-122
chr19	55897937	55898042	RPL28	1.54e-15	+	chr19	55897937	55898042	RPL28	2.40493e-92
chr19	55898061	55898134	RPL28	1.12e-08	+	chr19	55898061	55898134	RPL28	3.56779e-45
chr19	55898061	55899297	RPL28	7.3e-11	+	chr19	55898061	55899297	RPL28	1.32829e-11
chr19	55898134	55898404	RPL28	8.15e-32	+	chr19	55898134	55898404	RPL28	7.9148e-17
chr19	55898404	55898599	RPL28	7.96e-20	+	chr19	55898404	55898599	RPL28	2.00569e-11
chr19	55898599	55898652	RPL28	1.37e-13	+	chr19	55898599	55898652	RPL28	2.43556e-09
chr19	55898652	55898978	RPL28	5.47e-19	+	chr19	55898652	55898978	RPL28	3.57613e-41
chr19	55898978	55899297	RPL28	7.01e-13	+	chr19	55898978	55899297	RPL28	7.99524e-65
chr19	55899416	55899610	RPL28	2.75e-06	+	chr19	55899416	55899610	RPL28	8.16316e-171
chr19	55899416	55899610	RPL28	2.63e-08	+	chr19	55899416	55899610	RPL28	8.16316e-171
chr19	55899741	55900256	RPL28	1.18e-52	+	chr19	55899741	55900256	RPL28	1.65699e-48
chr19	55900256	55902921	RPL28	1.03e-60	+	chr19	55900256	55902921	RPL28	1.07883e-182
chr19	55902921	55903107	RPL28	3.45e-27	+	chr19	55902921	55903107	RPL28	2.56235e-66
chr19	55903107	55903171	RPL28	8.45e-09	+	chr19	55903107	55903171	RPL28	3.93706e-30
chr19	55903171	55903453	RPL28	7.11e-06	+	chr19	55903171	55903453	RPL28	3.8095e-36
chr19	55914310	55914612	RPL28	2.36e-15	+	chr19	55914310	55914612	RPL28	5.34748e-08
chr19	55918954	55919087	UBE2S	2.07e-08	-	chr19	55918954	55919087	UBE2S	1.2896e-12
chr19	55919087	55919139	UBE2S	2.48e-05	-	chr19	55919087	55919139	UBE2S	2.92973e-07
chr19	55919139	55919145	UBE2S	0.000227819	-	chr19	55919139	55919145	UBE2S	2.61702e-05
chr19	56665669	56667129	ZNF444	8.48e-08	+	chr19	56665669	56667129	ZNF444	1.56293e-06
chr19	56667169	56668677	ZNF444	7.33e-19	+	chr19	56667169	56668677	ZNF444	1.36655e-08
chr19	56671406	56672255	ZNF444	2.85e-06	+	chr19	56671406	56672255	ZNF444	8.45715e-08
chr2	218157	218665	SH3YL1	0.000203766	-	chr2	218157	218665	SH3YL1	6.73704e-09
chr2	667972	669188	TMEM18	6.25e-14	-	chr2	667972	669188	TMEM18	7.30618e-06
chr2	3518578	3521518	ADI1	6.62e-18	-	chr2	3518578	3521518	ADI1	5.25329e-09
chr2	3606081	3606167	AC108488.3	9.75e-06	+	chr2	3606081	3606167	AC108488.3	1.43486e-05
chr2	20096513	20096786	TTC32	2.64e-05	-	chr2	20096513	20096786	TTC32	3.38991e-05
chr2	20462953	20463221	PUM2	1.96e-07	-	chr2	20462953	20463221	PUM2	0.000165805
chr2	24222807	24223073	UBXN2A	0.000327643	+	chr2	24222807	24223073	UBXN2A	0.000542781
chr2	26531414	26531525	EPT1	1.51e-33	+	chr2	26531414	26531525	EPT1	9.20898e-16
chr2	27538582	27539025	MPV17	1.44e-06	-	chr2	27538582	27539025	MPV17	0.00040908
chr2	27551187	27551271	GTF3C2	6.64e-06	-	chr2	27551187	27551271	GTF3C2	0.000991952
chr2	27551271	27551334	GTF3C2	6.78e-05	-	chr2	27551271	27551334	GTF3C2	0.000211332
chr2	32530557	32530935	YIPF4	1.93e-07	+	chr2	32530557	32530935	YIPF4	3.52301e-14
chr2	32532431	32541663	YIPF4	2.13e-09	+	chr2	32532431	32541663	YIPF4	9.02119e-20
chr2	37428190	37428235	AC007390.5	7.34e-06	+	chr2	37428190	37428235	AC007390.5	1.23253e-05
chr2	37429835	37430392	AC007390.5	8.57e-08	+	chr2	37429835	37430392	AC007390.5	0.000209806
chr2	37431446	37431882	AC007390.5	3.91e-07	+	chr2	37431446	37431882	AC007390.5	0.000925176
chr2	38972059	38972194	SRSF7	7.15e-20	-	chr2	38972059	38972194	SRSF7	3.13422e-06
chr2	38972194	38972329	SRSF7	2.58e-10	-	chr2	38972194	38972329	SRSF7	1.60061e-05
chr2	38976054	38976315	SRSF7	1.4e-24	-	chr2	38976054	38976315	SRSF7	1.77059e-46
chr2	38976315	38976488	SRSF7	2.34e-18	-	chr2	38976315	38976488	SRSF7	1.10569e-23
chr2	38976488	38976670	SRSF7	7.21e-12	-	chr2	38976488	38976670	SRSF7	1.38856e-05
chr2	42580351	42580483	COX7A2L	0.000333064	-	chr2	42580351	42580483	COX7A2L	1.05098e-16
chr2	42588229	42588289	COX7A2L	4.9e-06	-	chr2	42588229	42588289	COX7A2L	7.47707e-15
chr2	42588289	42588312	COX7A2L	5.46e-05	-	chr2	42588289	42588312	COX7A2L	1.58205e-09
chr2	42981200	42984087	MTA3	4.15e-40	+	chr2	42981200	42984087	MTA3	2.78548e-16
chr2	44113646	44115416	LRPPRC	7.39e-07	-	chr2	44113646	44115416	LRPPRC	0.000956883
chr2	44115416	44115417	LRPPRC	2.44e-10	-	chr2	44115416	44115417	LRPPRC	1.59393e-05
chr2	48573339	48573890	FOXN2	0.000347992	+	chr2	48573339	48573890	FOXN2	5.85758e-05
chr2	55459654	55459813	RPS27A	1.24e-19	+	chr2	55459654	55459813	RPS27A	3.62473e-140
chr2	55459813	55459816	RPS27A	2.51e-12	+	chr2	55459813	55459816	RPS27A	7.78192e-138
chr2	55459816	55459823	RPS27A	1e-15	+	chr2	55459816	55459823	RPS27A	3.66958e-155
chr2	55459823	55459824	RPS27A	7.11e-20	+	chr2	55459823	55459824	RPS27A	5.76185e-152
chr2	55459824	55459829	RPS27A	1.07e-23	+	chr2	55459824	55459829	RPS27A	6.83736e-172
chr2	55459829	55459844	RPS27A	6.66e-06	+	chr2	55459829	55459844	RPS27A	1.18825e-133
chr2	55459844	55459930	RPS27A	1.28e-112	+	chr2	55459844	55459930	RPS27A	0
chr2	55459844	55459943	RPS27A	1.34e-05	+	chr2	55459844	55459943	RPS27A	2.56731e-178
chr2	55459930	55459943	RPS27A	5.72e-58	+	chr2	55459930	55459943	RPS27A	2.34468e-283
chr2	55841311	55842586	SMEK2	1.74e-08	-	chr2	55841311	55842586	SMEK2	2.84838e-08
chr2	60684332	60686954	BCL11A	6.28e-05	-	chr2	60684332	60686954	BCL11A	2.17419e-05
chr2	61752404	61752468	XPO1	2e-05	-	chr2	61752404	61752468	XPO1	0.000173842
chr2	61761557	61761647	XPO1	4.99e-09	-	chr2	61761557	61761647	XPO1	2.06357e-08
chr2	61763336	61763723	XPO1	1.71e-25	-	chr2	61763336	61763723	XPO1	2.7762e-06
chr2	61763844	61764153	XPO1	1.52e-21	-	chr2	61763844	61764153	XPO1	1.59279e-10
chr2	61764153	61764245	XPO1	1.08e-12	-	chr2	61764153	61764245	XPO1	0.000131534
chr2	64068176	64068265	UGP2	5.07e-09	+	chr2	64068176	64068265	UGP2	6.64202e-05
chr2	64069239	64069338	UGP2	2.57e-26	+	chr2	64069239	64069338	UGP2	5.05185e-05
chr2	64069338	64083439	UGP2	2.51e-14	+	chr2	64069338	64083439	UGP2	8.43532e-05
chr2	65331940	65357026	RAB1A	5.22e-06	-	chr2	65331940	65357026	RAB1A	0.000618429
chr2	65357026	65357220	RAB1A	8.35e-07	-	chr2	65357026	65357220	RAB1A	1.3763e-05
chr2	65454970	65455091	ACTR2	0.000382694	+	chr2	65454970	65455091	ACTR2	5.65267e-13
chr2	65455091	65466985	ACTR2	9e-06	+	chr2	65455091	65466985	ACTR2	4.99382e-26
chr2	65466985	65467096	ACTR2	2.92e-08	+	chr2	65466985	65467096	ACTR2	1.08089e-07
chr2	65467096	65473657	ACTR2	6.88e-13	+	chr2	65467096	65473657	ACTR2	6.58229e-12
chr2	65473852	65473871	ACTR2	7.87e-06	+	chr2	65473852	65473871	ACTR2	1.81215e-12
chr2	65473871	65473873	ACTR2	9.99e-05	+	chr2	65473871	65473873	ACTR2	1.03161e-13
chr2	65473873	65478160	ACTR2	8.75e-06	+	chr2	65473873	65478160	ACTR2	5.4258e-20
chr2	65478160	65478233	ACTR2	0.000208325	+	chr2	65478160	65478233	ACTR2	0.000171707
chr2	65478233	65480861	ACTR2	7.77e-07	+	chr2	65478233	65480861	ACTR2	2.58003e-05
chr2	65488526	65492176	ACTR2	0.00027767	+	chr2	65488526	65492176	ACTR2	1.21312e-05
chr2	65497280	65498387	ACTR2	8.41e-07	+	chr2	65497280	65498387	ACTR2	0.000394354
chr2	68269340	68269787	C1D	2.63e-08	-	chr2	68269340	68269787	C1D	2.18591e-05
chr2	70033564	70033630	ANXA4	2.92e-06	+	chr2	70033564	70033630	ANXA4	0.000357205
chr2	70528112	70528539	FAM136A	1.48e-20	-	chr2	70528112	70528539	FAM136A	7.11155e-08
chr2	70883915	70889261	ADD2	4.94e-21	-	chr2	70883915	70889261	ADD2	2.03717e-17
chr2	74154019	74154020	DGUOK	5.86e-06	+	chr2	74154019	74154020	DGUOK	0.000859196
chr2	74369398	74369487	BOLA3	7.07e-05	-	chr2	74369398	74369487	BOLA3	5.16198e-05
chr2	74435848	74437068	MTHFD2	0.000150706	+	chr2	74435848	74437068	MTHFD2	2.34204e-05
chr2	74437068	74437176	MTHFD2	5.37e-07	+	chr2	74437068	74437176	MTHFD2	6.01036e-05
chr2	74438325	74438418	MTHFD2	8.73e-05	+	chr2	74438325	74438418	MTHFD2	0.000691392
chr2	74756063	74756258	AUP1	0.000138713	-	chr2	74756063	74756258	AUP1	1.13139e-06
chr2	74756409	74756488	AUP1	0.000383497	-	chr2	74756409	74756488	AUP1	3.72379e-06
chr2	85770157	85770792	MAT2A	0.000483249	+	chr2	85770157	85770792	MAT2A	3.50503e-10
chr2	85771845	85774742	GGCX	7.76e-22	-	chr2	85771845	85774742	GGCX	1.53071e-09
chr2	85833776	85835406	C2orf68	2.64e-05	-	chr2	85833776	85835406	C2orf68	0.000107034
chr2	86247338	86253450	POLR1A	0.000163219	-	chr2	86247338	86253450	POLR1A	6.0876e-10
chr2	86364591	86369280	PTCD3	2.1e-06	+	chr2	86364591	86369280	PTCD3	7.7971e-12
chr2	96078844	96082364	FAHD2A	9.05e-60	+	chr2	96078844	96082364	FAHD2A	5.70643e-18
chr2	99216981	99217256	COA5	3.44e-11	-	chr2	99216981	99217256	COA5	2.60121e-10
chr2	99938573	99938672	TXNDC9	6.03e-07	-	chr2	99938573	99938672	TXNDC9	0.000688326
chr2	99943997	99944116	TXNDC9	1.94e-09	-	chr2	99943997	99944116	TXNDC9	1.53533e-07
chr2	99980107	99980325	EIF5B	4.43e-06	+	chr2	99980107	99980325	EIF5B	1.18139e-05
chr2	101618690	101618744	RPL31	2.89e-35	+	chr2	101618690	101618744	RPL31	7.24619e-111
chr2	101618744	101618754	RPL31	1.34e-30	+	chr2	101618744	101618754	RPL31	2.34915e-164
chr2	101618754	101618772	RPL31	6.96e-16	+	chr2	101618754	101618772	RPL31	1.20763e-60
chr2	101618772	101618777	RPL31	6.49e-16	+	chr2	101618772	101618777	RPL31	1.85175e-284
chr2	101618777	101619163	RPL31	6.86e-18	+	chr2	101618777	101619163	RPL31	2.65854e-298
chr2	101618777	101619152	RPL31	4.58e-13	+	chr2	101618777	101619152	RPL31	4.34355e-26
chr2	101619152	101619163	RPL31	3.21e-07	+	chr2	101619152	101619163	RPL31	1.59753e-09
chr2	101622533	101635459	RPL31	7.48e-33	+	chr2	101622533	101635459	RPL31	1.65655e-10
chr2	101635459	101636190	RPL31	4.32e-30	+	chr2	101635459	101636190	RPL31	3.18295e-35
chr2	101640086	101640494	RPL31	9.12e-10	+	chr2	101640086	101640494	RPL31	2.1006e-05
chr2	114472223	114472618	SLC35F5	9.08e-07	-	chr2	114472223	114472618	SLC35F5	2.02815e-05
chr2	114647900	114670748	ACTR3	7.89e-06	+	chr2	114647900	114670748	ACTR3	5.23664e-05
chr2	114709148	114709296	ACTR3	1.78e-05	+	chr2	114709148	114709296	ACTR3	0.000892076
chr2	114716166	114720173	ACTR3	2.35e-06	+	chr2	114716166	114720173	ACTR3	2.36182e-05
chr2	120438771	120439694	TMEM177	8.41e-07	+	chr2	120438771	120439694	TMEM177	0.000349203
chr2	120443233	120444040	TMEM177	9.35e-29	+	chr2	120443233	120444040	TMEM177	1.38938e-05
chr2	131095819	131096068	CCDC115	0.00017881	-	chr2	131095819	131096068	CCDC115	9.43953e-06
chr2	132276292	132276622	AC093838.4	7.65e-07	+	chr2	132276292	132276622	AC093838.4	0.000260515
chr2	135712408	135714413	CCNT2	1.01e-12	+	chr2	135712408	135714413	CCNT2	0.000398504
chr2	136533818	136533921	UBXN4	0.000321868	+	chr2	136533818	136533921	UBXN4	0.000393147
chr2	136664246	136664393	DARS	3.3e-05	-	chr2	136664246	136664393	DARS	0.000352244
chr2	136690352	136690412	DARS	0.000334122	-	chr2	136690352	136690412	DARS	1.85765e-07
chr2	149246954	149248163	MBD5	2.33e-10	+	chr2	149246954	149248163	MBD5	2.80075e-05
chr2	152319397	152321213	RIF1	2.28e-06	+	chr2	152319397	152321213	RIF1	0.000256609
chr2	152331733	152331902	RIF1	3.54e-13	+	chr2	152331733	152331902	RIF1	5.94488e-05
chr2	152655315	152659495	ARL5A	1.11e-08	-	chr2	152655315	152659495	ARL5A	0.00087145
chr2	152659838	152663334	ARL5A	0.000107367	-	chr2	152659838	152663334	ARL5A	0.000112255
chr2	152663334	152663486	ARL5A	1.85e-05	-	chr2	152663334	152663486	ARL5A	2.86657e-05
chr2	152663486	152668870	ARL5A	2.44e-05	-	chr2	152663486	152668870	ARL5A	1.74038e-05
chr2	152670682	152670830	ARL5A	0.000324774	-	chr2	152670682	152670830	ARL5A	8.21129e-06
chr2	153519212	153519548	PRPF40A	0.000119379	-	chr2	153519212	153519548	PRPF40A	4.19286e-05
chr2	153574509	153575432	ARL6IP6	8.85e-05	+	chr2	153574509	153575432	ARL6IP6	5.3412e-09
chr2	153616396	153617109	ARL6IP6	1.1e-15	+	chr2	153616396	153617109	ARL6IP6	7.18036e-05
chr2	157198551	157198860	NR4A2	1.22e-07	-	chr2	157198551	157198860	NR4A2	0.000126948
chr2	160623920	160624193	2007-03-01	1.66e-28	+	chr2	160623920	160624193	2007-03-01	1.63448e-05
chr2	163166656	163167274	IFIH1	1.17e-07	-	chr2	163166656	163167274	IFIH1	0.000165363
chr2	163217255	163217481	GCA	2.58e-05	+	chr2	163217255	163217481	GCA	0.000243688
chr2	163217481	163217608	GCA	7.89e-05	+	chr2	163217481	163217608	GCA	1.35899e-06
chr2	170429505	170430178	FASTKD1	1.51e-18	-	chr2	170429505	170430178	FASTKD1	4.27248e-05
chr2	170441156	170441409	PPIG	5.96e-10	+	chr2	170441156	170441409	PPIG	1.28401e-06
chr2	170441409	170460151	PPIG	3.28e-05	+	chr2	170441409	170460151	PPIG	7.80164e-05
chr2	170681150	170681377	METTL5	0.000282174	-	chr2	170681150	170681377	METTL5	0.000797694
chr2	170938365	170938769	UBR3	3.77e-05	+	chr2	170938365	170938769	UBR3	0.000648607
chr2	172604626	172604917	DYNC1I2	5.08e-14	+	chr2	172604626	172604917	DYNC1I2	0.000833902
chr2	174228623	174228727	CDCA7	2.76e-05	+	chr2	174228623	174228727	CDCA7	6.10173e-20
chr2	174228727	174228889	CDCA7	3.73e-12	+	chr2	174228727	174228889	CDCA7	3.30659e-11
chr2	174228889	174229522	CDCA7	5.74e-05	+	chr2	174228889	174229522	CDCA7	9.32691e-13
chr2	174228889	174229522	CDCA7	0.000181403	+	chr2	174228889	174229522	CDCA7	9.32691e-13
chr2	174230244	174230320	CDCA7	0.000118119	+	chr2	174230244	174230320	CDCA7	0.000138698
chr2	174230320	174231010	CDCA7	1.24e-07	+	chr2	174230320	174231010	CDCA7	1.40135e-19
chr2	174231010	174231160	CDCA7	1.87e-07	+	chr2	174231010	174231160	CDCA7	1.35659e-11
chr2	174231160	174231877	CDCA7	6.86e-05	+	chr2	174231160	174231877	CDCA7	8.5289e-27
chr2	174231877	174232014	CDCA7	1.48e-06	+	chr2	174231877	174232014	CDCA7	1.54014e-13
chr2	174232448	174232798	CDCA7	6.1e-06	+	chr2	174232448	174232798	CDCA7	0.000293296
chr2	174232798	174233228	CDCA7	1.08e-07	+	chr2	174232798	174233228	CDCA7	0.000671687
chr2	174233228	174233632	CDCA7	2.98e-15	+	chr2	174233228	174233632	CDCA7	2.32908e-06
chr2	174819600	174820544	SP3	2.93e-07	-	chr2	174819600	174820544	SP3	0.000943419
chr2	175585046	175585526	H3F3AP4	0.000329555	+	chr2	175585046	175585526	H3F3AP4	1.34855e-57
chr2	178388475	178388533	AGPS	2.67e-06	+	chr2	178388475	178388533	AGPS	0.000107138
chr2	178388533	178402801	AGPS	4.23e-07	+	chr2	178388533	178402801	AGPS	1.30823e-05
chr2	178403146	178408564	AGPS	5.87e-13	+	chr2	178403146	178408564	AGPS	0.000181029
chr2	179001503	179003738	RBM45	1.03e-10	+	chr2	179001503	179003738	RBM45	1.02588e-10
chr2	190635049	190636036	ORMDL1	1.88e-09	-	chr2	190635049	190636036	ORMDL1	1.05348e-05
chr2	190647328	190647739	ORMDL1	2.89e-19	-	chr2	190647328	190647739	ORMDL1	2.63065e-12
chr2	190648108	190648299	ORMDL1	8.94e-42	-	chr2	190648108	190648299	ORMDL1	6.00089e-11
chr2	191797831	191800015	GLS	1.79e-12	+	chr2	191797831	191800015	GLS	3.55673e-14
chr2	191818290	191818352	GLS	0.000231837	+	chr2	191818290	191818352	GLS	2.93494e-08
chr2	191818352	191819309	GLS	1.67e-08	+	chr2	191818352	191819309	GLS	2.37199e-05
chr2	191819309	191819376	GLS	1.06e-11	+	chr2	191819309	191819376	GLS	3.66074e-06
chr2	191819480	191819544	GLS	8.66e-09	+	chr2	191819480	191819544	GLS	4.29845e-06
chr2	191819544	191827555	GLS	0.00011808	+	chr2	191819544	191827555	GLS	0.000591896
chr2	191827555	191827884	GLS	5.35e-07	+	chr2	191827555	191827884	GLS	1.31565e-10
chr2	191827896	191830278	GLS	8.84e-17	+	chr2	191827896	191830278	GLS	5.98404e-39
chr2	192550903	192551665	NABP1	1e-15	+	chr2	192550903	192551665	NABP1	1.66061e-05
chr2	192552298	192561385	NABP1	4.49e-37	+	chr2	192552298	192561385	NABP1	1.26965e-08
chr2	196522172	196522333	SLC39A10	1.02e-07	+	chr2	196522172	196522333	SLC39A10	0.000261375
chr2	198283519	198283619	SF3B1	1.38e-17	-	chr2	198283519	198283619	SF3B1	5.67087e-07
chr2	198283619	198283675	SF3B1	6.59e-15	-	chr2	198283619	198283675	SF3B1	0.000466436
chr2	198359774	198360017	HSPD1	2.21e-09	-	chr2	198359774	198360017	HSPD1	1.91262e-08
chr2	198364559	198364564	HSPD1	8.92e-12	-	chr2	198364559	198364564	HSPD1	2.37886e-13
chr2	198364564	198364590	HSPD1	1.62e-06	-	chr2	198364564	198364590	HSPD1	5.69069e-08
chr2	201374350	201374733	KCTD18	0.000207743	-	chr2	201374350	201374733	KCTD18	0.000662049
chr2	201676645	201676669	BZW1	5.09e-06	+	chr2	201676645	201676669	BZW1	1.64362e-05
chr2	201676669	201676713	BZW1	2.33e-05	+	chr2	201676669	201676713	BZW1	0.000868429
chr2	201676713	201677930	BZW1	0.000224847	+	chr2	201676713	201677930	BZW1	4.31501e-11
chr2	201717835	201717918	CLK1	2.85e-07	-	chr2	201717835	201717918	CLK1	4.76212e-06
chr2	202624182	202625603	ALS2	1.62e-27	-	chr2	202624182	202625603	ALS2	1.18082e-16
chr2	203071864	203071968	SUMO1	7.67e-08	-	chr2	203071864	203071968	SUMO1	0.000139257
chr2	203084829	203103162	SUMO1	0.000149124	-	chr2	203084829	203103162	SUMO1	1.43971e-06
chr2	203103162	203103185	SUMO1	0.000182913	-	chr2	203103162	203103185	SUMO1	1.45391e-05
chr2	203103185	203103289	SUMO1	0.000142614	-	chr2	203103185	203103289	SUMO1	1.05412e-06
chr2	203739504	203745323	WDR12	6.84e-15	-	chr2	203739504	203745323	WDR12	5.4439e-16
chr2	208462207	208462513	CREB1	4.06e-05	+	chr2	208462207	208462513	CREB1	0.000199567
chr2	208477450	208477466	METTL21A	1.1e-05	-	chr2	208477450	208477466	METTL21A	0.000271509
chr2	210874380	210874460	RPE	0.000274317	+	chr2	210874380	210874460	RPE	0.000247005
chr2	210884685	210884824	RPE	8.76e-17	+	chr2	210884685	210884824	RPE	3.60427e-06
chr2	210886267	210886300	RPE	4.23e-06	+	chr2	210886267	210886300	RPE	0.00012251
chr2	211300110	211300183	LANCL1	0.000141715	-	chr2	211300110	211300183	LANCL1	0.000956701
chr2	211300183	211300939	LANCL1	5.09e-05	-	chr2	211300183	211300939	LANCL1	0.000622602
chr2	213864428	213870086	IKZF2	7.25e-07	-	chr2	213864428	213870086	IKZF2	0.00093576
chr2	213878658	213886716	IKZF2	0.000155829	-	chr2	213878658	213886716	IKZF2	0.000686528
chr2	217362911	217363547	RPL37A	7.76e-22	+	chr2	217362911	217363547	RPL37A	1.45834e-56
chr2	217363547	217363566	RPL37A	1.09e-44	+	chr2	217363547	217363566	RPL37A	1.32698e-112
chr2	217363566	217363572	RPL37A	4.69e-45	+	chr2	217363566	217363572	RPL37A	3.57891e-134
chr2	217363572	217363577	RPL37A	6.78e-05	+	chr2	217363572	217363577	RPL37A	6.35127e-80
chr2	217363600	217363808	RPL37A	1.02e-13	+	chr2	217363600	217363808	RPL37A	4.70104e-49
chr2	217363808	217363862	RPL37A	1.83e-10	+	chr2	217363808	217363862	RPL37A	1.51336e-22
chr2	217363862	217363874	RPL37A	1.37e-08	+	chr2	217363862	217363874	RPL37A	1.38751e-19
chr2	217363874	217363903	RPL37A	2.15e-07	+	chr2	217363874	217363903	RPL37A	1.92091e-15
chr2	217363992	217364121	RPL37A	5.04e-05	+	chr2	217363992	217364121	RPL37A	2.48691e-47
chr2	217364121	217364671	RPL37A	7.24e-05	+	chr2	217364121	217364671	RPL37A	1.03176e-51
chr2	217364671	217364754	RPL37A	7.95e-10	+	chr2	217364671	217364754	RPL37A	4.99679e-05
chr2	217364754	217366063	RPL37A	4.78e-07	+	chr2	217364754	217366063	RPL37A	0
chr2	217364754	217366063	RPL37A	4.78e-07	+	chr2	217364754	217366063	RPL37A	1.77618e-17
chr2	217393992	217394171	RPL37A	2.38e-06	+	chr2	217393992	217394171	RPL37A	8.21161e-192
chr2	217443643	217443903	RPL37A	1.46e-05	+	chr2	217443643	217443903	RPL37A	2.92297e-28
chr2	219136103	219136272	PNKD	3.02e-08	+	chr2	219136103	219136272	PNKD	1.50137e-07
chr2	219137292	219137634	PNKD	8.54e-08	+	chr2	219137292	219137634	PNKD	4.04556e-07
chr2	219209704	219211514	PNKD	2.2e-07	+	chr2	219209704	219211514	PNKD	5.61593e-06
chr2	223787425	223787549	ACSL3	6.03e-05	+	chr2	223787425	223787549	ACSL3	0.000786682
chr2	223806940	223809357	ACSL3	6.93e-26	+	chr2	223806940	223809357	ACSL3	0.000260269
chr2	224740063	224743245	WDFY1	7.93e-11	-	chr2	224740063	224743245	WDFY1	8.18698e-08
chr2	224782659	224782727	WDFY1	8.62e-05	-	chr2	224782659	224782727	WDFY1	8.6162e-05
chr2	231577559	231577945	CAB39	1.05e-07	+	chr2	231577559	231577945	CAB39	9.18029e-05
chr2	231624673	231624830	CAB39	0.000301493	+	chr2	231624673	231624830	CAB39	0.000768981
chr2	232320720	232320847	NCL	6.09e-06	-	chr2	232320720	232320847	NCL	1.58807e-05
chr2	232321835	232321996	NCL	0.000359395	-	chr2	232321835	232321996	NCL	0.00016292
chr2	232321835	232321996	NCL	0.000359395	-	chr2	232321835	232321996	NCL	8.03931e-09
chr2	232573225	232573239	PTMA	9.86e-06	+	chr2	232573225	232573239	PTMA	0.000288029
chr2	232573423	232573461	PTMA	2.36e-07	+	chr2	232573423	232573461	PTMA	2.19542e-06
chr2	232573461	232576057	PTMA	1.61e-07	+	chr2	232573461	232576057	PTMA	6.82233e-08
chr2	232576693	232577152	PTMA	2.21e-05	+	chr2	232576693	232577152	PTMA	3.29387e-07
chr2	232577152	232577161	PTMA	0.00033066	+	chr2	232577152	232577161	PTMA	9.13813e-15
chr2	232577818	232577978	PTMA	3.78e-05	+	chr2	232577818	232577978	PTMA	2.38649e-05
chr2	233428956	233429061	EIF4E2	1.82e-05	+	chr2	233428956	233429061	EIF4E2	1.7481e-07
chr2	233431538	233431653	EIF4E2	2.02e-06	+	chr2	233431538	233431653	EIF4E2	0.000198513
chr2	233446042	233448352	EIF4E2	1.04e-48	+	chr2	233446042	233448352	EIF4E2	1.96465e-15
chr2	234078205	234078666	INPP5D	4.42e-05	+	chr2	234078205	234078666	INPP5D	0.000114548
chr2	238006576	238006803	COPS8	9.6e-21	+	chr2	238006576	238006803	COPS8	1.29534e-05
chr2	238007786	238009109	COPS8	6.53e-16	+	chr2	238007786	238009109	COPS8	4.35364e-07
chr2	242011583	242014468	MTERFD2	2.88e-13	-	chr2	242011583	242014468	MTERFD2	1.13242e-05
chr2	242207956	242254516	HDLBP	1.02e-05	-	chr2	242207956	242254516	HDLBP	3.15926e-07
chr2	242254516	242254618	HDLBP	5.57e-10	-	chr2	242254516	242254618	HDLBP	0.000456301
chr2	242255373	242255397	2002-09-01	3.24e-05	+	chr2	242255373	242255397	2002-09-01	0.000320437
chr2	242255397	242263630	2002-09-01	2.91e-05	+	chr2	242255397	242263630	2002-09-01	0.000616244
chr2	242276199	242276341	2002-09-01	3.74e-07	+	chr2	242276199	242276341	2002-09-01	0.000242877
chr2	242276341	242276513	2002-09-01	4.27e-09	+	chr2	242276341	242276513	2002-09-01	0.000733858
chr2	242282508	242283166	2002-09-01	0.000398677	+	chr2	242282508	242283166	2002-09-01	7.08564e-05
chr2	242380971	242386564	FARP2	6.05e-16	+	chr2	242380971	242386564	FARP2	0.000378979
chr2	242427925	242429375	FARP2	0.000253299	+	chr2	242427925	242429375	FARP2	0.000769267
chr2	242598615	242598863	ATG4B	4.75e-09	+	chr2	242598615	242598863	ATG4B	1.45464e-07
chr2	242599026	242599187	ATG4B	1.1e-06	+	chr2	242599026	242599187	ATG4B	3.16099e-07
chr20	3904502	3907605	PANK2	2.81e-21	+	chr20	3904502	3907605	PANK2	2.70441e-07
chr20	5086956	5089977	TMEM230	1.36e-06	-	chr20	5086956	5089977	TMEM230	2.65564e-05
chr20	5089977	5090091	TMEM230	1.6e-10	-	chr20	5089977	5090091	TMEM230	0.000249096
chr20	5107145	5107272	PCNA	1.82e-06	-	chr20	5107145	5107272	PCNA	4.54988e-05
chr20	5172000	5178533	CDS2	1.36e-22	+	chr20	5172000	5178533	CDS2	7.91769e-05
chr20	18541477	18541766	SEC23B	3.66e-05	+	chr20	18541477	18541766	SEC23B	1.37459e-08
chr20	34292321	34292326	RBM39	4.34e-14	-	chr20	34292321	34292326	RBM39	0.000178499
chr20	34295123	34295283	RBM39	3.43e-12	-	chr20	34295123	34295283	RBM39	1.70742e-10
chr20	34296913	34296954	RBM39	0.000274048	-	chr20	34296913	34296954	RBM39	5.25179e-06
chr20	34301018	34301125	RBM39	4.01e-15	-	chr20	34301018	34301125	RBM39	3.29544e-13
chr20	34301125	34301215	RBM39	4.72e-19	-	chr20	34301125	34301215	RBM39	1.87056e-13
chr20	34301215	34301239	RBM39	6.06e-10	-	chr20	34301215	34301239	RBM39	9.73581e-05
chr20	34301239	34301288	RBM39	6.18e-19	-	chr20	34301239	34301288	RBM39	1.12575e-07
chr20	34301288	34301329	RBM39	2.3e-17	-	chr20	34301288	34301329	RBM39	4.89459e-06
chr20	34301329	34301337	RBM39	3.13e-09	-	chr20	34301329	34301337	RBM39	5.03481e-05
chr20	34301729	34301753	RBM39	6.35e-07	-	chr20	34301729	34301753	RBM39	3.14634e-12
chr20	34301753	34301779	RBM39	7.33e-10	-	chr20	34301753	34301779	RBM39	6.01959e-17
chr20	34301779	34302106	RBM39	0.000222414	-	chr20	34301779	34302106	RBM39	1.00297e-12
chr20	34326939	34328745	RBM39	2.75e-37	-	chr20	34326939	34328745	RBM39	1.27846e-14
chr20	34326959	34327024	RBM39	1.6e-15	-	chr20	34326959	34327024	RBM39	1.35097e-10
chr20	34327062	34327111	RBM39	2.22e-20	-	chr20	34327062	34327111	RBM39	8.10569e-06
chr20	34327111	34327205	RBM39	1.74e-22	-	chr20	34327111	34327205	RBM39	1.64458e-09
chr20	34327205	34327314	RBM39	5.68e-54	-	chr20	34327205	34327314	RBM39	9.98621e-20
chr20	34327314	34327469	RBM39	1.41e-91	-	chr20	34327314	34327469	RBM39	9.13903e-25
chr20	34327469	34328020	RBM39	1.02e-11	-	chr20	34327469	34328020	RBM39	2.04894e-05
chr20	34328020	34328379	RBM39	3.7e-10	-	chr20	34328020	34328379	RBM39	4.42267e-11
chr20	34328379	34328446	RBM39	3.24e-49	-	chr20	34328379	34328446	RBM39	1.28525e-21
chr20	34328519	34328745	RBM39	1.82e-28	-	chr20	34328519	34328745	RBM39	1.95094e-08
chr20	35090149	35091002	DLGAP4	1.39e-07	+	chr20	35090149	35091002	DLGAP4	5.2573e-09
chr20	39751834	39753127	TOP1	6.06e-08	+	chr20	39751834	39753127	TOP1	3.41072e-07
chr20	42087149	42088410	SRSF6	1.35e-08	+	chr20	42087149	42088410	SRSF6	1.33917e-05
chr20	42087792	42088060	SRSF6	9.16e-49	+	chr20	42087792	42088060	SRSF6	1.25838e-29
chr20	44525679	44526264	CTSA	6.28e-34	+	chr20	44525679	44526264	CTSA	2.54341e-11
chr20	44526445	44526546	CTSA	6.2e-15	+	chr20	44526445	44526546	CTSA	2.23641e-05
chr20	47662861	47662960	CSE1L	4.48e-09	+	chr20	47662861	47662960	CSE1L	3.4395e-08
chr20	47674989	47675000	CSE1L	0.000202154	+	chr20	47674989	47675000	CSE1L	3.4291e-05
chr20	47675000	47675085	CSE1L	9.01e-05	+	chr20	47675000	47675085	CSE1L	4.11589e-05
chr20	47851625	47852686	DDX27	0.000329179	+	chr20	47851625	47852686	DDX27	0.000203937
chr20	49505584	49506839	ADNP	0.000318278	-	chr20	49505584	49506839	ADNP	1.73007e-06
chr20	49551489	49551773	DPM1	2.86e-09	-	chr20	49551489	49551773	DPM1	0.000136592
chr20	57478582	57478585	GNAS	2.33e-05	+	chr20	57478582	57478585	GNAS	2.59136e-129
chr20	57608199	57609688	SLMO2	2.25e-10	-	chr20	57608199	57609688	SLMO2	0.00056546
chr20	57609688	57609963	SLMO2	0.000119897	-	chr20	57609688	57609963	SLMO2	3.83368e-16
chr20	57612335	57613520	SLMO2	4.58e-05	-	chr20	57612335	57613520	SLMO2	0.000800365
chr20	57613689	57617753	SLMO2	3.09e-06	-	chr20	57613689	57617753	SLMO2	0.000299212
chr20	60714452	60714751	PSMA7	1.07e-08	-	chr20	60714452	60714751	PSMA7	0.000695183
chr20	60962352	60962373	RPS21	2.07e-06	+	chr20	60962352	60962373	RPS21	1.21932e-10
chr20	61518568	61522311	DIDO1	2.7e-22	-	chr20	61518568	61522311	DIDO1	7.55039e-08
chr20	61827718	61827830	YTHDF1	3.98e-14	-	chr20	61827718	61827830	YTHDF1	1.42108e-05
chr20	62693856	62694220	TCEA2	5.07e-11	+	chr20	62693856	62694220	TCEA2	1.59446e-33
chr20	62694833	62695244	TCEA2	4.8e-11	+	chr20	62694833	62695244	TCEA2	7.30658e-10
chr20	62696902	62697563	TCEA2	1.89e-08	+	chr20	62696902	62697563	TCEA2	0.000486878
chr20	62697828	62697891	TCEA2	1.5e-08	+	chr20	62697828	62697891	TCEA2	2.79001e-07
chr20	62698267	62698373	TCEA2	1.44e-12	+	chr20	62698267	62698373	TCEA2	1.63281e-10
chr20	62698373	62699399	TCEA2	9.68e-06	+	chr20	62698373	62699399	TCEA2	3.6453e-09
chr20	62699399	62699487	TCEA2	4.78e-06	+	chr20	62699399	62699487	TCEA2	4.64748e-13
chr20	62700713	62700725	TCEA2	0.000140069	+	chr20	62700713	62700725	TCEA2	3.82159e-07
chr20	62700725	62700816	TCEA2	1.42e-09	+	chr20	62700725	62700816	TCEA2	1.27523e-08
chr20	62700816	62700844	TCEA2	4.83e-05	+	chr20	62700816	62700844	TCEA2	3.90795e-05
chr20	62701117	62701174	TCEA2	5.55e-05	+	chr20	62701117	62701174	TCEA2	0.00052184
chr20	62701612	62701643	TCEA2	4.67e-07	+	chr20	62701612	62701643	TCEA2	1.75882e-06
chr20	62701680	62701767	TCEA2	0.00018476	+	chr20	62701680	62701767	TCEA2	2.84953e-09
chr20	62701844	62701988	TCEA2	0.000231919	+	chr20	62701844	62701988	TCEA2	1.31258e-23
chr20	62701988	62703222	TCEA2	0.000163497	+	chr20	62701988	62703222	TCEA2	3.4771e-16
chr20	62703222	62703294	TCEA2	0.000360453	+	chr20	62703222	62703294	TCEA2	1.00941e-21
chr21	15743435	15745858	HSPA13	9.77e-06	-	chr21	15743435	15745858	HSPA13	0.000698446
chr21	15745858	15746605	HSPA13	5.16e-06	-	chr21	15745858	15746605	HSPA13	6.71696e-05
chr21	15870762	15870913	SAMSN1	0.000114214	-	chr21	15870762	15870913	SAMSN1	2.36235e-05
chr21	15882630	15882782	SAMSN1	3.41e-05	-	chr21	15882630	15882782	SAMSN1	2.17327e-07
chr21	22849792	22881171	NCAM2	0.000292768	+	chr21	22849792	22881171	NCAM2	2.37386e-08
chr21	22910166	22910278	NCAM2	0.000253299	+	chr21	22910166	22910278	NCAM2	9.67774e-06
chr21	27136905	27137098	GABPA	1.36e-06	+	chr21	27136905	27137098	GABPA	2.68374e-06
chr21	27141314	27144771	GABPA	1.05e-19	+	chr21	27141314	27144771	GABPA	8.67931e-05
chr21	30445851	30445886	CCT8	0.000152698	-	chr21	30445851	30445886	CCT8	3.68027e-19
chr21	30445886	30445936	CCT8	1.41e-05	-	chr21	30445886	30445936	CCT8	1.15803e-11
chr21	33032097	33032154	SOD1	0.000319235	+	chr21	33032097	33032154	SOD1	1.56593e-06
chr21	33032154	33036102	SOD1	0.000219572	+	chr21	33032154	33036102	SOD1	6.05853e-33
chr21	33036102	33036199	SOD1	5.24e-09	+	chr21	33036102	33036199	SOD1	5.97759e-10
chr21	33040783	33041244	SOD1	7.79e-06	+	chr21	33040783	33041244	SOD1	1.78515e-05
chr21	34727621	34727997	IFNAR1	3.46e-16	+	chr21	34727621	34727997	IFNAR1	9.38685e-05
chr21	34728159	34732168	IFNAR1	4.29e-40	+	chr21	34728159	34732168	IFNAR1	7.27105e-11
chr21	34804791	34805104	TMEM50B	1.22e-05	-	chr21	34804791	34805104	TMEM50B	0.000374083
chr21	34896315	34897075	GART	6.25e-23	-	chr21	34896315	34897075	GART	9.69084e-23
chr21	34949070	34949187	SON	0.000279431	+	chr21	34949070	34949187	SON	0.000918665
chr21	35261609	35272165	ITSN1	3.5e-09	+	chr21	35261609	35272165	ITSN1	3.07585e-13
chr21	38435145	38437673	PIGP	3.82e-06	-	chr21	38435145	38437673	PIGP	0.000281893
chr21	38633382	38634238	DSCR3	1.01e-09	-	chr21	38633382	38634238	DSCR3	1.63468e-05
chr21	40668362	40670015	BRWD1	1.93e-15	-	chr21	40668362	40670015	BRWD1	1.45827e-12
chr21	40670015	40670357	BRWD1	2.07e-08	-	chr21	40670015	40670357	BRWD1	1.38044e-11
chr21	45161547	45161652	PDXK	9.32e-05	+	chr21	45161547	45161652	PDXK	3.50135e-14
chr21	45163604	45163688	PDXK	7.57e-06	+	chr21	45163604	45163688	PDXK	1.76594e-07
chr21	45168875	45168961	PDXK	3.9e-07	+	chr21	45168875	45168961	PDXK	6.93655e-05
chr21	45175578	45175645	PDXK	6.56e-05	+	chr21	45175578	45175645	PDXK	4.99033e-05
chr21	45176136	45182188	PDXK	7.12e-25	+	chr21	45176136	45182188	PDXK	3.18094e-28
chr21	45404554	45406417	AGPAT3	4.62e-14	+	chr21	45404554	45406417	AGPAT3	3.51183e-18
chr21	46221689	46221694	UBE2G2	3.25e-06	-	chr21	46221689	46221694	UBE2G2	0.000695776
chr21	46565078	46566210	ADARB1	2.66e-07	+	chr21	46565078	46566210	ADARB1	1.87529e-08
chr21	48083294	48083466	PRMT2	3.79e-05	+	chr21	48083294	48083466	PRMT2	0.000112072
chr21	48084206	48084857	PRMT2	0.000123205	+	chr21	48084206	48084857	PRMT2	1.09269e-15
chr22	18185194	18186499	BCL2L13	7.78e-09	+	chr22	18185194	18186499	BCL2L13	1.19995e-11
chr22	19439523	19442271	UFD1L	1.98e-19	-	chr22	19439523	19442271	UFD1L	5.46904e-08
chr22	19462623	19463018	UFD1L	2.29e-05	-	chr22	19462623	19463018	UFD1L	0.000812758
chr22	25856833	25857635	CRYBB2P1	1.55e-12	+	chr22	25856833	25857635	CRYBB2P1	9.75185e-07
chr22	25914001	25915889	CRYBB2P1	2.24e-11	+	chr22	25914001	25915889	CRYBB2P1	7.22298e-11
chr22	26862228	26864516	HPS4	6.46e-08	-	chr22	26862228	26864516	HPS4	0.00030592
chr22	29682911	29683095	EWSR1	2.64e-05	+	chr22	29682911	29683095	EWSR1	3.76567e-05
chr22	31644472	31644755	LIMK2	0.000110402	+	chr22	31644472	31644755	LIMK2	0.000186018
chr22	36925213	36925220	EIF3D	0.000154325	-	chr22	36925213	36925220	EIF3D	0.00034089
chr22	37415808	37415812	MPST	0.000287919	+	chr22	37415808	37415812	MPST	0.000148279
chr22	37415812	37415815	MPST	9.67e-05	+	chr22	37415812	37415815	MPST	4.7487e-05
chr22	38072862	38072992	LGALS1	1.17e-08	+	chr22	38072862	38072992	LGALS1	0.000258956
chr22	38881685	38881882	DDX17	1.54e-13	-	chr22	38881685	38881882	DDX17	1.33851e-06
chr22	39077952	39078100	TOMM22	4.24e-06	+	chr22	39077952	39078100	TOMM22	1.16966e-05
chr22	39916756	39917358	ATF4	3.21e-08	+	chr22	39916756	39917358	ATF4	1.70794e-24
chr22	39916756	39917358	ATF4	3.21e-08	+	chr22	39916756	39917358	ATF4	5.38607e-47
chr22	40719364	40731811	TNRC6B	2.19e-18	+	chr22	40719364	40731811	TNRC6B	5.91926e-10
chr22	41220538	41222670	ST13	2.22e-06	-	chr22	41220538	41222670	ST13	1.5678e-11
chr22	41223099	41223153	ST13	4.29e-09	-	chr22	41223099	41223153	ST13	4.91763e-07
chr22	41223153	41223224	ST13	4.53e-15	-	chr22	41223153	41223224	ST13	3.79054e-06
chr22	41223224	41223233	ST13	3.61e-08	-	chr22	41223224	41223233	ST13	0.000217181
chr22	41223233	41225629	ST13	2.38e-07	-	chr22	41223233	41225629	ST13	3.27744e-08
chr22	41225629	41225678	ST13	1.38e-05	-	chr22	41225629	41225678	ST13	7.22761e-20
chr22	41228655	41228675	ST13	2.99e-05	-	chr22	41228655	41228675	ST13	5.02274e-13
chr22	41228675	41231563	ST13	5.24e-05	-	chr22	41228675	41231563	ST13	4.38612e-23
chr22	42076368	42078359	NHP2L1	0.000358849	-	chr22	42076368	42078359	NHP2L1	0.000175182
chr22	44579469	44580141	PARVG	3.58e-08	+	chr22	44579469	44580141	PARVG	6.24146e-07
chr22	44582456	44583052	PARVG	4.01e-13	+	chr22	44582456	44583052	PARVG	7.32951e-10
chr22	44583052	44583655	PARVG	7.67e-11	+	chr22	44583052	44583655	PARVG	0.000293344
chr22	44583758	44584993	PARVG	0.000329998	+	chr22	44583758	44584993	PARVG	9.99318e-12
chr22	44583758	44584993	PARVG	1.03e-14	+	chr22	44583758	44584993	PARVG	9.99318e-12
chr22	46615911	46616554	PPARA	9.99e-18	+	chr22	46615911	46616554	PPARA	4.16797e-08
chr22	46728978	46729596	TRMU	5.57e-25	+	chr22	46728978	46729596	TRMU	0.00020264
chr22	50166931	50167465	BRD1	0.000180655	-	chr22	50166931	50167465	BRD1	7.11584e-09
chr22	50523390	50523783	MLC1	1.12e-05	-	chr22	50523390	50523783	MLC1	4.77985e-05
chr22	50523567	50523688	MLC1	2.7e-36	-	chr22	50523567	50523688	MLC1	1.51436e-10
chr22	50636424	50636503	TRABD	0.000408434	+	chr22	50636424	50636503	TRABD	0.00074845
chr22	50636424	50636503	TRABD	0.000408434	+	chr22	50636424	50636503	TRABD	1.48092e-17
chr22	51206136	51207187	RABL2B	1.48e-06	-	chr22	51206136	51207187	RABL2B	2.20009e-07
[truncated: 1,385 more rows]
