# Supplementary material for: SRPK1 maintains acute myeloid leukemia through effects on isoform usage of epigenetic regulators including BRD4
Source: Nat Commun. 2018 Dec 19;9:5378. doi: 10.1038/s41467-018-07620-0 (PMC6300607; doi:10.1038/s41467-018-07620-0)
Supplement: Supplementary file 7 — Supplementary Data 5 [file 41467_2018_7620_MOESM7_ESM.xlsx]

## Sheet: C2_GSEA
Supplementary table 5: Gene Set Enrichment Analysis of genes with significant splicing modulation after 24 hours treatment of THP-1 cells with 3μM SPHINX31.
Gene Sets	pvalue	FDR	overlap	Genes	setA	setB	universe
DIAZ_CHRONIC_MEYLOGENOUS_LEUKEMIA_UP	0	0	592	AASDHPPT,ABCC4,ABCD3,ABCE1,ABCF2,ABI1,ABL1,ACBD3,ACLY,ACP1,ACTL6A,ACTR2,ACTR3,ACYP1,AGL,AGPS,AHCYL1,AHR,AIMP1,AK2,AKAP8L,AKT1,ALG3,ALG5,AMD1,ANAPC5,ANP32A,ANXA1,ANXA4,ANXA7,APEH,API5,ARF4,ARFIP1,ARIH2,ARL1,ARL5A,ARL6IP5,ARPP19,ARRB1,ATF2,ATG12,ATP2A2,ATP2C1,ATP5J,ATP6AP2,ATP6V0E1,ATP6V1A,ATPIF1,ATXN1,ATXN10,AUP1,AZIN1,BAZ1A,BCAT1,BCKDHB,BCL2L1,BECN1,BIRC2,BLMH,BNIP2,BNIP3L,BRCA1,BRD1,BRD7,BRD8,BS…	3132	1382	55765
PUJANA_BRCA1_PCC_NETWORK	0	0	618	ABCE1,ABCF2,ABI1,ACLY,ACOT13,ACTL6A,ACTR2,ACTR3,ACYP1,ADAM10,ADAM17,ADNP,AGPS,AIMP1,AK2,ALG8,ANAPC5,ANP32A,ANP32E,AP3S1,APEX1,API5,ARHGAP11A,ARHGEF1,ARIH2,ARPC2,ASNS,ATF2,ATF4,ATG12,ATM,ATP11B,ATP5F1,ATP5J,ATP5S,ATP6AP2,ATP6V0A2,ATR,ATXN10,ATXN2L,AZIN1,BARD1,BAZ1A,BCAS2,BCAT1,BET1,BLM,BLMH,BNIP2,BRCA1,BRCA2,BTAF1,BTF3,BTK,BUB1,BUB3,BZW1,C1D,C6ORF62,CAPRIN1,CASP2,CASP7,CAST,CBFB,CBX3,CCNA2,CCNC,CC…	3132	1652	55765
PILON_KLF1_TARGETS_DN	0	0	753	ABCC4,ABHD10,ABHD13,ABI1,ACACA,ACAP2,ACBD3,ACER3,ACLY,ACTR2,ACTR3,ADAM10,ADAM17,ADAM9,ADD3,ADI1,AEBP2,AFF1,AGL,AGPAT5,AGPAT6,AGPS,AHNAK,AIDA,AK2,AKAP13,AKNA,AKT1,ALDH3A2,ALDH3B1,ALG5,ALG8,ANAPC4,ANKFY1,ANKIB1,ANKRD10,ANKRD17,ANKRD28,ANP32A,ANP32E,ANTXR2,ANXA1,ANXA11,AP1S2,AP3S1,APAF1,APEX1,API5,APPBP2,ARF6,ARFGEF1,ARFRP1,ARHGAP11A,ARID2,ARL1,ARMC10,ARMC8,ARPP19,ASAH1,ASXL1,ATF2,ATG12,ATG3,ATG5,AT…	3132	1972	55765
JOHNSTONE_PARVB_TARGETS_3_DN	2.09e-274	9.87734e-271	419	ABCB10,ACAP2,ACTL6A,ADI1,AEBP2,ALG10,ANKRD28,ANKRD32,ANP32E,AP1S2,APLP2,ARFIP1,ARGLU1,ARHGAP11A,ASNS,ASPH,ATAD2,ATF2,ATG3,ATP2C1,ATP5I,ATP5S,ATP6V0E1,ATPIF1,ATR,AZI2,BARD1,BCAT1,BDP1,BIRC5,BMPR2,BRIP1,BROX,BTG3,BUB1,BUB3,C16ORF52,C18ORF54,C1ORF174,C4ORF46,C5ORF22,C5ORF28,C9ORF40,C9ORF41,CANX,CASP2,CBFB,CCDC138,CCDC14,CCNA2,CCND3,CD58,CDC42SE1,CDC42SE2,CDK1,CDK6,CDKN2C,CELF1,CENPN,CEP57,CEP76,CETN…	3132	918	55765
DODD_NASOPHARYNGEAL_CARCINOMA_DN	2.97e-273	1.40333e-269	501	ABCE1,ABCF2,ADNP,AGPAT3,AHCTF1,AIDA,AIMP1,AK2,ALG6,ANAPC5,ANGEL2,ANKIB1,ANO6,ARHGAP11A,ARHGEF10,ARID2,ARL6IP6,ARMC1,ARPP19,ASAP1,ASCC3,ASNS,ATAD2,ATF4,ATL2,ATP2C1,ATR,AZIN1,BIRC5,BLMH,BRCA1,BRCA2,BRIP1,BTG3,BUB1,BUB3,C11ORF58,C12ORF66,C18ORF21,C18ORF54,C4ORF46,C8ORF59,CACYBP,CAMTA1,CAND1,CAPRIN1,CASC5,CASP8AP2,CBX3,CCDC14,CCDC28B,CCDC59,CCDC77,CCNA2,CCNG1,CCT2,CCT4,CCT6A,CCT8,CDC27,CDC7,CDCA7,CDK…	3132	1375	55765
KINSEY_TARGETS_OF_EWSR1_FLII_FUSION_UP	2.54e-268	1.1999e-264	480	AASDHPPT,ABCB10,ABCF2,ABHD3,ACLY,ACN9,ACP1,ACTR2,ACYP1,ADD2,AIMP1,AK2,AKNA,ALG13,ALG6,ANKRD13C,ANKRD32,ANP32A,ANP32E,APIP,APPL1,ARIH2,ARL6IP6,ARMC1,ARPC2,ARPC5,ASAP1,ASNS,ATAD2,ATG5,ATL2,ATP2A2,ATR,BAG2,BARD1,BCCIP,BIRC5,BLM,BLMH,BPHL,BRCA1,BRCA2,BRIP1,BUB1,BZW1,C11ORF58,C12ORF29,C12ORF66,C14ORF142,C18ORF54,C19ORF52,C1ORF43,C4ORF46,C9ORF40,C9ORF41,CACYBP,CALM1,CAPZA2,CASC5,CASP8AP2,CBS,CCDC117,CC…	3132	1278	55765
PUJANA_ATM_PCC_NETWORK	6.01e-264	2.83852e-260	503	ABCE1,ABCF2,ABHD3,ABI1,ABL1,ACAP2,ACTR2,ACTR3,ACYP1,ADAM10,ADAM17,ADNP,ADRBK1,AGGF1,AKT2,ANP32A,ANP32E,AP3S1,APEX1,ARF6,ARFIP1,ARHGAP11A,ARHGEF1,ARHGEF2,ARHGEF6,ARIH2,ARPC2,ARPC5,ATF2,ATG12,ATM,ATP11B,ATP5F1,ATP5S,ATP6AP2,B2M,BAZ1A,BAZ2A,BCAT1,BCL2,BET1,BLM,BLMH,BNIP2,BPTF,BRCA1,BRD1,BTAF1,BTF3,BTK,BTN3A1,BUB3,C6ORF62,CASP2,CASP7,CASP8,CAST,CBFB,CBX3,CCNA2,CCNT2,CCT4,CCT8,CD47,CD53,CDC123,CDC7,CD…	3132	1442	55765
GRAESSMANN_APOPTOSIS_BY_DOXORUBICIN_DN	3.01e-255	1.42132e-251	546	ABCD3,ABCE1,ACIN1,ADAM10,ADAM17,ADAT2,ADD3,ADNP,AHCTF1,AK3,ALDOA,ALG3,ANAPC4,ANKRD17,APEX1,ARF6,ARFGEF1,ARGLU1,ARHGEF10,ARL6IP5,ASAP1,ASPH,ATAD1,ATE1,ATF2,ATF4,ATG5,ATM,ATP2A2,ATP5G1,ATP5SL,ATP6V0A2,ATXN2,BCCIP,BCKDHB,BCL2,BCLAF1,BET1,BIRC6,BNIP3L,BRAT1,BRCA2,BRD4,BRD8,BRI3,BRWD1,BTBD3,C11ORF58,C11ORF73,C12ORF10,C12ORF66,C16ORF58,C1D,C6ORF211,C9ORF89,CAPRIN1,CASC3,CASD1,CASP2,CAT,CBX3,CCDC50,CCDC…	3132	1781	55765
PUJANA_CHEK2_PCC_NETWORK	1.39e-221	6.56219e-218	347	ABCE1,ACLY,ACTL6A,ACYP1,ADNP,AGL,AIMP1,ANAPC5,ANP32E,AP3S1,ARHGAP11A,ATG12,ATM,ATP11B,ATP5J,ATP5S,ATR,ATXN10,BARD1,BAZ1A,BCAT1,BET1,BLM,BLMH,BRCA1,BRCA2,BTF3,BUB1,BUB3,BZW1,C1D,CASP2,CBFB,CBX3,CCNA2,CCNC,CCT2,CCT4,CCT8,CD2AP,CD47,CDC123,CDC23,CDC7,CDK1,CDKN2C,CEP57,CHAF1A,CKS2,CLPX,CNBP,CNOT3,CNTRL,COX11,COX6C,CPSF6,CSE1L,CTBP1,CUL4A,CYCS,DARS,DCAF7,DCP2,DDX21,DDX51,DDX52,DEK,DGUOK,DHFR,DHX15,DHX…	3132	779	55765
LEE_BMP2_TARGETS_DN	2.83e-194	1.33576e-190	342	ABCE1,ABHD10,ACP1,ACTL6A,ADI1,AGPAT5,AK2,ALG3,AMD1,ANKRD32,ANP32E,APEX1,APPBP2,ARL6IP6,ASNS,ASS1,ATAD2,AZIN1,BAZ1A,BCCIP,BLM,BRCA1,BTAF1,BUB1,BZW1,C11ORF24,C18ORF54,C9ORF40,C9ORF41,CACYBP,CASP8AP2,CCT4,CCT6A,CCT8,CDC73,CDCA7,CENPQ,CEP76,CHD1,CHORDC1,CISD1,CLNS1A,COPS8,COQ10B,CPSF6,CRY1,CSE1L,CSTF3,CYCS,DCTD,DDX21,DDX27,DDX51,DHFR,DHX29,DIEXF,DIMT1,DIS3,DLAT,DNA2,DNAJA2,DNAJC2,DNAJC21,DOT1L,DTL,DU…	3132	882	55765
DACOSTA_UV_RESPONSE_VIA_ERCC3_DN	9.21e-190	4.3462e-186	333	ABCE1,ABI1,ACAP2,ACBD3,ACSL3,ADAM10,ADAM17,ADARB1,ADNP,AFF1,AHCTF1,AKAP11,AKAP13,AKAP9,ALCAM,ANKRD17,ANKRD28,APP,APPBP2,ARFGEF1,ARHGAP11A,ARHGEF10,ARHGEF7,ASCC3,ASXL1,ATF2,ATP11B,ATP2B1,ATP2C1,ATR,ATRN,ATXN1,ATXN2,AZIN1,BARD1,BAZ1A,BLM,BMP2K,BPTF,BRCA1,BRCA2,BTAF1,C2CD2,CAMSAP2,CAND1,CASP8,CBFB,CCDC6,CD2AP,CDC16,CDC27,CDK13,CDK17,CDKN1B,CDS2,CEP135,CEP170,CHD1,CHD9,CHSY1,CLASP2,CLINT1,CLIP1,CNOT2…	3132	855	55765
BLALOCK_ALZHEIMERS_DISEASE_DN	3.24e-187	1.52863e-183	393	AASDHPPT,ABCC4,ABCE1,ACOT13,ACP1,ACSL3,ACTR10,ACTR2,ACTR3,ACYP2,ADAM17,ADI1,AES,AKAP11,ALG8,ANXA7,AP3S1,APEX1,APLP2,APP,ARF4,ARIH2,ARL1,ARPC2,ARPC5,ARPP19,ASAH1,ASPH,ATP2A2,ATP2B1,ATP2C1,ATP5E,ATP5F1,ATP5J,ATP5L,ATP6AP2,ATP6V1A,ATP6V1C1,ATPIF1,ATR,ATRN,ATXN1,ATXN10,AZIN1,B2M,BAG6,BCAS2,BCL11A,BECN1,BET1,BNIP3L,BSG,BZRAP1,C11ORF58,CAB39,CACYBP,CALM1,CAND1,CASD1,CASP8AP2,CCDC6,CCNL1,CCT2,CCT4,CDC27…	3132	1237	55765
RODRIGUES_THYROID_CARCINOMA_POORLY_DIFFERENTIATED_UP	7.18e-183	3.38681e-179	285	ABCD3,ABCE1,ABCF2,ACP1,ACTR2,ADAM9,AFF4,AGGF1,AGPAT5,AGPS,AIMP1,ANKRD32,ANXA1,AP1AR,ARL5B,ARL6,ASNS,ASXL2,ATAD2,ATP6V1C1,ATR,BBIP1,BCCIP,BNIP3L,BRCA1,BRWD1,BTG3,BUB3,C14ORF142,C1ORF43,C4ORF46,C5ORF22,CACYBP,CANX,CASC5,CBFB,CBS,CBX3,CCDC132,CCDC14,CCDC77,CCDC88A,CCNA2,CCT6A,CCT8,CD58,CDC123,CDCA7,CDK1,CENPN,CENPQ,CHAC2,CHCHD3,CKAP2,CKS2,CLIC4,COPS8,CRNDE,CSE1L,CSNK1G3,CTDSPL2,CTSA,CTSC,CYCS,DCAF13…	3132	633	55765
SCHLOSSER_SERUM_RESPONSE_DN	5.33e-179	2.51363e-175	297	ABCB10,ABCF2,ABHD3,ABI1,ABL1,ACTR2,ACYP2,ADAM10,ADAM17,ADARB1,ADD3,AIMP1,ANKRD28,ANP32A,ANP32E,ANXA7,APAF1,ARFGEF1,ASNS,ASS1,ATF2,ATF4,ATP11B,ATP2A2,ATP5J,ATP6AP2,ATP6V1C1,ATP6V1G1,AZIN1,BAZ2A,BBIP1,BCLAF1,BECN1,BET1,BTG3,BZW1,C1D,C5ORF15,CACYBP,CALM1,CANX,CAST,CAT,CBX3,CD164,CD2AP,CDC123,CDC7,CGRRF1,CHMP2B,CLASP2,CLIC4,CLINT1,CLIP1,CNP,COIL,COPS8,COX6C,COX7A2L,CPNE3,CRY1,CUL4A,DAP3,DHX9,DIS3,DLD…	3132	712	55765
MILI_PSEUDOPODIA_HAPTOTAXIS_UP	4.14e-173	1.95201e-169	253	AASDHPPT,ACBD5,ACN9,ACTR2,AGGF1,ANAPC4,ANKRD11,ANKRD13C,ARF6,ARL5A,ARL6,ARMC1,ARMCX3,ARPP19,ATE1,ATF2,ATR,BCLAF1,BTBD1,BTF3L4,BUB1,BZW1,C12ORF23,C1D,C1ORF216,C7ORF60,C9ORF41,CACYBP,CAMSAP2,CAPZA2,CCDC90B,CCNC,CCNG1,CCT4,CD2AP,CDC5L,CDK12,CELF2,CENPK,CENPQ,CETN3,CHMP2B,CHPT1,CISD1,CNOT2,CNOT7,COA5,COMMD8,COPS2,CPSF6,CRBN,CRYZL1,CSNK1G3,CTBP2,CXORF23,CYB5R4,DCAF6,DCUN1D1,DEK,DIXDC1,DMXL1,DYNC1LI2,E…	3132	518	55765
DANG_BOUND_BY_MYC	6.27e-166	2.95568e-162	350	ABCB10,ABCC4,ACTR3,ACYP2,AGPS,AHCYL1,AKAP9,AKR1A1,ALG5,AMD1,AMPD2,AP4M1,APEX1,APP,APPL1,ARF4,ARFIP2,ARFRP1,ARHGEF7,ARL1,ARL6IP5,ARPP19,ASAH1,ASB1,ATF4,ATG12,ATM,ATP5E,ATP5F1,ATP5S,ATXN10,AZIN1,BARD1,BCAT1,BCCIP,BCKDHB,BIRC6,BLM,BSG,BTBD1,BUB1,BZW1,CACYBP,CASP8AP2,CBS,CBX3,CCDC6,CCNC,CCT8,CD164,CD2AP,CD97,CDC16,CDK16,CDK6,CDKN1B,CIAO1,CKS2,CLCN3,CLINT1,CLNS1A,CMAS,CNDP2,CNOT4,COPS2,CORO1C,COX7A2L,…	3132	1103	55765
KRIGE_RESPONSE_TO_TOSEDOSTAT_24HR_DN	2.94e-164	1.38562e-160	334	ABCB10,ABCC4,ABCD3,ABCE1,ABCF2,ACADSB,ADAT2,AGPS,AIF1,AKT2,ALG3,AMD1,ANAPC5,ANKMY1,ANKS6,ARL4A,ARL5A,ARMC10,ARMC8,ARRB1,ASAH1,ASXL1,ATAD3B,ATG3,ATG7,ATOX1,ATP11B,ATP5D,ATP5G1,ATP5I,ATR,AZU1,B3GAT3,BCCIP,BCL11A,BDH1,BDP1,BOLA3,BTBD7,BZRAP1,C12ORF29,C16ORF13,C4ORF3,C7ORF50,C9ORF41,CABLES1,CCDC138,CDK6,CECR5,CHCHD7,CHORDC1,CKS2,CLEC11A,CLTB,COIL,COPS7B,COX11,COX5A,CREB3L2,CTSG,DAZAP1,DCAF13,DDX21,DE…	3132	1011	55765
RODRIGUES_THYROID_CARCINOMA_ANAPLASTIC_UP	2.01e-158	9.47112e-155	280	ACAP2,ACOT13,ACP1,ACTL6A,ACTR2,ADAM10,AFF4,AGPS,AHNAK,AIMP1,ANKRD10,API5,ARHGAP11A,ARHGEF7,ASAP1,ASCC3,ASNS,ATAD2,ATG12,ATG5,ATP11B,ATP2B1,ATR,BCL2L1,BCLAF1,BRCA2,BRWD1,BTAF1,BUB3,BZW1,C18ORF54,C6ORF62,CAPRIN1,CASC5,CASP4,CAST,CBFB,CBX3,CCDC132,CCDC88A,CCT2,CCT6A,CD58,CDC42EP3,CDC5L,CDK1,CDK6,CDKN2A,CEP57,CHAC2,CKAP2,CKS2,CLIC4,CORO1C,CSE1L,CSNK1G3,CTDSPL2,CTSA,DCUN1D1,DDX27,DDX3X,DDX52,DENR,DEPD…	3132	722	55765
MARSON_BOUND_BY_FOXP3_UNSTIMULATED	3.85e-157	1.81373e-153	359	ABCA7,ACBD5,ACTR2,ACTR3,ADD1,AGGF1,AK2,AKT1S1,ALDH3A2,ANAPC16,ANAPC5,ANGEL2,ANKRD13C,ANXA7,AP2A2,AP4M1,APLP2,ARF6,ARHGAP11A,ARHGEF6,ARL4A,ARL6IP5,ARL6IP6,ARMC8,ATG12,ATG13,ATG7,ATM,ATP5L,ATXN1,BLM,BNIP2,BRD8,C1ORF43,CAB39,CASC5,CAT,CCDC77,CCNI,CCNY,CD53,CDC123,CDC27,CDK17,CDKN1B,CENPK,CEP120,CGRRF1,CHORDC1,CITED2,CLK1,CLTC,CMTM6,CNOT2,CNOT6L,COPS7B,COX11,CPD,CPNE7,CREB1,CTSS,DAK,DARS,DARS2,DDA1,D…	3132	1229	55765
SHEN_SMARCA2_TARGETS_UP	1.27e-152	5.9817e-149	216	AASDHPPT,ABI1,ACTR10,ACTR3,AGGF1,AKAP11,ANGEL2,ANKRD17,ANP32A,ANXA7,APPBP2,ARFIP1,ARMC8,ATG3,ATP6AP2,ATP6V0E1,ATXN1,BBIP1,BCLAF1,BTBD3,BUB3,C11ORF58,C6ORF211,CALCOCO2,CAND1,CAPN7,CAPZA2,CAST,CCDC90B,CDC23,CDKN1B,CEP57,CETN3,CHMP5,CHTOP,CLINT1,CNBP,COMMD10,COPS2,COPS8,CREBZF,CRYZL1,CSE1L,CTNNA1,CUL4A,DAZAP2,DCAF6,DCP2,DCTN4,DEK,DENND4C,DERA,DHX29,DPM1,EED,EXOC1,FAM208B,FBXL5,FBXO11,FBXO28,FBXO3,FB…	3132	424	55765
KRIGE_RESPONSE_TO_TOSEDOSTAT_6HR_DN	1.18e-148	5.55662e-145	302	ABCD3,ABCE1,ABCF2,ACADSB,ADAT2,AGPS,AIF1,AKT2,ALG3,AMD1,ANAPC5,ANKS6,ANTXR2,ARL5A,ARMC10,ARRB1,ASAH1,ASXL1,ATAD3B,ATG3,ATG7,ATP11B,ATP5G1,ATP5I,AZU1,B3GAT3,BAZ2A,BCCIP,BDH1,BDP1,BNIP3L,BOLA3,BTBD7,BZRAP1,C12ORF29,C16ORF13,C4ORF3,C4ORF33,C7ORF50,C9ORF41,CABLES1,CCDC138,CECR5,CHCHD7,CHORDC1,CKS2,CLEC11A,CLTB,COIL,COPS7B,COX11,COX5A,CREB3L2,CTSG,DCAF13,DEF8,DIMT1,DIXDC1,DLEU2,DLX4,DUSP3,DUT,DYRK2,EB…	3132	911	55765
HAMAI_APOPTOSIS_VIA_TRAIL_UP	7.65e-147	3.60162e-143	244	ADAM9,ADD3,AGGF1,AIMP1,AK3,AKAP11,ANKRD32,AP1AR,AP1S2,APPL1,ARFGEF1,ARHGAP11A,ARMC1,ARMCX3,ASAH1,ATAD2,ATG3,ATM,ATR,BAZ1A,BCAS2,BCCIP,BCLAF1,BDP1,BIRC2,BLM,BNIP3L,BRCA1,BTBD7,C6ORF211,CASC5,CASP8AP2,CAST,CBX3,CCDC91,CDC5L,CELF2,CENPH,CEP170,CEP57,CETN3,CHD1,CHMP2B,CHORDC1,CLIP1,COL9A3,CREB1,CROT,CSGALNACT2,CSPP1,DCUN1D1,DDX21,DEK,DEPDC1,DHX36,DIAPH3,DMXL1,DNAJC7,ECT2,EEA1,EIF2A,EIF2S2,EIF3A,EIF3E…	3132	584	55765
WEI_MYCN_TARGETS_WITH_E_BOX	1.7e-144	8.0019e-141	279	AASDHPPT,ABCC4,ABCE1,ABCF2,ACLY,AHCTF1,ALDOA,AMD1,ANAPC5,ANP32E,ARL5A,ASCC3,ASXL1,ATAD2,ATL2,ATP2A2,ATP2B1,ATP5G1,ATP6V0B,ATP6V0E1,ATP6V1C1,B4GALT2,BAG2,BAZ1A,BCCIP,BIRC5,BLM,BUB1,C11ORF24,C12ORF29,C12ORF49,C4ORF46,C9ORF40,C9ORF41,CACYBP,CALM1,CASP8,CBFB,CCDC138,CCDC59,CCDC77,CCT2,CCT6A,CCT8,CD58,CDC123,CDC42,CDC7,CDK1,CECR5,CENPK,CEP78,CHAC2,CISD1,CNOT7,COMMD8,COPS8,CREM,CSE1L,DAZAP1,DCAF13,DDX2…	3132	795	55765
NUYTTEN_EZH2_TARGETS_DN	9.74e-143	4.58364e-139	313	ACADSB,ACN9,ACOT13,ACYP1,ADD1,ADD3,AGBL5,ALDH3A2,ALG13,ANKRA2,ANKRD32,ANP32A,ARFIP2,ARHGEF10,ARL1,ARL6IP6,ARPP19,ATAD2,ATP2C1,ATP5SL,ATP6V1C1,BANF1,BCLAF1,BIRC5,BLM,BRCA1,BRCA2,BRD8,BUB1,BUB3,C11ORF24,C12ORF66,C1D,C1ORF43,C4ORF27,C9ORF40,CANX,CASC3,CASC5,CCDC138,CCDC14,CCDC90B,CCM2,CCNA2,CCT2,CCT4,CD46,CDC42,CDC7,CDCA7,CDK1,CENPH,CENPN,CENPQ,CEP41,CEP97,CETN3,CGGBP1,CHAF1A,CLASP2,CMAS,COMMD4,COMM…	3132	1024	55765
BENPORATH_MYC_MAX_TARGETS	7.88e-140	3.70754e-136	271	ABCB10,ABCC4,ABCE1,ACTR3,AGPS,AHCYL1,AKAP9,AMD1,AP4M1,APPL1,ARFIP2,ARFRP1,ARHGEF7,ARL1,ARL6IP5,ARPP19,ASAH1,ASB1,ATF4,ATG12,ATM,ATP5E,ATP5S,ATXN10,AZIN1,BARD1,BCKDHB,BIRC6,BTBD1,CACYBP,CCDC6,CCT8,CD164,CD2AP,CD97,CDC16,CDK16,CDK6,CDKN1B,CIAO1,CKS2,CLCN3,CMAHP,CNDP2,CNOT2,CNOT4,COG5,COIL,COPS2,CORO1C,COX7A2L,CRADD,CREB1,CSDE1,CSTF3,CTSC,CUTA,CXXC1,DAP3,DAXX,DCTN4,DDX17,DDX3X,DLEU2,DMTF1,DNAJA2,DPM…	3132	775	55765
SPIELMAN_LYMPHOBLAST_EUROPEAN_VS_ASIAN_DN	4.94e-138	2.32378e-134	236	ACTR2,AIMP1,AIP,ALDH3A2,ALG5,ALG6,ANP32A,ANXA11,ARF4,ARFGEF1,ARFIP2,ARHGEF7,ARL1,ARL5A,ARPC5,ASAH1,ATG5,ATP6V0E1,ATP6V1G1,ATXN1,ATXN10,AZIN1,BAG2,BECN1,BET1,BIRC2,C17ORF85,C1D,CAPN7,CAPRIN1,CASP7,CAT,CCDC6,CCNC,CCT2,CCT4,CD164,CD46,CD53,CDC123,CDC16,CDC23,CDC27,CGGBP1,CLCN3,CLTC,CMPK1,CNOT2,COX7A2L,CRADD,CREB1,CREM,CRK,CRLF3,CRYZ,CSDE1,CTBS,CTSS,CYB5R4,DAP3,DAZAP2,DCTN4,DDX21,DHX15,DLD,DSCR3,E2F6…	3132	584	55765
FLECHNER_BIOPSY_KIDNEY_TRANSPLANT_OK_VS_DONOR_UP	2.15e-137	1.01114e-133	230	ABI1,ACADSB,ACBD3,ACOT13,ACSL3,ACTR2,ADD3,AFF1,AGL,AHCYL1,AHR,ALG8,AMD1,ANP32A,ANXA4,ANXA5,ANXA7,AP3S1,APLP2,ARF4,ARF6,ARFGEF1,ARPC5,ATF2,ATG12,ATP2A2,ATP6V0E1,ATP6V1A,AZIN1,BMP2K,BRD8,BTBD3,BZW1,C11ORF58,C1D,CASP4,CAT,CBX3,CCT2,CD2AP,CD46,CDK13,CHTOP,CITED2,CLASP2,CNBP,COPS2,CREB1,CREB3L2,CREBZF,CRYZ,CTNNA1,CYCS,DCTD,DDX3X,DEK,DHX9,DICER1,DLD,DPM1,DUSP3,DUT,DYNC1I2,DYNLL1,E2F3,EEF1D,EIF1AX,EIF4H…	3132	555	55765
CAIRO_HEPATOBLASTOMA_CLASSES_UP	4.08e-137	1.91842e-133	239	AAMP,ABCF2,ACLY,ACP1,ACSL3,AGBL5,AGPAT5,AGPS,AMD1,APEX1,APRT,ARFGEF1,ATP2B1,ATP5SL,BCCIP,BIRC5,BLMH,BRCA2,BSG,BUB1,BUB3,CANX,CAPRIN1,CBX3,CCDC88A,CCNA2,CCT2,CCT4,CCT6A,CD164,CDC27,CDK1,CENPN,CENPQ,CEP57,CHAF1A,CHCHD2,CIAO1,CIZ1,CKS2,CLNS1A,CNOT6,COG5,COIL,COMMD8,CPSF6,CREB3L2,CSE1L,DARS,DAZAP1,DCP2,DDX27,DDX42,DGUOK,DNAJC7,DTL,ECT2,EEF1D,EIF2S2,EIF3B,EIF3E,EIF3H,EIF3L,EIF3M,EIF4A3,EIF4B,EIF4E2,EI…	3132	605	55765
ACEVEDO_LIVER_CANCER_UP	4.15e-135	1.95092e-131	297	AASDHPPT,ABCB10,ABHD3,ACBD3,ACLY,ACP1,ACTL6A,ACTR3,AFF4,AHCTF1,AHSA2,ALG6,ANGEL2,ANKRD49,AP1S2,AP3S1,APAF1,APIP,ARL8B,ARPC5,ARPP19,ASXL2,ATAD1,ATL2,ATP6V0E1,ATP6V1A,ATXN1,B2M,BET1,BTAF1,BTG3,C14ORF142,C18ORF21,C19ORF52,C4ORF27,C4ORF33,C6ORF62,C7ORF50,CCDC117,CCDC91,CCNA2,CCNG1,CD46,CDC16,CDC5L,CDK12,CENPN,CHCHD3,CHMP1B,CHMP2B,CHMP5,CHTOP,CISD1,CKB,CKS2,CNIH4,COMMD10,CTSH,CUL9,CYBRD1,DARS2,DCP2,DC…	3132	973	55765
ONKEN_UVEAL_MELANOMA_UP	1.22e-133	5.734e-130	266	ABHD3,ACADVL,ACIN1,ACLY,ACTR3,ADAM17,ADI1,AKAP13,AKAP9,ALG13,ALG5,ANKRD10,ANP32E,ANXA11,ANXA4,APP,APPBP2,ARFGEF1,ARMC1,ARPC2,ARRB1,ASAP1,ASPH,ASS1,ATM,ATP2A2,ATP2B1,ATP6V1C1,AUP1,AZIN1,B2M,BAG2,BAZ1A,BCOR,BICD2,BTAF1,C2CD2,CALM1,CAMSAP2,CASP8AP2,CBFB,CCNA2,CD58,CD97,CDC16,CDC27,CDC42EP3,CDK1,CDK17,CELF2,CHCHD7,CIAO1,CKS2,CLIC4,CLINT1,CLIP1,CNIH4,CNOT4,COPS8,COX6C,CPNE3,CREM,CSPP1,CTSB,CTSC,CTSH,C…	3132	783	55765
FEVR_CTNNB1_TARGETS_DN	2.1e-133	9.8679e-130	226	AASDHPPT,ACP1,ADD3,AHCYL1,ALG6,ANAPC5,ANKRD10,APEX1,APPBP2,ARF6,ARGLU1,ATP5J,BCAS2,BCOR,BIRC5,BRCA1,BRCA2,BTF3,BUB1,C11ORF73,C4ORF27,C9ORF41,CAPRIN1,CASP8AP2,CBFB,CCNA2,CCP110,CCT2,CCT4,CD2AP,CDC7,CDK1,CENPH,CENPO,CETN3,CKAP2,CLPX,CNOT7,CREB1,CTBP2,CTNNB1,CYBRD1,DCTD,DDX21,DEK,DHFR,DHX15,DHX36,DIAPH3,DIS3,DLD,DSCC1,ECT2,EED,EEF1D,EIF2A,EIF2S2,EIF2S3,EIF3A,EIF3E,EIF3L,EIF3M,EIF5,ELF2,ERH,EVL,EZH2,…	3132	553	55765
BLALOCK_ALZHEIMERS_DISEASE_UP	7.95e-133	3.73491e-129	390	ABCA1,ABCA2,ABL1,ACAP2,ACTL6A,ADD3,AFF1,AHCTF1,AK2,AKAP13,AKAP8L,AKAP9,ALDH3A2,ANAPC2,ANXA1,APP,ARHGEF10,ARIH2,ARMC8,ASAH1,ASB1,ATG3,ATG4B,ATP6V0E1,B4GALT2,BAZ1A,BAZ2A,BCL2,BEST1,BIRC2,BMP2K,BRCA1,BRD1,BRD4,BTG3,CASC3,CASP4,CAST,CBFB,CCDC59,CCND3,CCNI,CD164,CD58,CDC16,CDC5L,CDK10,CDK12,CDK13,CDKN2C,CGGBP1,CHD1,CIZ1,CLASRP,CMTM6,CNOT2,CNP,COG4,CPNE3,CRADD,CSDE1,CSNK2A2,CTBP1,CTBP2,CTBS,CTNNA1,CTSB…	3132	1691	55765
MARSON_BOUND_BY_FOXP3_STIMULATED	3.09e-132	1.45137e-128	301	AASDHPPT,ABCB8,ABHD13,ADAM10,ADD1,AFTPH,AGGF1,AGPAT6,AHCYL1,ALG8,ANTXR2,ANXA7,APAF1,APLP2,ARHGAP11A,ARHGEF6,ARIH2,ARL5B,ARL6IP5,ARL6IP6,ARMC8,ASPH,ATG12,ATM,ATPIF1,ATXN1,BLCAP,BNIP2,BRCA1,C15ORF57,C1ORF43,CAB39,CBX3,CCDC117,CCDC77,CCND3,CCNI,CD47,CD53,CDC27,CDK17,CDKN1B,CEP120,CHD1,CITED2,CLIP1,CMPK1,CNOT2,CNOT6L,COPS7B,COQ10B,CPD,CREB1,CROT,CTDSPL2,CTSC,DAP3,DARS2,DDA1,DDIT4,DENND1B,DHFR,DIEXF,D…	3132	1022	55765
ENK_UV_RESPONSE_KERATINOCYTE_DN	4.71e-130	2.21182e-126	210	AASDHPPT,ABCE1,ACADSB,ACBD3,ACSL3,ACTL6A,ACTR2,ACTR3,ACYP1,AFF1,AGL,AGPS,AKAP11,ANP32A,ANXA7,ARFGEF1,ARHGEF7,ARL6IP5,ATP2A2,ATP2C1,ATP6V1A,ATR,ATXN2,AZIN1,B4GALT2,BET1,BIRC2,BLMH,BNIP3L,BPTF,BRD8,BUB3,C1D,CBX3,CCDC6,CD2AP,CD46,CD58,CDC123,CDC23,CDC7,CDKN1B,CETN3,CLIP1,CLTC,CNOT2,CNOT4,COG5,COPS2,CPD,CPNE3,CRADD,CREB1,CSE1L,CTBP1,CTNNA1,CUX1,DDX17,DDX42,DEK,DHX15,DHX9,DLD,DSCR3,DUT,DYRK2,EIF3J,EIF…	3132	485	55765
GARY_CD5_TARGETS_DN	3.53e-125	1.65734e-121	195	ABCF2,ADI1,ALG13,AMD1,ANP32A,API5,ARL5B,ASCC3,ATP2B1,ATP6V0E1,ATP6V1C1,ATR,AZIN1,BAG2,BCCIP,BCL11A,BCLAF1,BIRC5,BMP2K,BZW1,CCT6A,CDC27,CDK12,CDK5RAP1,CEP152,CHCHD7,CHORDC1,CITED2,CNDP2,CNOT4,CNOT7,COX5A,CREM,CRYZ,CUL4A,DDX27,DHX29,DHX9,DLEU2,DNAJB6,DNAJC7,DTL,DYRK2,EBNA1BP2,EIF1AX,EIF2B1,EIF3J,EIF4E2,EIF5,ENSA,ERAP1,ETF1,FAM98A,FAR1,FARSA,FASTKD2,FBXO28,FBXO5,FIGNL1,FMR1,FUBP1,FUBP3,GAR1,GAS5,GEM…	3132	431	55765
GRADE_COLON_CANCER_UP	1.48e-123	6.94712e-120	269	AAMP,ABCA2,ACIN1,ACTR3,ADD3,ADI1,ADNP,ADRBK1,AGPS,ALG3,AMPD2,ANAPC5,ANP32A,APEX1,API5,ARHGEF1,ARPC2,ATAD2,ATF4,ATP5E,ATP5SL,ATP6V1G1,BANF1,BRAT1,BTAF1,C16ORF13,C19ORF43,C2ORF68,CAND1,CCNL2,CCT2,CCT8,CD70,CDC123,CDCA7,CDK16,CENPO,CEP97,CHCHD2,CKS2,CPNE7,CPSF6,CTDSPL2,CTNNB1,CTSB,CXXC5,DAZAP1,DCAF13,DCAF7,DDX27,DHX9,DIAPH1,DLGAP4,DNAJC21,DPM1,DYNLL1,EEF1D,EIF3B,EIF3D,EIF3E,EIF3G,EIF3H,EIF3K,EIF4E2,…	3132	871	55765
OSMAN_BLADDER_CANCER_UP	1.8e-123	8.4474e-120	188	ABCB10,ACBD5,ACER3,ACTR3,AGPS,AGTRAP,AKAP13,ALDH3B1,ALG13,ANKRD17,APPL1,ATG5,ATP11B,ATXN1,AZI2,BCLAF1,BICD2,BLM,BRD7,BSG,CCND3,CD47,CDADC1,CDC5L,CEP57,CHD9,CITED2,COL4A3BP,CPNE3,CTSB,CTSC,DCUN1D1,DHFR,DHX36,DNAJB14,DPYD,EDEM3,EIF4G1,EIF5,EIF5A,ELF1,ERAP1,ERGIC2,EWSR1,FAM120A,FAR1,FBXO22,FGFR1OP2,FLNA,FOXN2,FUS,FXR1,G2E3,GALNT1,GANAB,GBE1,GCLM,GLUD1,GOLIM4,H2AFY,HAUS6,HSP90AA1,HSPA13,IFNGR1,IGFBP7…	3132	404	55765
GEORGES_TARGETS_OF_MIR192_AND_MIR215	2.76e-123	1.29499e-119	272	AASDHPPT,ABCB10,ACADSB,ACSF3,ACTR2,AGL,AGPAT5,AHSA2,AKAP11,ALCAM,ALG10,ANKRD32,ANO6,AP1S2,APPL1,ARFGEF1,ARHGAP11A,ARHGEF10,ASPH,ATAD1,ATAD2,ATP5L,ATP6V1G1,BARD1,BBS7,BCL2,BCL2L13,BCOR,BLM,BMP2K,BMPR2,BRCA1,BRCA2,BRIP1,BTF3L4,C16ORF52,C18ORF54,C5ORF30,C6ORF62,CASC5,CASP7,CCDC14,CCNY,CD164,CDC7,CDKN2A,CENPK,CEP78,CHM,CHPT1,CLK1,CMPK1,CMTM6,CPSF6,CREBZF,CRK,CRLF3,CTNNBIP1,DDX3X,DEK,DENND1A,DEPDC1,DI…	3132	893	55765
LOPEZ_MBD_TARGETS	2.76e-120	1.29472e-116	278	ACADVL,ADD3,AGPAT3,AIP,AKAP9,AKT1S1,ALDH3B1,ALDOA,ANO6,ANXA1,ANXA11,ANXA4,ANXA5,ANXA7,AP3S1,AP4M1,APEX1,APLP2,APP,APRT,ARHGEF2,ARMCX4,ATF4,ATG7,ATP6V0B,ATP6V1G1,BCAS2,BIRC5,BNIP3L,BTF3,BTF3L4,BTG3,BUB1,C1ORF174,C2CD2,C5ORF15,CAPZB,CARHSP1,CASP2,CCDC6,CCNI,CCT4,CD53,CD70,CDC42,CDK1,CDK16,CFL1,CISD1,CKB,CNBP,COMMD6,COQ4,CPSF7,CRADD,CRY1,CSE1L,CTBP2,CTNNB1,CTSC,CTSH,CUL4A,CYCS,DAK,DAZAP1,DAZAP2,DDX2…	3132	957	55765
GRAESSMANN_RESPONSE_TO_MC_AND_DOXORUBICIN_DN	2.21e-119	1.03649e-115	249	ABCE1,ACIN1,ADAM17,ADAT2,ALG3,ANAPC4,ANKRD28,APEX1,ARF6,ARGLU1,ARHGEF10,ARL6IP5,ATE1,ATF4,ATP5SL,BCCIP,BCLAF1,BET1,BNIP3L,BRAT1,BRD8,BTBD3,C12ORF10,C12ORF66,C16ORF58,C1D,CAPRIN1,CASC3,CAT,CBX3,CD2AP,CDC73,CDCA7,CDK16,CDK5RAP1,CEP152,CEP41,CETN3,CHAC2,CNOT2,CNOT6,CNOT7,COIL,CSDE1,CSTF3,DARS,DAZAP1,DBN1,DCTN4,DHDDS,DHPS,DHX36,DHX9,DIEXF,DIMT1,DNAJB12,DRAM2,DTL,DUSP11,EIF2S2,EIF4B,EIF4E2,ELP2,ENSA,E…	3132	770	55765
TIEN_INTESTINE_PROBIOTICS_24HR_UP	1.16e-117	5.43924e-114	212	AASDHPPT,ABCD3,ACLY,ACOT13,ACYP1,ADI1,AGPAT5,AMD1,ANP32E,ASAH1,ATOX1,ATP2C1,ATP5J,ATP5L,ATP6V0E1,BCLAF1,BRD8,BUB1,C11ORF24,C1D,C5ORF15,CACYBP,CALM1,CAST,CBFB,CCNA2,CDC123,CDC42,CDC42EP3,CELF1,CENPN,CEP76,CETN3,CHMP5,CHTOP,CKS2,CMTM6,COMMD8,CPSF6,CSTF3,DCAF6,DDX3X,DDX52,DEF8,DENR,DERA,DHX15,DHX29,DHX9,DICER1,DIMT1,DROSHA,DUT,DYNLL1,EED,EI24,EIF4A3,ENOSF1,ERH,ETF1,ETNK1,FAM111A,FAM98A,FASTKD1,FASTK…	3132	557	55765
DACOSTA_UV_RESPONSE_VIA_ERCC3_COMMON_DN	7.83e-114	3.6707e-110	195	ABI1,ACSL3,ADAM10,ADARB1,AFF1,AKAP9,ANKRD17,APPBP2,ARFGEF1,ARHGEF7,ASCC3,ATF2,ATP11B,ATP2B1,ATR,ATXN2,BARD1,BAZ1A,BLM,BPTF,BRCA1,C2CD2,CAMSAP2,CASP8,CD2AP,CDC27,CDK13,CDK17,CDS2,CEP135,CEP170,CHD1,CHD9,CHSY1,CLASP2,CLIP1,CNOT2,CNOT4,CRADD,CREB1,CREB3L2,CRY1,CTBP2,CUX1,DCUN1D4,DHX15,DPYD,E2F3,EIF4G3,EPS15,EVI5,F3,FAM208A,FCHSD2,FNDC3A,FOXJ3,FRYL,FUBP1,FXR1,FYN,G6PD,GAPVD1,GBE1,GNAQ,HOMER1,IBTK,IL1…	3132	483	55765
BENPORATH_NANOG_TARGETS	2.15e-111	1.00771e-107	272	ABCF2,ACOT8,ADD3,AK3,ALCAM,ANKRD49,ANP32A,ANXA1,AP1S2,APLP2,ARF4,ARHGAP11A,ASAH1,ASB1,ASXL1,ATAD2,ATF4,ATG13,ATG4C,ATP5F1,ATP6V1A,ATP6V1G1,ATPIF1,B2M,BAG6,BCAT1,BCLAF1,BLCAP,BUB3,CABLES1,CAND1,CAPZA2,CARS2,CBX3,CDC123,CDC16,CDC7,CDK1,CDK16,CDK17,CDK6,CDS2,CELF2,CETN3,CFL1,CISD1,CITED2,CKS2,CLIC4,CNBP,CNN2,CRYZ,CSTF3,DARS2,DCAF13,DDA1,DDX17,DDX23,DHDDS,DIDO1,DMXL1,DNAJB14,DNAJC2,DNM2,DPM1,DRAM2,DS…	3132	988	55765
ACEVEDO_LIVER_TUMOR_VS_NORMAL_ADJACENT_TISSUE_UP	7.65e-107	3.58479e-103	249	ACBD3,ACLY,ACP1,ACTL6A,AFF4,ANKRD49,ANO6,AP3S1,APEX1,APIP,ARL1,ARPP19,ATAD1,ATG3,ATP2A2,ATP5S,ATP6V0E1,ATRN,BTF3,BTG3,C19ORF52,C4ORF27,C6ORF62,CANX,CCDC117,CCDC91,CCNA2,CCT2,CCT8,CDC5L,CENPN,CHMP1B,CHMP5,CHPT1,CKS2,CNIH4,CPNE8,CREB3L2,CRY1,CYBRD1,DARS2,DDX21,DENND5B,DHX29,DNAJC19,DPH3,DROSHA,DTL,DYNLL1,EIF2A,EIF2B1,EIF3J,EIF3M,EIF4A3,ENOPH1,EPRS,ERLEC1,ETF1,FAM120AOS,FAM45A,FKBP5,GABARAPL2,GBE1,G…	3132	863	55765
PUJANA_BRCA2_PCC_NETWORK	1.72e-106	8.0582e-103	177	ACYP1,AGPS,ANP32E,ARHGEF7,ASXL1,ATP11B,ATR,BARD1,BCAS2,BLM,BLMH,BRCA1,BRCA2,BTAF1,BUB1,BUB3,CASP2,CBX3,CCNA2,CCND3,CD2AP,CD47,CDC23,CDC27,CDC7,CDK1,CDKN2C,CEP57,CHAF1A,CKS2,CLINT1,CNOT3,CNTRL,COX11,CPSF6,CTBP1,DCP2,DDX23,DEK,DHFR,DHX15,DLEU2,DNA2,DPY19L2P2,DUT,EIF3H,ELOVL5,EXOSC8,EZH2,FANCI,FASTKD2,FDFT1,FUBP1,GLMN,H2AFV,H2AFY,HLTF,HMGB2,HMGN4,HMMR,HNRNPUL1,HPRT1,IDH3B,ILF3,INSIG1,ITGA4,ITGB3BP,K…	3132	423	55765
NUYTTEN_NIPP1_TARGETS_DN	4.08e-106	1.91107e-102	246	AAMP,AASDHPPT,ABCA1,ABHD13,ABHD3,ACER3,ACSL3,ADAM9,ADI1,AES,AHNAK,AKT1S1,ANAPC16,ANKRD17,ANKRD32,ANO6,ANP32A,ANP32E,ANTXR2,APIP,ARF4,ARL1,ARL6IP6,ARPP19,ARSK,ASAP1,ASPH,ATG13,ATP11B,ATP2A2,ATP6V1A,ATP6V1G1,BMP2K,BMPR2,BRD4,BRWD1,BTBD3,BTG3,C18ORF54,C5ORF15,CAPZA2,CAST,CCDC50,CCDC91,CCNY,CDK6,CDKN2C,CEP41,CEP97,CHPT1,CKB,CLINT1,CMPK1,CMTM6,CPSF6,CRK,CUX1,CXXC5,DCP2,DENR,DEPDC1B,DICER1,DIMT1,E2F8,E…	3132	848	55765
BRUINS_UVC_RESPONSE_LATE	1.05e-105	4.91715e-102	285	ABCB8,ACADSB,ACN9,ACOT13,ADAT2,AGPAT5,AHCYL1,AHNAK,AHR,AIFM2,AIMP1,AKAP8L,ALS2,ANXA1,APP,ARHGEF1,ARHGEF7,ARL6,ARL8B,ASPH,ATG4B,ATG7,ATOX1,ATP2B1,ATP5S,ATP6V0A2,ATP6V1C1,BCAS2,BET1,BMPR2,BTF3L4,BUB3,C11ORF24,C11ORF73,CAB39,CASP8,CAST,CCDC90B,CCNL2,CD2AP,CDK1,CDK16,CDK5RAP1,CENPK,CHAF1A,CHCHD3,CHPT1,CIAO1,CISD1,CITED2,CLIP1,CLNS1A,CMAS,COMMD10,CREM,CSNK1G3,CTBP2,CUX1,DCAF7,DIXDC1,DNAJC7,DPM1,DSCC1,…	3132	1137	55765
KRIGE_RESPONSE_TO_TOSEDOSTAT_6HR_UP	1.39e-104	6.50798e-101	259	ABCB10,ABCC4,AGA,AGPS,AKAP13,AKNA,ANKMY1,ANKRA2,AP1S2,ARHGEF7,ARL4A,ARMC8,ARMCX3,ARRB1,ARRDC4,ASNS,ASS1,ATOX1,ATP5D,ATR,ATXN1,AZI2,BBS7,BCL11A,BMP2K,BNIP3L,C16ORF13,C16ORF52,C5ORF28,C9ORF41,C9ORF89,CACNA2D4,CARHSP1,CASP8,CAST,CBS,CCDC50,CCNI,CDK17,CDK6,CEP120,CEP97,CHMP1B,CLIC4,CLIP1,CNOT7,CPEB2,CSGALNACT2,CTBS,CTSS,DAZAP1,DBN1,DDIT4,DDX21,DENND1B,DHX29,DUSP6,EIF1,EIF3B,EIF5,EIF5B,ELANE,EMR2,ENAH…	3132	953	55765
SHEDDEN_LUNG_CANCER_POOR_SURVIVAL_A6	3.94e-104	1.84431e-100	181	ACP1,ACTR3,AGPAT5,ARPP19,ATAD2,ATG5,ATP2B1,BIRC5,BRCA2,BRIP1,BUB1,BUB3,CARHSP1,CBS,CCDC59,CCNA2,CD70,CDC27,CDC7,CDK1,CDKN2A,CDKN2C,CENPN,CENPQ,CIAO1,CKAP2,CKS2,CMAS,COMMD8,CSE1L,DARS,DDA1,DENND1A,DEPDC1,DGUOK,DNA2,DR1,DTL,E2F8,EIF4A3,EIF4E2,EIF5B,EZH2,FANCI,FBXO11,FBXO5,FKBP4,GAPDH,GGH,GLMN,GMFB,GNAS,GOLT1B,GPD2,H2AFZ,HBS1L,HDAC2,HMGA1,HMGB2,HMMR,IL1RAP,IPO5,ITCH,KAZALD1,KIF18A,KIF23,KNTC1,KPNA2,…	3132	456	55765
BENPORATH_CYCLING_GENES	1.26e-102	5.8968e-99	212	ABCA7,ABHD10,ACYP1,AGPAT3,AKAP13,AMD1,ANKRD10,ANP32E,ARGLU1,ARHGAP11A,ARL4A,ARMC1,ASXL1,ATAD2,ATL2,BARD1,BCLAF1,BIRC2,BIRC5,BRCA1,BRD7,BRD8,BTBD3,BUB1,BUB3,C14ORF142,CAPN7,CASP8AP2,CBX3,CCDC14,CCDC90B,CCNA2,CD97,CDC16,CDC27,CDC42,CDC7,CDCA7,CDKN1B,CDKN2AIP,CDKN2C,CENPQ,CHAF1A,CIC,CKAP2,CKS2,CNIH4,CNN2,CREBZF,CRK,DCAF16,DCAF7,DEPDC1B,DHFR,DIS3,DMTF1,DMXL2,DNA2,DNAJB6,DR1,DSCC1,DTL,DYNLL1,E2F8,ECT2…	3132	648	55765
ZHANG_BREAST_CANCER_PROGENITORS_UP	1.08e-101	5.05332e-98	173	ABHD13,ACSL3,ACTL6A,ACYP1,AEBP2,AHR,AKAP9,ALG13,ANKRD32,ANP32E,APPBP2,ARL6IP6,ARMC10,ARPP19,ASXL1,ATAD1,ATAD2,ATR,ATXN1,AZIN1,BCL11A,BCL2,BET1,BRCA1,BRD7,BUB1,C1D,CAPRIN1,CAPZA2,CASP8AP2,CCDC90B,CCNA2,CD2AP,CDC73,CDCA7,CETN3,CNOT6,CPSF6,CRYZ,CTDSPL2,CXORF23,DEPDC1,DLAT,DUSP11,ECT2,EFTUD2,EIF4B,EIF4H,ESCO2,EWSR1,EZH2,FAM199X,FAM76B,FGFR1OP2,FIGNL1,GEMIN6,GMNN,GTF2H2,H2AFZ,HACE1,HMGB2,HNRNPA1,HNRNP…	3132	425	55765
RHEIN_ALL_GLUCOCORTICOID_THERAPY_DN	1.27e-99	5.94106e-96	159	AHCYL1,AK2,AKR1A1,ANP32A,ANP32E,APEX1,ATP5J,ATP5L,ATXN10,BARD1,BCCIP,BCL2,BIRC5,BLMH,CACYBP,CALM1,CANX,CAT,CCDC90B,CCND3,CCNG1,CCT6A,CCT8,CDK1,CENPN,CEP57,CHCHD3,CITED2,CKS2,CLNS1A,CNBP,COPS6,COX11,CPNE3,CREB1,CTBP1,DARS,DCTD,DHFR,DIMT1,DTL,DUSP6,DUT,DYNLL1,DYRK2,E2F8,ECT2,ELAVL1,EPRS,ESD,ETFA,FBL,FXR1,GAPDH,GBE1,GDI2,GGH,GMNN,HADH,HMGA1,HMGN2,HMGN4,HMMR,HNRNPC,HPRT1,HPS4,HSPB1,IGFBP7,IPO7,ISOC1,…	3132	362	55765
BERENJENO_TRANSFORMED_BY_RHOA_UP	5.6e-99	2.61912e-95	190	ABCE1,ABCF2,ACTL6A,ALCAM,BANF1,BCAT1,BIRC5,BRCA1,BUB1,BUB3,C4ORF27,C4ORF3,C9ORF40,CACYBP,CASP8AP2,CCNA2,CCNG1,CCT6A,CD151,CDC7,CDCA7,CDK1,CHD1,CISD1,CKAP2,CKS2,CLCN3,CORO1C,CSE1L,CSNK2A2,CYCS,CYHR1,DDX21,DEK,DHFR,DIAPH1,DIAPH3,DNA2,DNAJC2,DNAJC21,DTL,DUSP6,E2F8,EBNA1BP2,ECT2,EED,EI24,EIF3B,EIF3J,ELL2,ESD,ETF1,EZH2,FAM136A,FAM162A,FAM60A,FBL,FIGNL1,FKBP2,FKBP4,GAPDH,GAR1,GART,GBE1,GCLM,GK,GMNN,GPD…	3132	536	55765
PATIL_LIVER_CANCER	6.87e-99	3.21241e-95	223	ABCB10,ACACA,ACAP2,ACBD3,ACLY,AKT1S1,ALDOA,ANKIB1,AP3S1,ARFGEF1,ARL4A,ARMC1,ASAP1,ATAD2,ATRN,BAG2,BPTF,BSG,BUB1,BUB3,C15ORF41,C1ORF43,CANX,CASP2,CCDC117,CCDC132,CCDC14,CCDC88A,CCNA2,CCT4,CD46,CD47,CDC42SE1,CDCA7,CDK1,CDKN2C,CENPQ,CEP97,CHAF1A,CNIH4,CPD,CREB3L2,CTSA,CUTA,DCAF7,DEK,DEPDC1B,DHFR,DIDO1,DIMT1,DLEU2,DTL,E2F3,E2F8,EIF3E,ELOVL5,ENAH,ESCO2,EZH2,FAM136A,FAM189B,FAM49B,FASTK,FDPS,G3BP1,GCLM…	3132	747	55765
MARSON_BOUND_BY_E2F4_UNSTIMULATED	5.93e-97	2.77228e-93	218	AAAS,ABHD10,AHCTF1,AK2,ALG8,ANKFY1,ANKRD49,ANP32E,AP4M1,ARHGAP11A,ARMC8,BAG6,BARD1,BICD2,BIRC5,BLM,BRCA2,BRD8,BRIP1,BTF3L4,BUB1,C11ORF73,C12ORF10,C15ORF41,C15ORF57,C17ORF85,C18ORF54,C1ORF174,C5ORF22,C6ORF89,CASC5,CASP8AP2,CBX3,CCDC25,CCM2,CCNA2,CCP110,CDC7,CDCA7,CDK1,CENPH,CENPK,CENPN,CENPQ,CEP57,CEP89,CNOT6,CSTF3,DARS2,DCAF7,DEPDC1,DEPDC1B,DHFR,DHX36,DIAPH3,DNAJB14,DROSHA,DSCC1,DTL,ECT2,EIF3G,EN…	3132	728	55765
BUYTAERT_PHOTODYNAMIC_THERAPY_STRESS_UP	4.59e-96	2.14537e-92	229	ABCA1,ABHD3,ABI1,ACBD3,ADAM17,AFF4,AHR,AKAP8L,AKAP9,ANKRD10,AP1AR,APPBP2,ARHGEF2,ARHGEF7,ARL8B,ARMCX3,ARPP19,ASS1,ATF2,ATF4,ATP2B1,ATP6V0A2,ATP6V1C1,AZI2,BAZ2A,BET1,BRD1,BRD4,BRWD1,BTN3A1,CCNL1,CCNT2,CDC42,CDK17,CDKN2AIP,CELF1,CGRRF1,CHORDC1,CHTOP,CITED2,CLK1,CNOT4,COPS2,COQ10B,CSGALNACT2,CSNK2A2,CSTF3,CUX1,DCTN4,DDIT4,DENND4C,DIEXF,DLGAP4,DMTF1,DNAJB14,DNAJB6,EIF1,EIF3A,EIF5,ELF1,ELK4,FBXO38,FEM…	3132	811	55765
MARTENS_TRETINOIN_RESPONSE_DN	4.92e-95	2.29912e-91	232	ACADVL,ADAT2,ADRBK1,AK2,ANKRD49,APEH,APRT,ARFRP1,ATF4,ATG3,ATP5E,ATP5G1,ATXN2L,AZU1,B2M,BIRC5,BZRAP1,C14ORF142,C16ORF93,C19ORF60,C1ORF43,C1ORF52,C20ORF197,C6ORF62,CACYBP,CARD8,CBX3,CCNA2,CCNL1,CCT4,CCT6A,CDCA7,CDK1,CDK16,CDKN2AIP,CHCHD2,CIRBP,CITED2,CKS2,CLEC11A,CLECL1,CLIP1,CLNS1A,CNBP,COPS6,COX4I1,CTSC,CYCS,DARS2,DCAF16,DDX3X,DDX51,DENND4C,DHPS,DNAJC19,DOK3,DRAM2,DUT,E2F8,EEF1A1,EIF1,EIF2S3,EIF…	3132	841	55765
HSIAO_HOUSEKEEPING_GENES	9.91e-93	4.62995e-89	158	AAMP,AES,ALDOA,ANXA11,AP3S1,APEX1,APLP2,ARF4,ARPC2,ATF4,ATOX1,ATP5F1,ATP5G1,B2M,BCLAF1,BECN1,CANX,CASC3,CAST,CCNI,CCT4,CD151,CD164,CFL1,CIRBP,CLTC,COPS6,COX4I1,COX6C,CTNNB1,DAZAP2,DHPS,DYNLL1,EEF1A1,EEF1D,EIF1,EIF3E,EIF4A3,EIF4H,ERH,ESD,FAS,FBL,FKBP1A,FKBP4,FLNA,FUS,FYN,GAPDH,GDI2,GNAS,H2AFZ,HDAC1,HINT1,HMGB1,HMGN2,HNRNPA1,HNRNPC,HNRNPF,HSP90AA1,HSPB1,HSPD1,IQGAP1,ITGB1,JOSD1,LAMP1,LDHA,LGALS1,MD…	3132	389	55765
KIM_WT1_TARGETS_DN	4.39e-91	2.05057e-87	169	AASDHPPT,ABCD3,ACAP2,ACN9,ACTR2,ACYP1,APAF1,APEH,APPBP2,ARL4A,ARMC1,ASAH1,ASCC3,ASNS,ATF2,ATP6AP2,BAG2,BARD1,BCL2L1,BECN1,BRD8,BRWD1,BUB1,BUB3,C11ORF73,C12ORF10,C5ORF28,CAPN7,CCNA2,CDC42EP3,CDC7,CDK1,CDK10,CDKN1B,CEP57,CEP76,CETN3,CHMP5,CITED2,CKAP2,CKS2,CREM,CUL4A,DDIT4,DENND4C,DERA,DNAJB6,FAM111A,FARSA,FASTKD1,FCF1,FUBP1,FUBP3,FXR1,GLS,GMNN,GNAS,GRSF1,GSTK1,H2AFV,HADH,HBP1,HEMK1,HMGB2,HMGN5,HNR…	3132	459	55765
BORCZUK_MALIGNANT_MESOTHELIOMA_UP	1.14e-88	5.3238e-85	138	ACAP2,ACBD3,ACTL6A,ADNP,ARL1,ATP2A2,AZIN1,BET1,BICD2,BLMH,BPHL,BUB3,C5ORF30,CAPN7,CBX3,CCNG1,CCT2,CDC27,CDKN2C,CGRRF1,CHTOP,CKS2,DBN1,DIEXF,EIF3H,EPRS,FBL,FKBP1A,FKBP4,FLNA,G3BP1,GDI2,GTF2A2,H2AFV,H2AFY,H2AFZ,HMGA1,HNRNPC,HPRT1,HSPA4,ILF2,IPO7,ISG20L2,ITGAV,JTB,KIF5B,KPNA2,LAMP2,LYPLA1,MAD2L1,MAP2K1,MAPK9,MED21,MFN1,MOB1A,MORF4L2,MRPL3,NAP1L1,NCBP2,NDUFS2,NEK4,NHP2,NUDT1,PABPC1,PAK2,PAPOLA,PARK7,…	3132	305	55765
ROME_INSULIN_TARGETS_IN_MUSCLE_UP	5.74e-86	2.68001e-82	161	ACYP2,ADD3,AHCYL1,AKAP13,ALDOA,ANAPC16,ANKRD17,ANXA7,APIP,ARF4,ARPP19,ATP6V0B,ATXN1,BCCIP,BTF3,C4ORF3,CAMLG,CANX,CBX3,CCDC91,CCT4,CCT6A,CCT8,CELF1,CHCHD2,CHTOP,CLCN3,CLNS1A,CMAS,CNBP,COPS6,DCAF6,DCUN1D1,DNAJA2,DNAJB6,DYNLL1,EIF1,EIF2S2,EIF3E,EIF4A3,EIF4H,ENSA,EWSR1,FAM136A,FEM1B,FNBP1,G3BP1,GALNT1,GDI2,GGNBP2,GTF2A2,H2AFV,H2AFZ,HNRNPA1,HRSP12,IPO5,IPO7,ISCU,KIAA0430,KIF5B,KPNB1,LAMP1,LINC00493,LS…	3132	442	55765
CASORELLI_ACUTE_PROMYELOCYTIC_LEUKEMIA_DN	3.58e-85	1.67114e-81	195	ABCC4,ABCF2,ACACA,ACADVL,ACIN1,ACLY,ACP1,ACSL3,ACTR2,ACTR3,ALDOA,APIP,ATPIF1,BIRC5,BLMH,BRCA1,BUB3,C19ORF60,CAPZA2,CCNA2,CDC123,CDC5L,CDK1,CHAF1A,CHCHD3,CHTOP,CIRBP,CMAS,COIL,CSE1L,DHFR,DHX15,DHX9,DLAT,DSCC1,ECHDC1,ECI1,EED,EIF2B5,EIF2S2,EIF2S3,EIF3B,EIF4E2,EIF5A,EIF5B,ELOVL5,ENOSF1,ENSA,EPB41L2,EPRS,EXOC3,FAM111A,FANCI,FDFT1,FDPS,FEM1B,FKBP4,FUBP1,FUS,G3BP1,GAPDH,GGA2,GK,GLUD1,GTF2H3,HADH,HMGCR,…	3132	663	55765
WONG_EMBRYONIC_STEM_CELL_CORE	3.13e-84	1.46077e-80	140	ANP32E,APEX1,ATP5J,BANF1,BCAT1,BIRC5,BLM,BTF3,BUB1,BUB3,CBX3,CCNA2,CCNC,CDC7,CDCA7,CDK1,CHAF1A,CISD1,CKAP2,CKS2,CSE1L,CTNNA1,CTSC,CYCS,DAP3,DARS2,DEK,DHX9,DLAT,DTL,E2F3,EBNA1BP2,EIF2S2,EIF2S3,EIF3A,EIF3K,EIF3L,EIF4B,ERP29,ETFA,FAM136A,FAM60A,FARSA,FBL,FDPS,G3BP1,GART,GEMIN6,GMNN,HADH,HAUS1,HDAC1,HMGB2,HMGN5,HNRNPA1,HNRNPAB,HSPA14,HSPA9,IARS,IPO9,KIF23,KPNA2,KRAS,LMNB1,LSM4,LSM5,LYPLA1,MAD2L1,MCM2…	3132	335	55765
LASTOWSKA_NEUROBLASTOMA_COPY_NUMBER_DN	3.13e-83	1.46046e-79	212	AASDHPPT,ADD3,AK2,ALG8,ANAPC16,ANKRD13C,ANKRD28,ANKRD49,APEH,APLP2,ARIH2,ARL8B,ARRB1,ATAD1,ATE1,ATG16L2,ATG7,ATM,ATP5I,ATP5L,ATP6V0B,AZI2,BBIP1,BIRC2,BTAF1,BTF3L4,BUB3,C11ORF73,C1ORF216,C1ORF50,C1ORF52,CAMTA1,CAPN7,CAPZB,CCDC28B,CCDC82,CCNL2,CDC42,CEP57,CHORDC1,CLASP2,CLIC4,CLNS1A,CMPK1,CMTM6,CPEB2,CRBN,CREBZF,CTBP1,CTBP2,CTNNB1,CTNNBIP1,DCAF16,DDX21,DHDDS,DHX15,DLAT,DNAJB12,EBNA1BP2,EED,EI24,EIF…	3132	800	55765
TARTE_PLASMA_CELL_VS_PLASMABLAST_DN	3.58e-83	1.67007e-79	134	ABCD3,ABCE1,ADD1,AFF1,ANP32A,ASNS,ATP5F1,ATP5J,BLMH,BRD8,CAPRIN1,CBX3,CCNA2,CCT2,CCT4,CCT6A,CD58,CD70,CDC123,CDC27,CDK1,CHAF1A,CKS2,CLCN3,COX6C,CRADD,CSE1L,CYCS,DNAJC7,DUT,EBNA1BP2,EED,EIF3A,EIF5,ETF1,EWSR1,EZH2,FAS,FDFT1,FDPS,FLNA,GALNT1,GART,GCLM,GGH,GIT2,GNL2,HMGB2,HMMR,HNRNPC,HPRT1,HSPA4,HSPA9,IPO5,IQGAP1,ITGB1,KIF23,KPNA2,KYNU,LBR,LGALS1,LIMS1,LMNB1,MAD2L1,MAPK1,MAPK6,MAPKAPK3,MCM3,MKI67,MPH…	3132	309	55765
MARTORIATI_MDM4_TARGETS_FETAL_LIVER_DN	3.41e-82	1.59042e-78	169	ABCF2,ACP1,ACTR2,ADAM10,ADD3,AGAP3,AGPS,AK3,ALCAM,ALDH3A2,ANAPC5,ANKRD28,ANP32E,ARL8B,ATP2B1,ATXN2,BAG6,BCL11A,BCLAF1,BRD8,BUB1,CAND1,CCNT2,CDC27,CELF1,CLPX,CNOT6L,CNOT7,CNTRL,COL4A3BP,CSNK1G3,CSTF3,CTSC,DDX17,DDX21,DHX29,DHX9,DNAJC7,DTL,EIF4G1,EIF5B,ELL2,ENAH,ENSA,EPB41L2,EPB41L3,EPRS,EPT1,ERBB2IP,EXOC5,FEM1B,FUBP1,FYTTD1,GNA12,GPBP1,GTF3C2,HDLBP,HMGCR,HNRNPA1,HNRNPH3,HP1BP3,ING3,ISG20L2,IVNS1AB…	3132	514	55765
KIM_BIPOLAR_DISORDER_OLIGODENDROCYTE_DENSITY_CORR_UP	2.97e-80	1.38491e-76	192	AASDHPPT,ACADVL,ACOT13,ADD1,AKAP11,AKR1A1,AKT1,ALCAM,ALDOA,ANAPC5,APEX1,APLP2,ARFIP2,ARHGEF2,ARL4A,ARPC2,ASNS,ASS1,ATOX1,ATP2A2,ATP5G1,ATP6V0B,BAG6,BLCAP,BUB3,C1ORF216,CABIN1,CAMSAP2,CANX,CCND3,CCNI,CCT2,CCT8,CDC16,CDK16,CFL1,CIRBP,CLNS1A,CLTB,CNBP,COX5A,COX6C,COX7A2L,CTBP1,DAZAP2,DEK,DENND4B,DGUOK,DPY19L2P2,EEF1A1,EFR3A,EIF3D,EIF3E,EIF3G,EIF3K,EIF4B,ENSA,EPS15,ERP29,EXOC3,FARSA,FBL,FDPS,FKBP1A,G…	3132	682	55765
REACTOME_IMMUNE_SYSTEM	1.02e-79	4.75524e-76	225	AAAS,ADAM17,AKT1,AKT1S1,AKT2,ANAPC2,ANAPC4,ANAPC5,AP1S2,AP2A2,APP,ARIH2,ASB1,ATF2,ATG12,ATG5,ATG7,B2M,BCL2,BCL2L1,BIRC2,BLMH,BTK,CALM1,CANX,CAPZA2,CASP2,CASP4,CASP8,CD4,CD46,CDC16,CDC23,CDC27,CDC42,CDK1,CDKN1B,CLTC,CREB1,CRK,CTSA,CTSB,CTSC,CTSH,CTSS,DAK,DCTN4,DNM2,DUSP3,DUSP6,DYNC1I2,DYNC1LI2,DYNLL1,EEA1,EIF4A3,EIF4E2,EIF4G1,EIF4G3,ENAH,ERAP1,EVL,FBXO3,FBXW7,FCGR1B,FYN,HECTD3,HERC2,HMGB1,HRAS,IFI…	3132	933	55765
BENPORATH_SOX2_TARGETS	1.45e-77	6.75845e-74	196	ABCF2,ACIN1,ACOT8,ADD3,AK3,AKT1S1,ALCAM,ANP32A,APEX1,APP,ARF4,ARFGEF1,ARHGAP11A,ATAD2,ATF4,ATP5F1,ATP6V1G1,BCAT1,BCLAF1,BTF3L4,BUB3,C11ORF73,C19ORF43,C1ORF174,CABLES1,CAPRIN1,CAPZA2,CBX3,CDC7,CDK1,CDK12,CDK16,CDK17,CDK6,CEP41,CEP89,CETN3,CFL1,CISD1,CLIC4,DARS2,DDA1,DDX17,DDX21,DHDDS,DIAPH3,DIDO1,DNAJC2,DNM2,DSCC1,DUSP6,E2F3,ENSA,ETHE1,EXOC5,FAM60A,FAM63B,FAM76B,FAM96A,FAM98A,FARSA,FBXO11,FUS,FXYD…	3132	734	55765
MARTINEZ_RESPONSE_TO_TRABECTEDIN_DN	5.2e-77	2.4232e-73	121	ACSL3,ARHGEF2,ATG5,BAG2,BCL2L1,BIRC2,BIRC6,BTAF1,BUB1,BUB3,C15ORF41,C5ORF30,CCNA2,CCT4,CDC23,CDC27,CDC5L,CDK1,CLCN7,CMPK1,CORO1C,CPSF7,CRK,CRLF3,CXXC5,CYHR1,DDX21,DIS3,DNAJA2,DTL,EIF2A,EIF3A,EIF4B,EPS15,FBXL3,FKBP15,FNDC3A,FRYL,FYN,GAPVD1,GCC2,GDI2,GGPS1,GTF2H1,GTF2H2,HDAC2,HERC4,HSPH1,IGF2BP2,IMMP2L,IPO7,LBR,LSM14A,MAP3K7,MAPKAPK5,MAT2A,MCM3,MCTS1,MEAF6,MRPL1,MTIF2,MTMR4,MYC,MYCBP2,NET1,OGT,OSBP…	3132	271	55765
JOHNSTONE_PARVB_TARGETS_2_DN	1.82e-76	8.47938e-73	133	AK2,ALCAM,ANKRD13C,ANP32E,ARHGEF10,ARPP19,ASPH,ATP11B,ATP2C1,ATP5I,ATPIF1,C6ORF62,C7ORF73,CDC5L,CDK13,CDK6,CENPQ,CLIC4,CPNE8,CREM,CRYZ,CTBP2,CUTA,DCP2,DCUN1D1,DCUN1D4,DERA,DHX15,DPYD,E2F3,ELOVL5,ESD,ETNK1,EXOC5,FAM126A,FOXJ3,FSD1L,FUBP1,FXR1,GBE1,GLS,GLUD1,GTF2A1,HADH,HDAC1,HNRNPR,HSPA4,IPO5,ISOC1,KIAA1715,LEMD3,LIN7C,MAGT1,MANEA,MBNL1,MCM3,MED4,MIS18BP1,MRS2,MUT,MYCBP2,NET1,NFYA,NUDT21,NUP153,NU…	3132	336	55765
KRIGE_RESPONSE_TO_TOSEDOSTAT_24HR_UP	2.86e-76	1.33219e-72	201	AGA,AKAP13,AKNA,ANKRA2,ANTXR2,AP1S2,ARHGEF7,ARMCX3,ARRDC4,ASNS,ASS1,ATXN1,AZI2,BAZ2A,BBS7,BMP2K,BNIP3L,C16ORF52,C4ORF33,C5ORF28,C9ORF89,CACNA2D4,CARHSP1,CASP8,CAST,CBS,CCDC50,CCNI,CDK17,CEP120,CEP97,CHMP1B,CLIC4,CLIP1,CNOT7,CPEB2,CSGALNACT2,CTBS,CTSS,DBN1,DDIT4,DENND1B,DUSP6,EEF1A1,EHBP1L1,EIF1,EIF5,EMR2,EPB41L3,ERAP1,ERGIC2,FAM111A,FAM63B,FRA10AC1,FSD1L,FYN,G6PD,GAS5,GGPS1,GRPEL2,HACE1,HBP1,HDAC…	3132	783	55765
PUJANA_XPRSS_INT_NETWORK	7.24e-76	3.37167e-72	97	ACYP1,ANP32E,ATM,ATP11B,BLM,BLMH,BRCA1,BRCA2,BUB3,CASP2,CBX3,CCNA2,CD47,CDC7,CDK1,CDKN2C,CEP57,CHAF1A,CNOT3,CNTRL,DCP2,DEK,DHFR,DNA2,DUT,EIF3H,EXOSC8,EZH2,FANCI,FUBP1,H2AFV,HMGB2,HMGN4,HMMR,IDH3B,ILF3,KIF20B,KNTC1,LBR,LMNB1,MAD2L1,MAT2A,MCM2,MCM4,METAP1,MKI67,MPHOSPH9,MRE11A,MSH2,MTF2,NASP,NFYB,PAICS,PCNA,PLK4,PNN,POLR2B,PPP1CC,PPP2R5C,PRKDC,PRPF4,PSIP1,RAD51AP1,RAD51C,RB1,RBBP4,RECQL,RFC3,RIF1,R…	3132	168	55765
ONKEN_UVEAL_MELANOMA_DN	5.76e-75	2.68186e-71	163	ACN9,ADD3,AIP,ANAPC5,APPL1,ARF4,ARL1,ARL8B,ASAH1,ATG3,ATP11B,ATP5L,ATP6V1A,BSG,C6ORF211,C6ORF62,CAPN7,CAPRIN1,CEP57,CGGBP1,CHMP2B,CIRBP,CMTM6,CNBP,COX7A2L,CRBN,CSDE1,CSNK2A2,CTNNB1,CTNNBIP1,CUTA,DAZAP2,DDX3X,DFFA,DNAJA2,DPY19L2P2,DUSP22,DUSP3,EIF1AX,EIF2B5,EIF3G,EIF3L,EIF4B,EIF4G1,ERP29,ETHE1,FAHD2A,FAM3C,FBL,FDFT1,FXR1,FYN,GABARAPL1,GCA,GMPR2,GNAS,GTPBP8,H2AFZ,HDAC9,HEMK1,HLTF,HSPD1,ID2,ING3,IPO…	3132	526	55765
GOBERT_OLIGODENDROCYTE_DIFFERENTIATION_UP	1.45e-73	6.74975e-70	168	AAAS,AIDA,ANKRD32,ANP32E,ANXA1,ARHGAP11A,ARHGAP18,ASPH,ATAD2,BIRC5,BLM,BRCA2,BUB1,C12ORF10,C4ORF46,C7ORF50,CASP7,CCDC77,CCNA2,CCND3,CDC7,CDCA7,CDK1,CDKN2A,CDKN2C,CENPH,CENPK,CENPN,CENPQ,CEP152,CEP89,CHSY1,CKAP2,CKS2,CPNE8,CTDSPL2,DCAF7,DCTD,DEPDC1,DEPDC1B,DHFR,DIEXF,DNA2,DSCC1,DTL,DUT,DYNLL1,ECT2,ERAL1,ESCO2,EXOSC8,EZH2,FAM111A,FANCI,FBXO5,FIGNL1,GEMIN6,GMNN,GOLT1B,GPATCH4,H2AFZ,HAUS1,HAUS6,HAUS8…	3132	570	55765
NUYTTEN_EZH2_TARGETS_UP	3.01e-73	1.40085e-69	229	ABHD13,ACBD5,ACTR3,ACYP2,ADAM17,AGPAT3,ANKFY1,ANKRD10,ANXA1,ANXA4,ANXA5,AP1AR,AP1S2,APLP2,APP,ARFGEF1,ARL5B,ARMC8,ARMCX3,ARRDC4,ATG12,ATP2A2,ATP6AP2,ATP6V1A,ATP6V1G1,AZI2,B2M,BAG2,BIRC2,BLCAP,BMPR2,BRI3,C5ORF15,CAB39,CASC4,CASP7,CAST,CCDC117,CCDC88A,CD47,CD58,CDC42,CDC42EP3,CDC42SE1,CDC42SE2,CEP250,CHMP5,CHSY1,CLCN7,CLIC4,COMMD10,CORO1C,CPEB2,CPNE8,CTSB,CTSC,CYTH1,DCUN1D4,DDIT4,DDX60L,DENND1B,DEN…	3132	1037	55765
WEST_ADRENOCORTICAL_TUMOR_UP	4.48e-73	2.08454e-69	122	ACLY,ACTR2,ANXA4,ATP13A1,ATP6V0B,ATP6V1G1,BARD1,BICD2,BUB1,BUB3,CAND1,CCT6A,CD164,CDC123,CDC23,CDK1,CDK17,CEP76,CHAF1A,CLINT1,DAP3,DDA1,DICER1,DNAJB6,DTL,E2F6,EIF2S2,ENSA,EPRS,ERP29,EXTL2,EZH2,FANCI,FDFT1,FDPS,GAPDH,GAPVD1,GGH,GLRX2,GMNN,H2AFZ,HDAC1,HMGB2,HMGCR,HOMER1,HSPA13,IARS,ICMT,KHNYN,KIF5B,KPNA3,LSM4,LSM5,MAPK6,MARS,MCM2,MRPL18,MTF2,MTHFD2,MVD,MYO9B,NNT,NOL8,NRAS,NUDT1,OAZ1,PBK,PIGK,PMAIP1…	3132	294	55765
KIM_ALL_DISORDERS_CALB1_CORR_UP	4.89e-72	2.27483e-68	163	AASDHPPT,ACTR2,AKAP11,AKT1,ALDOA,ANXA7,APLP2,ARPP19,ASNS,ASS1,ATP2A2,ATP2B1,ATP6V0B,ATP6V1A,ATP6V1C1,ATXN10,BLCAP,BNIP3L,BTBD3,C1ORF216,C6ORF62,CALM1,CAMSAP2,CANX,CAPZA2,CCT2,CEP170,CIRBP,CLINT1,CLTB,COPS8,COX7A2L,CTBP1,DNAJA2,DPY19L2P2,DUSP3,EFR3A,EIF4H,EIF5,ENSA,EPS15,ERP29,FAM179B,GMFB,GNAS,GRINA,H2AFY,H2AFZ,HINT1,HMGCR,HNRNPR,HPRT1,HSP90AA1,HSPA13,IDH3A,IDH3B,IDI1,ISCA1,ISCU,ITPR1,JOSD1,KIAA0…	3132	548	55765
NUYTTEN_NIPP1_TARGETS_UP	1.83e-71	8.51133e-68	193	ACYP1,ACYP2,ADAT2,AEBP2,AHSA2,ALG13,ANAPC4,AP1AR,ARFGEF1,ARFIP1,ARGLU1,ARL5B,ARMC8,ARMCX3,ATL2,ATP5G1,ATP6AP1L,AZI2,BAG2,BCKDHB,BIRC2,BTBD7,C12ORF29,C12ORF66,C4ORF33,C5ORF30,C9ORF41,CALCOCO2,CASP4,CCDC117,CCDC138,CCDC59,CCDC88A,CCNT2,CDC23,CDC42SE2,CDK17,CELF1,CEP170,CHCHD3,CHMP5,CHSY1,CNIH4,COMMD8,CREM,CRYZ,CTSC,DAZAP2,DCUN1D4,DDX60L,DHX36,DIS3,DMTF1,DRAM2,EGLN1,EIF3D,ELL2,ERAP1,ERAP2,ESCO1,ETFD…	3132	769	55765
WAKABAYASHI_ADIPOGENESIS_PPARG_RXRA_BOUND_8D	4.29e-71	1.99485e-67	207	ABCB8,ABCC4,ABCD3,ABI1,ACADVL,ACOT8,ACSL3,ACYP2,ADAT2,AFTPH,AGBL5,AGPAT6,AIFM2,AKT1S1,ANXA1,ANXA7,AP3S1,AP4M1,ARF4,ARFRP1,ARL6IP6,ARMC8,ASAH1,ASPH,ATG12,ATP5J,ATXN10,AZIN1,BAZ2A,BCL2L13,BET1,BMP2K,BNIP3L,BSG,BTF3L4,C12ORF49,CANX,CASP8,CAST,CCDC50,CD151,CD53,CDC27,CDK13,CENPK,CEP120,CHCHD3,CHPT1,CMPK1,COG4,CREB3L2,CRYZL1,CYTH1,DCAF6,DENND4B,DERL1,DNAJC19,DRAM2,DSCR3,ECHDC1,EFR3A,EHBP1L1,EIF1AX,EIF…	3132	882	55765
SENESE_HDAC1_TARGETS_UP	4.92e-71	2.28731e-67	148	ABCC4,ACTR2,ADAM10,AHCTF1,AKT1S1,ANAPC5,ANP32E,ANTXR2,ASPH,ATP11B,BCL2L1,BCLAF1,BDP1,BUB1,C4ORF46,C9ORF41,CAPRIN1,CBFB,CDC27,CDC42SE2,CDK6,CELF1,CPNE5,CREM,CSGALNACT2,CTDSPL2,CTNNA1,DCP2,DDX3X,DDX42,DHX9,DIMT1,DNAJB14,DPY19L1,DUSP3,EIF4G1,ELK3,EPRS,ESCO2,EXOC5,FAM126A,FAM208B,FAM60A,FAS,FBXO38,FKBP15,FUS,GART,GNA13,GRPEL2,GSR,HDAC9,HMGA1,HSF1,IFI16,IGF2BP2,IQGAP1,ITGA6,ITGB1,ITPR1,KBTBD8,KDM1B,KY…	3132	457	55765
BIDUS_METASTASIS_UP	5.09e-71	2.36583e-67	104	ADNP,AMD1,ARPP19,ATF2,ATP6V0A2,AZI2,AZIN1,BIRC5,BPTF,BUB1,C5ORF22,CAND1,CASC5,CBFB,CCNA2,CCNY,CDC23,CDK1,CENPN,CEP57,COPS8,CRY1,CSE1L,DCTN4,DDX21,DEPDC1,DHFR,ECT2,EIF1,EIF4A3,ELAVL1,FANCI,FBXO3,FSD1L,G3BP1,GMNN,H2AFY,H2AFZ,HBS1L,HNRNPA2B1,HNRNPD,HNRNPH3,HNRNPR,HSP90AA1,KDM6A,KHDRBS1,LARP4,LMNB1,MAD2L1,MAPK1,MAPKAPK5,MCM10,MEAF6,MLLT10,MPHOSPH9,MRPL42,MTDH,NAP1L1,NCAPH,NCBP2,NF1,NRAS,NUP153,NUSAP1…	3132	214	55765
PENG_GLUTAMINE_DEPRIVATION_DN	5.03e-70	2.33744e-66	127	ACLY,AK2,ALDOA,ALG3,ALG8,AMD1,ATP2A2,ATR,BAZ1A,BTK,BZW1,CAPRIN1,CBX3,CCDC6,CCT2,CCT6A,CDC123,CSE1L,CTSC,CYCS,DCAF7,DDX21,DHX15,DHX9,DIMT1,DNAJB6,EBNA1BP2,EIF1AX,EIF2B5,EIF4A3,EIF4G1,EIF5,EIF5B,EMP3,ERH,EWSR1,FAM98A,FARSA,FBL,FDFT1,FKBP2,FKBP4,FUS,G3BP1,GLS,HNRNPA2B1,HNRNPAB,HPRT1,HRAS,HSP90AA1,HSPA4,IDH1,IDH3A,IDI1,ILF2,IMPDH1,ISG20L2,KAT8,KPNA2,LDHA,LIMK2,LMNB1,ME2,MED22,MORF4L2,MPHOSPH10,MRPL23…	3132	337	55765
WANG_LMO4_TARGETS_UP	5.77e-70	2.68074e-66	133	AGPAT5,AK3,AKT1,ANKS6,APIP,ARGLU1,ARL5A,ARRDC4,ATXN10,AZI2,BCOR,C16ORF13,C5ORF30,C9ORF89,CBX3,CCDC14,CD151,CD47,CDC123,CDC23,CDC42SE1,CENPK,CMAHP,CNOT2,CREB1,CREB3L2,CROT,CRYZL1,CSPP1,CTNNB1,DCAF16,DCAF7,DDIT4,DMTF1,DPY19L1,DPY19L4,E2F3,EED,ENAH,EPB41L4A-AS1,FAM104B,FAM188A,FOXRED1,FUBP1,GAS5,GFM1,GLUD1,GTF2A1,HMGB1,HNRNPA1,HNRNPR,HNRNPUL1,HPS1,HSPB11,IGFBP2,KIAA0141,KIAA1715,KIF3A,LMBRD1,LSM5,LY…	3132	372	55765
BYSTRYKH_HEMATOPOIESIS_STEM_CELL_QTL_TRANS	1.26e-69	5.8527e-66	205	ABCB10,ABCB8,ADAM10,ADARB1,AK2,ALDH3A2,ANKRD17,ANXA7,APRT,ARIH2,ARPC5,ARPP19,ASNS,ATF2,ATP5D,B3GAT3,BET1,BPHL,BRD4,BROX,BTF3,BUB1,C4ORF3,CANX,CAPN7,CASP2,CBFB,CCDC6,CCNI,CD151,CDS2,CGGBP1,CHD1,CHMP6,CLPX,COQ4,COX5A,COX7A2L,CRADD,CTDP1,CTNNBIP1,DDA1,DDX52,DHX9,DICER1,DLAT,DMTF1,DNAJC7,DUS1L,ECI1,EIF3B,EIF5B,ETF1,FASTK,FBXW2,FDFT1,FIGNL1,FOXRED1,FRYL,FUS,FXR1,FYTTD1,G3BP1,GAR1,GNA13,GNAS,GOLT1B,GPA…	3132	882	55765
REACTOME_CELL_CYCLE	6.48e-69	3.00931e-65	140	AHCTF1,AKAP9,ANAPC2,ANAPC4,ANAPC5,ATM,ATR,BIRC5,BRCA1,BUB1,BUB3,CASC5,CCNA2,CCND3,CDC16,CDC23,CDC27,CDC7,CDK1,CDK6,CDKN1B,CDKN2A,CDKN2C,CENPH,CENPK,CENPN,CENPO,CENPQ,CEP135,CEP250,CEP41,CEP57,CEP76,CLIP1,CNTRL,DHFR,DIDO1,DNA2,DYNC1I2,DYNLL1,E2F3,FBXO5,GMNN,H2AFZ,HAUS2,HDAC1,HIST1H2BN,HSP90AA1,ITGB3BP,KIF18A,KIF23,KNTC1,LIG1,LIN54,LMNA,LMNB1,MAD2L1,MAX,MCM10,MCM2,MCM3,MCM4,MCM7,MIS12,MIS18BP1,MLF1…	3132	421	55765
WANG_TUMOR_INVASIVENESS_UP	1.2e-68	5.5716e-65	132	ABCD3,ABCE1,ADD2,AGPS,AIMP1,AK2,AKR1A1,AMD1,ANKFY1,ANTXR2,ANXA7,ARPC5,ARPP19,ATP5F1,ATP5I,ATP6V1C1,BRD4,BRD7,C19ORF43,CCT2,CDC42,CENPK,CIRBP,CNN2,DAZAP1,DNAJC2,EGLN1,EIF2S2,EIF3B,EIF3H,EIF4B,EIF4G1,EIF4H,EIF5B,ELAVL1,ENY2,EVL,EZH2,FKBP4,GLUD1,GNAS,GPN3,GTF3A,H2AFZ,HDLBP,HINT1,HMGB2,HNRNPA2B1,HNRNPAB,HNRNPR,HSP90AA1,HSPA4,HSPH1,IER2,IPO5,IPO9,KPNA2,KPNB1,MKRN1,NAP1L1,NCOA4,NDUFS2,NHP2,NPM1,NUCKS1,…	3132	374	55765
CUI_TCF21_TARGETS_2_DN	1.54e-68	7.14868e-65	197	ACAP2,ACBD5,ADAM9,AHNAK,ANXA1,ANXA4,ARL8B,ARMC8,ARMCX3,ARRB1,BICD2,BTAF1,BTBD3,C18ORF54,CABLES1,CALM1,CAST,CCDC82,CD47,CD97,CDC42EP3,CDC73,CELF2,CHAC2,CHCHD7,CHMP1B,CHPT1,CITED2,CLIP1,COQ10B,CPEB2,CPNE8,CREBZF,CRK,CSGALNACT2,CSNK1G3,CTBS,CTSS,DLEU2,DMXL1,DNAJB6,DUSP3,DUSP6,DYNC1LI2,EBF1,EDEM3,EIF2S3,ELF1,ELL2,ERGIC2,ESCO1,FAM120A,FAM126B,FAM208A,FAM49B,FAM63B,FBXO3,FMNL2,FNDC3A,FNDC3B,FOXN2,FRS2,…	3132	830	55765
BOYAULT_LIVER_CANCER_SUBCLASS_G3_UP	2.93e-68	1.35981e-64	96	ACACA,ACTL6A,AGA,AIMP1,ANP32E,ARPP19,ASAP1,BRD7,BUB1,C5ORF22,CASC3,CBX3,CCNA2,CCT2,CCT4,COIL,CSDE1,DHX15,DR1,DUSP3,EBNA1BP2,EIF3B,EIF3H,EIF4A3,ENOPH1,EZH2,FANCI,FXR1,G6PD,GLA,GMFB,GOLT1B,HMMR,HNRNPR,IPO5,IPO7,ITGB1BP1,KPNB1,LANCL1,MAD2L1,MED24,MMD,MPV17,MRPL42,MRTO4,NARS,NDRG1,NLE1,NOL11,NPEPPS,NRAS,NSF,NUP155,PAPOLA,PDCD2,PGK1,PHB,PIGF,PLEKHF2,PPP1CC,PSMC6,PTBP2,PTGES3,PTP4A2,PUS7,RAD51AP1,RBBP4…	3132	188	55765
IVANOVA_HEMATOPOIESIS_LATE_PROGENITOR	3.24e-68	1.50336e-64	158	ACER3,AGPS,ALDH3A2,ALG8,ANAPC5,ANKRD28,AP1S2,AP3S1,APEH,API5,APP,ASAP1,ASB1,ATP2C1,ATP6V0B,ATP6V0E1,ATP6V1C1,ATRN,ATXN10,BAG2,BAZ1A,BIRC5,BMP2K,BSG,C12ORF49,C4ORF27,C5ORF22,CCNC,CD33,CDC123,CDC37L1,CDC42,CETN3,CISD1,CLINT1,COA5,COX11,CPNE8,CSGALNACT2,CSNK1G3,CTBS,CTSB,CTSC,CTSG,CTSS,DAP3,DERA,DNA2,DOK3,DTL,DUSP11,EEF1D,ELMOD2,EMILIN2,EPT1,ERI1,ESCO2,ETF1,EXOC5,EXOC6,FASTKD2,FDPS,FIGNL1,FNDC3B,G6P…	3132	544	55765
SPIELMAN_LYMPHOBLAST_EUROPEAN_VS_ASIAN_UP	6.22e-68	2.88546e-64	148	ACOT8,ACTL6A,ACYP1,AES,AHR,AKR1A1,ANXA7,APAF1,APRT,ATP5D,ATP5I,ATP5J,ATPIF1,AUP1,B2M,B3GAT3,B4GALT2,BANF1,BRD8,CACYBP,CALM1,CD70,CD97,CDC42,CKS2,CLIP1,COX4I1,COX6C,CUL4A,DARS,DAZAP1,DDX3X,DMXL1,DROSHA,DUS1L,EI24,EIF4G3,ENOPH1,ENSA,EPS15,ERCC1,ERH,EZH2,FARSA,FDPS,FKBP2,G3BP1,GFER,GLUD1,GNL2,GTF2H3,H2AFV,HDAC1,HDAC2,HEBP2,HERC2,HMGB1,HNRNPA1,HNRNPA2B1,HNRNPD,HSPA9,HSPB1,HTT,ICMT,IFI16,IFNGR1,IMPDH1…	3132	479	55765
KIM_ALL_DISORDERS_OLIGODENDROCYTE_NUMBER_CORR_UP	2.19e-67	1.01572e-63	186	ACOT13,AKR1A1,AKT1,ALDOA,AMPD2,ANAPC5,APLP2,ARFIP2,ARL4A,ARPC2,ASNS,ASS1,ATOX1,ATP5D,ATP5G1,ATP6V0B,BAG6,BECN1,BLCAP,BTBD3,BZRAP1,C1ORF216,CABIN1,CANX,CAPZA2,CCT2,CCT8,CDC16,CFL1,CIRBP,CKB,CLASP2,CLINT1,CLNS1A,CLTB,COX4I1,COX5A,COX7A2L,CSTF3,CTSA,CTSH,DAZAP2,DBN1,DDX42,DENND4B,DGKZ,DGUOK,DHPS,DPY19L2P2,ECI1,EFR3A,EIF3D,EIF3G,EIF3K,ENSA,EPB41L3,EPS15,ERP29,EXOC3,FAM98A,FARSA,FDPS,FKBP1A,GABARAPL2,…	3132	756	55765
MITSIADES_RESPONSE_TO_APLIDIN_DN	3.13e-67	1.45138e-63	108	ACLY,ADD3,AGBL5,AGPAT5,AKAP11,ANKRD10,ATXN1,BICD2,BIRC5,BLM,BUB1,CBFB,CBX3,CCNA2,CDC7,CHAF1A,CKAP2,CLTC,CMPK1,CPNE3,CSE1L,CTNNA1,DCP2,DEK,DENND1B,DERL1,DROSHA,DUT,ECT2,EDEM3,EIF3A,EIF4B,EIF4G1,ELAVL1,EPRS,FAM120A,FANCI,FBXO5,HADH,HDAC9,HNRNPAB,HNRNPD,HNRNPR,IMPDH1,IPO5,IQGAP1,KAZN,KIAA0100,LBR,LYPLA1,MAN1A2,MAPK6,MBNL1,MCM2,MCM4,MKI67,MMD,MSH2,MTMR4,MUM1,MYB,MYC,NAA15,NCAPG2,NCAPH,NGLY1,NUCKS1,NU…	3132	249	55765
REACTOME_METABOLISM_OF_PROTEINS	3.45e-67	1.59942e-63	153	ALG10,ALG13,ALG3,ALG5,ALG6,ALG8,ARSK,ATP5G1,B4GALT2,CANX,CCT2,CCT4,CCT6A,CCT8,DHPS,DNAJC19,DPM1,EDEM3,EEF1A1,EEF1D,EIF1AX,EIF2B1,EIF2B5,EIF2S2,EIF2S3,EIF3A,EIF3B,EIF3D,EIF3E,EIF3G,EIF3H,EIF3J,EIF3K,EIF4B,EIF4G1,EIF4H,EIF5,EIF5A,EIF5B,ETF1,FBXL3,FBXL5,FBXW2,FBXW7,FXN,GALNT1,GANAB,GFER,GGCX,GMPPA,GNPNAT1,GPAA1,GRPEL2,HSPA9,HSPD1,LMAN1,LONP2,MAN1A1,MAN1A2,MAN2A1,MANEA,MGAT1,MLEC,MOGS,MTX2,PABPC1,PFD…	3132	518	55765
GABRIELY_MIR21_TARGETS	1.52e-66	7.0452e-63	115	ACAP2,ACBD5,ACTR2,ADNP,AHSA2,ALS2,ANKRD28,APAF1,ARFGEF1,ARMCX3,ATF2,ATP11B,BMPR2,BTBD3,BTBD7,CAPRIN1,CASC5,CCDC14,CCNG1,CEP97,CNTRL,CYBRD1,DDX3X,DYNC1LI2,ENAH,ETNK1,EXOC5,FAM3C,FAM63B,FANCI,FBXL17,FBXL5,FBXO11,FBXO3,FNBP1,GAPVD1,GNAQ,GPD2,GTF2A1,HERPUD2,IREB2,ITSN2,KBTBD6,KIAA1715,KLF5,KLHL24,KLHL8,LIN7C,LMBR1,LYRM7,MAP3K1,MEIS1,MPP5,MSH2,MYCBP2,NAA30,NEK7,NIPBL,OSBPL3,PAG1,PAN3,PARP9,PBRM1,PHF20…	3132	289	55765
SENGUPTA_NASOPHARYNGEAL_CARCINOMA_WITH_LMP1_UP	3.55e-66	1.64507e-62	135	ACN9,AK3,ALCAM,ANXA1,APPL1,ARHGAP18,ARHGEF7,BCLAF1,BMP2K,C4ORF46,C5ORF28,C5ORF30,CAPZA2,CBX3,CCDC50,CEP57,CEP76,CROT,CRYZ,CSPP1,CYCS,DCUN1D1,DDX17,DHX9,DNAJB14,DNAJC21,DYRK2,EIF4G1,EPRS,ESCO2,ETNK1,FAM120A,FAM126B,FAM60A,FAM98A,FAM98B,FAR1,FBXW7,FMNL2,FNDC3B,G2E3,GALNT1,GATM,HAUS6,HBS1L,HSP90AA1,HSPA4,HSPD1,IFNGR1,ILF3,IMPACT,ING3,IPO7,IQGAP1,IRAK3,KIAA1033,KLF5,KLHL24,KRAS,KYNU,LACTB2,LIMS1,LSM5…	3132	408	55765
SCHAEFFER_PROSTATE_DEVELOPMENT_6HR_DN	5.75e-66	2.66397e-62	151	AAMP,ADAM17,AFTPH,AHNAK,ANKRD11,APP,APPBP2,ARHGEF2,ATP5I,B4GALT2,BCL2L1,BCLAF1,BRD4,BZW1,CANX,CAPRIN1,CASP7,CAT,CBX3,CCNI,CD2AP,CDC37L1,CFL1,CHD1,CHD9,CHPT1,CLIC4,CLTC,CNN2,CTBP1,CUTA,CXXC1,DAZAP1,DCTN4,DEK,DERL1,DHX29,DHX36,DIS3,DNAJC2,EIF3A,EIF3J,EIF4B,ELAVL1,ELOVL5,FAM60A,FAM96A,FGFR1OP2,FKBP4,FRYL,GCC2,GOLIM4,GPD2,GSR,GTF2H3,H2AFJ,H3F3A,HADH,HMGB1,HMGCR,HNRNPC,ID2,IER2,ILF3,IRF2BP2,ISOC1,ITGA…	3132	514	55765
WAKABAYASHI_ADIPOGENESIS_PPARG_BOUND_8D	8.69e-66	4.02521e-62	171	ACACA,ACLY,ACOT13,ACSF2,ADAM9,ADD3,AHNAK,AIP,AK2,AK3,ANKRD17,ARHGAP18,ARHGEF10,ARHGEF2,ARHGEF6,ARHGEF7,ARL6,ARL6IP6,ARPC5,ATE1,ATL2,ATP5I,ATP6V1A,AZI2,B3GAT3,BAG2,BIRC6,BLCAP,BRCA1,CALM1,CAPRIN1,CCDC77,CCM2,CCNI,CD164,CDADC1,CDCA7,CEP170,CEP250,CHD1,CHSY1,CITED2,CLPX,CPSF7,CRADD,DCTN4,DCUN1D4,DICER1,DIDO1,DIXDC1,DLAT,DLD,DNAJA2,DNAJB6,DUSP22,DUT,EBF1,EI24,ESCO2,EZH2,F3,FADS3,GMFB,GNA13,GNAQ,GNAS,…	3132	658	55765
SENGUPTA_NASOPHARYNGEAL_CARCINOMA_UP	1.41e-65	6.52971e-62	115	ACER3,ARL6IP6,ASAP1,ASCC3,ATAD2,ATL2,BRIP1,CAPRIN1,CASC5,CCNA2,CCT6A,CDC7,CDCA7,CDK1,CENPK,CEP135,CTSC,DEPDC1B,DIAPH3,DLEU2,DNA2,DPY19L1,DSCC1,DTL,DUT,E2F3,ECT2,EMILIN2,ERAP1,ERI1,ERICH1,ESCO2,ETNK1,EZH2,FANCI,FAS,FASTKD1,FCGR1B,FIGNL1,FKBP5,FMNL2,G3BP1,GART,GLS,GMNN,HAUS6,HMGB2,HNRNPA2B1,ID2,IDH1,IFIH1,INPP4A,IPO5,ITGAV,KIF23,MAD2L1,MANEA,MASTL,MBTD1,MCM4,MCMBP,MLF1IP,MPHOSPH9,MTF2,NAP1L1,NBN,NE…	3132	294	55765
NAKAMURA_TUMOR_ZONE_PERIPHERAL_VS_CENTRAL_DN	3.45e-65	1.59735e-61	167	ABI1,ACYP2,ADAM17,ADARB1,ADD3,AES,AHR,AHSA2,AK3,ANAPC16,ANKRD32,ARHGEF7,ASPH,ASS1,ASXL1,AZI2,BCL11A,BNIP3L,BPTF,BTBD1,BTBD3,BTG3,BZW1,C2ORF68,C4ORF3,CAST,CAT,CCNG1,CCNL2,CCNT2,CCNY,CEP57,CHRAC1,CITED2,CLK1,COMMD6,CPD,CREB3L2,CROT,CTBP2,CTSH,CYBRD1,CYHR1,DENND4C,DPYD,DRAM2,DTWD1,EEF1A1,EGLN1,EIF3L,ENOSF1,ENSA,FBXL3,FKBP1A,FNBP1,FNDC3A,FNDC3B,GART,HBP1,HNRNPA2B1,HSPD1,IGBP1,IKBKB,ITM2B,KIAA0141,KIA…	3132	634	55765
REACTOME_CELL_CYCLE_MITOTIC	4.79e-65	2.21729e-61	120	AHCTF1,AKAP9,ANAPC2,ANAPC4,ANAPC5,BIRC5,BUB1,BUB3,CASC5,CCNA2,CCND3,CDC16,CDC23,CDC27,CDC7,CDK1,CDK6,CDKN1B,CDKN2A,CDKN2C,CENPH,CENPK,CENPN,CENPO,CENPQ,CEP135,CEP250,CEP41,CEP57,CEP76,CLIP1,CNTRL,DHFR,DNA2,DYNC1I2,DYNLL1,E2F3,FBXO5,GMNN,HAUS2,HDAC1,HSP90AA1,ITGB3BP,KIF18A,KIF23,KNTC1,LIG1,LIN54,MAD2L1,MAX,MCM10,MCM2,MCM3,MCM4,MCM7,MIS12,MLF1IP,MYC,NDEL1,NEDD1,NSL1,NUMA1,NUP133,NUP43,OFD1,ORC3,PCM…	3132	325	55765
FLECHNER_BIOPSY_KIDNEY_TRANSPLANT_REJECTED_VS_OK_DN	1.42e-64	6.57176e-61	154	ABCC4,ABCD3,ACADSB,ACOT13,ADD3,AGL,AHCYL1,AKAP11,AKR1A1,ALDH3A2,ANXA7,APLP2,ASS1,ATF2,ATP2A2,ATP5J,ATP6V0E1,ATP6V1A,BCKDHB,BPHL,BTBD3,C11ORF58,CALM1,CAT,CD2AP,CGRRF1,CLASP2,CLIC4,CLINT1,CLTB,COPS2,COX11,CREB3L2,CRYZ,CTBP1,CTNNA1,CYCS,DDX3X,DLD,DMXL1,DUSP3,EBNA1BP2,ECI1,EIF1AX,ENOSF1,EPB41L3,ESD,ETFA,FAM3C,FKBP2,FMR1,FNDC3A,FYN,G3BP1,GABARAPL1,GATM,GBE1,GGH,GHITM,GLS,H2AFV,HADH,HADHB,HLTF,HRSP12,H…	3132	546	55765
BLUM_RESPONSE_TO_SALIRASIB_DN	3.97e-64	1.83692e-60	122	ABCD3,ACACA,ACLY,ANP32A,ARPP19,BARD1,BRCA1,BUB1,CARHSP1,CASP8AP2,CBFB,CBX3,CCNA2,CCND3,CDC7,CDK1,CDKN2C,CHAF1A,CKB,CKS2,CSE1L,DDX23,DEK,DHFR,DHX15,DHX9,DUT,EWSR1,EZH2,FBXO5,GALNT1,GMNN,GTF3C2,H2AFV,H2AFY,H2AFZ,HDAC1,HLTF,HMGB1,HMMR,HNRNPA2B1,HNRNPM,HNRNPR,HSP90AA1,HSPA14,HSPB1,ID2,ITGB1BP1,ITGB3BP,KIF20B,KIF23,KPNA2,KPNB1,LDHA,LIG1,LMNA,LSM5,MAD2L1,MCCC2,MCM2,MCM3,MEIS2,MKI67,MRE11A,MRPL23,MSH2,M…	3132	342	55765
ZHANG_TLX_TARGETS_36HR_DN	4.07e-64	1.88278e-60	92	ANKRD32,ARPP19,ATM,BCLAF1,BLM,BRCA1,BUB1,CASP8AP2,CCDC88A,CCNA2,CENPH,CENPK,CENPN,CENPQ,CHD1,CNTLN,COPS2,DEK,DEPDC1,DIS3,DNA2,DNAJC2,DTL,EEA1,EZH2,FAM111A,FAM208B,FANCI,FIGNL1,FMR1,HAUS6,HMGN5,HMMR,KIAA1524,KIF18A,KIF23,KPNA3,LIG1,LIMS1,MASTL,MCM10,MCM4,MIS18BP1,MKI67,MMS22L,MTBP,NAA15,NASP,NCAPG2,NEDD1,NET1,NUSAP1,PCM1,PHIP,PIK3R1,PLK4,PPAT,PPIG,PRPF4B,PSIP1,RAD51AP1,RAD51C,RANBP2,RASA1,RBM26,RI…	3132	185	55765
HORIUCHI_WTAP_TARGETS_DN	1.19e-63	5.50375e-60	116	ABCD3,ARF6,ARHGAP18,ARL5B,ARL6IP6,ATP2C1,ATXN10,BIRC5,BNIP2,BUB1,BUB3,C11ORF58,C1D,CANX,CASC5,CAT,CCNA2,CCNC,CDC27,CDK1,CENPN,CKAP2,CKS2,CMPK1,CNN2,DEPDC1,DHFR,DLAT,DPY19L1,ENAH,ENY2,FBL,FDFT1,FDPS,FLNA,GLS,GMFB,GMNN,GSR,H2AFV,HMGA1,HMGB2,HMGCR,HMMR,HSP90AA1,IFNAR1,ING3,KIAA1430,KIF23,KLHL8,KPNB1,LAMP2,LBR,LDHA,LIN7C,LMNB1,LRP8,LSM4,MAD2L1,MBNL1,MCM7,MKI67,MPRIP,NAA15,NAP1L1,NUCKS1,NUSAP1,PAICS,P…	3132	310	55765
MUELLER_PLURINET	1.34e-63	6.19616e-60	114	ANP32A,APEX1,ARL4A,BAG6,BCCIP,BCL2,BIRC5,BLM,CCNA2,CDC7,CDK1,CHAF1A,CKS2,COIL,COPS6,CTBP2,DAXX,DAZAP1,DHFR,DIAPH1,DSCC1,EWSR1,EXOSC8,FAM136A,FBL,FUBP1,FUS,GAR1,GEMIN6,GMNN,GTF2H2,HAUS1,HDAC1,HDAC2,HMGA1,HMGB1,HMMR,HNRNPAB,HPRT1,HSPA14,HSPA9,HSPD1,HSPH1,ITGB3BP,KPNA2,KPNB1,LRIF1,LSM1,LSM4,LSM5,LSM6,LUC7L3,MATK,MBD2,MCM10,MCM2,MCM3,MCM4,MPP6,MRE11A,MSH2,MYB,MYBBP1A,MYC,NCL,NLE1,NOLC1,NPM1,NUDT1,NUP…	3132	299	55765
WANG_RESPONSE_TO_GSK3_INHIBITOR_SB216763_DN	6.47e-62	2.99108e-58	125	ACSL3,ACTL6A,ANKRD28,ARRB1,ATAD2,ATAD3B,B4GALT2,BLM,BRCA1,BRIP1,BUB1,C11ORF58,CABLES1,CASC5,CCM2,CCNA2,CD151,CDC42EP3,CECR5,CENPH,CENPK,CEP76,CHAF1A,CITED2,DARS2,DBN1,DHFR,DIAPH3,DNAJC19,DSCC1,DTL,DUSP6,E2F8,EBNA1BP2,ESCO2,FAM136A,FAM60A,FKBP4,FOXJ3,GABPA,GART,GK,GMNN,GNB4,H2AFZ,HNRNPAB,HSP90AA1,HSPH1,IDI1,IL1RAP,INSIG1,ITGA4,KIAA1524,KIF23,LAS1L,LBR,LMO2,LRP8,MAD2L1,MASTL,MATK,MCM10,MCM2,MCM3,MC…	3132	374	55765
SCHLOSSER_MYC_TARGETS_REPRESSED_BY_SERUM	1.72e-61	7.94984e-58	84	AASDHPPT,ACP1,ACTL6A,ALG8,API5,APP,ATXN10,BLMH,BTF3,BUB3,C12ORF29,C5ORF30,CBX3,CCT2,CCT8,CNBP,COPS2,COX11,CYCS,DARS,DCTD,DCUN1D4,DHX9,DIMT1,DNAJC2,EI24,EIF3A,EIF4A3,EPRS,ETF1,EXOSC8,FAM120A,FASTKD2,GNL2,H2AFY,HDAC2,HNRNPA1,HPRT1,HSPD1,IARS,IDH3A,IPO5,ISCA1,KPNA2,LYPLA1,MAD2L1,MRPL3,MTHFD2,NGDN,NOLC1,NUP153,NUP93,NUPL1,OAT,OTUD4,PDIA6,PGAM1,PMPCB,PRMT3,PTGES3,RAN,SEC13,SERBP1,SERP1,SLC16A1,SLC39A6…	3132	159	55765
ZHANG_TLX_TARGETS_60HR_DN	1.76e-61	8.13296e-58	108	AMD1,ANP32E,ATM,BIRC5,BLM,BRCA1,BUB1,C12ORF10,CASP8AP2,CCNA2,CDCA7,CENPH,CENPK,CENPN,DDX21,DEK,DHFR,DHX36,DIMT1,DIS3,DNA2,DNAJC2,DNAJC21,DTL,DUT,E2F8,ECT2,EIF4G1,EPRS,ERI1,EZH2,FAM111A,FANCI,FIGNL1,FKBP5,GART,GMNN,HAUS6,HMGB1,HMGB2,HMMR,HNRNPR,HSPA4,IVNS1ABP,KIAA1524,LIG1,LMNB1,MASTL,MCM10,MCM2,MCM3,MCM4,MCM7,ME2,MKI67,MMS22L,MRE11A,MRPL50,NAP1L1,NASP,NCAPG2,NET1,NOLC1,NSUN2,NT5DC2,NUCKS1,NUP155,…	3132	277	55765
FOURNIER_ACINAR_DEVELOPMENT_LATE_2	1.76e-61	8.13296e-58	108	ACACA,AKT1,ALG8,ANAPC5,ANP32E,ANXA5,ARF4,BARD1,BIRC5,BLM,C11ORF24,CALM1,CAMSAP2,CCT2,CDC7,CDK1,CENPN,CHAF1A,CKS2,CNOT7,CSE1L,DEPDC1,DHFR,DHX15,DROSHA,DTL,DUSP6,DUT,EIF5B,ELK3,EXOSC8,FAM3C,FANCI,FASTKD1,FKBP4,FLNA,GEMIN6,H2AFV,H2AFZ,HPCAL1,HPS1,IDI1,IGF2BP2,ILF3,IMPA1,IMPDH1,LARP4,LDHA,LYPLA1,MAK16,MBNL1,MCM2,MCM3,MCM4,MCM7,ME2,METTL3,MRPL3,MRPL35,NASP,NCAPG2,NOLC1,NT5DC2,NUP153,NUSAP1,PAICS,PDIA6…	3132	277	55765
DAZARD_RESPONSE_TO_UV_NHEK_DN	3.01e-61	1.39032e-57	115	ABL1,ADNP,AFF1,AHR,AKAP9,APPBP2,ARHGEF7,ASXL1,ATF2,ATP2B1,BAZ1A,BIRC2,BPTF,BRD8,BTBD3,CASP8,CEP170,CHD1,CHD9,CNOT2,CNOT4,CREB3L2,CTBP2,CYTH1,DDIT4,DIDO1,DMTF1,DYRK2,E2F3,ELF1,ELF2,ENOSF1,FAM179B,FEM1B,FNDC3A,FOXJ3,FRYL,FYN,GAPVD1,INSIG1,KAT6B,KEAP1,KIF23,LMNB1,LSM14A,MAP3K5,MBD2,MECP2,MED13L,MEIS1,MKI67,MPHOSPH10,MTIF2,MTMR6,MYC,NCOA2,NCOA3,NIPBL,NPAT,NUP153,OTUD4,PHIP,PIKFYVE,PLK4,PMS1,PNISR,POG…	3132	318	55765
GRADE_COLON_AND_RECTAL_CANCER_UP	5.07e-61	2.34133e-57	109	AAMP,ABCB8,ANXA5,ATP6AP2,BPHL,CARHSP1,CCT8,CDCA7,CDK1,CHCHD2,CKS2,CNBP,COPS8,CTSB,DAP3,DCAF7,DDIT4,DDX27,DEF8,DHX9,DNAJC2,DPM1,DPY19L1,EFTUD2,EIF2S2,EIF3B,EIF3E,EIF4B,ENOPH1,EPRS,ERI1,EXOC2,FBL,FBXO11,FDFT1,FXYD5,GEMIN6,GTF3A,H2AFY,H2AFZ,HMGB1,HMGB2,HNRNPA1,HNRNPA2B1,HNRNPD,HSPA4,HSPA9,KIF23,KNTC1,KPNA3,LAMP1,LDHA,LRP8,LST1,MARS,MCM2,MCM3,MCM4,MCM7,METTL3,METTL5,MLST8,MRPL3,MTHFD2,MYC,NIP7,NOL8,N…	3132	285	55765
REACTOME_ADAPTIVE_IMMUNE_SYSTEM	2.07e-60	9.55719e-57	148	AKT1,AKT1S1,AKT2,ANAPC2,ANAPC4,ANAPC5,AP1S2,AP2A2,ARIH2,ASB1,ATG7,B2M,BLMH,BTK,CALM1,CANX,CD4,CDC16,CDC23,CDC27,CDC42,CDKN1B,CLTC,CREB1,CTSA,CTSB,CTSC,CTSH,CTSS,DCTN4,DNM2,DYNC1I2,DYNC1LI2,DYNLL1,ENAH,ERAP1,EVL,FBXO3,FBXW7,FCGR1B,FYN,HECTD3,HERC2,HRAS,IKBKB,ITGAL,ITGAV,ITGB1,KEAP1,KIF18A,KIF23,KIF5B,KRAS,LCP2,LRRC41,LRSAM1,LYN,MAP3K7,MKRN1,MLST8,NCF4,NPEPPS,NRAS,PAG1,PAK1,PAK2,PIK3AP1,PIK3CB,PIK3…	3132	539	55765
MOHANKUMAR_TLX1_TARGETS_UP	8.39e-60	3.87282e-56	129	ABCD3,ACADVL,ACTL6A,ADNP,AGPAT6,ALDH3A2,ALG8,AMD1,ANAPC5,ANP32E,ARRB1,ATP2B1,ATXN10,BCL2,BUB1,C6ORF211,CACNA2D4,CALM1,CASP2,CAT,CCT6A,CCT8,CDK1,CELF1,CLN8,CMTM6,CNTLN,COPS8,CORO1C,CTSB,DCAF7,DYNC1LI2,EEF1A1,EIF4H,EIF5,ELAVL1,ELOVL5,ENOPH1,FUS,G6PD,GATM,GCA,GLA,GNAS,GNL2,GPN3,GTF2H1,HADHB,HNRNPM,HOMER1,HSPA14,ICMT,IDH3A,ILF3,ISG20L2,KPNA2,KYNU,LDHA,LRP8,MAP2K1,MAT2A,MBOAT7,MCM3,MED13L,MMGT1,MOGS,M…	3132	414	55765
BAELDE_DIABETIC_NEPHROPATHY_DN	9.15e-60	4.22272e-56	132	AASDHPPT,ABI1,ACBD3,ACSL3,ACTR3,ADD3,AIF1,AKAP11,ALDH3B1,ANXA1,ARF6,ARL1,ATP2A2,ATP6AP2,ATXN1,ATXN10,BIRC2,CAMSAP2,CANX,CAST,CCDC6,CD164,CD2AP,CD47,CDC42EP3,CITED2,CMAHP,CREB3L2,CTBP1,CTNNA1,CTNNBIP1,DCTD,DDX17,EFR3A,EIF3M,ELF2,EPS15,F3,FAM98A,FLNA,FNBP1,FYN,GMFB,GTF2A2,HMGN3,HNRNPA1,HNRNPC,HSP90AA1,HSPB11,IARS,IGFBP2,IGFBP7,ITGAV,KIF5B,LANCL1,LETMD1,LUC7L3,MECP2,MED21,MSH2,MTDH,MTHFD2,MTX2,MYL12…	3132	434	55765
GARY_CD5_TARGETS_UP	4.33e-59	1.99786e-55	137	AAAS,ACLY,ADRBK1,AHCYL1,AIP,AKAP13,ANKRD11,APEH,ASAP1,ASNS,ATF4,ATP5D,ATXN2L,BCL2,BNIP3L,BTBD7,CAB39,CAMLG,CBS,CCNG1,CD70,CDC42,CDK10,CDK16,CNOT3,CNOT6L,CTBS,CTNNA1,DAK,DARS,DCAF7,DDIT4,DHPS,DOK3,ESD,ETHE1,FAHD2A,FAM162A,FDFT1,FUS,FXYD5,FYN,GAA,GART,GAS5,GBE1,GNA13,GRAMD1A,GRINA,HERC3,HMGA1,HMGCR,HNRNPUL1,HPCAL1,HSF1,INSIG1,INTS6,IRF2BP2,KAT8,KIF3A,KLHL24,LENG8,LETMD1,LRBA,LRRC41,LRSAM1,MAPK9,MAR…	3132	473	55765
SENESE_HDAC3_TARGETS_UP	4.64e-59	2.14043e-55	141	ABCC4,ACTR2,ADAM10,AFF4,AHCTF1,AKT1S1,ANKRD10,ANTXR2,ANXA4,AP1AR,ARFIP1,ASPH,ATP11B,ATP2B1,ATP6V1A,BCL2L1,BDP1,BICD2,CBFB,CCDC88A,CD46,CDC27,CDK17,CDK6,CEP120,CPEB2,CREM,CTSB,DCP2,DDX3X,DDX42,DHX9,DNAJB14,EIF4G1,ELK3,EPRS,EXOC5,FAM126A,FAM208B,FAM60A,FAS,FMNL2,FUS,FXR1,GFER,GGA2,GLS,GNA13,HDAC9,HMGA1,HSF1,HSPA4,IFI16,IL1RAP,IQGAP1,ITGA6,ITGB1,JAK1,KDM1B,KLHL24,KLHL28,KYNU,LMAN1,LPHN3,MAN1A1,MAN1A…	3132	501	55765
KOINUMA_TARGETS_OF_SMAD2_OR_SMAD3	5.99e-59	2.76259e-55	183	ABCF2,ABL1,ACADVL,ACYP1,AGAP3,AGGF1,AGPS,AHNAK,AHR,AKAP13,ALCAM,ANKRD10,ANKS6,ANTXR2,ANXA4,AP1S2,AP3S1,ARID2,ARL4A,ATAD2,ATG12,ATXN1,BCAT1,BLCAP,BMPR2,BTBD7,C9ORF41,CAMKK1,CASC4,CAST,CBX3,CCP110,CDC42EP3,CEP57,CHD9,CIRBP,CLIP1,CLTC,CNIH4,COPS8,COQ4,CORO1C,CPSF6,CTBS,CXXC5,DENND1B,DENR,DIEXF,DMTF1,DNAJC2,DTL,DUSP6,EIF4H,ELK3,ELL2,ENAH,EXTL2,F3,FAM76B,FAR1,FASTK,FEM1B,FKBP1A,FKBP2,FUBP1,GABARAPL1,G…	3132	824	55765
FORTSCHEGGER_PHF8_TARGETS_DN	7.28e-59	3.35681e-55	178	AASDHPPT,ABCB10,AFF4,AGPAT3,AHNAK,ANKFY1,AP1S2,APEH,ARF4,ARL1,ARPP19,ATG16L2,BCAT1,BCL2L1,BLCAP,BTBD1,C12ORF23,C2CD2,C9ORF40,C9ORF89,CALM1,CANX,CAST,CCDC6,CCND3,CCNL2,CD47,CELF1,CGGBP1,CHCHD10,CHCHD7,CHMP1B,CHSY1,CLASP2,CMTM6,CNOT6,CSTF3,CTSS,DARS,DCAF6,DCAF7,DCP2,DCTD,DCTN4,DEF8,DENND1A,DIAPH3,DIMT1,DNAJB6,DPH3,DPY19L1,ECT2,EGLN1,EIF1AX,EIF4G3,ELL2,ELMOD2,ENY2,FAM111A,FBXL3,FIGNL1,GBE1,GCA,GMFB,…	3132	784	55765
WANG_LMO4_TARGETS_DN	1.15e-58	5.3015e-55	118	ABCF2,ACBD3,ACSL3,ACTR2,AFF4,AKAP9,ATAD1,ATP5I,ATP6V0E1,ATP6V1C1,B2M,BCAS2,BZW1,CAPZA2,CASC3,CDC37L1,CDC42,CHMP1B,COG5,CPEB2,CSGALNACT2,DDX27,DNAJC7,DUSP3,DYNC1LI2,EIF3A,EIF3D,EIF4G3,EIF5B,ELP2,EVL,EXOC1,EXOC3,EXOC6,FAM126B,FBXO28,FBXO3,FXR1,GANAB,GGNBP2,GPATCH2,GPATCH4,HMMR,IFIH1,IQGAP1,ITCH,KAT5,KIAA1429,LARS,LONRF1,LRRC41,LYRM2,MAPK1IP1L,MAPK6,MBD1,MEAF6,MED10,MTIF2,NAA20,NBR1,NCOA7,NEAT1,NGDN…	3132	352	55765
TOYOTA_TARGETS_OF_MIR34B_AND_MIR34C	1.26e-58	5.80734e-55	135	API5,ARHGAP11A,ATP2A2,BARD1,BCCIP,BRIP1,C18ORF54,C2CD2,C4ORF46,C6ORF89,CCNA2,CDCA7,CENPO,CEP152,COPS7B,CPSF6,CSPP1,DDX21,DENND5B,DENR,DHFR,DHX9,DIAPH1,DIDO1,DNA2,DTL,EIF2S2,EIF5A,ENAH,ERP29,FAM81A,FAR1,FASTKD2,FIGNL1,FOXRED1,FUS,HAUS6,HDAC8,HMGN4,HNRNPAB,HNRNPD,HNRNPUL1,HSPD1,IDH3B,ILF3,ITFG2,KIF20B,KPNB1,LDHA,LIG1,LMNB1,LRP11,LUC7L,M6PR,MANEA,MCM3,MED22,MED28,METTL15,MIS18BP1,MKI67,MMS22L,MPHOSP…	3132	463	55765
GOBERT_OLIGODENDROCYTE_DIFFERENTIATION_DN	1.76e-58	8.11008e-55	212	ABCA2,ABCA7,ABHD10,ABHD3,ABI1,ABTB1,ACBD5,ADD3,AHR,ALCAM,ALDH3B1,AMD1,ANKRD28,ANTXR2,AP1S2,APPL2,ARL4A,ARL5B,ATG13,ATP6V0A2,ATRN,ATXN10,B3GAT3,BNIP2,BNIP3L,BRCA1,C16ORF13,C4ORF3,C7ORF73,C9ORF89,CABIN1,CAMSAP2,CCDC132,CCDC88A,CCNG1,CCNT2,CCT4,CDC37L1,CDC42EP3,CEP78,CHMP1B,CHPT1,CLCN3,CLN8,CMTM6,CNP,COL4A3BP,CORO1C,CPEB2,CPSF6,CYTH1,DBN1,DDX23,DIXDC1,DLGAP4,DNAJB14,DYNLL1,E2F8,ELAVL1,ELF1,ELMOD2,EM…	3132	1080	55765
PUJANA_BRCA_CENTERED_NETWORK	5e-58	2.3035e-54	71	ATM,BLM,BRCA1,BRCA2,BUB3,CCNA2,CDC7,CDK1,CHAF1A,CNOT3,DCP2,DEK,DHFR,DNA2,DUT,EIF3H,EZH2,FANCI,H2AFV,HMGB2,HMMR,IDH3B,LBR,LMNB1,MAD2L1,MAT2A,MCM2,MCM4,METAP1,MRE11A,MSH2,NASP,NFYB,PAICS,PCNA,POLR2B,PPP1CC,PPP2R5C,PRKDC,PRPF4,PSIP1,RAD1,RAD51AP1,RAD51C,RB1,RBBP4,RECQL,RFC3,RRM1,SKP2,SMC1A,SMC2,SMC4,SNRPA,SNRPA1,SRSF11,SSBP2,SUZ12,TBCA,TCERG1,TCF3,TFDP1,TMPO,TOP1,TOP2A,TOPBP1,TTF2,UBE2C,UNG,XPO1,ZNH…	3132	117	55765
LIU_SOX4_TARGETS_DN	8.08e-58	3.72165e-54	110	AIDA,AK2,APLP2,ARIH2,ASPH,BAG6,BCLAF1,BICD2,BTG3,CAMSAP2,CCND3,CDK16,CTDP1,DAZAP2,DFFA,DGKZ,DHX9,DIMT1,DIS3,DLAT,DUS1L,EGLN1,EIF3A,EIF4E2,EPRS,FEM1B,FUBP1,GAA,GART,GMPR2,GPATCH2,GTF3C2,HDLBP,HMGA1,HPS1,INF2,ITGB1BP1,ITSN2,KCNE1,KDM6A,LDHA,LIMK2,MAGOH,MAP4,MAPK9,MECP2,MMS19,MTF2,NOLC1,NUPL1,PCGF6,PFKL,PGGT1B,PLEKHF2,PMPCA,PPAT,PPFIBP1,PPP2R2A,PRDX3,PRPF8,PRRG4,PSMC3IP,PSPH,PUM1,RAB14,RAD1,RBBP6,RC…	3132	309	55765
MOREAUX_MULTIPLE_MYELOMA_BY_TACI_DN	8.1e-58	3.73005e-54	84	AASDHPPT,ABHD3,ACTL6A,ANKRD49,ATP5L,BARD1,BTBD1,BUB3,C11ORF73,C15ORF41,C19ORF52,C5ORF28,CCT2,CDC23,CDK1,CEP152,CEP57,COMMD4,DARS,DHX29,DNAJB14,EBNA1BP2,EFTUD2,EIF3G,EIF3M,ERCC1,EZH2,FAM188A,FAM98B,FEM1B,G3BP1,HAUS1,IARS,ILF3,IP6K2,IREB2,KEAP1,KLF13,LEMD3,LSM4,LSM5,MATR3,MBD4,MCM2,MPHOSPH9,MRPL43,MRPL50,NADSYN1,NASP,NCAPD3,NMT1,NNT,NOL8,NUDT5,OTUD6B,PAIP1,PAPD4,PAPOLA,PPIP5K2,PPP1R12A,PPP2R5C,PRKD…	3132	172	55765
KRIEG_HYPOXIA_NOT_VIA_KDM3A	3.09e-57	1.42264e-53	174	ADAM10,ADARB1,ADD3,AGPAT5,AIFM2,ALDOA,AMPD2,ANKRD10,ANO6,AP1S2,ARFIP2,ARHGEF7,ASAP1,ASXL1,ATAD2,BCL2L1,BIRC5,BNIP3L,BUB1,BZW1,C7ORF60,CABLES1,CALM1,CARS2,CAST,CCNG1,CCNY,CDS2,CENPQ,CEP250,CHRAC1,CHSY1,CIC,CLK3,CSPP1,CTDSPL2,CTNNB1,CUL4A,DCAF7,DDIT4,DENND4C,DERA,DHFR,DNAJB6,DSCR3,DTL,DYRK2,ECT2,EGLN1,EHBP1L1,ELL2,EMP3,ENOSF1,FAM162A,FANCI,FAS,FBRSL1,FBXL3,FLNA,FNBP1,GAPDH,GBE1,GGA2,GMCL1,GNA13,GRS…	3132	770	55765
ZHENG_BOUND_BY_FOXP3	6.56e-57	3.01957e-53	137	ACTR3,ADD3,AGGF1,AGPAT5,AGPS,AHR,AKAP13,ANKRD11,ANKRD28,ANXA1,ARHGEF10,ARL4A,ARL6,ASXL1,ASXL2,ATP2B1,BCL2,C4ORF46,CAST,CD53,CDC42SE2,CDK17,CDKN1B,CELF2,CEP97,CITED2,CMAHP,CNOT2,CNOT6L,CRADD,CREM,CYTH1,DUSP6,E2F6,ELF1,ELK3,EPS15L1,ETNK1,EVI5,EXOC2,FAM3C,FAM76B,FAM91A1,FAS,FEM1C,FLT3,FRS2,FYN,GDI2,GPD2,HBS1L,HERC3,HERPUD2,IBTK,IDH1,IFNGR1,IKZF2,IMPA1,ITGA6,ITM2B,JAK1,KAT6B,L3MBTL3,LARS,LNX2,LSM5,MA…	3132	491	55765
VECCHI_GASTRIC_CANCER_EARLY_UP	8.79e-57	4.04516e-53	128	ABHD10,ADAT2,AIFM2,ANKRD10,ANP32E,ARL5B,ASS1,ATAD2,BARD1,BIRC5,BRCA1,BRIP1,BUB1,BUB3,C12ORF10,C12ORF66,CASC5,CCDC132,CCNA2,CDCA7,CDK1,CDK12,CDK6,CENPH,CENPK,CENPN,CKAP2,CKS2,CLN8,CSE1L,CSTF3,CTSB,DCAF13,DEPDC1,DEPDC1B,DHFR,DLEU2,DSCC1,DTL,E2F8,EBNA1BP2,ECT2,EFTUD2,EIF3B,ESCO2,EZH2,FANCI,FIGNL1,FUBP1,GAS5,GGH,GTPBP4,HMGA1,HMGB1,HMMR,HSPB1,HSPH1,IDH3B,INTS2,KDM1B,KLF5,LACTB2,LRP8,MAD2L1,MATR3,MCM10…	3132	430	55765
OSMAN_BLADDER_CANCER_DN	1.98e-56	9.10998e-53	124	AHCYL1,AKT1,AKT2,ARHGEF2,ARIH2,ARPP19,ASXL1,ASXL2,BROX,C16ORF52,C2ORF68,CD47,CD53,CD58,CDC123,CDC42SE2,CDK12,CELF1,CELF2,CEP57,CHTOP,CLIP1,CSDE1,CSTF3,CUL4A,DIDO1,DIS3,DNAJC7,EIF2S3,EIF5B,ELOVL5,EPB41L4A-AS1,EPS15L1,FAM120AOS,FBL,FKBP15,FMNL1,GABARAPL1,GART,GAS5,GGA2,GLMN,GNAS,GSDMD,HMGN4,HNRNPC,HNRNPM,IP6K2,IREB2,MARS,MLX,MPRIP,MRPS14,MRPS25,MTCH1,MTERFD2,NCOA4,NFATC1,NFYA,NUDT5,OFD1,OGT,PDE7A,P…	3132	406	55765
CHICAS_RB1_TARGETS_SENESCENT	5.62e-56	2.5852e-52	147	ABHD3,ACBD3,ACYP1,ADD3,AGGF1,APLP2,ARL6IP6,ATAD2,BTG3,C14ORF142,C9ORF40,CACYBP,CAMTA1,CASP8AP2,CDC42,CDC7,CDCA7,CENPK,CEP57,CLIP1,COMMD4,CSTF3,CTDSPL2,CTSS,CYBRD1,DDIT4,DEK,DERA,DHFR,DTL,DUT,EIF5B,ENOSF1,ERAP2,ERCC1,EXOSC8,EZH2,FANCI,FBL,FBXO11,GCLM,GK,GMNN,GPD2,H2AFY,HADH,HAUS1,HAUS2,HMGN2,HPRT1,HSPB11,IVNS1ABP,KDELC2,KLHL7,KPNB1,KRAS,LANCL1,LAPTM5,LGALS3BP,LMNB1,LRP11,MAP4,MBD4,MCM2,MCM3,MCM4,M…	3132	572	55765
MARTINEZ_RB1_TARGETS_UP	4.06e-55	1.86719e-51	159	ABCA2,ABCB8,ABCE1,ACBD3,ADD1,ADD3,AK3,AMD1,APLP2,APP,ARL5A,ARPP19,ASPH,ATF2,ATM,BCL2L13,BRAT1,BZW1,C1D,C4ORF3,CAPRIN1,CAPZB,CAT,CCNL1,CCNL2,CCT2,CELF2,CHCHD10,CHPT1,CLCN3,CLK1,CLNS1A,COA5,CPD,CTBS,CTSB,CUX1,DCUN1D1,DDX3X,DNM2,DRAM2,EIF3A,EIF4G1,EIF4H,ETFDH,ETHE1,FADS3,FRYL,G6PD,GAPDH,GNA12,GNA13,GNAS,HADH,HBP1,HBS1L,HDLBP,HNRNPAB,HSPA9,ILF3,ITGAV,JAK1,KIAA1430,KRAS,LANCL2,LGALS1,LGALS3BP,LIMS1,LM…	3132	673	55765
DEBIASI_APOPTOSIS_BY_REOVIRUS_INFECTION_UP	4.61e-55	2.11968e-51	108	AK2,ANXA1,ARPP19,BET1,BRCA1,BTG3,BUB3,CAPZA2,CASP7,CCDC6,CCP110,CD2AP,CDC27,CDK17,CELF1,CETN3,CLK1,CLK3,COPS2,CREBZF,CREM,CRK,DHX9,DNAJB6,DNAJC2,DUSP3,E2F6,EIF2B5,FBXO28,FOXJ3,FXR1,GABARAPL1,GNA13,GNAQ,HIST1H2BN,IFI16,IREB2,ITCH,KAT5,KIAA1033,KPNA5,LSM5,LSM6,MAK16,MAP3K1,MAP4K5,MED13L,MED21,NEK7,NF1,NLE1,NR4A2,NRAS,NUPL1,OGFR,OTUD4,PGAM1,PGGT1B,PLK4,PLSCR1,PMAIP1,PML,PPAT,PPM1A,PPP3CB,PRKAA1,PRPF…	3132	314	55765
MARTINEZ_TP53_TARGETS_UP	1.86e-54	8.55042e-51	149	ABCB8,ABCF2,ACBD3,ACYP1,ADD1,ADD3,AGPAT5,AHR,AK3,AMD1,APP,ARL5A,ARPP19,ARRDC4,ASPH,ATF2,B2M,BCL2L13,BICD2,BPHL,BRAT1,BZW1,C4ORF3,C5ORF15,CALCOCO2,CAPRIN1,CAPZB,CAT,CCNL2,CCT6A,CELF2,CHCHD10,CHPT1,CLNS1A,CNOT4,COA5,CPD,CTBS,CUX1,DCTN4,DCUN1D1,DDX3X,DHX40,DNM2,DNPEP,DRAM2,DUSP22,EIF3A,EIF4G1,EIF4H,ESD,ETFDH,FAM162A,GAPDH,GIT2,GNA12,GNA13,GNAS,HADH,HBP1,HBS1L,HDLBP,HNRNPAB,HSPA9,ILF3,IMMP2L,ITGA4,IT…	3132	602	55765
FUJII_YBX1_TARGETS_DN	4.43e-54	2.03603e-50	87	ARIH2,ATAD2,BAG2,BRCA1,BRIP1,CASP2,CDC23,CDCA7,CENPK,CENPN,CHAF1A,CLCN3,DBN1,DEPDC1,DEPDC1B,DFFA,DHFR,DTL,DUT,EI24,ELK3,ENAH,FANCI,FBXO5,FIGNL1,FLNA,H2AFV,HADH,HDLBP,IL1RAP,IPO5,IREB2,ITGAE,ITPR1,KBTBD6,KIF23,LIG1,LMNB1,MAD2L1,MAD2L2,MASTL,MBNL1,MCM10,MCM2,MCM3,MCM4,MCM7,MDM1,METTL3,MLF1IP,MPHOSPH9,MSI2,MYBL1,NCAPG2,NCAPH,NCBP2,NEIL3,NUSAP1,OXCT1,PHKB,PLK4,PRKDC,PRPF40A,RAD23B,RAP2A,RDH10,RFC3,RF…	3132	202	55765
THEILGAARD_NEUTROPHIL_AT_SKIN_WOUND_DN	1.24e-53	5.6978e-50	91	ACLY,ADAM10,ADD3,ADRBK1,AKT1,ANXA11,APAF1,ARHGEF1,CALM1,CAPZB,CASP8,CD46,CD97,CDK13,CELF2,CITED2,CPNE3,CRADD,CYTH1,DDX23,DHX9,FKBP1A,GCA,GDI2,GNAQ,GNAS,HCLS1,HDAC5,HMGB2,HNRNPUL1,HSF1,INPP5D,IQGAP1,ITGAL,JAK1,LBR,LST1,MAP3K5,MAPKAPK3,MBD4,ME2,MEIS2,MYO9B,NCF4,NCOA4,NPEPPS,NUP153,NUP214,OAZ1,OGT,PHKB,PIGB,PLCB2,PNN,PPM1A,PPP1CA,PPP1CC,PPP1R12A,PRCP,PRDX3,PRMT2,RALY,RASA1,RASGRP2,RERE,RGS19,ROCK1,R…	3132	225	55765
REACTOME_METABOLISM_OF_RNA	1.52e-53	6.98288e-50	109	AAAS,AKT1,ANP32A,CASC3,CLNS1A,CNOT2,CNOT3,CNOT4,CNOT6,CNOT7,DCP2,DIS3,EIF4A3,EIF4B,EIF4G1,ELAVL1,ETF1,EXOSC8,GEMIN6,HNRNPD,HSPB1,LSM1,LSM4,LSM5,LSM6,MAGOH,NCBP1,NCBP2,NUP133,NUP153,NUP155,NUP214,NUP35,NUP43,NUP54,NUP93,NUPL1,PABPC1,PAIP1,PHAX,POM121,PPP2R2A,PSMA4,PSMA7,PSMB1,PSMB2,PSMB4,PSMC3,PSMC6,PSMD10,PSMD12,PSMD13,PSMD2,PSMD3,PSMD6,PSMD8,PSME2,PSME4,PSMF1,RANBP2,RBM8A,RPL10A,RPL11,RPL12,RPL1…	3132	330	55765
BENPORATH_ES_1	5.75e-53	2.64097e-49	116	ABCE1,ADD2,AMD1,ANGEL2,ARL5B,AZIN1,BIRC5,BRWD1,BUB1,BUB3,CBS,CCNA2,CDK1,CHAF1A,CSE1L,CTSC,DDX21,DEK,DHFR,DIDO1,DNA2,DNAJB6,DSCC1,ECT2,EPRS,FAM60A,FKBP5,FUBP1,FXR1,G3BP1,GART,GMNN,HMGA1,HMMR,HNRNPAB,HOMER1,HPS3,HSPA4,HSPD1,IGF2BP2,ILF3,KLHL7,KPNA2,LRP8,LYPLA1,M6PR,MAD2L2,MAK16,MAN2A1,MARS,MAT2A,MCM10,MCM2,MCM3,MCM4,MCM7,MGST1,MIS18BP1,MRE11A,MRS2,MSH2,MTA3,MTF2,MTHFD2,MYO19,NAA15,NARG2,NASP,NCAPG2…	3132	379	55765
YOSHIMURA_MAPK8_TARGETS_DN	5.94e-53	2.72765e-49	114	ABCD3,ACACA,AHNAK,AHR,AKT1,ALDH3A2,ALDOA,AMD1,ANKIB1,APLP2,APP,ARL5A,ATP5F1,ATP5SL,ATP6V1A,BCLAF1,BET1,BSG,CAT,CCNL1,CDC42,CLCN7,CMTM6,COX5A,DAK,DCAF7,DNAJA2,DNM2,DUSP6,DYNC1LI2,EFTUD2,EIF2B5,EIF5,FAM104A,FDPS,GCLM,GPD2,HADHB,HMGCR,HNRNPA2B1,HSPA9,HSPH1,HTT,INSIG1,ITPR1,IVD,KBTBD3,LBR,LIPA,MAGT1,MAP2K1,MAPKAPK3,MAX,MDH2,MLLT10,MLST8,MSH2,MTCH2,MTDH,MYC,MYCBP2,NAA20,NF1,NMT1,NOLC1,NPTN,NR4A2,NUDT4…	3132	366	55765
RODRIGUES_THYROID_CARCINOMA_POORLY_DIFFERENTIATED_DN	6.56e-53	3.0117e-49	172	ADD1,ADD3,AFF4,AKAP9,AKT2,ALDH3A2,ANAPC16,ANKRD10,ANKRD28,ANXA4,APLP2,ARHGEF7,ARID2,ATXN1,BBIP1,BCL2,C2ORF68,C7ORF73,CASC3,CAT,CCDC91,CD47,CDK10,CDK13,CHD9,CHPT1,CIRBP,CITED2,CLIP1,CROT,CTSB,CYBRD1,CYTH1,DCTD,DICER1,DTWD1,ELF2,ELL2,ENOSF1,ENY2,ERAP1,ERBB2IP,ERICH1,FAM104B,FAM199X,FAM3C,FBXL17,FBXO3,FBXO30,FCF1,FDFT1,FKBP5,FNBP1,GATM,GGNBP2,GNAS,GPBP1L1,GTF2H3,HAUS2,HCLS1,HSPB11,IFNGR1,IKZF2,INTS1…	3132	805	55765
STARK_PREFRONTAL_CORTEX_22Q11_DELETION_DN	2.31e-52	1.06029e-48	135	ACN9,ACOT13,ACTR10,AIMP1,AKR1A1,ALCAM,ALDOA,ASPH,ATOX1,ATP5E,ATP5I,ATP5J,ATPIF1,BCCIP,BCKDHB,BRWD1,C16ORF13,C19ORF25,C19ORF43,C4ORF27,C4ORF3,CACYBP,CBX3,CCT2,CISD1,CLNS1A,CNDP2,COMMD8,COPS6,COQ4,CRYZL1,CYCS,CYHR1,DAP3,DEK,DENND5B,DENR,EIF1,EIF3H,EIF3K,EIF3L,ENOPH1,FAM120AOS,FAM136A,FAM162A,FDPS,FKBP2,GTF3A,GUK1,H2AFZ,IDH1,IDH3A,IMPACT,IPO9,JKAMP,KPNA2,LAMTOR1,LINC00493,LSMD1,MCTS1,MDH2,MEA1,MED28…	3132	517	55765
MANALO_HYPOXIA_DN	2.57e-52	1.17937e-48	101	AASDHPPT,ABCF2,BARD1,BRCA1,CCNA2,CDC7,CDK1,CENPN,CHAF1A,CIAO1,CISD1,CSE1L,DDX21,DDX23,DHFR,DLAT,DLEU2,DNA2,EBNA1BP2,EXOSC8,FAM136A,FANCI,FBXO5,FUS,FXN,GART,GEMIN6,GLRX2,GMNN,GTPBP4,HEATR3,HMGA1,HNRNPD,IARS,IDH3A,ILF3,KIF23,LRP8,MAD2L1,MCM10,MCM2,MCM3,MCM4,MLLT10,MPHOSPH9,MRTO4,NARS2,NASP,NCAPD3,NDUFAF4,NEK4,NLE1,NOL11,NOLC1,NUP43,NUSAP1,PAIP1,PBK,PCYT2,PDCD2,PHB,POLR3G,POMT2,POP5,PPAT,PRMT7,PSMC3…	3132	289	55765
CREIGHTON_ENDOCRINE_THERAPY_RESISTANCE_1	5.56e-52	2.55093e-48	136	AIDA,ANKRD28,AP1S2,APEX1,ARHGEF2,ARID2,ARL4A,ARMC10,ARPC5,ASNS,ATXN1,BARD1,BBIP1,BCL2,C17ORF76-AS1,C5ORF28,C6ORF211,CAMTA1,COMMD6,COPS2,DAK,DAXX,DAZAP1,DDX27,DHPS,DOCK8,DUT,E2F6,EIF3M,ELF1,ELP2,EMB,EPS15L1,ESD,EVL,FADS3,FAM120AOS,FBL,FKBP4,FKBP5,FLNA,GAS5,GOLIM4,GPATCH4,GSTK1,GTF3A,H2AFJ,HMGB2,HMGN4,HMMR,HPRT1,HRSP12,HSPB1,IPO5,ISOC1,JAK1,KYNU,LAMP2,LGALS1,LMBR1,LRRFIP2,MAP3K1,MAP4,MCM3,MCM4,MCM7…	3132	528	55765
WELCSH_BRCA1_TARGETS_UP	1.29e-51	5.91723e-48	84	ABCD3,ADD1,ADD3,AGPS,ALCAM,ANXA1,ANXA4,ANXA5,ANXA7,ARF6,ATP5F1,ATXN10,B2M,CAT,CD46,CD47,CDK1,CIRBP,CITED2,CKS2,COPS2,COPS8,CREB1,DDX3X,DEK,DR1,EIF4B,EXOC5,EXTL2,HDAC1,HMGN3,HMGN4,HMMR,IDH1,IQGAP1,ITGB3BP,JAK1,KAT5,KIF5B,LIMS1,LIPA,MAP2K1,MAP4K5,MAT2A,MEF2C,MPV17,MYL12A,NAT1,NDUFA4,NIPAL3,NPEPPS,PBX3,PICALM,PPP2R5C,PPP4C,PPP6C,PRCP,RAB1A,RAB2A,RAB6A,RBM3,RDX,RPS6KA3,SCAMP1,SDHC,SEC23A,SERPINB1,SMC…	3132	198	55765
RAO_BOUND_BY_SALL4_ISOFORM_B	1.42e-51	6.51212e-48	134	ALDH3A2,ANAPC5,ANKRD10,ANXA11,ARHGAP11A,ARL6IP5,ASXL1,ATF2,BARD1,BIRC2,BMPR2,C7ORF60,C9ORF40,CASC5,CCDC88A,CCP110,CD47,CDC7,CENPN,CEP120,CGGBP1,CITED2,CLCN3,CMAS,CPEB2,CREB3L2,CTNNB1,DDX17,DNAJB6,DRAM2,EFCAB2,EIF1AX,EIF5A,EMB,EMILIN2,EPT1,ETF1,EZH2,FAM162A,FAM188A,FAM204A,FAM60A,FASTKD2,FBXO28,FEM1B,FIGNL1,FUBP3,G2E3,GCLM,GPBP1L1,HDAC9,HINT1,IBTK,ID2,IDUA,IER2,IPO5,IPO7,ITGB3BP,IVNS1ABP,KIAA0100,…	3132	517	55765
MOOTHA_MITOCHONDRIA	2.67e-51	1.2242e-47	124	ABCB8,ABCF2,ACADSB,ACADVL,AK2,ANXA7,APAF1,APP,ATP5D,ATP5E,ATP5F1,ATP5G1,ATP5I,ATP5J,ATP5L,ATP5S,ATPIF1,AZIN1,BCKDHB,BCL2,BCL2L1,BDH1,BNIP3L,CASP2,CASP8,CAT,CLPX,CNOT7,COX11,COX4I1,COX5A,COX6C,CROT,CRY1,CYCS,DAP3,DGUOK,DLAT,DLD,DUT,ECI1,ETFA,ETFDH,FARSA,FPGS,FXN,G6PD,GATM,GFM1,GLUD1,GNAS,GPD2,HADH,HADHB,HPS1,HSPA9,HSPD1,IDH3A,IDH3B,IVD,MAP3K1,MDH2,ME2,METTL17,MPST,MRPL18,MRPL3,MRPL34,MRPL35,MRPL4,…	3132	447	55765
MARTENS_BOUND_BY_PML_RARA_FUSION	4.43e-51	2.03071e-47	125	ACSF3,ADRBK1,AKNA,ANKRD11,ANP32E,ANXA11,APLP2,ARHGEF2,ARID2,ARRB1,ATG16L2,ATP8B4,BANF1,BLM,BZRAP1,C20ORF197,C9ORF139,CCND3,CD164,CD58,CDS2,CELF2,CRTC1,CUTA,CUX1,CXXC5,DCTN4,DDIT4,DENND3,DNAJB12,DNM2,DOK3,DOT1L,ELAVL1,EMR2,ENSA,FAM96A,FGFR1OP2,FHOD1,FLT3,FMNL1,FNBP1,GBE1,GTF3A,HMGA1,HNRNPM,HPCAL1,ID2,IDH1,IRF2BP2,ITGA4,ITPR1,KCNAB2,KLF13,KLHL24,KRI1,LAPTM5,LBR,LCP2,LETMD1,LMBR1,LMO2,LYL1,LYN,MDM1,…	3132	456	55765
PENG_RAPAMYCIN_RESPONSE_DN	6.98e-51	3.19893e-47	92	AK2,AMD1,ASNS,ATP5G1,ATP6V0E1,BTK,CAPZA2,CCNC,CCT2,CCT4,CCT6A,CD47,COX11,CSE1L,CTSC,CYCS,DAP3,DDX21,DDX3X,EBNA1BP2,EIF3B,EIF4G1,EMP3,ETF1,ETFA,FAM98A,FARSA,FKBP4,GTF2A2,HSP90AA1,HSPA4,HSPA9,ID2,IDH3A,IDH3B,IDI1,JTB,KPNA3,LIMK2,MAPKAPK3,MARS,MORF4L2,MTDH,NARS,NMT1,NXF1,PAPOLA,PDIA6,PGAM1,PGK1,PHB,PICALM,PMPCA,POLR2B,POLR2F,PPP2R2A,PRDX3,PRPF40A,PSMD8,PTDSS1,PTGES3,RAB14,RAB1A,RARS,RBBP6,RPS26,RTN4…	3132	245	55765
GOLDRATH_ANTIGEN_RESPONSE	2.5e-50	1.1455e-46	108	AHNAK,AK3,ALCAM,ANXA1,ANXA4,ARL5A,ATPIF1,BIRC5,BRCA1,BUB1,C4ORF27,C4ORF3,C6ORF89,CARHSP1,CCDC50,CCNA2,CDK1,CDKN2C,CHAF1A,CISD1,CITED2,CKAP2,CKS2,CLIC4,CTNNA1,DHFR,DNA2,DTL,E2F8,ECT2,EEA1,EIF4E2,ELL2,EMP3,EZH2,FIGNL1,FYN,GAPDH,GGH,GMNN,H2AFV,H2AFZ,HAUS6,HMGB2,ID2,ITGA4,ITGB1,ITM2B,ITSN1,KIAA1524,KPNA2,LGALS1,LIG1,LMNA,LMNB1,LYL1,LYN,MAD2L1,MAPK6,MCM10,MCM3,MCM4,MDFIC,MGST1,MIS18BP1,MKI67,MRPL18,MT…	3132	346	55765
MARTINEZ_RB1_AND_TP53_TARGETS_UP	4.7e-50	2.15307e-46	143	ABCB8,ABCF2,ACBD3,ACYP1,ADD1,ADD3,AGPAT5,AHR,AK3,AMD1,ARL5A,ARL8B,ARPP19,ARRDC4,ASPH,ATF2,ATP2A2,B2M,BCL2L13,BICD2,BPHL,BRAT1,BZW1,C4ORF3,C5ORF15,CALCOCO2,CAPRIN1,CAPZB,CAT,CCNL2,CELF2,CHCHD10,CHPT1,CLNS1A,CNOT4,COA5,CPD,CTBS,CTSB,DCTN4,DCUN1D1,DDX3X,DHX40,DNM2,DNPEP,DRAM2,DUSP22,EIF3A,EIF4G1,EIF4H,ESD,ETFDH,FAM162A,GAPDH,GIT2,GNA12,GNA13,GNAS,HADH,HBP1,HBS1L,HDLBP,HNRNPAB,HSPA9,ILF3,IMMP2L,ITGA4…	3132	601	55765
GAZDA_DIAMOND_BLACKFAN_ANEMIA_ERYTHROID_DN	2.12e-49	9.7096e-46	128	ACTR2,ACYP2,AHCTF1,AHR,AIF1,ARFRP1,ARHGEF10,ARIH2,ATG5,AZI2,BPHL,BRCA2,C19ORF60,C1ORF50,C6ORF62,CANX,CAPZB,CASP4,CCDC28B,CDC27,CDC42,CDC5L,CIAO1,CKB,CLASRP,CLCN7,CMAHP,CTSB,CTSG,DCTN4,DHX29,DIS3,DTWD1,EEF1D,EFCAB2,EIF1,EIF3M,EIF5B,ELANE,ELOVL5,ERAP1,FAM179B,FBXL4,FEM1B,GSTM4,H2AFY,H3F3A,HEATR3,HEMK1,HNRNPM,HPS4,HSPA9,HSPD1,ID2,IFT27,INF2,INSIG1,INTS3,ITGA4,LGALS1,LONP2,LYRM2,MAGT1,MAP4,MAX,MED22,…	3132	493	55765
IVANOVA_HEMATOPOIESIS_EARLY_PROGENITOR	3.03e-49	1.38744e-45	133	ABCC4,ABCE1,AKAP9,ALG3,ALS2,ANKRD32,ATP5SL,BCKDHB,BCL2,BCOR,C12ORF29,C19ORF43,CAND1,CBFB,CCDC115,CCT4,CDK6,CRYZL1,CTBP2,CTDSPL2,CUX1,DCP2,DCTD,DCUN1D4,DDX51,DENND1C,DHX9,DICER1,DIMT1,DLAT,EIF3G,ELOVL5,ENSA,ERCC1,FAM60A,FASTKD1,FPGS,FYTTD1,G3BP1,GART,GNAS,GNB4,GNPNAT1,GPATCH4,GSTM4,H2AFV,H2AFY,HNRNPAB,HSPA9,ILF3,IP6K2,KCTD18,L3MBTL3,LRRC34,LUC7L,MCM3,MDH1,MIS18BP1,MLC1,MLEC,MMD,MPP6,MRPS18C,MRPS27…	3132	532	55765
THUM_SYSTOLIC_HEART_FAILURE_UP	3.78e-49	1.73048e-45	118	ABCD3,ACTR2,ADAM17,ADAM9,AIF1,ANAPC5,ANP32A,ANXA4,APOL4,ARF6,ARFIP1,ARL8B,ATP6AP2,BCAT1,BCLAF1,BSG,C17ORF76-AS1,C6ORF62,CAPRIN1,CAT,CCNL2,CCT2,CD46,CD53,CDC42EP3,CDC5L,CLIC4,CMAHP,CTNNA1,CTSB,CTSC,CTSS,DAZAP2,DPP9,EIF1,EIF2S3,ENSA,ERAP1,ETNK1,EXOC5,FAM188A,FAM63B,FAS,FUS,GAS5,GDI2,HP1BP3,HSPA4,ITGB1,LAIR1,LAMP1,LAPTM5,LMAN1,LMBR1,LST1,LYN,LYRM7,M6PR,MAN1A1,MAPK1IP1L,MAT2A,MATR3,MAX,MIER3,MR1,NAB1…	3132	423	55765
RAMALHO_STEMNESS_UP	7.08e-49	3.24052e-45	83	ADAM9,ANKRD17,CHD1,CTBP2,DICER1,DNAJB6,EIF3J,ELP2,EPRS,FBXO38,FCF1,GCLM,GFER,GNL2,HRSP12,HSPA4,IARS,ITGA6,ITGB1,KLHL7,KRAS,LAS1L,LIMA1,LRRC58,MDFIC,MPHOSPH10,MRPL3,MRPL34,MSH2,NDUFAF4,NUP35,PDCD2,PHTF2,PKD2,PPA1,PPP1R2,PRPSAP1,PSMD12,PTPN2,RAB18,RAD23B,RASA1,RCN1,RNF145,RPL22,RRN3,RSL1D1,RSRC2,SEC23A,SLC38A2,SLC4A7,SLC7A6,SMAD2,SMARCAD1,SNRPC,SOCS2,SRSF3,SRSF6,STAM,STRN3,STXBP3,SUCLG2,TBC1D15,TBR…	3132	206	55765
LEE_LIVER_CANCER_SURVIVAL_DN	7.35e-49	3.36336e-45	77	ACTL6A,ACTR3,ANXA4,ARHGAP18,ATAD2,ATP2B1,BCAT1,BUB3,CBX3,CCDC6,CCNA2,CCT6A,CD164,CD2AP,CKS2,CTBP2,DEK,DEPDC1,DYNLL1,DYRK2,ECT2,EIF4A3,FBL,GTPBP4,HDAC2,HMGB2,HNRNPA1,HNRNPC,ITGB1BP1,KHDRBS1,KIF5B,KLF5,KNTC1,MCM2,MCM7,METTL5,MLF1IP,MMD,MRPL42,MTHFD2,NAP1L1,NCBP2,NPM1,NSF,PCNA,PDCD5,PRMT2,PTMA,RALA,RAN,RBM17,RPE,RPL12,RPL27,RPL31,RPL35,RPL38,RPL9,RPS6,RPS9,SERPINH1,SET,SFT2D1,SLBP,SLC44A1,SMC2,SUZ12…	3132	175	55765
MOOTHA_HUMAN_MITODB_6_2002	1.24e-47	5.673e-44	117	ABCB8,ABCF2,ACADSB,ACADVL,ACSL3,AK2,APAF1,ATP5D,ATP5E,ATP5F1,ATP5G1,ATP5I,ATP5J,ATP5L,ATP5S,ATPIF1,AZIN1,BCKDHB,BCL2,BCL2L1,BDH1,BNIP3L,CASP8,CLPX,CNOT7,COX11,COX4I1,COX5A,COX6C,COX7A2L,CRY1,CYCS,DAP3,DGUOK,DLAT,DLD,DUT,ECI1,ETFA,ETFDH,FARSA,FPGS,FXN,GATM,GFM1,GLS,GLUD1,GPD2,GSR,HADH,HADHB,HCLS1,HPS1,HSPA9,HSPD1,IDH3A,IDH3B,IVD,IVNS1ABP,MDH2,ME2,MFN1,MPST,MRPL18,MRPL34,MRPL35,MRPL4,MRPL42,MRPS14,…	3132	429	55765
LINDGREN_BLADDER_CANCER_CLUSTER_3_UP	2.7e-47	1.23498e-43	102	ADAM17,AK2,ANXA4,AP1S2,ASS1,ATAD2,ATG5,ATP6V1C1,BCL2L1,BIRC5,BRCA1,BTG3,BUB1,C5ORF22,CDC7,CDK1,CDKN2C,CENPN,CENPQ,CHAF1A,CKAP2,CKS2,CPD,CSTF3,DEK,DEPDC1,E2F8,EZH2,FAM136A,FIGNL1,GCA,GGH,GMCL1,GMNN,GOLT1B,H2AFV,H2AFZ,HLTF,HMGB2,HMGN2,HSPD1,INSIG1,ITPR1,KIAA1715,KIF23,KPNA2,LIG1,MAD2L1,MAD2L2,MCM4,MLF1IP,MLLT4,MSH2,MTHFD2,NASP,NCAPG2,NETO2,NUCB2,NXT2,PCNA,PEPD,PGM3,PIK3AP1,PLAGL1,PLK4,PPAT,PPM1D,PR…	3132	329	55765
GENTILE_UV_HIGH_DOSE_DN	5.86e-47	2.67978e-43	99	ADNP,AMD1,ARF6,ASPH,ATP2A2,BLCAP,BNIP2,BRD8,C2CD2,C5ORF30,CASP8,CHD1,CHSY1,CHTOP,CKS2,CLINT1,CNOT2,COIL,CSTF3,DDIT4,DDX17,DDX3X,DICER1,DR1,DUSP11,E2F3,FOXJ3,GNA12,HMGB2,ID2,ITGA6,JMJD6,KIF23,KPNA2,LBR,LMNB1,LRBA,LSM14A,MAPK6,MAT2A,MBD2,MEIS2,MLX,MPHOSPH6,NASP,NCOA3,NFYB,NUP153,PDCD10,PHTF2,PIKFYVE,PLK4,PMAIP1,PNN,POGZ,POM121,PPP2R5C,PUM1,PUM2,QKI,RAB14,RAB1A,RARS,RPP40,RUNX1,SATB2,SEC24B,SECISBP2…	3132	312	55765
MILI_PSEUDOPODIA_CHEMOTAXIS_DN	6.16e-47	2.81635e-43	120	ABCA2,ABCA7,ACLY,ACTL6A,AHCTF1,ANKRD11,ANXA7,AP2A2,APLP2,APP,ATOX1,ATP13A1,ATPIF1,ATRN,B3GAT3,BCLAF1,C6ORF89,CCNT2,CCNY,CDS2,CLCN7,CNOT3,CPSF7,CTNNA1,CTNNB1,CTSB,CUX1,DGKZ,DIAPH1,DIDO1,DNAJA2,EPB41L2,ERAL1,ESD,F3,FADS3,FUS,GAA,GANAB,GGCX,GGNBP2,GLA,GMCL1,GMPR2,GPAA1,GPR108,HIATL1,HMGCR,HTT,ILF3,IMPACT,ITGB1,LETMD1,LMBRD1,MAPK8IP3,MATR3,MOGS,MTCH2,MYO9B,NDEL1,NDFIP2,NEAT1,OGT,OSBPL9,PAN3,PDE7A,PDG…	3132	457	55765
CREIGHTON_ENDOCRINE_THERAPY_RESISTANCE_3	7.81e-47	3.56995e-43	153	ACACA,ACBD3,ACER3,ACSL3,ADD3,AHR,AIFM2,AK3,ANKS6,APPL2,ASAH1,ASPH,ATP6V0B,ATP8B4,BCAT1,BDH1,BTG3,C12ORF23,CASP7,CAST,CAT,CD164,CD46,CDADC1,CDC42EP3,CITED2,CLINT1,CMPK1,CNDP2,CPD,CREB3L2,CRYBG3,CTSS,DAZAP2,DMXL2,DRAM2,DTWD1,DUSP6,DYRK2,ELL2,ENSA,ERCC1,ERLEC1,ETFDH,ETNK1,EVI5,FAM126B,FAM199X,FAM3C,FAM92A1,FBXW2,FDFT1,GALNT1,GCC2,GK,GNAS,GOLT1B,GPR107,GRAMD4,H2AFY,HEBP2,HMGCR,HPS3,IDH1,IDI1,IFNGR1,I…	3132	720	55765
DOUGLAS_BMI1_TARGETS_UP	1.06e-46	4.8442e-43	134	ABCA2,ACACA,ACBD3,ACIN1,ACYP1,ADARB1,ADI1,ADRBK1,AES,AGAP3,AGPAT5,AKT1S1,APEH,ATE1,ATF2,BCOR,BET1,C11ORF24,C12ORF49,CABLES1,CARS2,CCT8,CITED2,CKB,CLIC4,CNIH4,CNOT6,CPNE7,CTSC,DAP3,DHX9,DIDO1,DLGAP4,DNAJC7,DOCK6,DUSP6,E2F3,EIF4A3,EIF4E2,EPT1,FXYD5,GDI2,GNL2,GPR124,GTF3A,HMGA1,HMGB2,HNRNPD,HNRNPUL1,HPS3,HRAS,ICMT,IDH3A,ILF3,IMPDH1,IQGAP1,KAT5,KDELC2,KIAA0100,KLF13,LAMTOR1,LANCL2,LRP8,LSM14A,MAPK1IP…	3132	566	55765
CHANG_CORE_SERUM_RESPONSE_UP	1.15e-46	5.25435e-43	82	ACTL6A,BCCIP,BRCA2,BRIP1,C11ORF24,CENPN,CENPO,CEP78,COPS6,CORO1C,DHFR,DLEU2,DUT,EBNA1BP2,EIF4G1,EXOSC8,F3,FARSA,GGH,GLRX3,H2AFZ,HAUS1,HMGN2,HNRNPA2B1,HNRNPR,HSPB11,ID2,ITGA6,LSM4,MAGOHB,MCM3,MCM7,MCTS1,MLF1IP,MRPL37,MRTO4,MYBL1,NUDT1,NUP35,NUP93,NUPL1,NUTF2,PAICS,PFKP,PGM2,PLK4,PNN,PSMA7,PSMC3,PSMD12,PSMD2,PTPLB,RFC3,RMND5B,RNF41,RPN1,RPP40,RUVBL1,SAR1A,SAR1B,SKA2,SLC16A1,SLC25A40,SMC2,SMS,SNRPA,…	3132	212	55765
TIEN_INTESTINE_PROBIOTICS_24HR_DN	2.72e-46	1.2425e-42	82	ACBD3,AFTPH,ALDH3B1,ARF4,ARHGEF2,ARMCX3,ASNS,ATF2,BNIP3L,CANX,CDC5L,CEP57,CLCN3,COG5,CREB1,DDIT4,EEF1A1,EIF1,EIF4B,EIF5A,FAM120A,FNDC3A,GCLM,HSPA13,HSPA9,HSPH1,KAT6B,KLF5,KLHL24,MAN1A2,MIA3,MTDH,MTFR1,MTHFD2,NBR1,NCOR1,NDRG1,NQO1,NUCB2,NUDT4,P4HB,PABPC1,PDIA6,PJA2,PNRC1,RAB2A,RANBP9,RMND5B,RPL12,RPL34,RPL37A,RPL41,RPL9,RPLP0,RPS14,RPS19,RPS23,RPS24,RPS27,RPS6,SEC63,SEL1L,SERP1,SLC3A2,SQSTM1,TANK,…	3132	214	55765
MOOTHA_PGC	3.26e-46	1.48884e-42	114	ABCA2,ACOT13,ACTR2,ACYP1,ACYP2,AES,AGPAT3,ARMC1,ATP5L,AZIN1,BAG6,BNIP3L,BSG,CAB39,CARHSP1,CIAO1,CKS2,CNOT7,CRLF3,CYCS,DDIT4,DFFA,DLD,DUSP6,EGLN1,EIF3L,FAM162A,FASTK,GABARAPL1,GABPA,GAPDH,GFM1,GHITM,GK,GNA13,GRSF1,GTPBP4,GUK1,HADHB,HSDL2,HSPA9,HSPD1,ID2,IDH3A,IFI16,ISCA1,JMJD6,KIDINS220,LDHA,LMBRD1,LRBA,LRPPRC,LRRFIP2,LSM1,MAP2K1,MAPK8,MARS,MAT2B,MDH2,MFN1,MPP5,MRPL18,MRPL34,MRPL4,MTCH2,MTHFD2,MTX…	3132	420	55765
BUYTAERT_PHOTODYNAMIC_THERAPY_STRESS_DN	4.14e-46	1.89032e-42	142	ACN9,ACOT13,ADAM10,AGBL5,AK2,ALG6,ALG8,AMD1,ANKFY1,ANP32A,AP2A2,ARL5A,ASTE1,ATP2A2,ATP5G1,ATR,ATRN,ATXN10,B3GAT3,BARD1,BCL2,BCL2L1,BDH1,BIRC5,BLCAP,BRIP1,BUB1,C1ORF216,C9ORF40,CCDC28B,CCNA2,CCND3,CDC42EP3,CDC7,CDK1,CDKN2C,CISD1,CLTB,CNN2,COPS7B,CREBZF,CTNNBIP1,CTSC,CXXC1,DARS2,DERA,DHFR,DNA2,DPY19L1,DUT,EIF2B1,ENSA,EXTL2,FAM173A,FAM192A,FARSA,FBXO5,FEM1B,FHOD1,GEMIN6,GGCX,GMPR2,GPAA1,GTF3C2,HADH,…	3132	637	55765
BLUM_RESPONSE_TO_SALIRASIB_UP	6.87e-46	3.13616e-42	87	ACBD3,ANXA7,ARF4,ARHGEF2,ASNS,ATF4,AZI2,BCAT1,BCL2L1,BIRC2,C12ORF10,CANX,CASP4,CBS,CDK13,CLASRP,COG5,COX7A2L,DAP3,DCTD,EIF1,EIF2S2,EIF3H,EIF5,ELL2,EPRS,ERCC1,ERP29,FEM1B,GHITM,HSPA13,HSPA9,IARS,KPNA5,MAPK6,MARS,MGAT1,MTHFD2,MTIF2,NAMPT,NAPG,NARS,NDEL1,NIT1,OGT,P4HB,PJA1,POLI,PPIE,PSAT1,PSEN1,PSMD8,PTP4A2,QSOX1,RAB5A,RAD50,RALA,RIOK3,RNF13,RNF7,RPL12,RSL24D1,SEC63,SEL1L,SERP1,SHMT2,SLC33A1,SQSTM1,…	3132	245	55765
MARKEY_RB1_ACUTE_LOF_UP	1.34e-45	6.11576e-42	85	ANAPC5,BANF1,BIRC5,BRCA1,BRCA2,BTBD1,BUB1,C4ORF27,CASP8AP2,CCNA2,CDK1,CENPK,CKAP2,CKS2,CSE1L,DEK,DTL,E2F8,ECT2,EI24,EPB41L4A-AS1,FAS,FIGNL1,FUBP1,GCLM,GMNN,H2AFV,H2AFZ,HDAC2,HMGB2,HNRNPC,HNRNPR,HSPD1,ILF3,IPO5,KIAA1524,KIF23,KPNA2,LSM4,LUC7L3,MAD2L1,MCM3,MCM4,MCM7,MIS18BP1,MKI67,MRE11A,NAP1L1,NASP,NIPBL,NQO1,NUCKS1,NUSAP1,OGT,OTUD4,PABPC4,PCNA,PPP5C,PSIP1,PTGER4,PTGES3,PTMA,RAD51AP1,RBBP4,RFC5,SC…	3132	235	55765
WANG_SMARCE1_TARGETS_DN	2.4e-45	1.09512e-41	106	AASDHPPT,ABCE1,ABHD3,AIMP1,AK2,APIP,ARGLU1,ATP2B1,ATP5I,BBIP1,BMP2K,C11ORF24,C4ORF27,CACYBP,CASD1,CASP7,CAT,CD70,CDC42,CELF1,CITED2,COX5A,CSE1L,CSTF3,CTSC,DEF8,DLAT,DLEU2,DUSP6,EIF1AX,EIF4G3,ENOPH1,EXOSC10,EXOSC8,FANCI,GAR1,GLA,GLRX2,GLRX3,GTF2A2,H2AFY,HADH,HAUS6,HMGA1,HNRNPD,HSPA4,HSPA9,HSPB11,HSPH1,IDH3A,KYNU,LBR,LGALS3BP,LSM5,LYPLA1,MAD2L1,MAEA,MAN1A1,MAPK6,MED28,MEF2A,MRS2,MYBL1,NAA15,NDUFAF3…	3132	371	55765
WANG_TUMOR_INVASIVENESS_DN	5.69e-45	2.59578e-41	80	ACTR2,AEBP2,ANXA4,AP2A2,APLP2,ATF4,ATP6V1A,ATRN,B2M,BIRC6,BNIP3L,C16ORF13,CACYBP,CANX,CBX3,CCNG1,CCNI,CD53,CDC123,CELF2,CLK1,CNBP,COMMD10,CORO1C,DARS,DHX15,DYNC1LI2,ECI1,EIF3G,ERGIC2,ESD,FAM120A,GDI2,ID2,ILF3,IQGAP1,ISG20L2,ITM2B,IVNS1ABP,JMJD6,KLHL24,LUC7L3,MAP3K1,MDFIC,MIA3,MPV17,MYC,NRAS,NUDT21,PCNP,PHTF2,PML,POLR1B,PPP1R12A,PPP2R2D,PPP2R5C,PSMB1,PTGES3,RAD1,RBPJ,RNF11,RPL7L1,SEC61A1,SFPQ,SPIN…	3132	210	55765
REACTOME_CLASS_I_MHC_MEDIATED_ANTIGEN_PROCESSING_PRESENTATION	6.53e-45	2.97833e-41	87	ANAPC2,ANAPC4,ANAPC5,ARIH2,ASB1,ATG7,B2M,BLMH,CANX,CDC16,CDC23,CDC27,CTSS,ERAP1,FBXO3,FBXW7,FCGR1B,HECTD3,HERC2,ITGAV,KEAP1,LRRC41,LRSAM1,MKRN1,NCF4,NPEPPS,PJA1,PJA2,PSMA4,PSMA7,PSMB1,PSMB2,PSMB4,PSMC3,PSMC6,PSMD10,PSMD12,PSMD13,PSMD2,PSMD3,PSMD6,PSMD8,PSME2,PSME4,PSMF1,RCHY1,RNF220,RNF41,RPS27A,SAR1B,SEC13,SEC23A,SEC24B,SEC24C,SEC24D,SEC61A1,SKP2,TCEB1,TPP2,TRIM37,TRIP12,UBA1,UBA2,UBA3,UBA5,UBA5…	3132	251	55765
REACTOME_METABOLISM_OF_MRNA	1.4e-44	6.384e-41	92	AKT1,ANP32A,CASC3,CNOT2,CNOT3,CNOT4,CNOT6,CNOT7,DCP2,DIS3,EIF4A3,EIF4B,EIF4G1,ELAVL1,ETF1,EXOSC8,HNRNPD,HSPB1,LSM1,LSM4,LSM5,LSM6,MAGOH,NCBP1,NCBP2,NUP214,PABPC1,PAIP1,PPP2R2A,PSMA4,PSMA7,PSMB1,PSMB2,PSMB4,PSMC3,PSMC6,PSMD10,PSMD12,PSMD13,PSMD2,PSMD3,PSMD6,PSMD8,PSME2,PSME4,PSMF1,RBM8A,RPL10A,RPL11,RPL12,RPL14,RPL15,RPL19,RPL22,RPL27,RPL28,RPL29,RPL30,RPL31,RPL34,RPL35,RPL35A,RPL37,RPL37A,RPL38,R…	3132	284	55765
STEIN_ESRRA_TARGETS	1.89e-44	8.61651e-41	127	ACADSB,ACYP1,AFF1,AHCYL1,ALDH3A2,ANKRD28,ARFRP1,ASNS,ASPH,ASPSCR1,ATP5G1,ATP5J,ATP5L,BPTF,BTG3,C4ORF27,CDC23,CHCHD3,CISD1,CIZ1,CKB,COX5A,CTSC,CYCS,CYTH1,DAXX,DCTD,DFFA,DGUOK,DHDDS,DHX40,DIEXF,DLAT,DLD,DSCR3,DUSP22,ECI1,EGLN1,EIF3K,ETFDH,FAHD2A,FAM162A,FASTKD1,GABARAPL1,GK,GMCL1,GSTK1,GSTM4,GTPBP8,IDH3A,IDH3B,IFT27,IMPA1,ISCA1,ISCU,IVNS1ABP,JMJD6,LETMD1,LRRC41,MAEA,MATK,MBD4,MCM4,MDH1,MDH2,MFF,MGS…	3132	535	55765
MILI_PSEUDOPODIA_HAPTOTAXIS_DN	3.15e-44	1.43577e-40	143	ABCB10,ACTL6A,ADAM17,ALG3,ANKRD11,ANO6,AP2A2,APLP2,ATP13A1,ATP2A2,ATP6V0A2,ATP6V0B,B3GAT3,BICD2,BSG,C5ORF22,CD151,CD47,CDCA7,CDS2,CHSY1,CLASRP,CLCN7,CMTM6,CNOT3,CPD,CREB3L2,ELOVL5,EXOSC10,FAM73B,FKBP2,FLNA,GAA,GANAB,GLA,GLRX3,GPR124,GRAMD4,HGSNAT,HIAT1,HIATL1,HMGCR,HMMR,HTT,ICMT,IQGAP1,ITGB1,JKAMP,KIAA0100,LENG8,LIPA,LMAN1,LRP10,M6PR,MATR3,MBOAT7,MGAT1,MIA3,MLEC,MOGS,NCAM1,NDFIP2,NEAT1,NOL11,NPTN…	3132	668	55765
PENG_LEUCINE_DEPRIVATION_DN	3.98e-44	1.81369e-40	75	ALDOA,ALG8,AMD1,API5,BCL2L1,CCNA2,CCT2,CCT4,CCT6A,COPS2,CSE1L,CTSC,CYCS,DDX21,DHX9,DNAJB6,DYNLL1,EI24,EIF4G1,EIF5,EMP3,ERH,ETF1,FAM98A,FANCI,FARSA,FDPS,FKBP2,FKBP4,GART,GGA2,HPRT1,HSP90AA1,HSPA4,IDI1,ILF3,KPNA2,LDHA,LIMK2,MCM4,ME2,MLEC,MRPL3,NCL,NMT1,NUTF2,NXF1,OGFR,PAPOLA,PDIA6,PGAM1,PGK1,PRPF40A,PSMA7,PSMC3IP,PSMD2,PSMD3,PSME4,PSMF1,PTGES3,SNRPA1,STIP1,TCEB1,TFRC,TIMM17A,TK1,TRIP13,UBC,UBE2S,UM…	3132	187	55765
KOBAYASHI_EGFR_SIGNALING_24HR_DN	5.94e-44	2.70626e-40	86	ABCE1,ATAD2,BARD1,BIRC5,BLM,BRCA1,BUB1,CCNA2,CCND3,CDK1,CENPN,CHAF1A,CKS2,CSE1L,DEPDC1,DHFR,DSCC1,DTL,DUSP6,DUT,E2F8,ECT2,ELL2,EXOSC8,EZH2,FAM111A,FANCI,GMNN,H2AFZ,HMGB2,HMMR,HSPA14,ITGA6,KIF23,KPNA2,LMNB1,MAD2L1,MCM10,MCM2,MCM3,MCM4,MCM7,MKI67,MLF1IP,MSH2,MYBL1,NAA15,NCAPD3,NCAPG2,NCAPH,NETO2,NOLC1,NUSAP1,PAICS,PBK,PCNA,PLK4,PNN,PSAT1,PSMC3IP,PUS7,RAD51AP1,RFC2,RFC3,RFC5,RRM1,SMC2,SMC4,SNRPA1,SR…	3132	251	55765
DUTERTRE_ESTRADIOL_RESPONSE_24HR_UP	1.48e-43	6.7414e-40	97	ARHGAP11A,ATAD2,BARD1,BCL2,BIRC5,BLM,BRCA1,BRCA2,BRIP1,BUB1,CASC5,CCNA2,CDCA7,CDK1,CENPN,CENPO,CEP78,CHAF1A,CHPT1,DARS2,DEPDC1B,DNA2,DSCC1,DTL,DUT,E2F8,EPS15L1,ESCO2,FANCI,FBXO5,FIGNL1,FKBP4,FKBP5,GGH,GLA,GMNN,HAUS8,HPRT1,IL1RAP,KIAA1524,KIF23,KNTC1,LIG1,LMNB1,LSM4,MAN1A1,MASTL,MCM10,MCM2,MCM3,MCM4,MCM7,MKI67,MLF1IP,MMS22L,MPHOSPH9,MRE11A,MYB,MYBL1,MYO19,NASP,NCAPD3,NCAPG2,NCAPH,NUSAP1,PBK,PCNA,P…	3132	324	55765
UDAYAKUMAR_MED1_TARGETS_UP	2.38e-43	1.08385e-39	64	ACSL3,AKR1A1,ANAPC5,ANP32E,AP1S2,APEH,ASNS,ASPH,CAMSAP2,CBS,CD47,CHAF1A,CHPT1,CNOT6,CREB1,DARS,DCP2,DHFR,DHX15,DICER1,DUS1L,EIF3A,FAM173A,FEM1B,GRSF1,IPO7,LARP4,LBR,LRP8,LRRC14,MBNL1,ME2,METRN,MRPL42,MTDH,MYO19,NF1,NUBP2,OGG1,OSBPL8,PFKL,PHB,PHF10,PJA2,POLR3G,PPP3CB,PSAT1,PSPH,PTER,PTMA,RC3H2,RPL22,SCRN3,SF3A2,SLC16A1,SLC16A3,SLC19A1,SRGN,SUB1,THOP1,TMPO,TROVE2,UBR5,ZMYND11	3132	135	55765
MULLIGHAN_MLL_SIGNATURE_2_UP	3.19e-43	1.45241e-39	110	ABCA7,ACTR2,ADARB1,AK2,AKAP9,AKT2,ALDH3A2,ALDH3B1,AP1S2,ARHGAP11A,ARL6IP5,ARPC2,ASPSCR1,ATG3,ATP5SL,ATP6V0E1,ATP8B4,ATXN1,BEST1,CAT,CBFB,CCND3,CDC42EP3,CIAO1,CLASP2,CLCN7,CLTB,CNIH4,COMMD4,COMMD8,CTBS,CTSA,DDX23,DPEP2,ECI1,EHBP1L1,EIF4E2,FAM120A,FCGR1B,FLNA,GAA,GIT2,GNA12,HCLS1,HNRNPUL1,ID2,IGFBP7,IKBKB,IQCE,IQGAP1,ISG20L2,ITGAL,KHNYN,KIAA0930,KRI1,KYNU,LAIR1,LAMP1,LAMP2,LAPTM5,LGALS1,LRFN4,LRP10…	3132	418	55765
GOLDRATH_HOMEOSTATIC_PROLIFERATION	4.54e-43	2.06661e-39	71	ALDH3A2,APP,ARF6,ATP5D,ATP5J,ATP6V0B,BAG2,BCL2,C5ORF30,CACYBP,CANX,CCT2,CETN3,CMAS,COX6C,CREB1,CYCS,DHX9,EIF3J,FAM162A,FUBP1,GK,GMFB,GNPNAT1,GOLIM4,H2AFY,IFT88,IGBP1,IGF2BP2,IPO7,ITGB1BP1,LIN7C,MAGOH,MRPS25,MSL2,MUT,NHP2,PARK7,PBRM1,PCCB,PDCD2,PPA1,PRPS2,PSMC6,PTDSS1,PTGES3,RAB18,RAD23B,RNF11,ROCK1,SDHC,SEC62,SEL1L,SET,SFPQ,SFXN1,SNRPE,SOS2,TAF9,TAX1BP1,TIAL1,TM9SF3,TRNT1,UBE2E1,UBL5,UNG,VAMP4,WI…	3132	171	55765
REACTOME_MRNA_PROCESSING	5.35e-43	2.43478e-39	69	AAAS,ADARB1,CPSF7,CSTF3,DDX23,DHX9,EFTUD2,ERCC2,FUS,GTF2H1,GTF2H2,GTF2H3,HNRNPA1,HNRNPA2B1,HNRNPC,HNRNPD,HNRNPF,HNRNPH1,HNRNPM,HNRNPR,HNRNPUL1,MAGOH,METTL3,NCBP1,NCBP2,NHP2L1,NUDT21,NUP133,NUP153,NUP155,NUP214,NUP35,NUP43,NUP54,NUP93,NUPL1,NXF1,PAPOLA,POLR2B,POLR2F,POLR2H,POM121,PRPF4,PRPF8,RANBP2,RBM8A,RNMT,SEH1L,SF3A2,SF3A3,SF3B1,SLBP,SMC1A,SNRNP70,SNRPA,SNRPA1,SNRPD2,SNRPE,SRRM1,SRSF11,SRSF3,S…	3132	161	55765
LU_EZH2_TARGETS_DN	7.31e-43	3.32605e-39	109	ANKRD17,APAF1,ARHGEF10,ASCC3,ASPH,ATP2A2,ATP2B1,ATP2C1,ATRN,BCLAF1,BIRC2,BMPR2,BTAF1,C5ORF28,CASP2,CBFB,CCDC91,CCNG1,CENPQ,CHCHD3,CPSF6,CREB1,CRK,CSNK2A2,CTNNA1,DCP2,DDX51,DDX52,DENR,DICER1,DLAT,DLEU2,DUSP6,DYNC1LI2,DYRK2,ELL2,ENAH,EZH2,FAM120A,FAM160B1,GNA13,GTF3C2,HEATR2,HMGCR,HNRNPUL1,HPRT1,IDI1,KPNA2,KPNA3,LRBA,LRP8,MAGT1,MAN2A1,MBD4,MCCC2,METTL21A,MTF2,MTMR9,MTRR,N4BP2,NIPA2,NIPAL3,NR2C1,NRB…	3132	414	55765
GRESHOCK_CANCER_COPY_NUMBER_UP	8.13e-43	3.69834e-39	96	ABI1,ABL1,AFF1,AFF4,AKT2,ASPSCR1,ATM,BCL11A,BCL2,BLM,BRCA1,BRCA2,BRD4,CASC5,CBFB,CCDC6,CCND3,CDK6,CDKN2A,CLTC,CNBP,CNTRL,COX6C,CTNNB1,DEK,EPS15,ERCC2,EWSR1,FAS,FBXW7,FLT3,FNBP1,FUS,GNAS,HMGA1,HRAS,HSP90AA1,KAT6B,KRAS,KTN1,LMO2,LYL1,MLLT10,MLLT4,MLLT6,MSH2,MSI2,MYC,NBN,NCKIPSD,NCOA2,NCOA4,NF1,NIN,NPM1,NRAS,NSD1,NUMA1,NUP214,PAFAH1B2,PCM1,PCSK7,PDGFRB,PICALM,PIM1,PML,PMS1,PSIP1,PTEN,RABEP1,RB1,RNF2…	3132	323	55765
SWEET_LUNG_CANCER_KRAS_UP	1.06e-42	4.82088e-39	119	ACLY,AES,ALDOA,ANXA4,APEX1,APRT,ARF6,ARGLU1,ARL8B,ATOX1,ATP5F1,ATP5G1,ATP6V1C1,ATXN10,AZIN1,B3GAT3,BRD7,BSG,CHCHD7,CISD1,CITED2,CKS2,CNDP2,CTSA,CTSB,CTSC,CTSH,CTSS,CYHR1,DUSP6,EEF1D,EIF3E,EIF4B,EIF4G1,ELL2,EPB41L4A-AS1,F3,FAM162A,FAM3C,FAM49B,FKBP2,FKBP4,FMR1,G6PD,GAPDH,GGCX,GRINA,HDLBP,HNRNPA1,HRSP12,HSPA9,HSPH1,ID2,IL18,IQGAP1,ITGA4,KIAA1524,KLF5,KRAS,LAPTM5,LAS1L,LDHA,MAN1A1,MAP2K1,MAPK1,MBTD1…	3132	491	55765
PENG_GLUCOSE_DEPRIVATION_DN	2.13e-42	9.68511e-39	70	AAMP,ADNP,AGL,ANP32E,ARF4,ARHGEF6,ARPC5,ATP2A2,ATP5J,ATP6V0B,BAZ1A,BCL2,CALM1,CCNG1,CCT4,CD47,CDC7,CDK1,CHTOP,CREM,CTNNA1,DEK,DNAJB6,EIF3H,EIF4H,ERAL1,FANCI,FOXJ3,FUBP1,G3BP1,GTF2A2,H2AFV,HNRNPR,ID2,IFI16,KRAS,MAD2L1,MAP4,MKI67,MSH2,NAP1L1,NFYB,PAPSS1,PGK1,PHB,PICALM,POGZ,PPP2R5A,RAB1A,RAB2A,RAB5A,RANBP2,RAP1A,RB1,RBBP4,SEC24C,SF3A3,SMC4,SMC5,ST3GAL4,TIMM17A,TMBIM6,TMEM59,TMEM66,TMF1,TNRC6B,TSPAN…	3132	169	55765
JISON_SICKLE_CELL_DISEASE_DN	3.98e-42	1.80931e-38	72	AES,ARHGEF7,ATM,ATXN2L,BBIP1,BCLAF1,BRD1,BTF3,CDK10,CIRBP,COX11,COX6C,DYRK2,EEF1A1,EIF3D,EIF3E,EIF3H,EIF3K,EIF4B,FBL,FOXJ3,FYN,GANAB,GLS,HNRNPH1,JAK1,MSH2,MYOM2,MZF1,NAP1L1,NPM1,OGT,OTUD4,PABPC4,POLR2H,PRRC2C,PTMA,RASGRP2,RBBP6,RNF44,RPL10A,RPL11,RPL14,RPL19,RPL22,RPL30,RPL37,RPL41,RPL6,RPL7,RPL9,RPLP0,RPLP1,RPS24,RPS27A,RPS28,RPS6,SAFB2,SET,SLC4A7,SMC5,SNRNP70,SRRT,SRSF5,SRSF6,SUGP2,TCF3,TMED10,…	3132	181	55765
REACTOME_DNA_REPLICATION	4.05e-42	1.84072e-38	74	AHCTF1,BIRC5,BUB1,BUB3,CASC5,CCNA2,CDC7,CDKN1B,CENPH,CENPK,CENPN,CENPO,CENPQ,CLIP1,DNA2,E2F3,FBXO5,GMNN,ITGB3BP,KIF18A,KIF23,KNTC1,LIG1,MAD2L1,MCM10,MCM2,MCM3,MCM4,MCM7,MIS12,MLF1IP,NDEL1,NSL1,NUP133,NUP43,ORC3,PCNA,PPP1CC,PPP2R5A,PPP2R5C,PPP2R5E,PSMA4,PSMA7,PSMB1,PSMB2,PSMB4,PSMC3,PSMC6,PSMD10,PSMD12,PSMD13,PSMD2,PSMD3,PSMD6,PSMD8,PSME2,PSME4,PSMF1,RANBP2,RB1,RFC2,RFC3,RFC5,RPS27,RPS27A,SEC13,SE…	3132	192	55765
GRAESSMANN_APOPTOSIS_BY_DOXORUBICIN_UP	5.35e-41	2.43104e-37	189	ABCB10,ABTB1,ACADSB,ACADVL,AGPAT5,AGPAT6,AHNAK,AHR,AMPD2,ANKRD10,ANKRD17,APAF1,ASS1,ATG3,ATOX1,ATP6V0B,ATP6V1C1,BECN1,BLCAP,BTG3,CARHSP1,CCDC117,CCNG1,CCNL2,CDC42EP3,CHCHD10,CHMP1B,CIRBP,CITED2,CKAP2,CLASRP,CLTB,CNTRL,CREM,CROT,CTSB,CUL4A,CXXC5,CYCS,CYHR1,DAK,DAXX,DENR,DLEU2,DNM2,DUSP6,EED,EI24,EIF1AX,EIF3B,EMP3,ETFDH,FAM189B,FAM192A,FAS,FYTTD1,G3BP1,GFER,GGA2,GGNBP2,GLRX3,GLUD1,GNA13,GNL2,GPAA1,…	3132	1142	55765
REACTOME_PROCESSING_OF_CAPPED_INTRON_CONTAINING_PRE_MRNA	5.8e-41	2.63494e-37	63	AAAS,CPSF7,CSTF3,DDX23,DHX9,EFTUD2,FUS,HNRNPA1,HNRNPA2B1,HNRNPC,HNRNPD,HNRNPF,HNRNPH1,HNRNPM,HNRNPR,HNRNPUL1,MAGOH,METTL3,NCBP1,NCBP2,NHP2L1,NUDT21,NUP133,NUP153,NUP155,NUP214,NUP35,NUP43,NUP54,NUP93,NUPL1,NXF1,PAPOLA,POLR2B,POLR2F,POLR2H,POM121,PRPF4,PRPF8,RANBP2,RBM8A,SEH1L,SF3A2,SF3A3,SF3B1,SLBP,SMC1A,SNRNP70,SNRPA,SNRPA1,SNRPD2,SNRPE,SRRM1,SRSF11,SRSF3,SRSF4,SRSF5,SRSF6,SRSF7,SRSF9,TXNL4A,U2A…	3132	140	55765
FERREIRA_EWINGS_SARCOMA_UNSTABLE_VS_STABLE_UP	1.2e-40	5.4504e-37	68	AGPAT6,API5,ARHGAP11A,ATAD2,BLM,BRCA1,BRIP1,C4ORF3,C5ORF30,CASC5,CASP4,CCNA2,CCT6A,CENPK,CHAF1A,CHD1,CKAP2,DAP3,DAZAP1,DSCC1,ERCC1,ERH,FAM126A,FGFR1OP2,GIT2,GMNN,H2AFY,H2AFZ,HMGB2,HMGN2,HOMER1,IKBKB,INF2,ITFG2,KIF18A,KIF23,KNTC1,KPNA2,LARP4,LMNB1,LSM5,MLF1IP,MRPL42,MRPL51,NAA15,NAMPT,NCAPG2,NCAPH,NCKAP1L,NUSAP1,PAG1,POLR2F,PRPF40A,PSIP1,RAN,RBM17,RPS26,SDCBP,SMC2,SMEK1,SNRPA1,SPCS3,TMPO,TOP2A,UBR…	3132	167	55765
KAUFFMANN_DNA_REPAIR_GENES	1.41e-40	6.40281e-37	79	ABL1,APEX1,ATM,ATR,BLM,BRCA1,BRCA2,BRIP1,CETN3,CHAF1A,CRY1,DUT,ENDOV,ERCC1,ERCC2,GTF2H1,GTF2H2,GTF2H3,HMGB1,HMGB2,LIG1,LIG4,MAD2L1,MAD2L2,MBD1,MBD2,MBD4,MBD5,MMS19,MRE11A,MSH2,N4BP2,NEIL3,NUDT1,OGG1,PARP4,PCNA,PMS1,PMS2P5,POLI,POLL,PRKDC,RAD1,RAD17,RAD23B,RAD50,RAD51AP1,RAD51C,RBBP4,RECQL,RFC2,RFC3,RFC5,RIF1,RRM1,RRM2B,RUVBL2,SMC1A,SMC2,SMC4,SUMO1,SUPT16H,TERF1,TOP1,TOP2A,TOPBP1,TP53BP1,UBA1,UBE2…	3132	230	55765
LIAO_METASTASIS	1.76e-40	7.9904e-37	122	AGTRAP,ALDOA,ANKRD10,AP1S2,ARHGEF1,ARHGEF2,ASAP1,ASNS,ASPH,ATAD2,ATXN2L,B3GAT3,BARD1,BCAT1,BCL11A,BIRC5,C12ORF49,C18ORF54,C8ORF59,CARD8,CDC7,CDCA7,CDK13,CLTB,CTSC,DBN1,DDIT4,DENND1A,DENR,DGKZ,DLGAP4,DUSP22,ECT2,EFCAB2,ENAH,EZH2,FAM199X,FLNA,FNDC3B,FUS,G6PD,GAS5,GLS,GNAS,GPR107,GRAMD1A,HDAC1,HMGA1,HPS1,HRAS,IGF2BP2,JMY,KIAA0513,LIMK2,LRP11,LRPPRC,MAP4,MARS,MBNL1,MEAF6,MICALL1,MMD,MPHOSPH9,MRS2,MRT…	3132	539	55765
ZHENG_FOXP3_TARGETS_IN_THYMUS_UP	2.28e-40	1.03489e-36	73	ADD3,AKAP13,ARHGEF10,ARL4A,ASXL2,ATP2B1,ATP6V1A,C15ORF57,C6ORF211,CAST,CDK17,CELF2,CHD9,CITED2,CNOT2,CNOT6L,DUSP22,ELF1,ELK3,ESD,ETNK1,EVI5,FAM3C,FAM76B,FAM91A1,FEM1C,GDI2,HBP1,HBS1L,HERPUD2,IBTK,ITGA6,KAT6B,L3MBTL3,LNX2,LRIF1,MAN1A1,MAN1A2,MAP3K1,MAP3K5,MBNL1,MDFIC,MTFR1,NAA30,NCOA3,NEK7,NSMCE2,NUP153,PARL,PHTF2,PIK3R1,PPP2R5C,RAB8B,SDCBP,SEC63,SGMS1,SLC25A40,SLC35B3,SMC5,SOCS2,STRN3,TBC1D15,TCF…	3132	196	55765
PYEON_CANCER_HEAD_AND_NECK_VS_CERVICAL_UP	6.85e-40	3.10853e-36	72	AHCTF1,ANKRD13C,ANKRD32,ATAD2,BARD1,BRIP1,BRWD1,C18ORF54,CASC5,CASP8AP2,CCDC14,CCNL1,CDC7,CDCA7,CDK1,CDKN2A,CENPK,CEP152,CREBZF,DDX3X,DR1,DTL,E2F8,ENOSF1,EZH2,FAM199X,FDFT1,FGFR1OP2,FMR1,GART,HACE1,HLTF,KDM6A,KIAA1715,KLHL2,KNTC1,LMNB1,MCM3,MCPH1,MEIS1,MLF1IP,MSL2,MTF2,NASP,NEK4,NR4A2,ODF2L,OSBPL11,PDIK1L,PMAIP1,PPM1A,PRPF39,PRPS2,PSIP1,RAD51AP1,RBBP4,RFC5,RIMKLB,SMC4,SNRPA1,SS18L1,TMPO,TOPBP1,TU…	3132	193	55765
DEURIG_T_CELL_PROLYMPHOCYTIC_LEUKEMIA_DN	8.99e-40	4.07876e-36	92	ACSL3,ALCAM,ANKRD49,ARHGEF10,ARL6IP5,ATG12,ATM,ATXN1,BAZ2A,BCAS2,BCL2,C2ORF68,CALM1,CASP4,CD58,CDC42,CDKN2AIP,CDKN2C,CEP57,CNOT7,CREBZF,CREM,DLAT,DYRK2,EED,EIF1AX,EIF4E2,ENOSF1,EPS15,FAM208A,FAM98A,FAS,FCHSD2,FUBP1,FYN,GGA2,GIT2,GLMN,HBS1L,HNRNPH3,HSPA14,ID2,IDI1,INTS6,KDM2A,KHNYN,KIAA0430,KLHL2,LCP2,MAN1A1,MAN2A1,MAP3K5,MSL2,MTMR9,NKTR,NPAT,NR2C1,NUPL1,OPTN,PCM1,PFKP,PIK3R1,PJA2,PMAIP1,PNISR,PPP…	3132	320	55765
CHEN_HOXA5_TARGETS_9HR_UP	9.03e-40	4.09601e-36	77	ADNP,ALG13,ASNS,BIRC2,C6ORF62,CAB39,CCNL1,CCNT2,CDK17,CDKN2AIP,CEP76,CHD9,CLK1,CNOT2,CNOT4,CREM,CRY1,DMTF1,DNAJC2,DUSP6,EIF5,F3,FBXO38,FEM1C,GPATCH2,IER2,IFI16,ING3,INTS6,IP6K2,KIF18A,KLF5,LIG4,LINS,LRIF1,MARK3,NCOA3,NEMF,NRBF2,NUPL1,PGS1,PMAIP1,PPIG,PPP1R12A,PPWD1,PRPF3,PRPF38B,PTBP2,PTPN2,PYROXD1,RBBP6,RBM39,RCHY1,RSRC2,SEC24A,SFPQ,SLTM,SMCHD1,SNX16,SPATA5L1,SREK1,STRN3,SUV420H1,TAF2,TANK,TIPAR…	3132	223	55765
REACTOME_HIV_INFECTION	1.81e-39	8.20835e-36	74	AAAS,AP1S2,AP2A2,B2M,BANF1,CCNT2,CD4,CTDP1,ERCC2,FYN,GTF2A1,GTF2A2,GTF2H1,GTF2H2,GTF2H3,HMGA1,KPNB1,LIG1,LIG4,NCBP1,NCBP2,NMT1,NPM1,NUP133,NUP153,NUP155,NUP214,NUP35,NUP43,NUP54,NUP93,NUPL1,PAK2,POLR2B,POLR2F,POLR2H,POM121,PPIA,PSIP1,PSMA4,PSMA7,PSMB1,PSMB2,PSMB4,PSMC3,PSMC6,PSMD10,PSMD12,PSMD13,PSMD2,PSMD3,PSMD6,PSMD8,PSME2,PSME4,PSMF1,RAC1,RAN,RANBP2,RNMT,RPS27A,SEH1L,SUPT16H,TAF13,TAF9,TCEA1,T…	3132	207	55765
HEDENFALK_BREAST_CANCER_BRCA1_VS_BRCA2	2.6e-39	1.17884e-35	66	ALCAM,AZIN1,BTG3,CBX3,CCNY,CCT6A,CDC123,CDKN2C,CEP57,COX6C,CREB1,CSDE1,CTNNA1,CTNNB1,CXXC5,DERA,DPM1,E2F3,ELAVL1,FAM136A,FKBP5,GART,GDI2,GNA12,HMGN3,HP1BP3,IARS,ILF2,ISCU,ITGB1BP1,KIF5B,MAD2L1,MAPK1,MCM7,MED21,MED24,MSH2,MYC,NAA15,NAMPT,NCAPD3,NUP155,NUP93,OGT,PCNA,PDCD5,PFKP,POLR2F,POM121,PSIP1,RSU1,SEPHS1,SERBP1,SF3A3,SLC35B1,SMAD2,SOD1,SRSF3,SRSF4,ST13,STAM,THOC1,TOB1,TUBGCP3,UBE2B,USP6NL	3132	163	55765
SEIDEN_ONCOGENESIS_BY_MET	2.87e-39	1.30097e-35	50	AASDHPPT,ACTR3,ADAM9,AIDA,ANXA4,C6ORF62,CCT6A,CD46,CDK1,CLIC4,COMMD8,CSDE1,DPM1,EIF5,FAM208B,GLS,GRSF1,HSP90AA1,HSPA4,IFNGR1,IPO7,ITGA6,LYPLA1,MBNL1,MST4,NPM1,PAPOLA,PCMT1,PTEN,RIOK3,RRM1,RSL24D1,SEC23A,SERBP1,SERINC1,SERP1,SH3BGRL,SLC25A24,SLC38A2,SLC39A6,SRP72,STAT1,SUB1,TCEA1,TCERG1,TMEM123,TMX1,TRAM1,UBA2,YME1L1	3132	88	55765
FULCHER_INFLAMMATORY_RESPONSE_LECTIN_VS_LPS_UP	3.41e-39	1.54541e-35	125	ACER3,ACSL3,AGTRAP,AHCYL1,ALCAM,ANAPC16,ANP32A,ASAP1,ASPH,ATP2C1,BCAT1,BOLA3,C11ORF73,C14ORF142,C7ORF73,C9ORF89,CALM1,CASP2,CCNI,CDC42SE2,CLN8,DCUN1D1,DENND1B,DPH3,DUSP22,DUSP6,ETHE1,F3,FAM120A,FAM162A,FAM60A,FASTKD1,FBXL4,FCGR1B,FKBP5,FMNL2,FNDC3A,FSD1L,G3BP1,G6PD,GAS5,GGH,GLS,GPR107,GSR,GTF3A,HINT1,HPS3,IARS,ID2,IL1RAP,IRF2BP2,ISOC1,ITPR1,IVNS1ABP,JTB,KIF5B,LMAN1,LONRF1,LRP8,LYRM1,MAD2L2,MAP3K5…	3132	579	55765
ENK_UV_RESPONSE_KERATINOCYTE_UP	3.81e-39	1.72631e-35	119	ABL1,ACADVL,ALDOA,AMD1,API5,APRT,ASNS,ATF4,ATG12,ATP5D,ATP6V0B,ATP6V0E1,B2M,BANF1,BLCAP,BSG,BTF3,BTG3,CCNC,CCNI,CCNT2,CD4,CDK16,CFL1,CGGBP1,CITED2,CKB,CLK1,EIF1,EIF3G,EIF3K,EIF4E2,EIF5,ELL2,EMP3,ERCC1,FKBP2,FMNL1,FUS,GABARAPL2,GLA,GNAS,GUK1,HBP1,HIST1H2BN,HMGA1,HSPB1,IDH3B,IER2,ITM2B,ITPR1,JTB,KLF5,KYNU,LGALS1,LIG1,LIG4,MCM3,MEF2D,MRPL23,NDEL1,NR4A2,NXF1,OAZ1,P4HB,PCSK7,PEPD,PFDN5,PPP1CA,PPP2R2A,…	3132	530	55765
REACTOME_TRANSLATION	5.67e-39	2.56851e-35	76	EEF1A1,EEF1D,EIF1AX,EIF2B1,EIF2B5,EIF2S2,EIF2S3,EIF3A,EIF3B,EIF3D,EIF3E,EIF3G,EIF3H,EIF3J,EIF3K,EIF4B,EIF4G1,EIF4H,EIF5,EIF5B,ETF1,PABPC1,RPL10A,RPL11,RPL12,RPL14,RPL15,RPL19,RPL22,RPL27,RPL28,RPL29,RPL30,RPL31,RPL34,RPL35,RPL35A,RPL37,RPL37A,RPL38,RPL41,RPL6,RPL7,RPL8,RPL9,RPLP0,RPLP1,RPN1,RPN2,RPS12,RPS14,RPS15,RPS16,RPS19,RPS21,RPS23,RPS24,RPS25,RPS26,RPS27,RPS27A,RPS28,RPS4X,RPS6,RPS9,SEC61A1…	3132	222	55765
DOUGLAS_BMI1_TARGETS_DN	8.06e-39	3.65037e-35	90	AGPAT3,APAF1,API5,ARL1,ARL5B,ATP6V1A,AZIN1,BCL2L13,BIRC2,BTN3A1,C16ORF58,C2CD2,CASP8,CCDC25,CD2AP,CEP57,CGGBP1,CLCN3,CLCN7,COG5,CUL9,DAK,DCP2,DDX60L,DIDO1,DUSP3,ELAVL1,ELMOD2,ETNK1,FAM199X,FAM91A1,FCHSD2,FOXRED1,GOLT1B,HIATL1,IL1RAP,INSIG1,IREB2,IVD,JKAMP,KLHL24,KLHL28,KPNA5,LANCL1,LIN7C,M6PR,MAPK6,MIF4GD,MLC1,MPV17,MR1,NGLY1,NIPAL3,NIT1,OPTN,OSBPL8,OTUD4,PAG1,PCMTD1,PHKB,PIK3CB,PPP3CA,PTCD2,RAB8…	3132	314	55765
MONNIER_POSTRADIATION_TUMOR_ESCAPE_UP	8.26e-39	3.74013e-35	101	ABCE1,ALG10,AMPD2,ANXA11,AP1AR,ARGLU1,ASPH,ASS1,ATP2A2,ATP2B1,BCAT1,BTAF1,C5ORF22,CDK6,CREBZF,DDX3X,DDX51,DHX9,DYNC1LI2,EIF3B,EIF4G1,ETF1,FAM98A,FASTKD1,FASTKD3,G6PD,GCLM,GLS,GSR,GTF2H1,HSPA4,IKBKAP,INO80E,INTS2,INTS6,KPNB1,LETMD1,LRRC14,LUC7L3,MAN1A1,MAP3K7,MATR3,MCMBP,MLEC,MLST8,MMD,MSI2,MTDH,MTF2,MTMR9,MYBBP1A,NAA15,NCBP1,NEAT1,NEMF,NIPBL,NOL8,NOLC1,NPLOC4,NQO1,ORAOV1,OTUD4,PABPC4,PGS1,PIK3R1,…	3132	393	55765
GRUETZMANN_PANCREATIC_CANCER_UP	1.25e-38	5.65875e-35	96	ACYP1,ADAM10,ADAM9,ANXA1,ANXA5,APLP2,ARHGEF2,ARL4A,BPTF,BZW1,CASP4,CBFB,CBX3,CCNA2,CD47,CD53,CELF2,CKS2,COPS8,CSE1L,CTSC,CYTH1,DHX9,DLAT,DPYD,DUSP6,DYRK2,EIF4G3,EMP3,FYN,G3BP1,GK,GLUD1,GOLIM4,HMGB2,HMGN4,IQGAP1,ITGB1BP1,KLF5,KYNU,LAMP2,LAPTM5,LCP2,LDHA,MAP4,MBOAT7,MCM3,MKI67,MMD,MPHOSPH6,MYL12A,NCBP2,NDRG1,NMT1,NUP93,PAK2,PARP4,PDGFRB,PGK1,PHB,PLEC,PPIG,PPP3CA,PRKACB,PRKDC,PSMC6,PTPN12,PTPRC,PUF6…	3132	358	55765
BASAKI_YBX1_TARGETS_DN	3.4e-38	1.53884e-34	99	ACER3,ALG13,ARHGAP18,ARRB1,ASPH,ASS1,ATM,ATP2C1,BPTF,BRWD1,C11ORF58,CARD8,CAT,CCDC50,CDK12,CKB,CLINT1,CTBS,DCAF16,DDIT4,DMXL1,DMXL2,DPY19L4,DUSP6,EEF1A1,FAM162A,FAM175A,FAM3C,FAM60A,GBE1,HINT3,IBTK,IER2,IFI16,IRF2BP2,KLHL24,LAMP2,LMAN1,LMBRD2,MEIS1,MEIS2,MIB1,MLLT4,MSI2,MTDH,MZF1,NADSYN1,NBN,NDRG1,NEAT1,NET1,NKTR,PAPD5,PARP8,PDS5B,PGK1,PIGP,PIK3R1,PKD2,PNISR,PTER,PTP4A1,RABL3,RBM39,RDH10,RICTOR,R…	3132	384	55765
PAL_PRMT5_TARGETS_UP	3.55e-38	1.60637e-34	72	ANAPC5,ANP32E,APEX1,ARGLU1,CASP8AP2,CETN3,CHRAC1,CKS2,CSTF3,CTBP1,ECT2,EMP3,EVL,FIGNL1,FKBP4,FMR1,GMNN,H2AFV,HAUS6,HMGB2,HSPA4,ID2,IGBP1,ILF3,IVD,KIF23,KPNA2,LSMD1,LUC7L3,MAP4,MCM2,MCM4,MKI67,MRPL18,NCAM1,NCBP2,NNT,NUP35,PBRM1,PKD2,PLAGL1,PRELID1,PSIP1,PSMC3,PSMD6,PTOV1,RASA1,RBM3,RCBTB1,RCN2,RFC5,RRM1,SART3,SET,SF3A3,SLBP,SNRPA,SPCS2,SPTSSA,SRSF6,SRSF7,STRAP,TARDBP,TMEM5,TMPO,TOPBP1,TRIP13,TTK,U…	3132	203	55765
BONOME_OVARIAN_CANCER_SURVIVAL_SUBOPTIMAL_DEBULKING	4.65e-38	2.10366e-34	115	AAAS,ACSL3,ANKRA2,ARHGEF1,ARHGEF10,ARHGEF2,ARMC8,ASAH1,ASPSCR1,ATP6V1C1,ATP8B4,ATXN2L,AZI2,BNIP3L,BTF3,CALCOCO2,CD164,CDK16,CHAF1A,COPS8,CREB3L2,CSGALNACT2,DDX52,DHX29,DHX9,DIMT1,DLAT,DUS1L,EDEM3,EPB41L3,EXOC7,FARSA,FBXL5,FBXO38,FKBP8,FNDC3A,FUBP3,GATM,GLS,GTF3C2,HMGA1,HMGCR,HNRNPH1,IBTK,ICMT,IKBKB,IQCE,IRAK3,ITM2B,KRI1,LRFN4,LRRFIP2,MAN2A1,MAP3K5,MAPK8IP3,MAPKAPK3,MATK,MECP2,MEF2C,METTL3,MRPS27,…	3132	510	55765
KEGG_SPLICEOSOME	4.92e-38	2.22532e-34	58	ACIN1,BCAS2,CDC5L,DDX23,DDX42,DHX15,EFTUD2,EIF4A3,HNRNPA1,HNRNPC,HNRNPM,LSM4,LSM5,LSM6,MAGOH,MAGOHB,NCBP1,NCBP2,NHP2L1,PLRG1,PPIE,PRPF3,PRPF31,PRPF38B,PRPF4,PRPF40A,PRPF8,PUF60,RBM17,RBM22,RBM25,RBM8A,SF3A2,SF3A3,SF3B1,SLU7,SMNDC1,SNRNP70,SNRPA,SNRPA1,SNRPC,SNRPD2,SNRPE,SRSF3,SRSF4,SRSF5,SRSF6,SRSF7,SRSF9,TCERG1,THOC1,THOC2,TRA2A,TRA2B,TXNL4A,U2AF1,U2AF2,USP39	3132	128	55765
CHIANG_LIVER_CANCER_SUBCLASS_UNANNOTATED_DN	6.9e-38	3.12018e-34	70	ABCB10,ALDOA,ALG13,ATG3,BAG2,C17ORF76-AS1,CAB39,CAPZA2,CCT2,CCT4,CDK1,CENPH,CHCHD2,CITED2,CLNS1A,CMAS,DPM1,ECT2,FAM96A,FARSA,GMNN,H2AFZ,HAUS1,HSPA13,ILF2,LINC00493,MAD2L1,MAD2L2,MCTS1,ME2,MED21,MMGT1,MRPL42,MSH2,NDUFA4,NUDT21,OSTC,PBK,PCNA,PDIA6,PGK1,PIGF,PSMC3,PSMD10,PSMD8,RAD51AP1,RAN,RCN2,RFC3,RFC5,RHOA,RPS16,SEC23B,SEC61A1,SELT,SLC39A6,SNRPD2,SNX2,STIP1,SYPL1,TM9SF2,TMEM50A,TMX1,TP53RK,TPRKB,…	3132	193	55765
REACTOME_ANTIGEN_PROCESSING_UBIQUITINATION_PROTEASOME_DEGRADATION	1.1e-37	4.9731e-34	73	ANAPC2,ANAPC4,ANAPC5,ARIH2,ASB1,ATG7,BLMH,CDC16,CDC23,CDC27,FBXO3,FBXW7,HECTD3,HERC2,KEAP1,LRRC41,LRSAM1,MKRN1,NPEPPS,PJA1,PJA2,PSMA4,PSMA7,PSMB1,PSMB2,PSMB4,PSMC3,PSMC6,PSMD10,PSMD12,PSMD13,PSMD2,PSMD3,PSMD6,PSMD8,PSME2,PSME4,PSMF1,RCHY1,RNF220,RNF41,RPS27A,SKP2,TCEB1,TPP2,TRIM37,TRIP12,UBA1,UBA2,UBA3,UBA5,UBA52,UBA6,UBE2B,UBE2C,UBE2D1,UBE2D2,UBE2D3,UBE2E1,UBE2G1,UBE2G2,UBE2J1,UBE2K,UBE2L3,UBE2M…	3132	212	55765
HAHTOLA_MYCOSIS_FUNGOIDES_CD4_DN	1.86e-37	8.4072e-34	55	ABCE1,ADD3,ATG12,CACYBP,CALM1,CCNG1,CDC23,CDC42,CNOT2,COX11,CPSF6,DIMT1,DUT,EIF1AX,EIF5B,EVL,FAM162A,FUBP1,HINT1,HNRNPA1,INPP4A,IPO7,ITGB1BP1,KTN1,LCP2,LUC7L3,MDFIC,METTL3,MPHOSPH9,MPRIP,MRPL3,NAP1L1,NUCB2,NUCKS1,OLA1,OSBPL8,PAICS,PPP1R2,PRMT2,RBM26,RBM8A,RCN2,RPL31,SMARCA2,SNX1,SRP72,TARDBP,TMEM123,TRIM33,TTC3,TTC37,TUG1,UBP1,WWP1,ZFAND1	3132	116	55765
PARENT_MTOR_SIGNALING_UP	8.89e-37	4.01739e-33	120	AASDHPPT,ACYP1,AHCYL1,AKAP13,ALDH3A2,AP2A2,ARRB1,ASXL1,ATP6AP2,ATP6V0E1,ATXN1,BNIP3L,BRWD1,CABIN1,CAPN7,CASP8,CAST,CD53,CDK12,CECR5,CEP250,CHMP1B,CITED2,COMMD10,CRADD,CTBP2,CTDP1,CTNNB1,CUL9,CYHR1,DDIT4,DHFR,DHX9,DOCK6,DUS1L,EIF2B5,EIF5A,EIF5B,ETHE1,EVL,EXOC3,FDPS,FKBP1A,GABARAPL1,GIT2,GLUD1,GNAS,GTF2H3,HADHB,HECTD3,HPS4,HSPA4,IDH3B,IFI16,INTS6,IP6K2,IQCE,IQGAP1,IRAK4,KAT6B,KIAA0141,LIG1,MAP3K5,M…	3132	567	55765
YAGI_AML_WITH_T_8_21_TRANSLOCATION	9.34e-37	4.21981e-33	95	ACADSB,ACOT13,AES,AIF1,ANKRD28,APP,ARHGEF6,ATP5G1,ATP5L,ATXN1,BCL2L1,BSG,BTK,CCND3,CCNG1,CD2AP,CD58,CDKN2C,CEP170,CLINT1,CRLF3,CTBP1,DARS,ECI1,ELANE,ENOSF1,EPB41L2,ETHE1,FKBP8,GALNT1,GGCX,GLS,GNAS,HDAC1,IL1RAP,ITM2B,ITPR1,JAK1,KDM3B,LAPTM5,LGALS1,LIMK2,LIMS1,LST1,MAN1A1,MAPKAPK3,MED21,MEIS1,MKI67,MTMR9,NAP1L1,NUMA1,NUP214,ORAI2,OXSR1,PALM,PIK3R1,PLAGL1,PLXND1,PNRC1,PRPF40A,PSMD12,PTPN12,QSOX1,RCN…	3132	368	55765
REACTOME_MITOTIC_M_M_G1_PHASES	1.49e-36	6.73033e-33	65	AHCTF1,BIRC5,BUB1,BUB3,CASC5,CDC7,CENPH,CENPK,CENPN,CENPO,CENPQ,CLIP1,E2F3,FBXO5,GMNN,ITGB3BP,KIF18A,KIF23,KNTC1,MAD2L1,MCM10,MCM2,MCM3,MCM4,MCM7,MIS12,MLF1IP,NDEL1,NSL1,NUP133,NUP43,ORC3,PPP1CC,PPP2R5A,PPP2R5C,PPP2R5E,PSMA4,PSMA7,PSMB1,PSMB2,PSMB4,PSMC3,PSMC6,PSMD10,PSMD12,PSMD13,PSMD2,PSMD3,PSMD6,PSMD8,PSME2,PSME4,PSMF1,RANBP2,RPS27,RPS27A,SEC13,SEH1L,SKA2,SMC1A,STAG2,UBA52,XPO1,ZWILCH,ZWINT	3132	172	55765
FULCHER_INFLAMMATORY_RESPONSE_LECTIN_VS_LPS_DN	1.63e-36	7.36108e-33	107	ACAP2,ACBD5,ADD3,AFF1,AGPS,AIF1,AK2,AP2A2,APIP,ATP2B1,CALCOCO2,CAST,CCDC82,CCNL1,CD2AP,CD4,CD97,CDK13,CELF1,CHPT1,CITED2,COL4A3BP,CPNE8,CSGALNACT2,CTSC,DMXL2,DPEP2,ECHDC1,EMR2,ENOSF1,ERI1,FAS,FMR1,FUS,GATM,GGA2,GNB4,GRAMD4,H2AFY,HAUS2,HNRNPA2B1,IFI16,IFIH1,IL18,KAT6B,KIAA1033,KLF5,LAIR1,LCP2,LGALS3BP,LIMK2,LST1,LYN,LYSMD3,LZTS2,MAX,MST4,MYO1G,NAMPT,NBN,NCOA7,NEAT1,OCIAD1,PARP10,PARVG,PCM1,PDIA6,P…	3132	463	55765
MONNIER_POSTRADIATION_TUMOR_ESCAPE_DN	3.1e-36	1.39965e-32	95	ABHD13,ACSL3,AK3,ANP32A,ANXA4,APIP,ATP5S,BCL2,BNIP3L,BUB1,C11ORF73,C12ORF23,C4ORF27,CASD1,CASP8,CAST,CAT,CCDC90B,CDC42EP3,CDK10,CDK13,CEP41,CHID1,CLYBL,CNOT6L,COG4,COMMD6,CRYZ,CRYZL1,CYBRD1,DENND5B,DNPEP,DUSP6,EPB41L2,FAM111A,FAM63B,FAR1,FBXL3,FEM1C,GGH,GMPPA,HLTF,HMGB2,HPCAL1,HSPB11,IDH1,IDI1,IDUA,IER2,IMMP2L,KAT8,METTL15,MYCBP2,MZT1,NCOA2,NDFIP2,NDUFAF3,NIT1,PCGF5,PDE7A,PDIA6,PFKL,PIM1,PLAC8,PL…	3132	373	55765
LI_WILMS_TUMOR_VS_FETAL_KIDNEY_1_DN	3.73e-36	1.68372e-32	63	ABCA2,ACP1,ASNS,BAZ1A,BLM,BRCA1,BTAF1,BUB3,CDK1,CHAF1A,CKS2,DDX23,DDX52,EZH2,FANCI,GTF3C2,H2AFZ,IARS,ILF2,KIF23,KPNA2,LMNB1,MAD2L1,MARS,MCM2,MKI67,MPHOSPH9,MSH2,MTHFD2,NAP1L1,NASP,NCBP2,NOLC1,NR2C1,PBX3,PCNA,PFKP,PLK4,PPP2R2A,PRPF40A,RFC5,RRM1,RSRC2,SACS,SHMT2,SLC16A1,SMC4,SNRPA1,SRPK1,SS18,STRAP,TCERG1,TOP2A,TOPBP1,TRIP13,TTK,TXNRD1,UCK2,UNG,XPOT,XRCC5,YAF2,YWHAZ	3132	163	55765
WANG_CLIM2_TARGETS_DN	4.14e-36	1.86838e-32	67	ACBD3,ACER3,API5,ARPC2,ATE1,ATG12,ATP6V0E1,C15ORF41,CAPZA2,CCT6A,CHMP5,CLIP1,COIL,CRK,CTSB,DAXX,DHX36,DPM1,DUS1L,DUSP3,ETNK1,FARSA,FAS,GCA,GNA13,GTPBP4,HBS1L,HINT3,IDI1,IMPACT,ITM2B,KPNA5,LRP10,MBNL1,MED13L,METTL15,MYNN,NCOR1,NEK7,NSUN4,NT5C,PGM3,PRPF40A,RAD23B,RARS,RBBP6,RCHY1,REST,RP2,SCML2,SEC23A,SEC23B,SRRM1,STAT1,STOM,STRN3,STXBP3,SYPL1,TATDN1,TCEB3,TNKS2,TOMM22,UBA3,UBE2L3,UBQLN1,ZNF765,ZNF…	3132	186	55765
SENESE_HDAC3_TARGETS_DN	6.95e-36	3.13584e-32	115	ACAP2,ACSL3,ADD3,AEBP2,AHNAK,ALCAM,ALDH3B1,ANP32A,ANP32E,ARIH2,ASNS,ASXL1,ATAD2,ATP5SL,ATPIF1,BARD1,BCAT1,BET1,BIRC5,BNIP3L,C2ORF68,C4ORF3,C9ORF40,CARHSP1,CASC3,CBS,CDC42,CDK16,CEP41,CLIC4,COMMD8,CSNK2A2,CTBP1,CXXC5,DCAF7,DCTN4,DERA,DFFA,DGKZ,DHFR,DRAM2,EEA1,EFCAB2,EMB,EPB41L3,ESCO2,FAM3C,FEM1B,FHOD1,GCA,GTF2A1,HADH,HIATL1,HINT3,HMGN5,IL1RAP,IREB2,ITGB3BP,KDELC2,KIAA0930,KIAA1143,KPNB1,MAPK1,MDFI…	3132	536	55765
JIANG_HYPOXIA_NORMAL	7.52e-36	3.39227e-32	86	ADAM10,ADD3,AFF4,AK2,ANKRD17,ANXA4,ARHGEF1,ARHGEF2,ARIH2,ARL1,ASPH,BNIP3L,BSG,CANX,CD164,CDC42,CECR5,CHPT1,CITED2,CKB,CPD,CSDE1,DCAF6,EEF1A1,EIF1AX,EIF2S2,EIF4B,ELL2,ENOSF1,FAM162A,GNA13,GRSF1,HNRNPC,IFNGR1,IGF2BP2,IMMP2L,KDM2B,KPNB1,LGALS1,MAGT1,MED10,MUT,NAP1L1,NARS,NCL,NDRG1,NEK6,NIT1,NMT1,NUCKS1,ORMDL1,P4HB,PIN4,PJA2,PLIN2,PSMD6,PTER,PTP4A2,PTPN12,RER1,RNF146,RPL12,RPL29,RPL30,RPL9,RPS27L,RSL…	3132	311	55765
REN_ALVEOLAR_RHABDOMYOSARCOMA_DN	8.86e-36	3.99586e-32	99	ACADVL,ACTR2,ADAM10,ADAM9,ALG5,ANXA1,ANXA5,ANXA7,APLP2,ARF4,ARPC5,ASAP1,ATG3,ATG5,ATOX1,ATP6AP2,ATP6V0E1,CAPZB,CASP4,CAST,CAT,CD151,CHMP2B,CLIC4,CLIP1,CLTB,CMTM6,CNN2,COQ10B,CREB3L2,CTSB,ELK3,ELL2,ELOVL5,ERP29,FNDC3B,FXYD5,GABARAPL1,GALNT1,GRSF1,HEBP2,HSPA13,IDH1,IGFBP7,IQGAP1,ITGAV,JAK1,LAMP1,LAMP2,LGALS3BP,LIMA1,LMAN1,MAN2A1,MBNL1,MCTS1,MTMR6,NDEL1,NPTN,NQO1,NUCB2,OSBPL3,OSTM1,P4HB,PAPSS1,PDGFR…	3132	408	55765
CHEN_METABOLIC_SYNDROM_NETWORK	2.04e-35	9.19836e-32	185	ABCC4,ACER3,ACTR3,AIF1,AKNA,AKR1A1,ALDH3B1,ANKFY1,ANO6,ANXA4,ANXA5,ARHGAP18,ARPC2,ARPC5,ASAH1,ATAD2,ATP6AP2,ATP6V0B,ATP6V1A,ATP6V1C1,AZIN1,B4GALT2,BCL2L13,BIRC5,BTG3,C5ORF30,C6ORF62,C9ORF89,CAMKK1,CASP2,CBFB,CCNA2,CD53,CD97,CDC42,CDC7,CDKN2C,CFL1,CHCHD7,CHSY1,CLN8,CMAS,CNDP2,COMMD10,CRLF3,CTSB,CTSH,CTSS,DENND1C,DENND4B,DIAPH3,DNA2,DOCK8,DOK3,DPEP2,DROSHA,DYNLL1,E2F8,EMP3,ENAH,EPB41L2,EPB41L3,EVL,…	3132	1210	55765
HOSHIDA_LIVER_CANCER_SUBCLASS_S2	2.38e-35	1.0729e-31	53	ABCB10,ABCD3,ACP1,ADD3,ATF2,ATM,ATP2B1,ATP5F1,ATXN10,BCLAF1,BTG3,CASC3,CD46,CDK6,CPD,CSE1L,CSNK2A2,CTNNB1,CUL4A,DEK,EIF4B,FBL,GLUD1,GTF3C2,HMGCR,HNRNPA2B1,HNRNPC,IDI1,LBR,MAPK6,NCOA4,NET1,NR2C1,NUP153,PNN,PRDX3,PTOV1,RBM39,RPL27,RPL31,RPS19,RPS24,RPS25,RPS27,SEPHS1,SNRPE,SREBF2,SUMO1,SUZ12,TARBP1,TIAL1,TTC3,UBE2K	3132	115	55765
YAMAZAKI_TCEB3_TARGETS_DN	2.46e-35	1.10872e-31	71	ACLY,AGTRAP,ALDOA,ANXA1,ARL4A,C9ORF41,CDC5L,CKB,CKS2,CLYBL,CMAHP,CMAS,CTBP2,CXORF23,DHFR,DIAPH1,DNAJC21,DUSP6,EBNA1BP2,ECT2,EED,EMB,ENAH,ESCO2,FAM122B,FAM60A,FDFT1,FXR1,G2E3,G3BP1,GCLM,HMGA1,HNRNPA1,HSP90AA1,IGFBP2,IPO5,KPNA2,LAPTM5,LBR,MCCC2,MTF2,NASP,NUSAP1,PARK7,PHB,PHF17,PIM1,PSIP1,RAN,RBM3,RFC5,RIMKLB,RUVBL2,SERBP1,SLC25A13,SLC25A40,SNRPA1,SOD2,ST13,TCEA1,TFRC,TGIF1,TOP2A,TUBA1B,UBE2S,UBE3A,…	3132	215	55765
PECE_MAMMARY_STEM_CELL_DN	3.09e-35	1.39235e-31	59	ACER3,AK2,ANKRD10,ANP32E,APP,ARHGEF2,ARMC8,BTF3L4,C17ORF85,CALM1,CCNL1,CDC16,CDC5L,CHD9,DCTD,DDX3X,DENND4C,DERL1,EBF1,EPB41L3,EPS15,FGFR1OP2,GDI2,GLUD1,IDI1,ITGB1,JAK1,KLHL28,KPNB1,NASP,NEAT1,NEMF,NKTR,P4HB,PCM1,PNISR,PUM2,RABEP1,RASA1,RNF146,RUFY3,SEC63,SLC7A6,SRSF3,SRSF7,TBRG1,TM9SF2,TNRC6A,TROVE2,TUG1,UBE2K,UBL3,UBR5,XRCC5,XRN2,ZBTB1,ZCCHC9,ZDHHC6,ZNF862	3132	146	55765
YAGI_AML_WITH_INV_16_TRANSLOCATION	3.43e-35	1.54521e-31	100	AKAP13,AKT2,ANGEL2,ARF6,ARHGEF7,ATP2B1,ATP6V0E1,B2M,BAZ2A,BCL11A,BCL2,BRCA2,BTAF1,C12ORF29,CASP4,CAT,CBFB,CHD1,CIAO1,CYTH1,DHFR,DIDO1,DPY19L1,EEF1A1,EIF5B,ETF1,FADS3,FASTKD2,FBXL5,FKBP2,H2AFV,HADHB,HNRNPAB,HSPB1,ITSN2,KIF23,KPNA5,KYNU,LRP8,LYN,MDH2,MTMR4,NEMF,NF1,PABPC1,PCMT1,PFKP,PKD2,PMAIP1,PNN,POLR3G,PPP2R2A,PRPF40A,PTMA,RAD51C,RB1CC1,RBM25,RBM3,RBM39,RER1,RERE,RHOA,RPL19,RPL31,RPL34,RPL37,RPL…	3132	422	55765
BRUINS_UVC_RESPONSE_EARLY_LATE	3.66e-35	1.64846e-31	86	ABCD3,AHNAK,ANKRD11,ARL6IP6,ASAP1,ASPSCR1,ATG3,BANF1,C12ORF29,CAMKK1,CASP8AP2,CCDC6,CHORDC1,CLN8,CREBZF,CSTF3,CTDP1,DENND1B,DTWD1,DYRK2,E2F3,E2F6,ECT2,EIF1AX,EIF3A,FAM175A,FBXO5,FRA10AC1,FUBP1,GMNN,HDAC9,HPCAL1,IFT27,INTS3,KPNA3,LMBRD1,LNX2,LSM1,MAP4,MAPK1,MAT2B,MED10,MITD1,MTA3,MTIF2,MVD,NASP,NDFIP2,NIP7,NIPBL,NR2C1,PCGF6,PGM2,PIK3CB,PPP1R15B,PPP2R2D,PSMC6,PTCD2,PTER,PTPN12,PTPN2,PUM1,PVRL2,QKI,…	3132	317	55765
MITSIADES_RESPONSE_TO_APLIDIN_UP	4.4e-35	1.98132e-31	102	AKAP8L,ANKRA2,ARF4,ARF6,ARMCX3,ATG12,ATP6V0E1,BCAS2,BET1,BTG3,C1ORF50,CBS,CCNL1,CCNT2,CDKN2AIP,CHTOP,CLCN3,CLK1,CLK3,CREM,CTSB,CTSS,DDX27,DENND3,DGUOK,DMTF1,DUSP11,DUSP6,EIF1,ELK3,ETNK1,FEM1C,FNBP1,GABARAPL1,GLA,GNAS,HBP1,HGSNAT,ID2,IDI1,IMPA1,INTS6,IP6K2,IVD,JAK1,JMJD6,JOSD1,LIMA1,MBTPS1,MIS12,MKRN1,MR1,MTMR6,NAMPT,NARF,NDEL1,NEMF,NFE2L1,NRBF2,NXF1,OFD1,OTUD4,P2RX1,PARP8,PGM3,PIK3IP1,PLIN2,PLSCR…	3132	439	55765
BASAKI_YBX1_TARGETS_UP	5.11e-35	2.30052e-31	82	BIRC5,BUB1,C11ORF24,CACYBP,CAMTA1,CCM2,CCNA2,CCND3,CDC42EP3,CDK1,CENPN,CENPO,CHAF1A,CHORDC1,COMMD4,CREBZF,CREM,CSTF3,DAZAP1,DEPDC1,DEPDC1B,DHFR,DHX9,DIAPH3,DLEU2,DR1,DTL,FANCI,FLNA,GART,GLRX2,GLS,H2AFV,HINT1,HMGB2,ILF2,KIF23,KPNA2,MAD2L1,MARS,MCM10,MCM2,MCM3,MCM4,MCM7,MKI67,MLF1IP,MYBL1,MYO19,NUDT5,NUP93,PBK,PDCD2,PLAC8,PRELID1,PRKDC,PRPF3,PSMC3IP,PSMD2,RFC2,RFC3,RFC5,RHEB,RNMT,SAR1B,SKA2,SLC38A1…	3132	290	55765
AGUIRRE_PANCREATIC_CANCER_COPY_NUMBER_UP	6.72e-35	3.02467e-31	83	ACLY,ACN9,ACSF2,ACTR10,AP4M1,ARFRP1,ASNS,ATP5E,ATP5G1,BECN1,BET1,CASD1,CDC27,CDKN2A,CMAS,CNOT3,COX11,CYHR1,DERL1,DLD,DUSP3,EEF1D,EIF3K,EXOC3,EXOC5,FAM49B,GPAA1,GPR124,GSDMD,INTS1,IRF3,KPNB1,KTN1,LIG1,LSM1,LUC7L3,MAPK1IP1L,MBOAT7,MLX,MTMR6,MYC,NBR1,NDRG1,NMT1,NPEPPS,NSF,ORAI2,PARP4,PHB,PHF20L1,PSMA7,PSMC3IP,PSMD8,RIOK3,RNF38,RPL27,RPS21,RPS9,RSAD1,RUVBL2,SLC25A13,SLC35B1,SLMO2,SNRNP70,SNRPD2,SNX6,…	3132	298	55765
DANG_MYC_TARGETS_UP	9.06e-35	4.077e-31	58	APEX1,BCAT1,CBX3,CCNC,CKS2,CTSC,E2F3,EIF4B,ELAVL1,EXOSC8,FXN,GAPDH,GGH,H2AFZ,HMGA1,HNRNPA1,HNRNPA2B1,HSPA4,HSPA9,HSPD1,ID2,LDHA,MAT2A,MGST1,MIR155HG,MRTO4,MSH2,NAP1L1,NBN,NCL,NPM1,NRAS,NUP155,PCNA,PHB,PPAT,PPIA,PRDX3,PRPS2,PSMB1,PTMA,RFC2,RPL19,RPL22,RPL27,RPL9,RPS16,RPS19,SLC39A6,SRSF7,TFRC,TK1,TOMM22,TOP1,TXN,TYMS,UBE2C,XIAP	3132	143	55765
HAHTOLA_MYCOSIS_FUNGOIDES_SKIN_UP	1.14e-34	5.12886e-31	64	ANXA11,APEX1,ARPP19,ATG12,BARD1,C19ORF60,C6ORF62,CALM1,CAPZA2,CAPZB,CIRBP,CRBN,CREB3L2,CTBP1,CTSH,EIF1,EIF3A,ELAVL1,ERH,ETHE1,FBXO11,FLNA,FXR1,GCA,GEMIN6,GLUD1,HNRNPA1,IP6K2,ITGB1BP1,ITGB3BP,ITPR1,LAMP1,LST1,MPRIP,NSL1,NUCKS1,NUDT1,PRKCI,RBBP4,RBM25,RECQL,RPN1,RPS21,SAFB2,SART3,SF3B1,SHOC2,SMS,SNRNP70,SNRPE,SNX6,SOX4,SP3,SPTAN1,SREK1,SRRM1,SRSF3,SRSF9,SUPT16H,SUZ12,TNPO1,YTHDF1,YWHAZ,ZNHIT3	3132	177	55765
FERRANDO_T_ALL_WITH_MLL_ENL_FUSION_DN	2.54e-34	1.14249e-30	46	AP3S1,APLP2,BARD1,BCLAF1,CHAF1A,CSE1L,DUT,EEF1D,EIF3B,EPS15,FKBP5,GAPDH,HADH,HINT1,HMGA1,HMGB2,HMGN2,HPRT1,IGFBP2,KPNB1,LBR,LMNB1,LST1,MAPKAPK3,MCM2,MYC,NUP93,PCNA,PGAM1,PLCB2,PPP2R2A,PRDX6,PSMB2,PTP4A2,RRM1,SRSF3,STRA13,TCEB1,TMEM131,TOP2A,TRIP12,TXN,TYMS,UBE2C,UBE2S,USP10	3132	87	55765
ROSTY_CERVICAL_CANCER_PROLIFERATION_CLUSTER	2.65e-34	1.19171e-30	57	ACACA,ANP32E,ATAD2,BIRC5,BRCA1,BUB1,CCNA2,CDK1,CDKN2A,CKS2,COMMD8,DHFR,DNA2,DTL,E2F8,ECT2,EZH2,FANCI,FBXO5,GGH,GMNN,H2AFZ,HMGA1,HMGB2,HMMR,HSPB11,KIF20B,KIF23,KPNA2,LMNB1,LRP8,LSM4,MAD2L1,MCM10,MCM2,MCM4,MKI67,MLF1IP,NCAPH,NETO2,NUSAP1,PAFAH1B3,PBK,PCNA,RAD51AP1,SLMO2,SMC2,SMC4,TK1,TMPO,TOP2A,TRIP13,TTK,TYMS,UBE2C,UBE2S,ZWINT	3132	140	55765
MULLIGHAN_NPM1_SIGNATURE_3_UP	3.9e-34	1.75344e-30	88	AGBL5,AK2,ARFIP1,ARHGAP11A,ARIH2,ATM,C5ORF30,CAT,CELF1,CEP135,CHMP2B,CLN8,CNOT4,COMMD4,CTBP2,DCUN1D4,DHFR,DPEP2,DPY19L2P2,ETFDH,FBXO28,FEM1B,GHITM,GK,GNA12,HMGB1,HMGN5,HNRNPH3,HSP90AA1,IGF2BP2,INSIG1,IQCE,KIF3A,KYNU,LIMS1,MAN2A2,MAP3K5,MAP3K7,MEIS1,METAP2,MLLT10,MRE11A,MTX2,NCAM2,NCOA2,NCOA3,NEIL3,NEK7,NFATC1,NIPA2,NIPBL,NPAT,NUP43,PBX3,PDS5B,PIAS3,PIN4,RAD1,RAD50,RBM25,RER1,RHEB,RSRC1,SH3BP2,SLC…	3132	341	55765
AMUNDSON_RESPONSE_TO_ARSENITE	4.04e-34	1.81598e-30	70	ACAP2,ADAM17,ADNP,ASNS,ATP2C1,ATP6V0E1,ATP6V1C1,ATP6V1G1,BAG2,BCAS2,BCAT1,BMP2K,CCT8,CDC42EP3,CDK6,CLK1,CTSA,DAZAP2,DNAJB6,E2F6,EIF2S2,FXR1,GLA,GTF2H1,HNRNPAB,HPS5,HSPA13,HSPA4,HSPA9,IARS,KDM2A,KDM6A,LYN,MAN1A2,MARS,MMD,MR1,NEAT1,NFE2L1,NKTR,NPM1,OGT,PDS5B,PFDN5,PLIN2,RAD51AP1,RPL27,SCRN3,SERPINH1,SOD1,SRPK2,ST13,STAT6,TANK,TAOK3,TBL1X,TIMM17A,TMF1,TNKS,TRIP13,TSC1,TUBGCP3,UBE2B,UBXN8,VEGFA,WARS,…	3132	217	55765
ZWANG_TRANSIENTLY_UP_BY_1ST_EGF_PULSE_ONLY	5.45e-34	2.44923e-30	239	ABHD10,ACADSB,ACSF2,ADD3,AKAP9,ALDH3B1,ALPK1,ANKRD11,APOL4,ARL1,ARMCX4,ASB1,ASS1,ATF2,ATL2,ATP11B,ATP5S,AZI2,BBS7,BNIP3L,BRD7,BRD8,BRWD1,C12ORF23,C12ORF29,C12ORF49,C1ORF52,C20ORF197,C2CD2,C4ORF33,C5ORF22,C7ORF60,C8ORF59,CAMSAP2,CARHSP1,CAT,CCDC132,CCDC59,CCNT2,CCP110,CDK13,CDK6,CDKN2A,CEP135,CEP170,CEP89,CHSY1,CKAP2,CLIP1,CNTRL,COMMD6,CREB1,CREM,CSGALNACT2,CTBS,CXXC5,CYBRD1,CYHR1,DCAF16,DDX17,DEP…	3132	1839	55765
IKEDA_MIR30_TARGETS_UP	5.86e-34	2.6329e-30	52	AP3S1,ARF4,ARHGEF6,ASAP1,ATP2B1,BCL2,BECN1,CALM1,CAST,CDK6,CELF2,CHD9,CNOT6,CPEB2,CPNE8,EPC2,FNDC3A,FNDC3B,GNA13,GTF2H1,ITSN1,KRAS,LPHN3,MAN1A2,NCAM1,NRBF2,PAPOLA,PDCD10,PHTF2,PI4K2B,PPP1R12A,PTPN2,RAP2C,RASA1,RNF44,SEC23A,SEMA3A,SLC4A7,SLC6A6,SON,SSBP2,TBC1D15,TFDP1,TNRC6A,UBE2D2,UBE2J1,UBE2V2,VKORC1L1,WDR44,XPO1,XPR1,YWHAZ	3132	116	55765
BROWNE_HCMV_INFECTION_16HR_UP	6.85e-34	3.07702e-30	71	ABHD3,AKAP8L,ANGEL2,ARFIP2,ARL4A,ATRN,BLMH,BTG3,CCNC,CDC5L,CHD1,CLPX,CREM,CRLF3,DCAF7,DDX21,DR1,E2F6,EED,ETFDH,FKBP5,FUBP1,GATM,GNA13,GNL2,HLTF,IFNGR1,IREB2,KPNA5,LYN,MAT2A,MPP6,NAT1,NR2C2,NUP153,NXT2,PGM3,PLS1,PLSCR1,POLR2H,PPP1R2,PRPF4,PTS,RAB5A,RAD51C,RAP2A,RFK,RFXAP,RGS3,RNF2,SLC16A1,SLC25A13,SOCS2,SON,SOS1,SUZ12,TAF13,TFRC,TMF1,TRAF3,TRIM33,TRIM52,USP6NL,VEGFA,WDR82,YAF2,ZBTB1,ZBTB33,ZFY,ZNF…	3132	225	55765
WANG_CISPLATIN_RESPONSE_AND_XPC_DN	1.79e-33	8.03889e-30	71	ADD3,ARHGEF2,ATG13,ATG16L2,ATP6V1C1,BTN3A1,C16ORF58,C1D,CASP4,CD46,CDC7,CELF1,CHMP1B,CLK3,CSNK1G3,CYBRD1,DDX52,DNAJA2,EFR3A,EFTUD2,EIF3G,EIF5B,ELF1,ERAL1,FADS3,GRSF1,HBP1,HERC3,HMGN4,IFI16,IFNGR1,ISCU,KHNYN,KIAA0141,KIAA0930,KIF3A,KLF5,MAN2A2,MAP4K5,MCM7,MKRN1,NMT1,PAIP1,PARP4,PNN,PPP3CB,PSEN1,RABEP1,RFXANK,RNF41,RUNX1,SDCBP,SNAPC2,STAT1,STOM,TAF2,TAF9,TANK,TGIF1,TSC1,TXNRD1,UBE2B,UBE2D1,UGP2,URO…	3132	228	55765
ENK_UV_RESPONSE_EPIDERMIS_DN	2.09e-33	9.3841e-30	108	ABCC4,ABCD3,AFF4,ANXA1,ASAH1,ASS1,ATP2B1,BCL11A,CDC5L,CHORDC1,CIRBP,CKB,CLPX,CORO1C,CRLF3,CRY1,CSNK2A2,CTNNBIP1,CTSH,CUTA,CYTH1,DDX21,DUSP6,E2F6,EGLN1,EIF4G3,ELL2,ERBB2IP,ERP29,F3,FAM60A,FBXW2,FEM1B,FKBP8,FYN,GATM,GNA13,GNL2,GTPBP4,HDAC5,HERC2,HOMER1,HSPB1,HSPH1,INTS6,ITGAV,IVNS1ABP,KAT6B,KDM6A,LEMD3,LIMA1,MAP4K5,MAT2A,MBTPS1,MED4,NAMPT,NBR1,NDEL1,NDRG1,NFATC1,NPAT,NR4A2,OXSR1,PBX3,PIGN,PIK3CB,PI…	3132	508	55765
HOFFMANN_LARGE_TO_SMALL_PRE_BII_LYMPHOCYTE_UP	4.22e-33	1.89436e-29	60	ANP32A,ANP32E,ARL1,ATP5D,AZIN1,BRCA2,BUB1,CCNA2,CDK1,CDKN2C,CKS2,COIL,DNA2,DUT,E2F8,ECT2,FAM111A,HAUS6,HMGB2,HMMR,HTT,IPO5,KIAA1524,KIF23,KPNA2,LDHA,LIG1,MCM10,MIS18BP1,MKI67,MTHFD2,NASP,NCAPH,NT5DC2,NUCKS1,NUSAP1,PHF17,PIH1D1,PLK4,PPIA,PPP1CA,PSAT1,PSMC3,RAN,RFC3,RFC5,RRM1,SMC2,SMC4,SNX2,TK1,TMPO,TOP2A,TRIP13,TTK,TUBA1B,U2AF1,UBE2C,UBE2S,XPO1	3132	163	55765
YAO_TEMPORAL_RESPONSE_TO_PROGESTERONE_CLUSTER_17	4.93e-33	2.21258e-29	63	AKT1,ALG5,ARF4,ARPC5,CALM1,CKB,CMPK1,COPS6,CORO1C,DLGAP4,DNAJC19,EI24,EIF4A3,EIF4E2,ERP29,EVL,EXOC7,FAM162A,FKBP1A,GCLM,HNRNPD,LAMTOR1,LMNA,LSM4,LYPLA1,MAP3K7,MDH2,MRPL18,MRPL34,MRPL51,MRPS14,MRPS7,MTIF2,NAP1L1,PARL,PDCD2,PIAS3,PRELID1,PSMA7,PSMD13,PSMD8,PTDSS1,PTPLAD1,PUF60,RNF7,RPN2,RUVBL1,SET,SLC25A39,SLC39A9,SMAP1,SRSF9,TCEA1,TMED10,TMEM5,TRAM1,TXNRD1,UBA1,UBE2S,USP1,WTAP,XRCC5,YIPF5	3132	181	55765
WHITFIELD_CELL_CYCLE_G1_S	6.12e-33	2.74604e-29	57	ABCA7,ACYP1,ANKRD10,ARGLU1,ATAD2,BARD1,BRD7,C14ORF142,CAPN7,CASP2,CASP8AP2,CDCA7,CEP57,CHAF1A,CREBZF,DIS3,DSCC1,DTL,EIF2A,ESD,GMNN,HORMAD1,HRAS,IVNS1ABP,KIAA1586,LENG8,LUC7L3,MCM2,MCM4,MDM1,MSH2,MZF1,NASP,NEAT1,NKTR,NPAT,NUP43,PANK2,PCNA,PMS1,PNN,RUNX1,SEC62,SKP2,SLBP,SLC25A36,SRSF7,SSR3,TAF15,TOPBP1,TRA2A,TTC14,UHRF1,UNG,ZMYND19,ZNF367,ZRANB2	3132	147	55765
CREIGHTON_ENDOCRINE_THERAPY_RESISTANCE_5	8.53e-33	3.82656e-29	104	ACADSB,ADAM9,AHR,ALCAM,APLP2,ARF4,ARRB1,ASAH1,ATP2B1,ATP6V1G1,BRWD1,C12ORF49,CAB39,CLTC,CPEB2,CPNE3,CTNNB1,DIDO1,DYRK2,EEA1,EFR3A,ELL2,EPB41L2,EPS15,FAM160B1,FHOD1,FNBP1,GMFB,GOLGA7,GRAMD4,HEBP2,IER2,IKBKB,IKZF2,INPP4A,KDELC2,KLHL7,KRAS,LIMA1,LIMK2,LRP11,MAPK6,MBNL1,MEF2A,MGLL,MIA3,MTA3,NCAM2,NDFIP1,NET1,NF1,NIPAL3,NIPSNAP3B,NUCB2,NUDT4,NXT2,ORMDL1,PAIP1,PBX3,PDP1,PDXK,PHF20L1,PI4K2B,PKD2,PLEKHA3…	3132	482	55765
FOSTER_TOLERANT_MACROPHAGE_DN	9.36e-33	4.19796e-29	95	AEBP2,AFF1,AIDA,ALCAM,APAF1,ARL4A,ARMC8,ATP11B,C5ORF30,CASP7,CHD1,CITED2,CMTM6,CTSC,DAXX,DCP2,DENND1B,DNAJA2,ETNK1,EVL,FAM208B,FAS,FKBP5,FMNL2,FMR1,FNDC3A,FOXP4,GCA,GK,GNB4,GRAMD1A,HMGN3,HOMER1,IFI16,IFIH1,IL18,ITGAV,KHDRBS1,KIAA1715,KPNA3,KTN1,LANCL2,LCP2,LMNA,MB21D1,MED13L,MIER3,MITD1,MMD,NAMPT,NCOA7,NEK6,NFXL1,NLRC5,PARP8,PCGF5,PHIP,PHLDB1,PIM1,PLAGL1,PLEKHF2,PML,PPA1,PPFIBP1,PPP1R15B,PRPF4,PV…	3132	409	55765
LEE_RECENT_THYMIC_EMIGRANT	1.01e-32	4.52884e-29	70	ACBD5,AEBP2,AIF1,ANKRD10,ARL5A,ARL6IP6,BCL11A,BCOR,BTBD3,C7ORF73,CDCA7,CENPK,CEP57,CKS2,CRY1,DARS,DPY19L4,ERICH1,FAM126A,FAM3C,GNB4,HACE1,HDAC2,HERC2,ID2,IFI16,ING3,KBTBD6,KCTD18,KLHL8,LRPPRC,LYPLA1,MBTD1,METTL21A,MFSD8,N4BP2,NEDD1,NIPSNAP3A,NR4A2,OTUD6B,PAICS,PAK1,PAPOLA,PCGF5,PGM2,PLAC8,PLSCR1,PM20D2,PSMB2,PTGER4,RAB18,RHOBTB3,RHOU,RPS26,SKAP2,SMC4,SOX4,SPRY2,TKT,TMEM65,TMOD3,TOB1,TOP2A,TRA2B,T…	3132	227	55765
OUELLET_OVARIAN_CANCER_INVASIVE_VS_LMP_UP	1.35e-32	6.05205e-29	51	ACP1,ARF4,ATP5F1,B2M,BTG3,CD47,CKS2,CSE1L,CTNNA1,CYCS,DPM1,EFR3A,EPRS,GNAS,H2AFZ,HMGB2,HMGN3,HNRNPD,HNRNPM,IARS,LDHA,LRPPRC,MAP2K1,MBTPS1,MDH1,MRPL3,NASP,NUP153,OAT,PLSCR1,PRKCI,PRKDC,PSMB2,PSMB4,PSMC6,PTS,RALY,RHEB,SDCBP,SLC35B1,SRPK1,SRSF4,SRSF9,SUMO1,TARS,TCEA1,TMED10,UBA1,UBE2V2,UBXN4,YWHAZ	3132	117	55765
STEIN_ESRRA_TARGETS_UP	1.66e-32	7.44012e-29	92	ACADSB,ACYP1,AFF1,AHCYL1,ALDH3A2,ANKRD28,ARFRP1,ASNS,ATP5G1,ATP5J,ATP5L,CHCHD3,CISD1,CKB,COX5A,CTSC,CYCS,CYTH1,DFFA,DHDDS,DLAT,DLD,DSCR3,DUSP22,ECI1,EGLN1,EIF3K,ETFDH,FAHD2A,FAM162A,FASTKD1,GABARAPL1,GK,GMCL1,GSTK1,GSTM4,GTPBP8,IDH3A,IDH3B,IFT27,IMPA1,ISCA1,ISCU,IVNS1ABP,JMJD6,LETMD1,MAEA,MATK,MDH1,MDH2,MFF,MGST2,MRPL34,MRPL35,MRPL4,MTRF1,MTX2,MUT,NDUFAF4,NDUFS2,NDUFV1,NNT,OGDH,PCYT2,PDCD10,PDHA1…	3132	388	55765
REACTOME_INFLUENZA_LIFE_CYCLE	1.74e-32	7.79694e-29	66	AAAS,CANX,CLTC,GRSF1,HSP90AA1,IPO5,KPNB1,NUP133,NUP153,NUP155,NUP214,NUP35,NUP43,NUP54,NUP93,NUPL1,POLR2B,POLR2F,POLR2H,POM121,RAN,RANBP2,RPL10A,RPL11,RPL12,RPL14,RPL15,RPL19,RPL22,RPL27,RPL28,RPL29,RPL30,RPL31,RPL34,RPL35,RPL35A,RPL37,RPL37A,RPL38,RPL41,RPL6,RPL7,RPL8,RPL9,RPLP0,RPLP1,RPS12,RPS14,RPS15,RPS16,RPS19,RPS21,RPS23,RPS24,RPS25,RPS26,RPS27,RPS27A,RPS28,RPS4X,RPS6,RPS9,SEH1L,UBA52,XPO1	3132	203	55765
RICKMAN_TUMOR_DIFFERENTIATED_WELL_VS_POORLY_UP	2.11e-32	9.4528e-29	71	AGBL5,AHCTF1,ANP32A,ATP2C1,BCL11A,BZRAP1,C2ORF68,C3ORF17,CACYBP,CCDC28B,CHPT1,CLASRP,CSPP1,DDX17,E2F6,EEF1D,EIF3L,FBL,FUBP1,GMCL1,GNAS,GSTM4,GTF3A,IPO9,IRF2BP2,LBR,LRRC14,LUC7L3,MAN2A2,MAT2A,MCM3,MDH1,MSI2,MSL2,MYB,MYNN,NAP1L1,NASP,NCBP2,NCOR1,NFYA,NUCKS1,OGT,PNISR,POGZ,POLR2B,PSMB4,RBM39,RPL35A,RPS27,SEPHS1,SFPQ,SFXN2,SLC5A6,SMC4,SMCHD1,SNRPE,SOS1,SPRY2,SRRT,SRSF3,SRSF6,SRSF7,TARBP1,TERF1,TMPO,T…	3132	236	55765
BLALOCK_ALZHEIMERS_DISEASE_INCIPIENT_UP	2.55e-32	1.14215e-28	92	ABCA1,ADD3,AKAP13,AKAP9,APP,ATG3,BRD1,CAST,CCDC59,CD58,CDC5L,COG4,CPNE3,CSDE1,CSNK2A2,CTSS,CUL4A,DARS,DICER1,DLX4,EIF5B,ENAH,ENOSF1,ERAL1,ERAP1,ERBB2IP,EWSR1,FAM208A,FNBP1,FYN,GPR107,GTF2H1,GTF2H3,H2AFJ,H2AFV,HNRNPUL1,IL18,ITGA6,KTN1,LIMK2,LSM5,LUC7L3,MDM1,MR1,NAMPT,NAP1L1,NCOA3,NEK7,NFIC,NKTR,NT5C,NUCKS1,NUMA1,OGG1,OSBPL11,PBRM1,PGLS,PGM3,PHF20,PLXNB2,POLR1B,PPIG,PRCP,PRDX6,PRPF40A,PRPF4B,PSMC3I…	3132	390	55765
WINNEPENNINCKX_MELANOMA_METASTASIS_UP	2.82e-32	1.2628e-28	59	ARF4,ATAD2,BIRC5,BUB1,C9ORF40,CACYBP,CCT4,CDK1,CENPN,CHORDC1,CHTOP,CKS2,CREM,DHFR,DPH3,DSCC1,ECT2,ENY2,FAM98A,GEMIN6,GLRX2,GMNN,GPN3,H2AFV,HSPA4,HSPD1,IPO7,KNTC1,KPNA2,MCM4,MRPL32,NASP,NCAPG2,NCAPH,NCBP1,NEIL3,NUDCD1,NUDT4,OGG1,OLA1,PAICS,PCNA,PHF14,PRPF38B,PSMC3IP,RFC5,RSRC1,SKA2,SMC2,SSR3,TARS,TK1,TOP2A,TYMS,UHRF1,VMA21,XPO1,ZNF367,ZWINT	3132	162	55765
FARMER_BREAST_CANCER_APOCRINE_VS_BASAL	3.53e-32	1.58038e-28	84	ACACA,ACSL3,AGPS,AKAP9,AKR1A1,ALCAM,ANP32E,APLP2,ARFIP2,ATP11B,ATP6V1G1,BCL11A,BTBD3,BTG3,CASD1,CCDC88A,CDC42EP3,CDKN2A,CIRBP,CROT,CTBS,DCAF6,DIEXF,E2F3,ECHDC1,ELOVL5,ENOSF1,ETFA,FAM208B,FBL,FDFT1,FEM1C,FMR1,G6PD,GLS,HMGCR,HMGN4,HPRT1,IDH1,IDI1,IGF2BP2,KIF23,KLF5,KYNU,LBR,LIMA1,LONP2,LRBA,LYN,MKI67,MPHOSPH6,MST4,MYC,NRAS,OPTN,PDCD5,PHKB,PIK3R1,PLAGL1,PLSCR1,PMAIP1,PNISR,PRKAA1,PRKACB,PSIP1,PTPLAD…	3132	330	55765
RUTELLA_RESPONSE_TO_HGF_UP	5.92e-32	2.64979e-28	95	ACSL3,ALDH3A2,ANXA5,ARL6IP5,ASAH1,ATP6V0E1,ATP6V1C1,BCAT1,BET1,CD2AP,CD47,CD58,CDS2,COL4A3BP,CPD,CRYZ,CSTF3,CTBS,CTSB,DMXL2,DNAJB6,EED,ENSA,EPB41L2,EPB41L3,FASTKD1,FKBP4,GCLM,GGH,GLA,GLS,GNA12,GPD2,GRSF1,GSR,HDAC2,HSPB1,IL18,ITPR1,JAK1,KYNU,LAIR1,LAMP1,LAMP2,MATK,MCTP1,MDH1,MDM1,MGLL,MOB1A,MRPL35,MTX2,NARS,NAT1,NCOA3,NCOA4,NDRG1,NDUFS2,NETO2,NQO1,OPTN,PDXK,PIGP,PPP1R12A,PVRL2,RAB8B,RDX,RER1,RUNX1…	3132	418	55765
BENPORATH_PROLIFERATION	6.57e-32	2.94007e-28	56	ATAD2,BIRC5,BUB1,C11ORF73,CDC123,CDCA7,CDK1,CENPN,CKS2,CNIH4,COX5A,CSE1L,DAP3,DEK,DIEXF,DTL,EZH2,FAM3C,FAM49B,GART,GDI2,GNB4,GTPBP4,H2AFV,H2AFZ,HDAC2,HSPA14,ILF2,KPNA2,LBR,LRP8,MAD2L1,MAGOHB,MCM2,MCM3,MLF1IP,MSH2,NUDT5,PBK,PCNA,PDCD10,PDCD5,PSMB4,PTS,RAD51AP1,RBM8A,RDX,RRAGD,SMAD2,SRPK1,SUV39H2,TFRC,TOP2A,TTK,TYMS,WDR26	3132	147	55765
KARLSSON_TGFB1_TARGETS_UP	1.44e-31	6.44256e-28	52	ABCE1,ACTR3,BAG2,BAZ1A,BCAT1,CACYBP,CCT2,CCT8,CDK17,COQ10B,CYCS,DDX21,DLAT,DPY19L1,EIF2S2,EIF3A,EIF3B,EIF4G1,EIF5,EIF5A,ESD,GEMIN6,GTPBP4,HSPA9,HSPD1,HSPH1,IDH3A,IPO5,KPNB1,LRP8,MAK16,MPHOSPH6,MRTO4,MYBBP1A,MYC,NAA15,NIN,NIP7,NOLC1,NSUN2,PHF17,PPA1,RPF2,RSL1D1,SET,SHMT2,SLTM,TIMP1,TOMM20,USP10,ZC3H15,ZMIZ1	3132	127	55765
KEGG_RIBOSOME	1.61e-31	7.20153e-28	44	RPL10A,RPL11,RPL12,RPL14,RPL15,RPL19,RPL22,RPL22L1,RPL27,RPL28,RPL29,RPL30,RPL31,RPL34,RPL35,RPL35A,RPL37,RPL37A,RPL38,RPL41,RPL6,RPL7,RPL8,RPL9,RPLP0,RPLP1,RPS12,RPS15,RPS16,RPS19,RPS21,RPS23,RPS24,RPS25,RPS26,RPS27,RPS27A,RPS27L,RPS28,RPS4X,RPS6,RPS9,RSL24D1,UBA52	3132	88	55765
MATSUDA_NATURAL_KILLER_DIFFERENTIATION	2.48e-31	1.10906e-27	101	ABCE1,ACLY,ACSF3,AGPAT6,AHNAK,AHR,AIP,AKAP9,ALDOA,ALS2,ANXA1,ARF6,ARL6,ASNS,ATP5G1,ATP6AP2,BCAS2,CCDC117,CDC23,CISD1,CPD,DHRS4,DTL,EBF1,EBNA1BP2,EIF5A,EPB41L3,EVI5,EXOSC10,FBXL3,FKBP1A,FKBP4,FLNA,GCA,GFM1,GPATCH4,GTF2A1,HNRNPAB,HSP90AA1,IFNGR1,ITGB1,ITSN1,LIMD2,MAN1A1,MAP4K5,MATK,MCM2,MCM3,MCM7,MDFIC,MEF2C,MPP6,MTCH1,MYO1F,NCL,NDUFB10,NHP2,NUCB2,PAK1,PDE7A,PFKL,PLAGL1,PLIN2,PLSCR1,POLR1D,PPP2R5C,…	3132	475	55765
DAZARD_RESPONSE_TO_UV_SCC_UP	2.62e-31	1.1714e-27	51	AGL,AIMP1,AP1S2,ATP6AP2,B2M,C17ORF76-AS1,CCNC,CDK1,CITED2,EIF2S3,FKBP1A,HPRT1,HRSP12,ID2,IGFBP7,ITM2B,KYNU,LAMP2,MAP2K1,ME2,NAP1L1,NEK4,PAPOLA,PDIA6,PGK1,PLSCR1,PMAIP1,PRDX3,PSMD8,PTGES3,RAD51C,RAN,RBBP4,RCN2,RECQL,RFC5,RSU1,RTN4,SH3BGRL,SLC25A46,SMAD2,SNX3,TAF2,TM2D1,TMPO,TOB1,TWF1,UBE2D3,UBE2E1,UQCRC2,YWHAZ	3132	123	55765
GINESTIER_BREAST_CANCER_20Q13_AMPLIFICATION_DN	2.78e-31	1.24266e-27	61	AKAP13,BAG6,BTAF1,BZRAP1,C2ORF68,CASP4,CCDC77,CCNL1,CDC42SE1,CHTOP,CLASRP,CLK3,CNTRL,CYTH1,DAZAP1,DGKZ,DNM2,ECHDC1,EHBP1L1,EIF4G1,EWSR1,EXOC3,FUBP1,GRAMD4,HINT1,HNRNPD,HNRNPH3,ITFG2,ITSN2,LENG8,LIMD2,MBD4,MCM3,MKI67,MSL2,MYO9B,NSUN4,NUP214,OFD1,PCGF6,PGS1,PLXND1,PNN,PUM1,RBM26,RNF220,RPL32P3,RPS6KA1,SF1,SFPQ,SLC15A4,SMC4,TAZ,TBRG1,TJAP1,TLN1,TOPBP1,TRA2A,TYW5,XPO6,ZMIZ2	3132	180	55765
ZHANG_TLX_TARGETS_DN	3.01e-31	1.34517e-27	44	ATM,BLM,BRCA1,BUB1,CASP8AP2,CCNA2,CENPK,CENPN,DEK,DIS3,DNA2,DNAJC2,DTL,EZH2,FAM111A,FANCI,FIGNL1,HAUS6,HMMR,LIG1,MASTL,MCM10,MCM4,MKI67,MMS22L,NASP,NCAPG2,NET1,PLK4,PPAT,RAD51AP1,RAD51C,RIF1,SMC2,SMC4,TARDBP,TMPO,TOP2A,TRIP13,TTK,TYMS,USP1,ZNF280D,ZWILCH	3132	89	55765
KOYAMA_SEMA3B_TARGETS_DN	3.75e-31	1.6755e-27	93	ACYP1,AKAP9,ALCAM,ALS2,ARFGEF1,ARRB1,ATP2B1,ATRN,AZIN1,BROX,C17ORF85,CAMSAP2,CAPZA2,CBFB,CCDC28B,CD47,CD70,CDC42SE1,CDC73,CENPN,CHCHD7,CLEC11A,CSPP1,CTSH,DAP3,DDX27,DNAJB6,DNAJC21,DPY19L2P2,DPY19L4,DTL,EFCAB2,EIF4E2,EPB41L2,FARP2,FASTKD3,FKBP1A,FKBP5,FOXP4,GLRX2,GPATCH4,GRAMD4,GSTM4,HMGN2,ID2,INSIG1,IPO9,ISCU,ITFG2,ITGAE,IVNS1ABP,LACTB2,LUC7L3,LYPLA1,MIS18BP1,MLF1IP,NDUFA5,NDUFS2,NFATC1,NKD2,NOL1…	3132	411	55765
DANG_REGULATED_BY_MYC_DN	4.06e-31	1.8136e-27	72	AKT1,AKT2,ANXA4,APP,ARF4,ARHGEF7,CANX,CAST,CD151,CD47,CDKN1B,CPD,CSDE1,CTBS,CTSB,DGKZ,DLEU2,DUSP6,F3,FAS,GAA,GNAS,GTF2H2,HNRNPH1,HSPB1,ID2,IL1RAP,IMPACT,ISCU,ITGAL,ITGB1,ITM2B,LAMP1,LAMP2,LIMS1,MAP3K1,MYC,MYL12A,NCAM1,NDRG1,NMT1,NPRL3,PAK2,PDGFRB,PHLDB1,PIM1,PLAC8,PMAIP1,POM121,PPIE,PPP2R4,PPP2R5E,RAB10,RAB2A,RB1,ROCK1,RPS12,RPS23,RRM2B,SCAMP1,SDCBP,SERPINB1,SLC2A5,SP3,SPTAN1,SUCLA2,SUMO1,TMSB4X,…	3132	253	55765
MOREAUX_B_LYMPHOCYTE_MATURATION_BY_TACI_DN	7.56e-31	3.3763e-27	40	AASDHPPT,BARD1,CCT2,CDC23,CDK1,CEP152,EBNA1BP2,EFTUD2,EIF3G,EZH2,FAM98B,G3BP1,HAUS1,IARS,IP6K2,IREB2,KEAP1,KLF13,LSM4,LSM5,MCM2,MRPL43,NASP,NCAPD3,NMT1,NUDT5,PAPD4,PPP1R12A,PRKDC,PSMD8,RAN,RFX7,RNF7,SLC16A1,TBCB,TDP2,TIMM50,TMEM165,TYMS,ZNF367	3132	73	55765
RUTELLA_RESPONSE_TO_HGF_VS_CSF2RB_AND_IL4_UP	1.04e-30	4.6436e-27	92	ACADVL,AIF1,ALDH3A2,AMPD2,ANXA5,APLP2,ASAH1,ATP6V0E1,ATP6V1C1,BCAT1,CD2AP,CD47,CDS2,CHPT1,COL4A3BP,CPD,CSTF3,CTBS,CTSB,DDIT4,DENND3,DMXL2,DPEP2,DUSP6,EPB41L3,FASTKD1,FBXL5,FKBP4,FYN,GCLM,GGH,GLA,GNA12,GPD2,GSR,GTF3A,HDAC9,IGFBP7,IL18,IRAK3,ITGAL,ITPR1,KYNU,LAIR1,LAMP1,LAMP2,LMO2,MAN2A2,MATK,MCTP1,MDH1,MDM1,MEF2C,MPRIP,MRPL35,MTX2,NAMPT,NARS,NAT1,NCOA4,NDRG1,NDUFS2,NQO1,NR4A2,NUP214,PDXK,PGS1,PIGP…	3132	408	55765
MULLIGHAN_MLL_SIGNATURE_1_UP	2.43e-30	1.08475e-26	88	ABCA7,ACTR2,ADARB1,AK2,ALDH3A2,ARHGAP11A,ARL6IP5,ARPC2,ASPSCR1,ATG3,ATP5SL,ATP6V0E1,ATP8B4,CALM1,CAT,CBFB,CCND3,CDC42EP3,CLTB,CNIH4,COMMD4,COMMD8,CTSA,DDX23,DNM2,DPEP2,DYNLL1,EHBP1L1,FAM120A,FLNA,GNA12,HCLS1,ID2,IGFBP7,IQCE,ISG20L2,KHNYN,KIAA0930,KRI1,LAMP1,LAPTM5,LGALS1,LRFN4,LST1,M6PR,MBNL1,MEIS1,MGST2,MLLT10,MLX,MR1,MRPL34,MRPL35,MTMR9,MYO1F,NIPBL,NXT2,OAZ1,OGG1,OSBPL8,P4HB,PARL,PBX3,PCNX,PIGF…	3132	380	55765
PUIFFE_INVASION_INHIBITED_BY_ASCITES_DN	3.09e-30	1.37907e-26	54	ACBD3,AIMP1,AMD1,APRT,ASPH,ATG12,ATG5,BCAS2,BTBD1,CCNL1,CDC42EP3,CDK1,CDK10,CGRRF1,CHMP2B,CTBP2,ECHDC1,ELOVL5,EPB41L2,EXOSC8,FNDC3B,GTPBP8,ID2,ING3,IVNS1ABP,MFF,MOSPD1,MTIF2,MTMR6,NDEL1,NDUFV1,NFYA,NOL11,NRBF2,PCYT2,PDCD10,PLEKHF2,PNN,POT1,RAB11FIP2,RAP2C,SECISBP2L,SOX4,TAF9,THOC1,TNFAIP8,TROVE2,TXNDC9,UBE2V2,UQCRB,ZCCHC10,ZMYM4,ZNF226,ZNHIT6	3132	145	55765
KARLSSON_TGFB1_TARGETS_DN	4.08e-30	1.8205e-26	64	ADAM10,ADD3,AES,ALCAM,APPL2,ATPIF1,AZI2,BNIP3L,BSG,CCNI,CCNL2,CD2AP,CDKN2C,CELF2,CTNNBIP1,CTSA,CTSB,DENND4C,GAA,GABARAPL1,GRINA,H2AFV,H3F3A,HBP1,HMGN2,IAH1,ID2,ITM2B,LAMP2,MAT2B,MGST1,MLLT6,MMD,NBR1,NDFIP1,NEAT1,NET1,OSBPL9,PAIP2,PCNA,PIK3R1,PLXNB2,PNRC1,PSME2,RNF11,SH3BGRL,SLC16A1,SLC39A10,SLC44A1,SMARCA2,SPTSSA,STARD4,TBCEL,TMBIM6,TMEM59,TNRC6B,TPI1,TRIM24,TWSG1,USP25,VAMP8,WARS,WT1,XIAP	3132	207	55765
CHANDRAN_METASTASIS_UP	5.18e-30	2.3108e-26	66	ADAM17,ADD1,ATXN2,BIRC6,BPTF,BRD8,C19ORF43,C5ORF28,CELF1,CHORDC1,CNTLN,DAZAP1,DCAF7,DDIT4,DDX17,E2F3,EIF1AX,FGFR1OP2,FUS,G3BP1,GAPDH,GRAMD4,IBTK,ITPR1,KLHL28,LRRC58,LYN,MAGOHB,MIS18BP1,MORF4L2,MSI2,MTF2,MYCBP2,NEAT1,NFATC1,NKTR,NOL8,NSD1,NUB1,OGFR,PABPC1,PAICS,PDP1,PRRC1,RAB6B,RAD23B,RALA,RBBP6,RBM39,RPL37,SDCCAG3,SECISBP2,SEL1L,SFPQ,SLC16A1,SLC35B3,SOX4,SPG11,SPIN1,TARS,TERF1,TM2D1,UBE2D3,VEGFA,…	3132	221	55765
KAAB_FAILED_HEART_ATRIUM_DN	6.14e-30	2.73844e-26	53	ACOT13,ACP1,AMD1,APP,ATP6V0E1,CAPN7,CDC16,CLIC4,CTNNA1,DDX21,DGUOK,EI24,FKBP1A,GLUD1,GTF3A,HINT1,IFNGR1,ITM2B,LDHA,LRBA,LYPLA1,MAP2K1,MCM3,MLEC,MPST,NHP2L1,NPTN,NUTF2,OPTN,PAPOLA,PGK1,PPM1A,PPP1CC,PSMB1,PSMB4,RAB1A,RAD1,RAN,SPTSSA,SS18,STX4,SUMO1,TCEB1,TMED10,TXN,UBA3,UBE2I,UBE3C,USP2,VAT1,WARS,YWHAE,YWHAZ	3132	141	55765
SENESE_HDAC2_TARGETS_UP	6.37e-30	2.84038e-26	48	ANTXR2,ASPH,BCLAF1,C4ORF46,CBFB,CDC27,CDC42SE2,CTDSPL2,DDX42,DHX9,DNAJB14,DPY19L1,ELK3,EXOC5,GNA13,HMGA1,HSF1,IQGAP1,ITGA6,ITGB1,KYNU,LARP4,LMAN1,MCM4,MLX,NAB1,NAMPT,PCGF5,PLEC,PLK4,PSME4,PTPLB,PTPN12,RAB5A,RAB8B,SCYL2,SETD8,SKP2,SLC16A1,SNAP23,SSFA2,SUPT16H,TFRC,TIMM17A,TTC37,TWF1,UEVLD,USP16	3132	114	55765
MARTINEZ_RB1_AND_TP53_TARGETS_DN	6.55e-30	2.91999e-26	112	ABCA2,ABCE1,APLP2,APP,ATM,ATPIF1,C1D,CANX,CCNL1,CCT2,CCT6A,CELF1,CLCN3,CLK1,CLNS1A,COL9A3,CTNNBIP1,CUX1,CXXC5,DIAPH3,DUS1L,EFTUD2,EIF3E,EPRS,ETHE1,FADS3,FAM92A1,FASTKD2,FKBP5,FLNA,FRYL,FUBP1,G6PD,GNA13,HRAS,IDI1,IGFBP2,ILF3,IMPACT,LSM12,MAGOHB,MAN2C1,MAP3K5,MAP4,MAX,MEIS2,MGLL,MIF4GD,MIS12,MKI67,MRPL52,MTF2,NDEL1,NDUFA5,NKD2,NUMA1,PDS5A,PIGB,PJA1,PLEC,PTPLB,PVRL2,RAB6A,RBBP4,RBBP6,RDH10,RHOU,RIOK…	3132	591	55765
DAZARD_UV_RESPONSE_CLUSTER_G6	7.51e-30	3.34721e-26	55	ABL1,APPBP2,ARHGEF7,ATF2,ATP2B1,BAZ1A,BIRC2,CASP8,CHD9,CNOT2,CNOT4,CREB3L2,CTBP2,FAM179B,FNDC3A,FRYL,FYN,KAT6B,KIF23,LMNB1,LSM14A,MAP3K5,MBD2,MECP2,MEIS1,MKI67,OTUD4,PHIP,PIKFYVE,PMS1,PPP1R12A,PRRC2C,QKI,RBPJ,RNF13,SHOC2,SLBP,SLC25A36,SMC4,SMC5,SP3,SPOP,SSBP2,TOP2A,TTK,TUBGCP3,UBL3,UBR5,VPS13B,WAPAL,XPO1,ZMIZ1,ZNF451,ZNF638,ZZZ3	3132	153	55765
WHITFIELD_CELL_CYCLE_G2_M	8.55e-30	3.80988e-26	65	ANP32E,ASXL1,BIRC2,BIRC5,BUB1,CCDC88A,CCDC90B,CCNA2,CD97,CDC27,CKAP2,CKS2,CNN2,CNTROB,CTNNA1,DEPDC1,DEPDC1B,DIAPH3,DR1,ECT2,FYN,G2E3,HERPUD2,HMMR,HP1BP3,HPS4,HSPA13,ITPR1,KIF20B,KIF5B,LBR,LMNA,MCM4,MIS18BP1,MKI67,MLLT4,MZT1,NUP35,NUSAP1,ORAOV1,PBK,POM121,PRPSAP1,PTP4A1,RAD51C,RBM8A,RERE,SEPHS1,SETD8,SFPQ,SRSF3,SS18,SUV420H1,TGIF1,TNPO1,TRIP13,TSN,TTK,TXNDC9,TXNRD1,UBE2D3,USP16,WSB1,ZFX,ZMYM1	3132	216	55765
MORI_IMMATURE_B_LYMPHOCYTE_DN	8.9e-30	3.96495e-26	43	ANP32E,CCNA2,CCND3,CDCA7,CDK1,CDKN2C,DTL,DUT,E2F8,EZH2,H2AFV,HMGB1,HMGB2,HMGN2,HMMR,HNRNPAB,KPNA2,LGALS1,LIG1,LMNB1,MCM10,MCM2,MCM3,MCM7,MKI67,MTHFD2,NCAPH,NUSAP1,PCNA,RAN,RBBP4,RRM1,SLBP,SLC16A1,SMC2,SMC4,TMPO,TOP2A,TTK,TXN,U2AF1,UBE2C,UCK2	3132	90	55765
BENPORATH_MYC_TARGETS_WITH_EBOX	1e-29	4.454e-26	67	AKR1A1,AMD1,AMPD2,AP4M1,APEX1,APP,ARF4,ATF4,BCL2,BRCA2,BSG,CASP8,CBS,CDK10,CLNS1A,FPGS,FXN,GAPDH,GLA,GOLGA7,H2AFZ,HMGN2,HNRNPA1,HNRNPA2B1,HRSP12,HSP90AA1,HSPD1,IRF3,ITGB1,LBR,LMNA,MAN2A2,MCM4,MCM7,MGST1,MTHFR,NBN,NCL,NIT1,NSUN2,PABPC1,PAICS,PDHA1,PHB,POLR3D,PSMB1,PTEN,PTMA,RBM3,RPL19,RPL22,RPS15,RPS19,RPS6,SIRT1,SLBP,SLC19A1,SNHG5,SQSTM1,STAT6,TCF12,TFRC,TOMM20,TOP1,TXN,UBA52,WT1	3132	230	55765
CHANG_CYCLING_GENES	1.03e-29	4.58659e-26	54	AMD1,ANKRD10,ANP32E,ARL4A,ATAD2,BARD1,BIRC5,BUB1,BUB3,CCNA2,CDCA7,CDK1,CENPQ,CKAP2,CKS2,DEPDC1,DEPDC1B,DHFR,DIAPH3,ESCO2,EZH2,G2E3,GMNN,HMMR,ILF2,KIF20B,KIF23,LMNB1,MAD2L1,MCM4,MLF1IP,MLLT6,MZT1,NCAPH,NEAT1,NUSAP1,PBK,PCNA,PHTF2,PRPS2,RAD51AP1,RFC2,RRM1,SKA3,SMC4,TIMP1,TOP2A,TRIP13,TSN,UBE2C,UBE2S,UHRF1,USP1,WSB1	3132	148	55765
THUM_SYSTOLIC_HEART_FAILURE_DN	1.07e-29	4.76364e-26	69	AGPAT3,AKAP8L,ANAPC16,ARHGEF10,ARHGEF7,ARMC8,BAG2,BCL11A,CALCOCO2,CCDC28B,CELF2,CHPT1,CLN8,CYCS,DENND1B,DPY19L2P2,ELL2,FAM126B,FAM208B,FAM98A,HSDL2,HSPD1,INTS6,MBD4,MCCC2,MLEC,MLLT10,NDUFA5,NKTR,PDE7A,PNISR,POLR3E,PPFIBP1,PPM1A,PPP1R2,PPTC7,PRKRA,PTEN,QKI,RAB18,RBBP6,RHOT1,RIF1,RPAP2,RPL37A,RPL7,RPS27,RREB1,SCAF11,SEC22C,SLC25A36,SPAG9,SQSTM1,SRSF4,STK35,TMEM59,TRA2A,TRIM52,TTC3,UBE3C,UQCRC2,USP2…	3132	244	55765
DING_LUNG_CANCER_EXPRESSION_BY_COPY_NUMBER	1.13e-29	5.02963e-26	45	AKAP9,ANKRD10,ARMC1,ARMC8,ATP11B,BRWD1,CDC42SE2,CMAS,COG5,DCAF13,DCTD,DNAJC2,E2F3,EIF3H,FAM91A1,FBXO3,FXR1,GABPA,GOLGA7,GTF3A,H2AFY,LSM1,MAP3K1,MAPK8,MFN1,MTMR6,MYNN,NAPG,NIPBL,NUP153,PAK2,PAN3,PEPD,PPM1A,PPP1R12A,PRKCI,RASA1,RB1CC1,SDHC,TAF2,TBCA,TERF1,THOC1,VPS41,WHSC1L1	3132	100	55765
AGUIRRE_PANCREATIC_CANCER_COPY_NUMBER_DN	1.39e-29	6.1855e-26	68	AK2,AMD1,ATF4,ATG5,ATP2B1,C12ORF10,C12ORF29,CAND1,CCDC59,CCT2,CD164,CDKN2AIP,CLIC4,CTDP1,DAZAP2,DCTD,DDX23,DUSP6,DYRK2,EIF3D,EIF4B,FBXW7,GSR,HAUS6,HBS1L,HDAC2,HEBP2,HMGN2,HNRNPA1,HPS4,ISOC1,JOSD1,LEMD3,MAK16,MAP3K5,MPST,NAT1,NFATC1,PFDN5,PHF10,POLR2F,PPP1R12A,PPP5C,PRMT2,PRPF31,PSIP1,RANBP6,RAP1B,RPS6,RPS6KA1,SCAF11,SEC63,SMARCA2,SNX3,SRRM1,SRSF4,TFCP2,TMBIM6,TMEM66,TOMM22,TWF1,TXNL4A,UBXN8,UFSP2…	3132	238	55765
IVANOVA_HEMATOPOIESIS_STEM_CELL_AND_PROGENITOR	1.69e-29	7.51881e-26	121	ABCF2,ABL1,ACSF3,ACSL3,ARHGEF2,ARL5B,ARMC10,ARPP19,ASXL2,BCL2,BPHL,C2CD2,CASP8,CECR5,CIAO1,CLASRP,COQ4,CREM,CRTC1,CTBP2,DICER1,DNAJC2,ENAH,EPRS,ERP29,FAM189B,FAM92A1,FCHSD2,FGFR1OP2,FKBP1A,FLT3,GABPA,GSTK1,HMGN5,HNRNPA1,HNRNPD,HP1BP3,HS1BP3,HSPA4,HSPA9,IGBP1,IGF2BP2,INO80E,ITGA6,ITPR1,IVNS1ABP,KAZN,KIF3A,LGALS3BP,LIMD2,LRRC58,MAN2A2,MAPK6,MBTD1,MDGA1,MEAF6,MEF2C,MEIS1,MPRIP,MSH2,MSI2,MTCH1,MTF2,M…	3132	681	55765
GRAESSMANN_APOPTOSIS_BY_SERUM_DEPRIVATION_UP	1.71e-29	7.60608e-26	107	ADI1,AHR,ALG13,ARFRP1,ATF4,BECN1,CASD1,CASP7,CCNC,CCT4,CLIP1,CMTM6,CORO1C,CREM,CUL4A,DAXX,DIMT1,DTWD1,DUSP6,EBNA1BP2,ERAP1,ETF1,ETNK1,FAM208B,FAM73B,FAS,FBXW2,FNDC3A,GCA,GPAA1,HADH,HMGCR,HNRNPA1,HNRNPAB,HSPA14,HSPB1,IFI16,IFIH1,IGFBP7,IKBKB,ING3,INO80E,ITSN1,IVNS1ABP,KIAA1524,KLHL2,KPNB1,LGALS3BP,LIPA,LMNB1,LYRM5,MAX,MCCC2,MED28,MMD,MSL2,MYC,NCL,NDUFAF4,NMD3,PARP9,PDE1B,PDE7A,PDGFRB,PFDN5,PHIP,PL…	3132	552	55765
REACTOME_MRNA_SPLICING	1.84e-29	8.18248e-26	47	CPSF7,CSTF3,DDX23,DHX9,EFTUD2,FUS,HNRNPA1,HNRNPA2B1,HNRNPC,HNRNPD,HNRNPF,HNRNPH1,HNRNPM,HNRNPR,HNRNPUL1,MAGOH,NCBP1,NCBP2,NHP2L1,NUDT21,PAPOLA,POLR2B,POLR2F,POLR2H,PRPF4,PRPF8,RBM8A,SF3A2,SF3A3,SF3B1,SMC1A,SNRNP70,SNRPA,SNRPA1,SNRPD2,SNRPE,SRRM1,SRSF11,SRSF3,SRSF4,SRSF5,SRSF6,SRSF7,SRSF9,TXNL4A,U2AF1,U2AF2	3132	111	55765
BURTON_ADIPOGENESIS_3	1.93e-29	8.58078e-26	45	ABCA1,BIRC5,BRCA1,BUB1,BZW1,CDC7,CDCA7,CDK1,CENPK,CKS2,DTL,EZH2,FIGNL1,HMGB2,ILF2,KLF5,KPNA2,MAD2L1,MAN2A1,MCM10,MCM2,MCM3,MCM4,MCM7,MKI67,NASP,NCAPH,NQO1,NUSAP1,PCNA,RAD51AP1,RFC5,RRM1,SLBP,SMC2,TFDP1,TK1,TMEM167A,TOP2A,TOPBP1,TRIP13,TTK,TUBB6,TYMS,USP1	3132	101	55765
DE_YY1_TARGETS_DN	2.84e-29	1.26238e-25	43	AGGF1,ANXA1,BARD1,CAPZA2,CASP8AP2,CCNG1,CCNL1,CD2AP,CDC27,CDK1,CLIC4,CSNK1G3,ECT2,ERAP1,ERBB2IP,FAS,GDI2,GNA13,HNRNPC,HNRNPH1,IPO7,ITGA4,ITGAV,MPHOSPH9,NAA15,NCOR1,NUMA1,PDHA1,PNN,PRKAA1,PRKACB,PTEN,PTP4A1,RAB6A,RASA1,RB1,RBBP6,SMNDC1,SNX3,SOCS5,SRSF9,TTK,USP16	3132	92	55765
CHARAFE_BREAST_CANCER_LUMINAL_VS_MESENCHYMAL_DN	3.51e-29	1.55984e-25	96	ABCC4,ACTR2,ADD3,AGPS,AIDA,ANKRD28,ANTXR2,ANXA1,ANXA5,AP1S2,ASAP1,ASB1,ASXL1,ATM,BAG2,BCAT1,BICD2,BIRC5,BUB1,CCDC50,CCDC82,CCDC88A,CD97,CDC27,CDK6,CDKN2C,CEP170,CHSY1,CORO1C,CTSC,DEPDC1,DPY19L1,DPYD,ECHDC1,ELAVL1,ELK3,EMILIN2,EMP3,EPB41L2,EXTL2,FAM126A,FAM92A1,FAS,FMNL2,FXYD5,GLS,IFI16,IGF2BP2,IGFBP7,ILF3,IPO5,ITGAV,ITSN1,KDELC2,KIAA1033,KPNB1,LYN,MDFIC,MPRIP,NAB1,NDEL1,NUP155,PABPC4,PDP1,PFKP,PI…	3132	460	55765
DAIRKEE_CANCER_PRONE_RESPONSE_BPA_E2	4.26e-29	1.89272e-25	48	AP3S1,APLP2,ATF4,BARD1,CHAF1A,EBNA1BP2,EEF1D,EIF2B5,EIF2S3,EIF3A,EIF4B,EIF4G1,ENAH,EPRS,EPS15,FBL,GAPDH,GATM,HMGA1,HMGB2,HMGN2,HNRNPC,KPNB1,LBR,LST1,MAPKAPK3,MCM7,NCAM1,POLR2H,PPP2R2A,PRDX6,PSMB2,PTP4A2,RAB14,RFC5,RPL15,RPL29,RPS6,SEC61A1,SFPQ,SRSF3,SUPT16H,TKT,TMEM38A,TXN,UQCRH,USP10,USP2	3132	118	55765
DAIRKEE_TERT_TARGETS_UP	6.43e-29	2.85621e-25	86	ACIN1,ADI1,ADRBK1,AIP,AKR1A1,ALDH3A2,ARFIP2,ATP5D,BET1,BIRC5,C12ORF10,C18ORF54,CAPZB,CC2D1B,CCDC25,CD33,CDK16,CDKN2C,CKS2,CLTB,CNTROB,COX5A,DAP3,DCP2,EIF3G,ELK4,FARSA,GLRX2,GPR108,H3F3A,HMGN3,HPRT1,ILF3,JMJD6,LGALS3BP,LSM6,MLLT6,MMAB,MPHOSPH6,MPST,MRPL37,MRPL4,MVD,MYC,NDUFB10,NLE1,NMT1,NPRL3,NUBP2,NUP54,NUP93,OGDH,OGFR,PCYT2,PMPCB,PPP2R2D,PPP4C,PRPF31,PSMD13,PTGER4,RAC1,RAD23B,RCSD1,RFXANK,RPL10A…	3132	380	55765
REACTOME_HIV_LIFE_CYCLE	8.8e-29	3.90808e-25	49	AAAS,BANF1,CCNT2,CD4,CTDP1,ERCC2,GTF2A1,GTF2A2,GTF2H1,GTF2H2,GTF2H3,HMGA1,LIG1,LIG4,NCBP1,NCBP2,NMT1,NUP133,NUP153,NUP155,NUP214,NUP35,NUP43,NUP54,NUP93,NUPL1,POLR2B,POLR2F,POLR2H,POM121,PPIA,PSIP1,RAN,RANBP2,RNMT,RPS27A,SEH1L,SUPT16H,TAF13,TAF9,TCEA1,TCEB1,TCEB3,UBA52,VPS28,VPS37B,XPO1,XRCC4,XRCC5	3132	125	55765
HAN_SATB1_TARGETS_DN	1.36e-28	6.0384e-25	93	ADARB1,AIFM2,ALG13,ARL8B,ARMC8,ASPH,ATG7,ATM,ATP11B,ATRN,ATXN10,AUP1,BRD1,CAMSAP2,CASP4,CASP7,CD164,CDS2,CITED2,CPD,CRY1,CTNNB1,DDIT4,DENND1A,DENND5B,DNAJB12,DNAJB6,ECHDC1,EIF3A,EPB41L3,F3,FADS3,FKBP1A,FNDC3B,FYN,G3BP1,GALNT1,GGCX,HMGCR,HNRNPA1,IFNAR1,IL18,ITPR1,KAT6B,KIAA0930,KIAA1033,KLF5,LIPA,M6PR,MAT2A,MCMBP,MFN1,MGST1,MICALL1,NCOA3,NDRG1,NDUFA6,NEAT1,NKTR,OGG1,OSTM1,PDXK,PLXNB2,PPP2R2D,PRKAG…	3132	442	55765
LU_AGING_BRAIN_UP	1.92e-28	8.52288e-25	70	ABCD3,ACTL6A,ADD3,AFF1,AHCYL1,AHNAK,ANXA5,BCL2,CAST,CBS,CEP170,CETN3,CHSY1,CLASRP,CLIC4,CLK1,CPNE3,CREB3L2,DDIT4,FAM208A,FRYL,FYN,GATM,HEBP2,HNRNPH3,IFI16,IQGAP1,ITGAV,ITGB1,LAMP2,MAP3K5,MLC1,MTRR,MYL12A,NDRG1,NEK7,NIPBL,NXT2,OFD1,OGG1,PICALM,PRDX6,PTP4A2,QKI,RAP1B,RDX,RHOBTB3,RPS21,SERPINH1,SLC16A1,SMC5,SNAP23,SPTSSA,SSFA2,STOM,SYPL1,TGIF1,TIPARP,TLN1,TMED10,TMEM123,TOB1,TOR1AIP1,TWF1,TWISTNB,UB…	3132	262	55765
MISSIAGLIA_REGULATED_BY_METHYLATION_DN	2.6e-28	1.15388e-24	48	CCNA2,CDK1,CDKN2C,CECR5,CSE1L,DEK,DHFR,DUT,ENOSF1,EXOSC8,EZH2,FBL,GMNN,H2AFV,H2AFZ,HMGB1,HMGB2,HMGN2,HNRNPA1,HNRNPAB,ILF3,KIF23,KNTC1,LANCL1,LBR,LIG1,LMNB1,MKI67,NCAPD3,NCAPH,NUSAP1,PAICS,PRKDC,PSIP1,RFC5,RRM1,SEMA3A,SMC1A,SMC2,SMC4,SNRPA,SRSF3,TK1,TMPO,TYMS,UBE2C,UBE2K,ZWINT	3132	122	55765
MARTINEZ_RB1_TARGETS_DN	2.94e-28	1.30448e-24	104	ABCF2,ACYP1,AGPAT5,AHR,ARL8B,ARRDC4,ATP2A2,ATPIF1,B2M,BICD2,BPHL,C5ORF15,CALCOCO2,CANX,CAPZB,CCT6A,CELF1,CLCN3,CLNS1A,CNOT4,COL9A3,CTNNBIP1,CXXC5,DCTN4,DHX40,DIAPH3,DNPEP,DUS1L,DUSP22,EFTUD2,EIF3E,EPRS,ESD,FAM162A,FAM92A1,FASTKD2,FKBP5,FLNA,FUBP1,GIT2,GNA13,HADH,HRAS,IDI1,IGFBP2,ILF3,IMMP2L,IMPACT,ITGA4,ITGAV,KIAA1429,LANCL1,LIPA,LMBR1,LYRM5,MAGOHB,MAN2C1,MAP4,MAX,MEIS2,MGLL,MRPL52,NDEL1,NDRG1,NU…	3132	543	55765
WANG_RESPONSE_TO_GSK3_INHIBITOR_SB216763_UP	3.62e-28	1.60583e-24	87	ABCA7,ACER3,ACSF2,AGL,ALCAM,ALG13,ANXA5,ASAH1,ATG16L2,ATG4C,ATP6AP1L,ATP6V1A,ATP8B4,ATXN1,B2M,CAMLG,CCNI,CD4,CD47,CLN8,CSNK2A2,CTSB,CTSH,CTSS,DENND1C,DENND4B,DMXL1,DMXL2,EIF4B,EPB41L4A-AS1,FAM175A,FOXN2,GAA,GSTM4,GTF2IRD2,HPS1,IFIH1,IL18,ITCH,LAMP1,LETMD1,LIG4,LIMA1,MGST1,MR1,MTHFD2,NCAM2,NCF4,ORMDL1,PAPSS1,PARP10,PARP9,PCNX,PDE1B,PLSCR1,PRCP,PTPN22,PTPRC,QSOX1,RCOR3,RHOT1,RHOU,RNF213,RPL28,RPL31…	3132	397	55765
REACTOME_3_UTR_MEDIATED_TRANSLATIONAL_REGULATION	3.71e-28	1.64538e-24	57	EIF1AX,EIF2S2,EIF2S3,EIF3A,EIF3B,EIF3D,EIF3E,EIF3G,EIF3H,EIF3J,EIF3K,EIF4B,EIF4G1,EIF4H,PABPC1,RPL10A,RPL11,RPL12,RPL14,RPL15,RPL19,RPL22,RPL27,RPL28,RPL29,RPL30,RPL31,RPL34,RPL35,RPL35A,RPL37,RPL37A,RPL38,RPL41,RPL6,RPL7,RPL8,RPL9,RPLP0,RPLP1,RPS12,RPS14,RPS15,RPS16,RPS19,RPS21,RPS23,RPS24,RPS25,RPS26,RPS27,RPS27A,RPS28,RPS4X,RPS6,RPS9,UBA52	3132	176	55765
SAKAI_CHRONIC_HEPATITIS_VS_LIVER_CANCER_UP	5.5e-28	2.4387e-24	40	APAF1,ATF2,CANX,CASP4,CAT,CBX3,CSE1L,CTSS,FBXO5,GLRX2,HNRNPA1,HNRNPR,HSP90AA1,HSPA4,ITPR1,JAK1,MAP3K5,MPHOSPH6,MYC,PCNA,PIGB,PRDX3,PTPRC,RANBP2,RNMT,SMNDC1,SOD2,ST13,TNPO1,TXN,UBE2D1,UBE2D2,UBE2D3,UBE2L3,UBE2V2,UBE3A,USP14,USP7,USP8,YME1L1	3132	83	55765
MARTINEZ_TP53_TARGETS_DN	5.62e-28	2.49135e-24	109	ABCA2,ABCE1,APLP2,ARL8B,ATM,ATP2A2,ATPIF1,C1D,CANX,CCNL1,CCT2,CELF1,CLCN3,CLK1,CLNS1A,COL9A3,CTNNBIP1,CTSB,CUX1,CXXC5,DIAPH3,DUS1L,EFTUD2,EIF3E,EPRS,ETHE1,FADS3,FAM92A1,FASTKD2,FKBP5,FLNA,FRYL,FUBP1,G6PD,GNA12,GNA13,HRAS,IDI1,IGFBP2,ILF3,IMPACT,KIAA1429,LGALS3BP,LSM12,MAN2C1,MAP3K5,MAP4,MAX,MEIS2,MGLL,MIF4GD,MIS12,MKI67,MRPL52,MTF2,NDEL1,NDUFA5,NKD2,NUMA1,PDS5A,PIGB,PLEC,PTPLB,PVRL2,QKI,RAB6A,RBB…	3132	593	55765
EPPERT_PROGENITOR	5.64e-28	2.49965e-24	50	AHCYL1,ANKRD32,ARMC8,BTK,C5ORF30,CDK6,DCAF7,DLAT,DTL,DUT,EIF5B,FANCI,HAUS6,HBS1L,HMGB1,HNRNPR,HSP90AA1,IDH3A,IPO5,KNTC1,LANCL2,LRPPRC,LRRFIP2,METAP2,MLF1IP,MRE11A,MRPL35,MTHFD2,NCBP1,NET1,PAICS,PHF6,PLIN2,PLK4,PRKDC,RFC3,RFX7,RRM1,SART3,SMC1A,STAM,SUPT16H,TFRC,TM9SF3,TMOD3,TRIP13,TXNRD1,UMPS,WASF1,ZWINT	3132	135	55765
REACTOME_SIGNALLING_BY_NGF	6.01e-28	2.66303e-24	63	ADAM17,ADRBK1,AKAP13,AKT1,AKT1S1,AKT2,AP2A2,ARHGEF1,ARHGEF2,ARHGEF6,CALM1,CASP2,CDK1,CDKN1B,CLTC,CREB1,CRK,DNM2,DUSP3,DUSP6,ECT2,FRS2,HDAC1,HDAC2,HRAS,IKBKB,ITGB3BP,ITSN1,KIDINS220,KRAS,MAP2K1,MAPK1,MAPK8,MAPKAPK3,MEF2A,MEF2C,MLST8,NET1,NRAS,OBSCN,PDE1B,PIK3CB,PIK3R1,PRKACB,PRKCI,PSEN1,PTEN,RAC1,RALA,RAP1A,RHOA,RICTOR,RPS27A,RPS6KA1,RPS6KA3,RPS6KB2,RTN4,SOS1,SOS2,SQSTM1,THEM4,UBA52,YWHAE	3132	217	55765
CROONQUIST_IL6_DEPRIVATION_DN	7.37e-28	3.26491e-24	43	ANP32E,BRCA1,BUB1,CCNA2,CDK1,CHAF1A,CKS2,DHFR,DUT,FADS3,FANCI,GGH,HMGA1,HMGB2,HMMR,KNTC1,KPNA2,LIG1,LMNB1,MAD2L1,MCM2,MCM3,MCM4,MCM7,MKI67,NASP,NCAPH,PCNA,PLK4,PTPRC,RFC3,SEPHS1,SKP2,SMC2,SMC4,SNRPA1,TK1,TOP2A,TRIP13,TTK,TYMS,UBE2C,ZWINT	3132	98	55765
OSWALD_HEMATOPOIETIC_STEM_CELL_IN_COLLAGEN_GEL_DN	7.88e-28	3.49005e-24	71	ACTR2,ALG13,ANAPC5,ANKRD11,APP,APPBP2,ARMC8,ASNS,ASS1,ATG12,BMPR2,BPTF,BRWD1,BZRAP1,CACYBP,CASP2,CASP8,CREB1,DDX17,DHFR,EIF5A,EPRS,ERAP1,FAM188A,FEM1C,GNAS,H2AFY,HGSNAT,HNRNPH1,IRAK4,KLF13,KLHL24,LGALS3BP,LRIF1,MAP3K1,MAP4K5,MED13L,MEF2A,MTRF1,MUT,NCAM2,NLK,NUTF2,OTUD4,PAK2,PCM1,PGM3,PRRC2C,PTPLAD1,PTPN22,RBM25,RIOK3,RPS21,RRAGD,SLC16A3,SMEK1,SNX10,SOS2,SPATA5L1,SPEN,SRSF6,TBL1XR1,TMOD3,TMPO,TOMM…	3132	275	55765
BYSTRYKH_HEMATOPOIESIS_STEM_CELL_AND_BRAIN_QTL_TRANS	8.71e-28	3.85679e-24	58	ABCA1,AIP,ANP32A,ARFGEF1,BLM,BPHL,C4ORF3,CCDC6,CHCHD7,CNBP,DDA1,DNAJB6,E2F8,EIF4G1,EIF5B,EPS15L1,GDI2,KLHL7,LRRC58,MED10,MKI67,MRPL50,NAA30,NDUFS2,NF1,NNT,NSD1,NXF1,PDXDC1,PPARA,PTCD3,RAB2A,RANBP9,RAP1B,RPLP1,RPN1,SART3,SF3A2,SFPQ,SFR1,SKAP2,SLC35C2,SLC38A10,STK11,STX12,SYPL1,TBC1D15,TIPARP,TK1,TRIP12,TTC17,UBC,XPOT,XRCC5,ZFAND6,ZMYM4,ZNF444,ZNF771	3132	185	55765
TIEN_INTESTINE_PROBIOTICS_6HR_DN	1.23e-27	5.44521e-24	55	ACOT13,ANP32E,ATP2C1,BRD8,CASC3,CDC42EP3,CELF1,CEP76,CETN3,CHMP5,CIRBP,DBN1,DERA,DHX29,DIMT1,ETF1,ETNK1,FNDC3B,FXR1,ID2,KIDINS220,KLHL7,LRPPRC,MAPK6,MICALL1,MMD,MPRIP,MRPS14,MTRR,NDUFA6,PICALM,PPP2R5A,PSME4,PTS,QKI,RABEP2,RAD50,RCHY1,RECQL,RNF7,SEC23B,SGMS1,SLC7A6,SMYD2,SNX6,SPAST,SRRT,SRSF5,SUCLA2,TAF9,TMPO,TRIM37,TUBB6,UBE2D1,YEATS4	3132	167	55765
GOTZMANN_EPITHELIAL_TO_MESENCHYMAL_TRANSITION_DN	1.26e-27	5.57676e-24	61	ABCD3,AIP,AMD1,ANXA11,ANXA7,AP2A2,ARF4,ATF2,ATP5G1,ATP6V1A,CAPZA2,CASP4,CD53,CDKN2A,CLCN3,CLNS1A,CTNNB1,EPS15,EXOC7,FDFT1,FKBP2,FXYD5,GDI2,H3F3A,HMMR,HNRNPH1,ID2,IER2,MAN1A1,MRPL23,MTHFD2,MYC,NPEPPS,PDCD2,PFKL,PIGF,POLR1D,PRKACB,RAB18,RALY,RNF2,ROCK1,SEC23A,SLC3A2,SNAP23,SOD1,SOS1,SRP14,STIP1,STOM,TCEA1,TKT,TMEM165,TOB1,TOP2A,TPM3,UFD1L,VDAC1,WT1,XRN2,YWHAZ	3132	206	55765
CHARAFE_BREAST_CANCER_LUMINAL_VS_BASAL_DN	1.34e-27	5.9295e-24	93	ABCD3,ADD3,AGPS,ALDH3A2,AMD1,ANXA1,ANXA4,ARPC2,ASXL1,B2M,BICD2,BTG3,CAMTA1,CASP4,CCDC82,CCDC88A,CD58,CD97,CDC42EP3,CDK6,CHMP1B,CLIC4,CMPK1,COPS8,CORO1C,CRK,CSNK2A2,CTSC,CYBRD1,DCTD,DPYD,ELK3,ELL2,EMP3,ERAP2,ETF1,F3,FAM92A1,FAS,FDFT1,FKBP1A,FMNL2,FNDC3B,FXYD5,GART,HP1BP3,IFI16,IFNGR1,IGF2BP2,IGFBP7,IL18,IL1RAP,ITGA6,ITGB1,KLF5,LYN,MBNL1,MDFIC,MDH1,MICALL1,MYL12A,NAB1,NAMPT,NDEL1,NDFIP2,ORMDL1,OSBP…	3132	455	55765
YAO_TEMPORAL_RESPONSE_TO_PROGESTERONE_CLUSTER_14	1.34e-27	5.9295e-24	51	APEX1,BANF1,CCT6A,CCT8,CISD1,DNAJC2,EBNA1BP2,EFTUD2,EIF2B5,EIF4G1,FBL,GAPDH,GNPNAT1,HDLBP,HMGN5,IPO5,METAP1,MORF4L2,MYBBP1A,NARS,NHP2,NSUN2,PPA1,PRRC1,PSMD6,PSME4,PTOV1,RAN,RARS,RB1,RCN1,RGS19,RPN1,SEC13,SEC61A1,SERPINH1,SLC39A7,SLMO2,SMYD2,SND1,SNRPA1,SSR3,TANK,TBCB,TCEA1,TCERG1,THOP1,TMEM14C,TMEM167A,TUBB6,UBE2M	3132	143	55765
IVANOVA_HEMATOPOIESIS_MATURE_CELL	1.6e-27	7.0768e-24	73	ACP1,ADD1,AP2A2,ASNS,BMP2K,BNIP3L,C11ORF24,C4ORF3,C5ORF30,C7ORF73,CAST,CCNA2,CCND3,CCP110,CDC42EP3,CMAHP,CMAS,CPD,CSPP1,CTSB,CTSH,DLEU2,EHBP1L1,EPS15,ERGIC2,FAM126A,FAM63B,G2E3,GAPVD1,GOLIM4,GRINA,GTF2A1,HACE1,HERPUD2,HGSNAT,HIATL1,KHNYN,KIAA1715,LAMP1,LAMP2,LBR,LIMS1,LPHN3,LYRM5,MAP4K5,MKRN1,MOSPD1,MTHFD2,NUDT4,PI4K2B,PICALM,PIK3CB,RAB6A,RAD51C,RHOU,RIOK3,RNF19A,SACM1L,SCRN3,SDCBP,SERTAD2,SLC16A…	3132	293	55765
CAIRO_HEPATOBLASTOMA_UP	1.69e-27	7.47318e-24	61	ACACA,ACLY,ALCAM,ANGEL2,ARL4A,ASPSCR1,CAMSAP2,CD46,CDC23,CKB,CPD,CREB3L2,DCP2,DENR,FDFT1,FDPS,FXR1,GMNN,HDAC2,HMGCR,HMGN4,HSPB1,IGF2BP2,IKBKAP,ILF2,ITGA6,ITGAE,KDM3B,MCM3,MFF,MLEC,MRPS27,NAP1L1,NCOA3,NUP133,PAPSS1,PDCD2,PDXK,PMS1,POLR1D,PPP1CC,PPP1R2,PSMD10,R3HDM1,RAP2A,RC3H2,RCOR3,RNF38,SEPHS1,SLC25A36,SMYD2,SOCS5,SOX4,SP3,SREBF2,TARBP1,TMF1,TNKS,TOMM20,TSN,UTRN	3132	207	55765
DAVICIONI_MOLECULAR_ARMS_VS_ERMS_UP	1.71e-27	7.55991e-24	78	ACYP1,ADAM10,ANKRD17,ARHGEF2,ARPP19,ARRB1,ASCC3,ASS1,BBIP1,BCL11A,BCL2L13,BLCAP,CCP110,CD47,CDC42EP3,CDS2,CLASP2,CLCN3,CLIP1,CPD,CTBP2,DHFR,DIXDC1,DTWD1,EIF1AX,FBXL5,FRYL,GCA,GGNBP2,HDAC5,HERC2,HMGN4,HPRT1,ISCA1,LRRFIP2,MAPK6,MED13L,MTMR4,MUT,MYB,NET1,NF1,NNT,NPEPPS,OAT,PAIP1,PBK,PCMT1,PIGN,PITRM1,PPP3CA,PRMT2,PSMB2,PTBP2,RAB28,RBM8A,RBPJ,RNF11,RNF38,ROGDI,RRAGD,SATB2,SCAMP1,SGMS1,SHOC2,SLC30A9,S…	3132	332	55765
KEGG_UBIQUITIN_MEDIATED_PROTEOLYSIS	1.86e-27	8.2212e-24	50	ANAPC2,ANAPC4,ANAPC5,BIRC2,BIRC6,BRCA1,CDC16,CDC23,CDC27,CUL4A,FBXW7,HERC2,HERC3,HERC4,ITCH,KEAP1,MAP3K1,PIAS3,PML,RCHY1,RNF7,SKP2,TCEB1,TRIM37,TRIP12,UBA1,UBA2,UBA3,UBA6,UBE2B,UBE2C,UBE2D1,UBE2D2,UBE2D3,UBE2E1,UBE2G1,UBE2G2,UBE2I,UBE2J1,UBE2K,UBE2L3,UBE2M,UBE2Q2,UBE2S,UBE3A,UBE3C,UBE4A,UBR5,WWP1,XIAP	3132	138	55765
WHITEFORD_PEDIATRIC_CANCER_MARKERS	2.27e-27	1.00311e-23	46	ATAD2,BCAT1,BIRC5,BUB1,CCNA2,CDCA7,CDK1,CDK6,CENPN,CKAP2,CKS2,DHFR,GAPDH,GGH,HAUS1,ILF2,ILF3,KPNA2,LPHN3,MAD2L1,MCM4,MCM7,MKI67,MLF1IP,NASP,NCAPH,NUDT1,NUSAP1,PAFAH1B3,PBK,PCNA,PLK4,PSAT1,RFC3,SLC25A40,SMC4,SOX4,TK1,TMPO,TOP2A,TTK,TYMS,UBE2C,UHRF1,ZNF367,ZWINT	3132	116	55765
TOOKER_GEMCITABINE_RESISTANCE_DN	2.85e-27	1.25913e-23	47	ACSL3,ACYP1,ADD3,AGPS,APLP2,ASNS,ATP6V1C1,AZIN1,CACYBP,CAPRIN1,CD47,CLIC4,CTSB,DHPS,ERP29,FKBP4,GLRX2,HPCAL1,HSPB1,IDH3A,IPO5,LAMP2,LGALS1,MARS,MBD4,MLEC,PAPOLA,PDIA6,PIK3CB,PSAT1,PTP4A2,QKI,RIC8A,SERPINH1,SHMT2,SLC3A2,SLC7A11,SMS,SNX3,SRP72,TFRC,TOP1,UBE2S,VEZF1,XPOT,XRCC4,ZNF217	3132	122	55765
GARCIA_TARGETS_OF_FLI1_AND_DAX1_DN	3.02e-27	1.33393e-23	56	ATP5L,BICD2,BRD7,CASP2,CCNC,CHCHD3,CNOT7,DDX27,DENR,DHFR,DTL,DUT,EED,ESCO2,FNBP1,FXN,GMNN,H2AFZ,HAUS2,HINT3,INF2,ITGAE,KIAA1143,LMNB1,MBD5,MCM10,MPHOSPH10,NOLC1,NPM1,PCGF5,PPP2R5E,PRELID1,PSMA7,PSMC3IP,PTMA,RSL1D1,SFR1,SKP2,SLC5A6,SLC7A11,SNRPC,SRRM1,STRA13,TCEB1,TFEC,TMPO,TNPO1,TOE1,TPRKB,TRMT6,TWISTNB,TYMS,UBA52,YAF2,ZWILCH,ZWINT	3132	176	55765
SASAKI_ADULT_T_CELL_LEUKEMIA	3.02e-27	1.33393e-23	56	ACOT13,ACOT8,ACYP1,AP3S1,ARL6IP5,ATP2C1,ATP6V1A,BARD1,CCNA2,CD47,CDK13,CETN3,DYNLL1,ETFA,EXTL2,FAS,HDAC1,HINT1,HMGB2,HMGN4,ICMT,IDH1,IFI16,MAD2L1,MCM3,MED24,MKI67,MTX2,MYB,PCNA,PDCD10,PMS1,POLR2H,PPP1CA,PPP1CC,PSMB2,RASA1,RBBP4,RECQL,RFC3,SLC25A46,SMARCA2,SRPK1,STAT1,TFCP2,TFDP1,TFRC,TK1,TMED3,TOP2A,TRAFD1,TTK,TYMS,UBE2C,WDR18,ZWINT	3132	176	55765
DUTERTRE_ESTRADIOL_RESPONSE_24HR_DN	3.64e-27	1.60706e-23	98	ABCA1,ACSL3,ADAM9,AHR,ALCAM,ANO6,APPL2,ATP2B1,BCKDHB,CAB39,CAST,CD46,CD47,CDK6,CDKN2A,CITED2,CLK1,CLN8,CNN2,COQ10B,CPEB2,CREB3L2,CTSH,CXORF23,DBN1,DDIT4,ELMOD2,EMB,EPB41L2,ETFA,EVI5,FAM49B,FBXO38,GRAMD1A,HBP1,HERC3,HPS3,IFNGR1,ITGAV,ITSN2,KDM6A,KIAA0513,KIF3A,KLF5,KLHL24,KYNU,LIMA1,LMBRD1,LRIF1,LYSMD3,MAP3K5,MOSPD1,MYL12A,NAMPT,NCOA7,OFD1,OPTN,PARP8,PARP9,PDP1,PHF20L1,PHLDB1,PIK3IP1,PLEKHF2,PLIN2…	3132	505	55765
RUTELLA_RESPONSE_TO_CSF2RB_AND_IL4_UP	6e-27	2.6484e-23	78	ACSL3,ARL6IP5,ATP6V0E1,ATP6V1C1,BCOR,BET1,CCNI,CD47,CD58,CDS2,CELF2,CIRBP,CRYZ,CSTF3,CYTH1,DNAJB6,EED,ENSA,EPB41L2,FASTKD1,FCHSD2,FNBP1,GCLM,GGH,GLS,GNA12,GPD2,GRSF1,HDAC2,HSPB1,JAK1,KYNU,LAMP2,LMNB1,MATK,MDH1,MED13L,MGLL,MOB1A,MRPL35,MTX2,NARF,NARS,NAT1,NCOA3,NDRG1,NDUFS2,NET1,NETO2,NQO1,OPTN,PIGP,PPP1R12A,PVRL2,RAB8B,RDX,RER1,RUNX1,SEPHS1,SLC3A2,SLC7A11,SMS,SQSTM1,STOM,SUZ12,TBCB,TCEB3,TCF3,TFG…	3132	338	55765
YAO_TEMPORAL_RESPONSE_TO_PROGESTERONE_CLUSTER_13	6.58e-27	2.90375e-23	55	ACYP2,ANXA1,ATP5D,ATP5E,ATP5F1,ATP5J,C19ORF60,C1D,CAT,CETN3,CHRAC1,CUTA,DAP3,ESD,FAM3C,FAM49B,FAM96A,GSR,GTF2A2,GUK1,H2AFZ,LGALS1,LSMD1,LYRM2,MRPL18,MRPL23,MRPL35,MRPL52,MTMR9,NAB1,NCBP2,NDUFA5,NDUFS2,NMT1,OGFR,PAFAH1B3,PARK7,PCCB,PDCD5,PMPCB,PPP2R5C,PSAT1,PSME2,PSMG4,RAB28,RBM3,SNRPD2,SNRPE,SNX10,TKT,TMED3,TXNDC17,UBL5,UQCRB,UQCRC2	3132	172	55765
VANOEVELEN_MYOGENESIS_SIN3A_TARGETS	9.62e-27	4.24434e-23	62	ANXA5,APPL2,ASXL1,ATP6V1A,BAZ1A,CLCN3,CMAS,COA5,COQ10B,CREB1,DAP3,DCTD,DDX51,DTL,E2F6,EIF2B1,ENOPH1,FAM114A2,GFER,GNL2,GPANK1,HMGA1,HP1BP3,IDH3A,IQCB1,MBTD1,MRPS36,MZT1,NAP1L4,NDRG1,NMD3,OLA1,PFKL,PGLS,PHKB,PIK3IP1,PPP2R2A,PPP3CB,PRRG4,PTPLAD1,RAD51AP1,RALA,RCN1,RIC8A,RNF13,RPP38,RPS24,RPS9,SCLT1,SLC25A40,SLC35A5,SOD2,SUCLG2,TBCA,TERF2IP,TFB1M,TRMT6,TXNRD1,VAMP4,VPS52,ZDHHC20,ZWILCH	3132	220	55765
DACOSTA_UV_RESPONSE_VIA_ERCC3_UP	1.03e-26	4.54333e-23	74	AAMP,ACYP1,ALDOA,BSG,C17ORF76-AS1,CCND3,CDK16,CDKN2C,CLK1,CLK3,CLTB,CNP,CREBZF,CREM,DAXX,DUSP3,ECI1,EEF1D,EIF2S3,ERCC1,ERCC2,EWSR1,FKBP1A,FLNA,GABARAPL1,GDI2,GLS,GLUD1,GRINA,ITM2B,MAT2A,MBD4,MBOAT7,MCM4,MEA1,MGAT1,MRPL23,MVD,NAT1,NCBP2,NDUFV1,NFE2L1,NXF1,OGFR,OGG1,PAFAH1B3,PCNA,PMAIP1,PNRC1,PPIE,PPP1CA,PRPF4,PSMC3,PSMC3IP,PSMD8,RFC2,RFC5,RPN1,RPS6KB2,RSL1D1,SAP18,SERPINH1,SHMT2,SNRPA,SQSTM1,STK25…	3132	309	55765
SARRIO_EPITHELIAL_MESENCHYMAL_TRANSITION_UP	1.09e-26	4.8069e-23	56	BARD1,BLM,BRCA1,BUB1,CCNA2,CCT4,CD164,CDC7,CDCA7,CDK1,CRLF3,CRY1,DHFR,DIAPH3,DSCC1,DTL,ECT2,ENOPH1,F3,FBXO5,GMNN,H2AFY,HMMR,KIF23,KNTC1,MAD2L1,MBOAT7,MCM2,MCM3,MCM4,MCM7,MKI67,MLF1IP,MSH2,MYBL1,NUP155,ORAOV1,PCNA,PGK1,PLK4,RFC2,RFC3,RFC5,RUNX1,SH3KBP1,SKA3,TFDP1,TMPO,TOP2A,TYMS,UBE2S,UCK2,UHRF1,YEATS4,ZNF367,ZWINT	3132	180	55765
MALONEY_RESPONSE_TO_17AAG_DN	1.28e-26	5.64352e-23	38	ABCD3,ABCE1,ARF4,ATP5I,CLTB,CYCS,DYNLL1,GTF2A2,HNRNPA1,HNRNPA2B1,HNRNPAB,HNRNPM,IARS,ILF2,KPNA2,LDHA,MAD2L1,MDH1,PDCD5,PRDX3,PSMA7,PTGES3,PTMA,RPL30,RPL35,RPS16,RSU1,SEC62,SMAD5,SNRPE,SRSF3,SRSF7,SUB1,TMSB4X,TPI1,UBE2C,XRCC5,YWHAE	3132	79	55765
PROVENZANI_METASTASIS_UP	1.4e-26	6.1712e-23	58	ANAPC5,BRD7,BTBD3,BTF3,CAT,CBFB,CDK1,CDKN2A,CDKN2C,CENPN,CLEC11A,COG4,CSNK2A2,CTSC,CUL4A,DAZAP2,DROSHA,EIF4B,EPRS,EZH2,FYN,GABARAPL2,HLTF,HNRNPA1,HNRNPF,IPO5,LAMP1,LARP4B,MCCC2,MCM3,MPHOSPH6,MRPL23,MRPS27,MTF2,MYB,NARF,NIP7,NNT,OXCT1,PLAC8,PLIN2,PPA1,PRCP,RAP2A,SAR1A,SLC38A2,SPRY2,TAF9,TARS,TCF12,TCF3,TERF2IP,TMED2,TSR1,VPS26A,XRCC5,ZMYND11,ZWINT	3132	194	55765
GRAHAM_CML_DIVIDING_VS_NORMAL_QUIESCENT_UP	1.49e-26	6.56643e-23	56	ABCC4,ABCD3,BIRC5,BRCA1,BUB1,CCNA2,CDC7,CDK1,CEP76,CLEC11A,CSE1L,DHFR,DSCC1,DUT,E2F8,ECT2,EIF1AX,EZH2,FANCI,FBXO5,GGH,GMNN,HMMR,HSPA14,ITGB3BP,KLHL7,KPNA2,LMNA,LSM5,MAD2L1,MCM10,MCM2,MCM4,MLF1IP,NT5DC2,NUDT1,NUSAP1,PBK,RAD51AP1,RFC3,RRM1,SFXN1,SHMT2,SLC25A13,SMC2,SUB1,SUCLA2,TK1,TOP2A,TRIP13,TTK,TUBB6,TYMS,UBE2C,UBE2S,ZWINT	3132	181	55765
REACTOME_HOST_INTERACTIONS_OF_HIV_FACTORS	1.69e-26	7.44614e-23	48	AAAS,AP1S2,AP2A2,B2M,BANF1,CD4,FYN,HMGA1,KPNB1,NPM1,NUP133,NUP153,NUP155,NUP214,NUP35,NUP43,NUP54,NUP93,NUPL1,PAK2,POM121,PPIA,PSIP1,PSMA4,PSMA7,PSMB1,PSMB2,PSMB4,PSMC3,PSMC6,PSMD10,PSMD12,PSMD13,PSMD2,PSMD3,PSMD6,PSMD8,PSME2,PSME4,PSMF1,RAC1,RAN,RANBP2,RPS27A,SEH1L,TCEB1,UBA52,XPO1	3132	132	55765
RICKMAN_METASTASIS_UP	2.03e-26	8.94215e-23	78	ACP1,ADAM17,ALS2,APPBP2,ARMCX3,C18ORF21,C3ORF17,CAND1,CCP110,COPS8,COX11,CREB1,DCUN1D1,DYRK2,E2F6,ELP2,EPC2,FARP2,FASTKD2,GNAS,HNRNPH1,IDH1,KAT8,MDM1,MECP2,METTL21A,MFF,MMGT1,MPHOSPH10,MRPL1,MSL2,MTA3,MTERFD2,MTERFD3,NBR1,NCL,NMT1,NUDT4,NUP54,PAPOLA,PARL,PDXDC1,PHB,PMS2P5,PNN,PPIG,PPM1D,PPWD1,PRCP,PSMD10,RAD17,RBBP6,RBM25,RPE,RPL22,SEC62,SRSF6,ST13,STAG2,SUMO1,TAF1C,TCEAL8,THOC2,TMEM128,TMEM18,TM…	3132	344	55765
SOTIRIOU_BREAST_CANCER_GRADE_1_VS_3_UP	2.56e-26	1.12742e-22	51	BIRC5,BLM,BUB1,CCNA2,CDK1,CENPN,CKS2,DSCC1,E2F8,ECT2,EZH2,FBXO5,GTPBP4,H2AFV,H2AFZ,HMMR,ITCH,JMJD6,KPNA2,LMNB1,MAD2L1,MARS,MCM10,MCM2,MCM3,MCM4,MKI67,MLF1IP,NCAPG2,NCAPH,NUDT1,NUP93,NUSAP1,NUTF2,PSMA7,PSMD12,SHMT2,SNRPC,STIP1,TCEB1,TMPO,TOP2A,TRIP13,TTK,TUBA1B,TXN,TXNRD1,UBE2C,UBE2S,XPOT,ZWINT	3132	151	55765
ZHOU_CELL_CYCLE_GENES_IN_IR_RESPONSE_24HR	3.41e-26	1.50142e-22	47	BIRC5,BUB1,CACYBP,CCNA2,CDK1,CENPK,CENPN,CHAC2,CKAP2,CSE1L,DEPDC1,E2F8,EXOSC8,EZH2,FBXO5,GPN3,H2AFV,HAUS8,HMGB2,HMMR,KIF23,KNTC1,KPNA2,LBR,LMNB1,MAD2L1,MAGOHB,MCM2,MCM3,MCM7,NASP,NEIL3,NUP35,NUSAP1,PAICS,PCNA,RFC5,SMC2,SMPD4,TOP2A,TOPBP1,TPRKB,TRIP13,TTK,UBE2C,UHRF1,USP1	3132	128	55765
MULLIGHAN_NPM1_MUTATED_SIGNATURE_1_UP	3.45e-26	1.51869e-22	69	AGBL5,AK2,ARFIP1,ARIH2,ATM,C5ORF30,CAT,CD47,CEP135,CHMP2B,CLN8,CNOT4,COMMD4,CTBP2,DCUN1D4,DHFR,DPY19L2P2,ETFDH,FBXO28,FEM1B,GHITM,GK,HMGB1,HMGN5,HSP90AA1,INSIG1,IQCE,KIF3A,KYNU,LIMS1,MAN2A2,MAP3K5,MAP3K7,MEIS1,METAP2,MRE11A,MTX2,NCAM2,NCOA2,NEK7,NFATC1,NIPBL,NPAT,NUP43,PBX3,PDS5B,RAD1,RAD50,RAP2A,RBM25,RER1,RHEB,RSRC1,SH3BP2,SLC46A3,SMC4,SNX10,SP3,SPG7,SRPK2,SRSF7,TANK,TM2D3,TMCO1,TOP1,UBE2K,UNKL…	3132	276	55765
PURBEY_TARGETS_OF_CTBP1_NOT_SATB1_DN	3.48e-26	1.53155e-22	90	ABCB8,ACOT13,ACTR3,AKNA,ANKRD13C,AP3S1,APLP2,ARL6IP5,ARL8B,ASXL2,ATE1,ATXN1,BNIP3L,CABLES1,CDCA7,CECR5,CHPT1,CLK3,CTSB,DCTN4,DDIT4,DERA,DSCC1,EIF5B,EXOC2,FBXL5,FYN,GGCX,GHITM,HBS1L,HERC2,IER2,IFT88,IMPACT,ITGAE,ITM2B,KBTBD6,KLHL2,KPNA2,LEMD3,LONP2,MAP3K7,MAPK1,MARK3,MRPL41,MTHFD2,NCAPH,NUDT21,OGT,PAK2,PARP11,PBX3,PHIP,PIK3CB,PLEC,PLS1,PMAIP1,POLR3E,PPP1CC,PPP3CA,PRKAA1,PRPF31,PRPF4,PTPN22,PYROXD1…	3132	448	55765
HELLER_HDAC_TARGETS_DN	4.07e-26	1.7908e-22	71	ABCE1,ATF4,BCL2,BCL2L1,CBS,CDKN1B,CELF2,CLK1,CTBP2,CTSC,CTSH,DDX17,DNAJC2,DUSP6,EIF5,EIF5A,ELF1,EMP3,ERAP1,FAS,FKBP4,FMNL1,GTF3A,HNRNPAB,HSPA9,HSPD1,HSPH1,INPP5D,LAPTM5,LIMD2,LRP8,LRRC41,MAGOHB,MRPL3,MRTO4,MYB,MYC,MYOM2,NFE2L1,NFIC,NUDT1,OGT,PFKP,PMAIP1,PPFIBP1,PSAT1,PSPH,PTPRC,PUS1,RAN,RPS19,SEC24D,SERP1,SERPINH1,SET,SFPQ,SHMT2,SLC19A1,SLC33A1,SLC3A2,SLC7A11,SRSF7,STAG2,TIMM44,TYMS,UBE2E1,UBE2J1…	3132	292	55765
MORI_LARGE_PRE_BII_LYMPHOCYTE_UP	4.56e-26	2.00594e-22	39	ANAPC5,ANP32E,BUB3,CCNA2,CDCA7,CDK1,CDKN2C,DTL,DUT,E2F8,H2AFV,HMGB1,HMGN2,HMMR,HNRNPAB,KIF23,KPNA2,LGALS1,LIG1,LMNB1,MCM2,MCM3,MCM7,MKI67,NCAPH,NUCKS1,PPIA,PPP2R5C,RAN,RBBP4,RRM1,SLBP,SMC2,SMC4,TMPO,TOP2A,TTK,TXN,UBE2S	3132	86	55765
MASSARWEH_TAMOXIFEN_RESISTANCE_UP	5.49e-26	2.4145e-22	104	ABCA1,ACACA,ADAM9,ALCAM,ANKS6,ANXA7,ARF4,ARRB1,ASPH,ATP2B1,BTG3,C12ORF49,C6ORF62,CAB39,CASP7,CAST,CD164,CD46,CDC37L1,CDK6,CLCN3,CNIH4,CPD,CREB3L2,CRYBG3,DENND3,DIDO1,DPY19L4,EBF1,EIF2B5,ELL2,ENAH,EPB41L2,FAM160B1,FAM76B,FAS,FCHSD2,FIBCD1,GALNT1,GNA12,GOLT1B,GRAMD4,GSDMD,HDLBP,HNRNPC,IDH1,IQCE,JKAMP,KDELC2,KIAA0513,KLHL7,KLHL8,L3MBTL3,LIMA1,LIMK2,MEF2A,MIA3,MTA3,MTERFD2,NET1,NIPAL3,NUCB2,NUDT4,OXC…	3132	578	55765
REACTOME_CELL_CYCLE_CHECKPOINTS	6.84e-26	3.00755e-22	46	ANAPC2,ANAPC4,ANAPC5,ATM,ATR,BUB3,CDC16,CDC23,CDC27,CDC7,CDK1,CDKN1B,MAD2L1,MCM10,MCM2,MCM3,MCM4,MCM7,ORC3,PSMA4,PSMA7,PSMB1,PSMB2,PSMB4,PSMC3,PSMC6,PSMD10,PSMD12,PSMD13,PSMD2,PSMD3,PSMD6,PSMD8,PSME2,PSME4,PSMF1,RAD1,RAD17,RFC2,RFC3,RFC5,RPS27A,UBA52,UBE2C,UBE2D1,UBE2E1	3132	124	55765
YAGI_AML_WITH_T_9_11_TRANSLOCATION	7.51e-26	3.3014e-22	47	ACTR2,AK2,ATP6V0B,ATXN1,ATXN10,BLCAP,CLASP2,DNAJC7,ELF2,ERAP1,EVI5,GLA,IDH3A,INTS3,JTB,MEF2C,MEIS1,MR1,MTERFD2,NARS,OFD1,PBX3,PHIP,POP5,PPP1R2,RAD17,RANBP6,RBBP6,RHOA,RPN2,RUFY3,RUVBL1,SERTAD2,SF1,SLC25A36,SMC1A,SOCS2,SRPK2,SRRT,TBL1X,TNPO1,TRA2A,TWF1,VAMP8,WARS,ZBTB11,ZFX	3132	130	55765
YAGI_AML_WITH_11Q23_REARRANGED	8.14e-26	3.57753e-22	78	ABHD3,ADAM10,AK2,ALDH3A2,ANXA5,AP1S2,ATM,ATXN1,BCL2,CALCOCO2,CAST,CCND3,CD2AP,CPD,CRADD,DMXL2,DPY19L1,EIF2S2,EIF4E2,ELK3,ERICH1,ERP29,EVI5,GAK,GDI2,HCLS1,HDAC9,HPS5,IDH3A,IKBKAP,IMPA1,ITGAE,ITGAV,IVD,JTB,KYNU,LAPTM5,LGALS1,LRP10,MAPK9,MAPKAPK3,MBNL1,MED13L,MEF2C,MEIS1,NARS,NEK4,NPRL3,NR2C1,OFD1,PBX3,PIM1,PLAGL1,PLS1,POP5,PPP1CA,PPP1R2,PPP2R5C,PRDM2,QKI,RANBP2,RANBP6,RASGRP2,RB1,RGS19,RPS6KA3,SEMA…	3132	351	55765
PUJANA_BREAST_CANCER_WITH_BRCA1_MUTATED_UP	9.53e-26	4.18748e-22	32	BLM,CDC7,CDK1,CDKN2C,CEP57,DEK,DNA2,EXOSC8,EZH2,HMGN4,HMMR,ILF3,LBR,MCM2,MCM4,MRE11A,MSH2,MTF2,NASP,PNN,RAD51AP1,RFC3,SKP2,SMC4,SNRPA,SRSF11,TCERG1,TFDP1,TOPBP1,TTF2,UBE2S,USP1	3132	56	55765
STEARMAN_LUNG_CANCER_EARLY_VS_LATE_UP	1.02e-25	4.48086e-22	46	AGPAT5,ANTXR2,APLP2,ATXN2,CAST,CCNL2,CGGBP1,CLK1,DDX3X,DPM1,EIF3M,ETNK1,FXN,H2AFV,HNRNPC,HNRNPH1,IREB2,JKAMP,KIF5B,KLF13,LIMS1,MAPK1,MPV17,MTCH1,MTHFR,NRAS,OSBPL11,PAIP2,PJA1,PKD2,PNN,RASA1,RCN1,SF3B1,STXBP3,TCEB1,THRA,TMCO1,TNPO2,TUG1,UBE2V2,VPS26B,WDR26,YIPF5,ZNF131,ZNF639	3132	125	55765
BASSO_B_LYMPHOCYTE_NETWORK	1.15e-25	5.0508e-22	49	AHNAK,ASNS,BLMH,CASP4,CCNA2,CDK1,CSE1L,CTNNA1,CTSH,CYCS,EBNA1BP2,EIF4G1,ETHE1,FAM98A,HNRNPAB,HPRT1,HSPA9,ITPR1,LAPTM5,LGALS1,MAD2L1,MDFIC,MRPL3,MYL12A,NDRG1,PAICS,PCNA,PLCB2,POLR2F,POLR2H,PRDX3,PSMB2,PSMD2,RPS26,RUVBL2,SAR1A,SECISBP2L,SERBP1,SLC46A3,SPG11,SRGN,TCEB1,TIMM17A,TRIP13,UBE2S,UCK2,WDR18,XPOT,ZMYND11	3132	143	55765
RODRIGUES_THYROID_CARCINOMA_ANAPLASTIC_DN	1.23e-25	5.40093e-22	99	AGPAT3,AKAP13,AKT2,ALDH3A2,ARID2,ASAH1,ATP5S,ATPIF1,BCL2,BRWD1,CALM1,CHPT1,CIRBP,CPNE3,CREB3L2,CROT,CTSB,CTSS,CYBRD1,DTWD1,EED,EIF1AX,ELF2,ENY2,ERICH1,FAM162A,FKBP2,FKBP5,FNBP1,GIT2,GNAQ,GNAS,GPR124,GRAMD4,HGSNAT,IGFBP7,INTS10,ITPR1,IVD,KIDINS220,KLHL8,LONP2,MAN1A1,MAP3K1,MED13L,MEF2C,MIA3,MZF1,NDFIP1,NDUFA5,NF1,NIPSNAP3B,NKTR,NR4A2,NSD1,NSUN4,OFD1,PARP8,PHF20L1,PNKD,POLI,PPP3CB,PPP6C,RAB18,RERE,…	3132	537	55765
STARK_PREFRONTAL_CORTEX_22Q11_DELETION_UP	1.36e-25	5.9704e-22	57	ACIN1,AFTPH,ANKRD11,ARGLU1,ASAP1,ATP2B1,BRD1,CCNI,CPEB2,DLEU2,DNM2,DOT1L,EGLN1,EPS15,FAR1,FNDC3A,GNA13,H2AFY,KIAA0100,KIAA0513,KLHL24,LENG8,MEF2C,MIA3,MTDH,MYCBP2,NFIC,NR2C2,OGT,PFKP,PIK3R1,POM121,PPP2R5E,PTK2B,R3HDM1,RBM25,RBM39,RHOU,RICTOR,ROCK1,RPL22,SAFB2,SETD7,SHOC2,SMARCA2,SNX18,SP3,SP4,SRRM1,SRSF11,TIAL1,TNPO2,TNRC18,TTC14,TTYH3,UBTF,USP7	3132	195	55765
CHIARADONNA_NEOPLASTIC_TRANSFORMATION_KRAS_UP	1.53e-25	6.71517e-22	46	ANP32E,CASP4,CDC7,CTSB,DHX9,E2F8,EVL,FAM3C,FIGNL1,GTF2A2,HNRNPD,HPRT1,ILF2,ITGA6,IVNS1ABP,MAPK6,MED10,MRPL18,NAP1L1,NCAM1,NCAPH,NHP2L1,PCNA,PLK4,PLSCR1,RASA1,RBM3,RFC5,RRM1,SET,SLBP,SMC2,SMS,SPTSSA,TCF12,TIMP1,TIPARP,TMSB4X,TOP1,TOP2A,TOPBP1,TUBB6,UBA2,UBE2D2,UHRF1,ZWINT	3132	126	55765
FARMER_BREAST_CANCER_BASAL_VS_LULMINAL	1.59e-25	6.97692e-22	75	ACADSB,ACTL6A,AHNAK,AMD1,AP1AR,APPBP2,ATG5,BCL11A,BCL2,BTG3,BUB1,C5ORF30,C6ORF211,CASP8AP2,CCNC,CDK17,CDKN2A,CIRBP,CLIC4,CORO1C,CPD,E2F3,EIF1AX,EVL,FBXL5,GLS,GTPBP4,HDAC2,HEBP2,HSPB1,IGF2BP2,KIF16B,KLF5,KLHL7,LBR,LIMA1,LONP2,LRBA,LYN,MAGOH,MCCC2,MCM10,MICALL1,MPP6,MTHFD2,MTL5,MYB,MYC,NAT1,NDUFAF4,NQO1,NUDT4,PFKP,PLIN2,PSME4,QKI,RABEP1,RAD51AP1,RIF1,RSU1,SEPHS1,SKP2,SLC16A1,SLC2A5,SLC39A6,SOD2,SRE…	3132	330	55765
WONG_MITOCHONDRIA_GENE_MODULE	1.9e-25	8.3353e-22	60	ACADSB,AK2,ATOX1,ATP5E,ATP5F1,ATP5G1,ATP5I,ATP5J,ATP5L,ATP6V1C1,ATP6V1G1,BCL2,COX11,COX4I1,COX5A,COX6C,COX7A2L,CRYZ,CRYZL1,DAP3,DLD,DUT,ECI1,GLUD1,GPD2,GRPEL2,GSR,LRPPRC,MCCC2,MRPL18,MRPL3,MRPL32,MRPL42,MRPS18C,MRPS36,MTHFD2,MTRR,MTX2,NDUFA4,NDUFA5,NDUFA6,NDUFB10,NDUFS2,NDUFV1,NQO1,OXCT1,PCCB,PDHA1,PDHX,PDP1,PTRH2,SFXN2,SLC16A3,SLC25A19,SLC25A32,SLC25A39,SOD2,SUCLA2,UNG,UQCRB	3132	217	55765
RUTELLA_RESPONSE_TO_CSF2RB_AND_IL4_DN	1.96e-25	8.59656e-22	73	ACADVL,AIF1,ALDH3A2,AMPD2,ANP32A,ANXA5,APLP2,ARGLU1,ARHGEF6,ASAH1,BCAT1,CCNL1,CD2AP,CHPT1,COL4A3BP,CPD,CTBS,CTSB,DDIT4,DENND3,DMXL2,DPEP2,DUSP6,EPB41L3,FBXL5,FKBP4,FYN,GLA,GSR,GTF3A,HDAC9,HEBP2,HNRNPA1,IGFBP7,IL18,IRAK3,ITGA4,ITGAL,ITPR1,LAIR1,LAMP1,LMO2,MAN2A2,MCTP1,MDM1,MEF2C,MIS18BP1,MPRIP,NAMPT,NCOA4,NKTR,NR4A2,NUP214,PDXK,PGS1,PLAC8,PLIN2,PLSCR1,RASGRP2,RERE,RPL22,RPL28,SDR39U1,SGMS1,SLC35B1…	3132	315	55765
REACTOME_METABOLISM_OF_LIPIDS_AND_LIPOPROTEINS	2.57e-25	1.12694e-21	92	ABCA1,ACACA,ACADVL,ACER3,ACLY,ACOT8,ACSL3,AGPAT3,AGPAT5,AGPAT6,AGPS,ARSK,ASAH1,BDH1,CCNC,CDS2,CHPT1,COL4A3BP,CROT,CTSA,ECI1,ELOVL5,EPT1,ETNK1,FAR1,FDFT1,FDPS,GGPS1,GK,GLA,GPD2,HADH,HADHB,HMGCR,IDH1,IDI1,LBR,MBOAT7,MED10,MED13L,MED21,MED22,MED24,MED30,MED4,MGLL,MTMR4,MTMR6,MUT,MVD,NCOA2,NCOA3,NCOR1,NFYA,NFYB,OXCT1,P4HB,PCCB,PCYT2,PGS1,PI4K2B,PIK3CB,PIK3R1,PIKFYVE,PLIN2,PPARA,PPP1CA,PPP1CC,PRKACB,P…	3132	478	55765
GINESTIER_BREAST_CANCER_ZNF217_AMPLIFIED_DN	4.31e-25	1.8895e-21	75	ABCA7,ACIN1,AMPD2,ARHGEF2,ATAD3B,ATXN2L,BRD1,CC2D1B,CDC42SE1,CIC,CLASRP,CNOT3,CNTROB,COPS7B,CPSF7,CUL9,DAZAP1,DENND4B,DOT1L,EIF3B,FBRSL1,FKBP1A,GAS5,GFER,GRAMD4,HAUS8,HNRNPD,ILF3,INTS1,KAT8,LENG8,LIMD2,LIMK2,LMNA,MAPK8IP3,MCTS1,MEF2D,MICALL1,MOGS,MYO9B,NOL8,NSUN4,NUP214,POLR2F,PUS1,QTRT1,RBBP6,RHEB,RPL32P3,SAFB2,SCUBE1,SF1,SH3BP2,SNRNP70,SRRT,STK11,SUGP2,TAF15,TAF1C,TARDBP,TCF3,TECPR1,THOC2,TLN1,…	3132	335	55765
HIRSCH_CELLULAR_TRANSFORMATION_SIGNATURE_UP	4.5e-25	1.97235e-21	63	ABCA1,ACSL3,ANGEL2,ANKRD28,ANXA7,APPL2,ARHGEF2,BCL2L1,CARHSP1,CASP4,CD97,CREM,CTBS,CTSB,CYTH1,DENND1A,DGUOK,DTWD1,EGLN1,EIF1,ETHE1,EVL,FBXL5,FBXO28,FYN,GSDMD,IER2,IFNGR1,IL1RAP,IVNS1ABP,LYRM1,MAK16,MAP3K5,MFF,NARF,NIT1,PARP8,PDP1,PGS1,PIKFYVE,PLSCR1,PMAIP1,PNRC1,PPM1D,PTPN2,RNF41,SERPINB1,SLC33A1,SNAP23,SOD2,STAM,TGIF1,TIMP1,TMEM59,TNFAIP8,UBA6,UBXN4,VAMP4,VEGFA,VRK2,WARS,ZFAND1,ZMYM1	3132	242	55765
REACTOME_SRP_DEPENDENT_COTRANSLATIONAL_PROTEIN_TARGETING_TO_MEMBRANE	4.62e-25	2.02448e-21	54	RPL10A,RPL11,RPL12,RPL14,RPL15,RPL19,RPL22,RPL27,RPL28,RPL29,RPL30,RPL31,RPL34,RPL35,RPL35A,RPL37,RPL37A,RPL38,RPL41,RPL6,RPL7,RPL8,RPL9,RPLP0,RPLP1,RPN1,RPN2,RPS12,RPS14,RPS15,RPS16,RPS19,RPS21,RPS23,RPS24,RPS25,RPS26,RPS27,RPS27A,RPS28,RPS4X,RPS6,RPS9,SEC61A1,SPCS2,SPCS3,SRP14,SRP54,SRP72,SRP9,SSR3,SSR4,TRAM1,UBA52	3132	179	55765
WELCSH_BRCA1_TARGETS_DN	4.97e-25	2.17736e-21	48	ALG3,ANXA11,APEX1,CDC123,CHAF1A,DNAJC7,EIF3B,EIF3E,EIF4G1,EIF4H,FARSA,FDFT1,FKBP4,GTF3C2,HDLBP,HRAS,HSF1,KDM5C,MCM2,MGST1,MLEC,MOGS,MYC,NARS,NDRG1,NMT1,NOLC1,NUP214,PABPC4,PIEZO1,PMPCA,PPAT,RARS,RXRA,SEC24C,SF3A3,SLC19A1,SLC39A7,SNRNP70,SNRPA1,SON,SOX4,SRPK1,SRSF11,TAF1C,U2AF1,VDAC1,XRCC5	3132	141	55765
CHICAS_RB1_TARGETS_GROWING	5.74e-25	2.51412e-21	63	ANKRD28,ANP32E,ARL4A,ASNS,BUB1,CACYBP,CASC5,CCNA2,CDC7,CDCA7,CDKN2A,CENPH,CENPK,CEP57,CHAC2,CTDSPL2,DDIT4,DEK,DEPDC1,EXOSC8,EZH2,FBXO11,FIGNL1,GMNN,HAUS1,HERC4,HMMR,HPRT1,IFI16,ITGB3BP,LMNA,MCM2,MCM3,MCM4,MCM7,MEIS2,MSH2,NASP,NCAPG2,NFXL1,NFYB,NUSAP1,PHF17,PPIG,PSAT1,PSIP1,PSPH,RAD51AP1,RIF1,SHMT2,SLFN11,SMC2,SMC4,SUPT16H,TBL1XR1,TIFA,TMPO,TNFAIP8,TOP2A,TTC3,TTK,UHRF1,USP1	3132	243	55765
JOHNSTONE_PARVB_TARGETS_3_UP	6.05e-25	2.64929e-21	86	ABCA1,ACADVL,ACLY,ADD3,AHNAK,ALDH3A2,ALDH3B1,ANAPC5,ANXA1,ANXA4,APLP2,ARRB1,ASAH1,ASXL2,ATM,BRI3,C17ORF76-AS1,CALM1,CAPRIN1,CAT,CD58,CITED2,CNIH4,CPD,CTSA,CTSB,CTSS,DDIT4,DIDO1,EIF4G1,FLNA,FXYD5,GAA,GLS,GPR107,GSTK1,H2AFJ,HINT3,HPCAL1,HS1BP3,IKBKB,IQGAP1,JAK1,KIAA0100,KLHL24,LGALS3BP,LIPA,LYRM1,MAP4,MDFIC,MGST1,MLEC,MLLT4,NANOS1,NDFIP1,NEAT1,NFE2L1,NLRC5,OPTN,OSBPL3,P4HB,PAK2,PDP1,PHF10,PLIN2,PMA…	3132	430	55765
REACTOME_APOPTOSIS	6.7e-25	2.93326e-21	49	ACIN1,ADD1,AKT1,APAF1,APPL1,BCL2,BCL2L1,BIRC2,CASP7,CASP8,CTNNB1,CYCS,DFFA,DYNLL1,FAS,HMGB1,HMGB2,KPNB1,LMNA,LMNB1,MAPK8,MST4,NMT1,PAK2,PLEC,PMAIP1,PSMA4,PSMA7,PSMB1,PSMB2,PSMB4,PSMC3,PSMC6,PSMD10,PSMD12,PSMD13,PSMD2,PSMD3,PSMD6,PSMD8,PSME2,PSME4,PSMF1,ROCK1,RPS27A,SPTAN1,TFDP1,UBA52,XIAP	3132	148	55765
BENPORATH_OCT4_TARGETS	7.86e-25	3.44032e-21	69	ADD3,ARPC5,ATAD2,ATP6V1G1,BLCAP,BUB3,CABLES1,CAPZA2,CDC123,CDC7,CDK17,DHDDS,DUSP6,FUS,H2AFJ,HMGB2,ICMT,ID2,IFI16,INF2,JOSD1,KIAA1143,KLF5,MAN2C1,MEIS2,MKRN1,MLLT10,NAA30,NCBP1,NPLOC4,NUCKS1,NUDT5,PAK1,PHF17,PNISR,POLR3G,PRPF31,PTPN2,RAB5A,RAD51C,RBM22,RDH10,REST,RIF1,SET,SFXN1,SGMS1,SKA2,SLC44A1,SMARCAD1,SPAG9,SRSF4,SSBP2,TBL1XR1,TCF12,TMEM30A,TNRC6A,TOP2A,TRA2A,TRIM24,UBE2D3,UBR5,UFM1,USP7,VPS52…	3132	290	55765
WHITFIELD_CELL_CYCLE_S	1.05e-24	4.5948e-21	51	ABHD10,ATAD2,BLM,BRCA1,BRIP1,CASP2,CCDC14,CDC7,CDKN2AIP,CENPQ,CPNE8,CREBZF,DCAF16,DHFR,DMXL2,DNA2,DSCC1,DYNC1LI2,E2F8,ENOSF1,ESCO2,EZH2,FANCI,GCLM,LYRM7,MAN1A2,MASTL,MBD4,MLF1IP,MYCBP2,MZF1,NAB1,NEAT1,OGT,ORC3,PHIP,PHTF2,PTAR1,RAD51AP1,RFC2,RHOBTB3,RRM1,RSRC2,SLC38A2,SRSF5,TOP2A,TYMS,UBL3,USP1,ZNF217,ZWINT	3132	162	55765
WHITFIELD_CELL_CYCLE_G2	1.13e-24	4.94375e-21	54	ARL4A,ARMC1,ASXL1,ATL2,BCLAF1,BRD8,BUB3,CCNA2,CDC16,CDK1,CDKN1B,CDKN2C,CKAP2,DCAF7,G2E3,HAUS8,HINT3,HMGB2,HP1BP3,HRSP12,IFNAR1,KCTD9,KIAA1524,KIF20B,KIF23,KIF5B,KPNA2,LBR,LMNB1,MAD2L1,MIS18BP1,NCAPD3,NCAPH,NEIL3,NFIC,NIPBL,NUCKS1,NUMA1,NUSAP1,PPP1R2,RCCD1,RGS3,SKA3,SMC4,STAT1,SUCLG2,TIMP1,TMPO,TNPO2,TOP2A,TTF2,UBE2C,VTA1,WSB1	3132	182	55765
BOCHKIS_FOXA2_TARGETS	1.14e-24	4.98636e-21	85	ABCA1,AK3,AKT1,AP3S1,AP4M1,APP,ARRDC4,ATF4,ATG12,ATP5J,BANF1,BRCA1,BTBD3,CAT,CD47,CHAC2,CHD1,CHMP5,CLCN7,CLN8,CTNNBIP1,DCAF13,DDX3X,DMTF1,DPM1,DRAM2,ECT2,EIF1AX,FAM160B1,FAM63B,FDFT1,FIGNL1,GABARAPL1,GABPA,GANAB,GHITM,GK,H2AFJ,HBS1L,HERC4,HMGB2,HPS1,IDH1,INSIG1,ITM2B,ITPR1,LRPPRC,LRRC41,LYN,MCM4,MTX2,NUP43,PCGF5,PHF10,PHF20,PIK3AP1,PLIN2,PLRG1,POT1,PPARA,PRDX6,PRKDC,PTCD2,PTPLAD1,QSOX1,RDX,SAR1B,…	3132	425	55765
MCBRYAN_PUBERTAL_BREAST_6_7WK_UP	1.67e-24	7.30291e-21	56	ACACA,ACLY,AKAP9,AKT1,AKT2,APLP2,ARHGEF2,BRD4,BRD8,CNOT3,CPD,CRK,CUX1,CYTH1,DHX36,DNM2,EGLN1,EIF4G1,EPB41L2,GNAS,HDLBP,ITSN2,KDM5C,KEAP1,KIAA0100,LIPA,MAPK8,MBTPS1,MEF2C,NFIC,NR2C2,OGFR,OGT,PCMTD1,PIK3R1,PPP6R3,PRKACB,PTEN,PTK2B,QKI,RBBP4,RUNX1,SEC61A1,SECISBP2L,SLC2A5,SLC38A10,SOD2,SPPL2A,STOM,TBL1X,TGFBR1,TUG1,UBE4A,UBTF,WASL,YWHAG	3132	197	55765
DURCHDEWALD_SKIN_CARCINOGENESIS_DN	2.34e-24	1.02305e-20	65	ADARB1,ADD2,ADNP,AFF4,AGPS,APLP2,ASAP1,ATP2C1,BLCAP,CAMSAP2,CAST,CAT,CCDC88A,CCNG1,CCNY,CLIP1,COMMD10,CRYBG3,DDX3X,EEA1,ELL2,ENAH,ESD,FCHSD2,FHOD1,GIT2,GSR,HMMR,ITGA6,ITGB1,KIAA0513,KIF5B,LARP4B,LETMD1,LGALS3BP,LRP8,MAPK6,NET1,NPLOC4,PAK1,PIK3CB,PMAIP1,PRPF4B,PTPN12,PXK,QKI,RANBP9,RBBP4,RBM25,RNF38,RUNX1,SDCCAG3,SEMA4D,SLC4A7,TBL1X,TIPARP,TMEM106B,TNPO1,TWF1,UBE2Q2,UBL3,UCK2,UTRN,YWHAZ,ZNF131	3132	264	55765
PID_ERBB1_DOWNSTREAM_PATHWAY	3.02e-24	1.32004e-20	41	ABI1,ACTR2,ACTR3,AKT1,ARF4,ARPC2,ARPC5,ATF2,BCL2L1,CDC42,CREB1,DIAPH3,DUSP6,HRAS,IQGAP1,KRAS,MAP2K1,MAP3K1,MAPK1,MAPK8,MAPK9,MEF2C,MLST8,NRAS,PIK3CB,PIK3R1,PPP2R2A,PPP5C,RAB5A,RAC1,RALA,RICTOR,RPS6,RPS6KA3,SOS1,STAT1,USP6NL,WASL,YWHAE,YWHAG,YWHAZ	3132	105	55765
HELLER_HDAC_TARGETS_SILENCED_BY_METHYLATION_DN	3.29e-24	1.43773e-20	67	ALDH3B1,ALG8,ATF4,BCL2,BCL2L1,CBS,CD58,CDKN1B,CDKN2A,CDKN2C,CELF2,CLK1,DDIT4,DNAJB12,DUSP6,EIF5,ELF1,FAS,FMNL1,FNDC3A,FXYD5,HERC4,HNRNPUL1,HSPA9,HSPB1,HSPD1,HSPH1,IFI16,ILF3,ITGA4,LAPTM5,LIMD2,LRP8,LRRC41,MBNL1,MYB,MYC,MYOM2,MZF1,NFE2L1,NFIC,OGT,PDIA6,POLR3E,PSAT1,PTPRC,RBM3,SEC24D,SERPINH1,SHMT2,SLC3A2,SLC7A11,SPCS2,SRSF7,STAG2,STAT6,SUCLG2,TIMM44,TYMS,UBE2E1,UBE2J1,UCK2,VEGFA,WIPF1,XBP1,ZMIZ1,Z…	3132	281	55765
HOLLMANN_APOPTOSIS_VIA_CD40_UP	4.99e-24	2.18013e-20	56	AGPAT5,ARPC2,ARPP19,BTK,CLTB,CNOT7,COPS2,COPS6,CPNE3,CREM,CUX1,DENND1C,DUT,EMP3,ENSA,EPB41L2,G3BP1,GNAS,GSR,HBS1L,HDAC1,HGSNAT,HMGB1,HSPH1,ISCU,ITGB1,KIAA0930,LSM1,LSM4,MAK16,MAPK6,MBD2,MEF2C,MEIS2,MRPL34,MYBL1,NHP2L1,NUSAP1,PAK2,PCM1,PCMT1,PLEKHF2,PPP2R2A,PTPN22,PTPRC,RAP1B,RHEB,SBF1,SMC4,SNX10,SRP54,SS18,SYPL1,TCEA1,TUBA1B,XRCC5	3132	201	55765
KIM_MYC_AMPLIFICATION_TARGETS_UP	4.99e-24	2.18013e-20	56	ACLY,ADARB1,AGL,AKAP13,ALDH3A2,ARHGEF6,ARL6IP5,BLMH,CEP152,CYCS,DAP3,DDX21,DGKZ,EIF2S2,EIF3J,EPT1,ETFA,FASTKD1,FBL,GATM,HPRT1,HSPD1,IDH3A,ITGA4,LRPPRC,LYPLA1,LYRM1,MAK16,MCTS1,MRPL50,MYC,MYCBP2,NAA30,NCL,NIP7,PAICS,PARK7,PDHA1,PGM2,PPAT,PRDX6,PUS7,RAB8B,RPL11,RPL12,RPS23,RPS27L,RPS4X,RSL24D1,SACS,SLC16A1,SLC25A39,SLC39A10,TMEM38B,TMEM64,WDR41	3132	201	55765
ACEVEDO_NORMAL_TISSUE_ADJACENT_TO_LIVER_TUMOR_UP	5.63e-24	2.45862e-20	52	ACTR3,AHCTF1,AHSA2,ALCAM,ALG5,ANGEL2,ARMC1,ARPC5,C4ORF33,C7ORF50,CHD1,CISD1,DCTN4,DDX27,EIF3A,ELOVL5,ERGIC2,FAM162A,FAM188A,FAM200A,FAM98A,FKBP5,GAK,GNA13,HDAC2,HMGN4,HNRNPA2B1,HNRNPH3,IGBP1,IMPA1,ITGAV,M6PR,MRPL51,MYCBP2,NUCKS1,PCMTD1,PIK3AP1,PNISR,PNN,PTGES3,PTMA,RPL14,RPL7,RPLP1,RPN2,SACM1L,SAR1A,SCYL2,SH3YL1,TRIP12,UBE2V2,UQCRH	3132	174	55765
KIM_WT1_TARGETS_12HR_DN	6.38e-24	2.78551e-20	57	AIMP1,ANP32A,ARFRP1,ARMC8,ASB1,ASPH,CASP4,CBX3,CORO1C,CTBP2,CTNNA1,CUL4A,EIF4B,ELK3,FAM3C,FXN,GLS,GRSF1,HNRNPAB,IGFBP7,IL18,LRP8,LSM4,LSM5,MAGOH,MAN2A1,MAP4K5,MOB1A,MYBBP1A,MYC,NOLC1,OGFR,PLAC8,PLSCR1,PNN,POGK,POLR3E,PPIG,PTPN7,PUS1,RAP1A,RAP2C,RBM25,RHOBTB3,RMND5B,RPL7,RPS6,SOD2,SRSF7,TMED2,TMPO,TRA2B,WASL,YTHDF2,ZC3H15,ZFAND5,ZNF217	3132	209	55765
WANG_CLIM2_TARGETS_UP	7.13e-24	3.11225e-20	65	ALCAM,ANKS6,ARID2,ARIH2,ATG13,BCL2L1,BTF3,CCDC59,CDC42SE1,CHTOP,CIC,CIRBP,CTDSPL2,CTNNA1,CXXC5,DDIT4,DENND1B,DGKZ,DIDO1,DLEU2,DUSP6,EED,ESD,EXD3,FAM104B,FBXW2,GAS5,GGA2,GPATCH4,HPS1,HPS4,IGFBP2,LMAN1,MAP4,MRS2,MYB,MYL12A,NADSYN1,NEDD1,NFYB,NNT,OFD1,PAK2,PDS5B,PLEKHA3,PLK4,POGZ,PPP2R5E,PPP6R3,PSMC3IP,PTPN12,SERBP1,SERP1,SETD8,SFPQ,SLC25A40,SMC4,SOCS2,SPG7,SRSF5,SSFA2,TFDP1,TMPO,XPO1,ZBTB7A	3132	269	55765
NAKAMURA_TUMOR_ZONE_PERIPHERAL_VS_CENTRAL_UP	7.73e-24	3.37337e-20	67	ABCA1,ATG3,ATP5I,BIRC5,CCT2,CD47,CDK1,CHAC2,CLN8,CXXC5,DERL1,DIAPH3,DPH3,EBNA1BP2,EIF5,F3,GEMIN6,GLRX2,GPATCH4,HMMR,HNRNPAB,HSP90AA1,ID2,INF2,KPNA2,KRAS,LIMS1,LRP8,MGST1,MICALL1,MLF1IP,MRPL42,N4BP2,NAA15,NCAM1,NET1,NPLOC4,NUDT5,PBK,PHB,POMP,PSMA4,PSMB2,PSMB4,PSMC3IP,PSMD12,PSMD2,PSME2,PTPLAD1,PUF60,PUS1,QKI,RAD51C,SOX4,STRA13,STX10,SUGT1,TFB1M,TK1,TMPO,TNPO1,TOP2A,TPRKB,TRIP13,TUBA1B,UBE2D2,UBE2L3	3132	285	55765
MCBRYAN_PUBERTAL_BREAST_4_5WK_DN	8.59e-24	3.74782e-20	55	ACACA,ACADVL,ACLY,ACSF2,AHCYL1,AKT1,AKT2,APLP2,ATP5D,ATP5SL,BLCAP,CARHSP1,CISD1,CUX1,CYTH1,DLAT,DNM2,ECI1,EIF4G1,EPB41L2,ERAL1,ETFDH,GK,IDH3B,KDM5C,LETMD1,LIPA,MBTPS1,MLX,MTCH2,NEAT1,NFIC,NIPSNAP3A,OGT,PCMTD1,PPA1,PPP6R3,PRKACB,QKI,RBBP4,RPS6KA3,SEH1L,SFXN1,SOD2,STOM,TBL1XR1,TFRC,TMEM14C,TPP2,TUG1,UBE3A,UBE4A,VEGFA,YWHAG,ZFAND5	3132	196	55765
REACTOME_MITOTIC_G1_G1_S_PHASES	9.25e-24	4.03485e-20	46	CCNA2,CCND3,CDC7,CDK1,CDK6,CDKN1B,CDKN2A,CDKN2C,DHFR,E2F3,FBXO5,HDAC1,LIN54,MAX,MCM10,MCM2,MCM3,MCM4,MCM7,MYC,ORC3,PCNA,PPP2R2A,PSMA4,PSMA7,PSMB1,PSMB2,PSMB4,PSMC3,PSMC6,PSMD10,PSMD12,PSMD13,PSMD2,PSMD3,PSMD6,PSMD8,PSME2,PSMF1,RB1,RBBP4,RPS27A,SKP2,TFDP1,TYMS,UBA52	3132	137	55765
MCBRYAN_PUBERTAL_BREAST_5_6WK_DN	9.25e-24	4.03485e-20	46	ACACA,ACLY,AKAP9,AKT2,ARHGEF2,BRD4,CNOT3,CPD,CRK,CUX1,CYTH1,DHX36,EGLN1,EIF4G1,FUBP1,FUS,GNAS,HDLBP,HEMK1,ITSN2,KEAP1,KIAA0100,MAPK8,MBTPS1,MEF2C,MORF4L1,NEAT1,NFIC,OGFR,OGT,PPP6R3,PTEN,QKI,RBBP4,RPL37A,RUNX1,SEC61A1,SECISBP2L,SLC2A5,SLC38A10,SPPL2A,SREK1,SRPK2,TBL1X,WASL,YWHAG	3132	137	55765
LEI_MYB_TARGETS	9.3e-24	4.0548e-20	71	ACBD3,ACTR2,ANXA1,AP2A2,APEX1,APRT,ARF6,ASAH1,ASNS,ATP5D,BICD2,BLCAP,CKS2,CLEC11A,CLIC4,COMMD4,CREB3L2,DAXX,EEF1D,EIF3B,EIF4E2,ELOVL5,ERCC1,EZH2,FARSA,FASTK,HNRNPA1,HSPA4,HSPB1,HSPD1,IDI1,IGFBP7,KTN1,LGALS3BP,LIMK2,MBOAT7,MCM2,MCM7,MYC,MYL12A,NDUFV1,NXF1,PCCB,PCNA,PDXK,PFKL,PLEC,PRPF40A,PSMA4,PSMD10,PUF60,RARS,RASA1,SERBP1,SLC16A3,SLC25A46,SMARCA2,SRGN,SRSF6,STAM,STAT6,STIP1,TARDBP,TRIM37,TXNRD1,…	3132	318	55765
REACTOME_NONSENSE_MEDIATED_DECAY_ENHANCED_BY_THE_EXON_JUNCTION_COMPLEX	1.02e-23	4.44618e-20	52	CASC3,EIF4A3,EIF4G1,ETF1,MAGOH,NCBP1,NCBP2,PABPC1,PPP2R2A,RBM8A,RPL10A,RPL11,RPL12,RPL14,RPL15,RPL19,RPL22,RPL27,RPL28,RPL29,RPL30,RPL31,RPL34,RPL35,RPL35A,RPL37,RPL37A,RPL38,RPL41,RPL6,RPL7,RPL8,RPL9,RPLP0,RPLP1,RPS12,RPS14,RPS15,RPS16,RPS19,RPS21,RPS23,RPS24,RPS25,RPS26,RPS27,RPS27A,RPS28,RPS4X,RPS6,RPS9,UBA52	3132	176	55765
FORTSCHEGGER_PHF8_TARGETS_UP	1.15e-23	5.0117e-20	66	ANKRD32,ASNS,ATF4,BET1,BNIP2,C6ORF62,CCDC6,CCDC77,CCNY,CDC37L1,CITED2,CNOT6,CTSC,DDIT4,DDX3X,DPY19L4,EIF5,ENAH,FAM60A,FBXW7,FKBP1A,FUBP1,HBP1,HINT3,HMGB2,HRSP12,ITPR1,IVNS1ABP,JMY,KLHL7,KPNB1,LRP8,LYRM7,MAN1A1,MAT2B,MBTD1,MRPL42,MRRF,MTHFD2,NCOA7,NEK4,NFYB,NQO1,PABPC4,PDHX,PHF17,PTP4A1,PTPN2,RAB10,RCOR3,RIMKLB,SEC62,SERP1,SET,SLC16A1,SLC7A11,SMC5,SUZ12,TMTC4,TNPO1,TSPAN3,VEGFA,WWP1,XIAP,ZNF267,ZN…	3132	279	55765
RATTENBACHER_BOUND_BY_CELF1	1.28e-23	5.57696e-20	88	AFF4,ANKMY1,APLP2,APPL1,ATP6V1C1,BTF3L4,CBX3,CDK12,CELF2,CHD9,CLYBL,CNIH4,CPSF6,CSPP1,CSTF3,DCP2,DMXL1,DPH3,EEF1D,FMNL2,FNDC3B,FRYL,GTF2H1,HEATR3,HGSNAT,HNRNPD,IER2,INF2,KAT8,KBTBD6,KDM6A,KIAA1143,KIAA1429,LAMTOR1,MAD2L2,MAP4K5,MARS,MBNL1,MLEC,MPRIP,MSI2,MTF2,MTFR1,NDUFS2,NHP2L1,NSD1,NUDT12,NUMA1,ORMDL1,PGGT1B,PIGF,PLEC,PPIL4,PRPF38B,PSMF1,PSMG4,RAB1A,RANBP6,RAP2A,RGS3,RIF1,RPS28,RREB1,SAP18,SEC2…	3132	467	55765
JIANG_VHL_TARGETS	1.31e-23	5.70636e-20	46	ABCB8,ACOT13,AHNAK,AIMP1,APPL2,AZIN1,C12ORF10,C19ORF60,C1D,CANX,EIF3G,ELANE,EWSR1,FBXL5,FXR1,GMFB,GNA13,GTF2A2,HMGN2,HSPB11,INF2,KIAA1429,LAMP1,MCM4,MKI67,MPHOSPH6,MRPL41,MRPS36,NFE2L1,NPM1,PCNA,PGAM1,PHF17,PITRM1,PNKD,RAB14,RANBP9,RPL29,RPLP0,RPS6KA1,SERBP1,SET,SLC3A2,SS18,TMEM50A,TRAPPC2L	3132	138	55765
FLECHNER_PBL_KIDNEY_TRANSPLANT_OK_VS_DONOR_UP	1.51e-23	6.57605e-20	48	AASDHPPT,AGL,AHNAK,ATP5G1,BICD2,BPHL,CAPZB,CD58,CLEC11A,CLTC,DAP3,DCTD,DHX9,ITGB1,LAMP2,LRP10,LST1,MAN2A2,MAP2K1,MBOAT7,NUMB,OAT,OGT,PIK3R1,PPM1A,PSMA4,PSMB4,RBPJ,RPL11,RPL19,RPL35,RPLP0,RPN1,RPS23,RSU1,SF1,SRRM1,SRSF3,TFRC,TIMM17A,TMED2,TUBGCP2,TXN,TXNL4A,UBE2I,UBE4A,VDAC1,YWHAZ	3132	151	55765
PHONG_TNF_RESPONSE_VIA_P38_COMPLETE	1.55e-23	6.7487e-20	59	ACACA,ACSL3,ADAM17,AFF1,ALDH3A2,ATP2B1,BAZ1A,CAPN7,CCNL1,CRK,CUX1,DHFR,DYRK2,ENAH,ERAP1,FBXL5,GABARAPL1,GTPBP4,HDAC9,HMGCR,IDH1,INSIG1,ITSN2,KAT6B,KDM2A,MAGT1,MBD4,NCOA2,NKTR,NUDT4,OTUD4,PCNA,PHF17,PHIP,PMAIP1,PPP1R12A,PTPN12,RAP2C,SATB2,SDCBP,SEC24A,SEC24D,SKP2,SNX2,SOS1,SPAG9,SS18,SSBP2,STK11,STX4,TGIF1,TMEM87A,TRIM24,UBE2J1,WIZ,WRB,YIPF5,ZMIZ2,ZNF131	3132	227	55765
WINTER_HYPOXIA_METAGENE	1.59e-23	6.92127e-20	61	AK2,AK3,ALDOA,ANXA1,ANXA5,BCL2L1,BIRC2,BNIP3L,CCT6A,CDK1,CDKN1B,CITED2,CLK1,CNOT7,DDIT4,DR1,EIF4A3,ELL2,F3,FKBP4,GAPDH,GBE1,HBP1,HDAC1,HDAC9,HERC3,HSPD1,HSPH1,ID2,IGFBP2,INSIG1,LDHA,LGALS1,MAP4,NDRG1,PAICS,PFKL,PGAM1,PGK1,PIM1,PLIN2,PNN,PPARA,PPAT,QSOX1,RBPJ,RIOK3,RNASEL,SIN3A,SLC16A1,SLC3A2,SLC6A6,SRSF6,STRA13,TFRC,TIMM17A,TPI1,TXN,UMPS,VEGFA,VPS11	3132	242	55765
TORCHIA_TARGETS_OF_EWSR1_FLI1_FUSION_DN	1.67e-23	7.26784e-20	71	ARRDC4,ATP8B4,ATXN1,ATXN10,BCKDHB,BRCA2,CCDC91,CDC42EP3,CELF2,CHM,CNN2,CNTLN,CPNE3,CRLF3,CTBP2,CTSC,DCUN1D4,ELL2,EMB,EPB41L2,FCHSD2,FKBP1A,FKBP5,FYN,GGH,H2AFY,HPCAL1,IFNGR1,ITGAL,ITPR1,KCNAB2,L3MBTL3,LGALS1,LIMD2,LIPA,LST1,MAN2A2,MEF2C,MEIS1,MMD,MOB3A,NAB1,NCKAP1L,NLRC5,NUDT12,OXCT1,PAK1,PDXK,PLAC8,PM20D2,POLR3G,PTPRC,RCN1,RCSD1,RERE,RGS18,RGS19,RHOBTB3,RSAD1,SCML2,SLC25A13,SLC4A7,SLC7A6,SOCS5,SO…	3132	321	55765
BROWNE_HCMV_INFECTION_18HR_UP	1.82e-23	7.91882e-20	52	AMD1,ATF2,BAZ1A,BCL11A,CAPN7,CASP2,CD2AP,CDC27,CDC5L,COIL,CREBZF,CREM,DCP2,E2F3,FXR1,GAPVD1,GSR,HLTF,KIF3A,LYN,M6PR,MAGOH,MAN2A2,MCM3,MPHOSPH9,MTHFD2,NEK4,NF1,POLR2H,PPM1A,PPP1R2,RBBP4,RFC5,RIF1,RSBN1,SAR1A,SEC23B,SEC24A,SLC25A13,SLC39A7,SPAST,SPTSSA,SS18L1,TERF1,THOC2,TMEM5,TMPO,TOPBP1,TROVE2,WWP1,ZFX,ZWINT	3132	178	55765
BLALOCK_ALZHEIMERS_DISEASE_INCIPIENT_DN	2.06e-23	8.961e-20	50	AP3S1,ASPH,ATP2A2,BZRAP1,CACYBP,CCNL1,CCT2,CCT4,CDC27,CKS2,COX7A2L,CSNK1G3,EIF2B1,GNAS,GTF2A2,HADH,HSP90AA1,HSPH1,IPO7,KIDINS220,MARS,MEF2A,MFN1,MGLL,MPV17,NHP2L1,PDHA1,PDHX,PDIA6,PGS1,PPA1,PPP3CA,RAD51C,RANBP2,RB1CC1,RPE,RPL14,RPL38,RPL6,RPN2,RSU1,SEC23B,SERBP1,TFDP1,TOP1,TTC3,TUBG2,UBP1,UROS,WRB	3132	165	55765
TIEN_INTESTINE_PROBIOTICS_6HR_UP	2.07e-23	9.00243e-20	30	ALDH3B1,B2M,C6ORF62,CDC5L,EEF1A1,EIF4B,EIF5A,FAM120A,GAPDH,HMGB1,HNRNPH1,KLF5,MYC,PGK1,PPIA,PTP4A2,RAB2A,RPL37A,RPL41,RPL9,RPLP0,RPS14,RPS19,RPS23,RPS24,RPS27,RPS6,TXN,UBC,YWHAE	3132	55	55765
REACTOME_LATE_PHASE_OF_HIV_LIFE_CYCLE	2.13e-23	9.26124e-20	40	AAAS,CCNT2,CTDP1,ERCC2,GTF2A1,GTF2A2,GTF2H1,GTF2H2,GTF2H3,NCBP1,NCBP2,NMT1,NUP133,NUP153,NUP155,NUP214,NUP35,NUP43,NUP54,NUP93,NUPL1,POLR2B,POLR2F,POLR2H,POM121,RAN,RANBP2,RNMT,RPS27A,SEH1L,SUPT16H,TAF13,TAF9,TCEA1,TCEB1,TCEB3,UBA52,VPS28,VPS37B,XPO1	3132	104	55765
COLINA_TARGETS_OF_4EBP1_AND_4EBP2	2.26e-23	9.82422e-20	75	ABCC4,AGGF1,ATM,AUP1,B2M,BCAT1,BIRC5,CCNA2,CDC42SE1,CELF2,CENPH,CENPK,CHRAC1,CLTB,CREB3L2,CRYZ,CTSH,DIAPH3,DNAJC19,ECT2,EIF1AX,EMB,EXOC2,EXOSC8,F3,FBXO5,FCHSD2,FXYD5,GLA,GMNN,GPAA1,HAUS1,HMMR,HNRNPR,HSDL2,ID2,IFNGR1,IGFBP2,ILF2,IMPACT,KAZALD1,LAMP2,LGALS3BP,MGST1,MPP6,MRPL23,MRPL37,NAMPT,NIT1,NUDT5,NUSAP1,ORMDL1,OSBPL3,PBK,PFKL,PHKB,RAB28,RAD1,RAP2A,RFK,RFX5,SKAP2,SLC16A3,SMARCA2,SNRPE,STAT1,SUB1…	3132	356	55765
RHODES_CANCER_META_SIGNATURE	2.57e-23	1.11692e-19	32	ACLY,CANX,CBX3,CCT4,CDK1,CKS2,EIF4A3,G3BP1,HDAC1,HNRNPA2B1,HSPD1,IARS,ILF2,KPNA2,LDHA,MCM3,MRPL3,MTHFD2,NCBP2,OGT,PAFAH1B3,PAICS,PPP2R5C,PSME2,PTMA,SDHC,SNRPE,SOX4,TARS,TGIF1,TOP2A,UBE2S	3132	64	55765
PID_MYC_ACTIV_PATHWAY	4.03e-23	1.75104e-19	35	ACTL6A,BCAT1,BIRC5,CDCA7,E2F3,EIF4G1,GAPDH,HMGA1,HSP90AA1,HSPA4,HSPD1,ID2,IREB2,KAT5,LDHA,MAX,MTDH,MYC,NBN,NCL,NPM1,PDCD10,PIM1,PMAIP1,POLR3D,PRDX3,PTMA,RPL11,RUVBL1,RUVBL2,SUPT3H,TAF9,TFRC,TK1,UBTF	3132	79	55765
ENK_UV_RESPONSE_EPIDERMIS_UP	4.06e-23	1.76366e-19	67	ACTL6A,ANAPC2,ANP32A,APEH,BCL11A,BCL2L1,CARHSP1,CD47,CMAHP,CMAS,COPS7B,CSE1L,CTSB,DNAJC7,EBNA1BP2,FAM189B,FLNA,FXYD5,GCLM,HDAC1,HMGB1,HP1BP3,HTT,IDH3A,ITGAE,M6PR,ME2,METTL3,MMS19,MPHOSPH6,MPP5,MRPS7,NET1,NMT1,PAFAH1B3,PFKP,PGAM1,PHB,PIDD,PIN4,PLSCR1,POLR3G,PRDX3,PSIP1,PSMB2,PSMD3,RUVBL1,RUVBL2,SERPINB1,SH3BP2,SHMT2,SLC16A1,SLC25A13,SLC35B1,SLC5A6,SMS,SNRPA1,SPG7,SRSF7,STK25,TMEM165,TNKS,TUBGCP2,T…	3132	293	55765
YAGI_AML_SURVIVAL	4.16e-23	1.80669e-19	44	ADAM17,ADNP,ANP32E,APLP2,APPBP2,ATF2,ATP6V0B,AZU1,BCAT1,BRD8,BTAF1,CALM1,CDK6,CRYZ,DMXL2,EED,ENSA,GRAMD4,GTF2H3,GTF2IRD2,HADH,HNRNPD,LBR,MED21,NUMB,OGT,PMS1,POLR2H,PREPL,PRPF4,PTP4A2,TAOK3,TIAL1,TKT,TUG1,UBE2D1,UBXN7,UCK2,VASP,VAT1,VDAC1,VPS11,WT1-AS,XPO1	3132	129	55765
PILON_KLF1_TARGETS_UP	5.08e-23	2.20574e-19	91	ABCA1,AFTPH,ALCAM,ARMC1,ASAP1,ASB1,ASPH,ASXL2,ATPIF1,BECN1,BMP2K,C2CD2,CCNC,CEP76,CHAC2,CLASP2,CLCN3,DLAT,DRAM2,ELL2,EPS15,ETNK1,EXOC6,FAM126A,FRYL,GCLM,GTF2H2,GTF2IRD2,HAUS1,HERC4,HSPA9,IGFBP2,ITGA4,ITSN1,KIAA1432,KNTC1,LARP4B,MAGT1,MBNL1,MIB1,MIER1,MIS18BP1,MKRN1,MTHFD2,MZT1,N4BP2,NAP1L1,NAPG,NLK,NUDCD1,NUP54,OLA1,PAN3,PAPD4,PCSK7,PICALM,PIGN,PITRM1,PKD2,PLAGL1,PLS1,PPP6R3,PTAR1,PUM2,RAB6A,RARS…	3132	504	55765
LINDGREN_BLADDER_CANCER_CLUSTER_1_DN	5.33e-23	2.31375e-19	77	ABCF2,ACSF2,AMPD2,APIP,ASAP1,ATAD2,BIRC5,BRCA1,BUB1,C1ORF216,CDC7,CDCA7,CDK1,CDKN2C,CENPN,CLIC4,CREB3L2,CTSA,DEPDC1,DLGAP4,DYRK2,EBF1,ENAH,EZH2,FYN,GSTM4,H2AFY,H2AFZ,HCLS1,HMGB2,HSPD1,IER2,ILF3,INSIG1,ITSN2,KIF23,KPNA2,LGALS1,MGAT1,MLF1IP,MPHOSPH9,MTHFD2,NCAPG2,NCKIPSD,NUDT1,P4HB,PAFAH1B3,PDGFRB,PDXDC1,PEPD,PIK3AP1,PLAC8,PLK4,PRRC1,PSMB4,PVRL2,RBM28,RCBTB1,RFC3,RPS27L,SEC13,SEC24A,SH3KBP1,SLC26A6…	3132	378	55765
LAIHO_COLORECTAL_CANCER_SERRATED_UP	5.57e-23	2.41738e-19	41	ADAM10,ANP32E,ANXA5,ARL8B,ARPC2,ARPP19,ATP2B1,ATP6V0E1,B2M,BNIP3L,C5ORF15,CHMP2B,CLINT1,CNIH4,CTSB,DPYD,ELK3,EMP3,EPRS,GDI2,HNRNPC,IQGAP1,LCP2,LGALS1,MBD4,MORF4L2,MRPS14,NCOA4,NPTN,OPTN,PDIA6,PLS1,SDCBP,SEC24A,SEC62,SELT,SNRPE,SRP14,TROVE2,VAPA,YME1L1	3132	112	55765
REACTOME_DEVELOPMENTAL_BIOLOGY	5.86e-23	2.54265e-19	79	ABL1,AKT1,AKT2,ALCAM,AP2A2,BNIP2,CCNC,CCND3,CDC42,CDK1,CFL1,CLTC,COL9A3,CREB1,CSNK2A2,CTNNA1,CTNNB1,DNM2,EBF1,ENAH,EVL,FARP2,FYN,HRAS,HSP90AA1,ITGAV,ITGB1,KLF5,KRAS,LIMK2,MAP2K1,MAPK1,MED10,MED13L,MED21,MED22,MED24,MED30,MED4,MEF2A,MEF2C,MEF2D,NCAM1,NCOA2,NCOA3,NCOR1,NRAS,NUMB,PAK1,PAK2,PLXND1,PPARA,PTPRC,RAC1,RANBP9,RBPJ,RDX,RHOA,ROCK1,RPS6KA1,RPS6KA3,RXRA,SDCBP,SEMA3A,SEMA4A,SEMA4D,SMAD2,SOS1,S…	3132	396	55765
SHAFFER_IRF4_TARGETS_IN_MYELOMA_VS_MATURE_B_LYMPHOCYTE	6.33e-23	2.74595e-19	39	ACP1,ATF4,ATP5D,C11ORF24,CANX,CCNC,CD97,CYCS,EIF2S2,GAA,GRSF1,HDAC5,HSP90AA1,HSPB1,ITGA4,KRAS,LDHA,MAN2A1,MARS,MYC,NAMPT,NDRG1,PABPC4,PAICS,PDS5A,PGK1,PPP1R2,PPP2R5C,SEC62,SLC38A2,SLC3A2,SUB1,SUMO1,TRAM1,UBE2B,UBE2J1,UCK2,VDAC1,XPOT	3132	101	55765
FLOTHO_PEDIATRIC_ALL_THERAPY_RESPONSE_UP	9.92e-23	4.3023e-19	29	AKAP13,CDC42EP3,EIF3D,EIF3L,EIF4B,FXYD5,ITGA6,NDRG1,RAB14,RAB1A,RPL22,RPL27,RPL37A,RPL6,RPL7,RPLP0,RPS16,RPS19,RPS28,RPS6,RPS9,RSL24D1,SLC38A2,STAM,SYPL1,TBC1D15,TMED2,TMEM87A,TOMM20	3132	53	55765
NIKOLSKY_BREAST_CANCER_8Q12_Q22_AMPLICON	1.2e-22	5.2032e-19	44	ASPH,ATP6V1C1,AZIN1,COX6C,DCAF13,DPY19L4,FAM92A1,GGH,HRSP12,IMPA1,KIAA1429,LACTB2,MTDH,NBN,NCOA2,OTUD6B,PABPC1,PAG1,PDP1,PEX2,PLEKHF2,PTDSS1,RAB2A,RBM12B,RDH10,RNF19A,RPL30,RPL7,SDCBP,SLC25A32,SNX16,TCEB1,TERF1,TMEM55A,TMEM64,TMEM67,TRAM1,UQCRB,VPS13B,YTHDF3,YWHAZ,ZBTB10,ZFAND1,ZNF706	3132	132	55765
LI_AMPLIFIED_IN_LUNG_CANCER	1.27e-22	5.50545e-19	51	AKR1A1,ALDOA,APRT,CANX,CBX3,CYCS,EEF1D,HSPB1,HSPD1,IGFBP2,JTB,LDHA,LGALS3BP,NQO1,P4HB,PABPC1,PFKP,PSMB4,PSMD8,RAB1A,RAN,RPL10A,RPL27,RPL28,RPL30,RPL31,RPL35,RPL37,RPL37A,RPL38,RPL7,RPL8,RPS16,RPS21,RPS27,RPS4X,SNRPD2,SNRPE,SOX4,SSR4,STAT1,TCEB1,TIMP1,TKT,TOP1,TXNRD1,UBE2C,UBE2I,UQCRH,VEGFA,XBP1	3132	178	55765
CHIANG_LIVER_CANCER_SUBCLASS_PROLIFERATION_UP	1.27e-22	5.50545e-19	51	ARHGAP18,BARD1,BCAT1,BIRC5,CCNA2,CDC7,CDCA7,CDK1,CTBP2,DBN1,DEPDC1,DEPDC1B,DSCC1,DTL,E2F8,ECT2,EZH2,FANCI,FBXO5,FMNL2,G6PD,HDAC2,HMGB2,KIF23,LMNB1,MAD2L1,MCM2,MKI67,MMD,NT5DC2,NUSAP1,PAFAH1B3,PAG1,PBK,PM20D2,RAD51AP1,SLC16A3,SLC39A10,SMC4,SOX4,SYNJ2,TMED3,TMEM65,TOP2A,TRIP13,TTF2,TTK,UBE2C,WASF1,WSB1,ZWINT	3132	178	55765
SMID_BREAST_CANCER_BASAL_UP	1.5e-22	6.4995e-19	105	ACP1,ADAM17,ADD2,AGBL5,AK2,AMD1,ANP32E,ASNS,ATAD2,BAG2,BCL11A,BIRC5,BTG3,BUB1,C6ORF62,CBS,CCDC88A,CCNA2,CDC5L,CDK1,CDKN2A,CENPN,CEP170,CHAF1A,CKAP2,CLIC4,COL9A3,DBN1,DDIT4,DDX17,DLAT,E2F3,ECHDC1,EPB41L2,EPRS,FLNA,FNDC3B,FXYD5,GART,GDI2,GGH,GLS,HMGA1,IFI16,IFIH1,IGF2BP2,ITGA6,KLF5,KLHL24,KLHL7,LBR,LRFN4,LRP8,LYN,MAGOH,MAPK8,MCM10,MCM2,MCM4,MCM7,MICALL1,MKI67,MLC1,MLLT10,MPP6,MYBL1,MYC,NCAM1,NCAPH,…	3132	648	55765
JAATINEN_HEMATOPOIETIC_STEM_CELL_UP	1.51e-22	6.54132e-19	69	ACACA,ACSF2,ADAT2,AKR1A1,ANKRD28,ASPH,ATP2C1,ATP6V0A2,BCAT1,BCL11A,BTBD3,CCDC6,CDCA7,CDK6,CEP170,CMAHP,COL24A1,CREBZF,DPY19L4,DTL,FAM175A,FAM92A1,FAM98B,FLT3,GATM,GOLIM4,H2AFY,HADH,HMGCR,HSPB1,HSPD1,IGFBP7,IL18,IPO7,MEIS1,MIR155HG,MRPS27,MSI2,MUM1,MYB,NASP,NT5DC2,PAICS,PAIP1,PKD2,PLAGL1,PM20D2,POGZ,RCN1,RDX,RUNX2,RUVBL2,SLC39A10,SMARCA2,SOCS2,SPG20,SRSF3,SSBP2,SYPL1,TFEC,TMEM38B,TMEM5,TRIM24,TUG1…	3132	316	55765
PASQUALUCCI_LYMPHOMA_BY_GC_STAGE_DN	1.52e-22	6.58312e-19	49	ANP32E,BAG2,BCAT1,BCL11A,BTBD1,CBFB,CCDC50,CDKN2C,CELF2,CHCHD10,CHD1,CNOT6L,CPSF6,CUX1,CXXC5,DEK,EBF1,EMB,EZH2,FAM111A,FRYL,FUS,ITPR1,KLHL24,LIMD2,MTERFD3,MYO1G,NAP1L1,NUCKS1,PRKACB,PUM2,RABEP2,RASGRP2,RCSD1,RFX7,RIN3,RNF2,SERPINB1,SH3KBP1,SMS,SNX2,SPAST,STAG2,STX7,SYPL1,UBE2D1,USP25,ZCCHC2,ZFPM1	3132	165	55765
BOYLAN_MULTIPLE_MYELOMA_C_D_UP	1.55e-22	6.7115e-19	45	ACAP2,AGPAT5,ATAD1,BAG2,BCAT1,BCL11A,BCL2L1,BRD8,CLASP2,CRYZL1,DIEXF,DYRK2,EBF1,EPRS,ESCO2,FUS,GAR1,GLS,IDI1,IQGAP1,ITSN1,MARK3,NAP1L1,NCL,NOLC1,NT5DC2,NUDT21,PABPC1,PDS5A,POT1,PRKACB,SART3,SCARB1,SF3A3,SGMS1,SLC16A1,SMPD4,SNHG8,SOX4,SUPT16H,TFRC,TIFA,TPM3,USP25,YWHAG	3132	139	55765
PECE_MAMMARY_STEM_CELL_UP	1.9e-22	8.2251e-19	46	ATP5E,ATP5I,ATP5L,C8ORF59,CDC42SE2,CLTB,CNP,COX4I1,COX6C,DYNLL1,EEF1D,EIF3K,GAPDH,GAS5,HINT1,HINT3,MARS,NDUFA6,PPIA,PTMA,RALA,RC3H2,RPL10A,RPL15,RPL22,RPL28,RPL35A,RPL41,RPL8,RPLP1,RPS12,RPS14,RPS16,RPS19,RPS25,RPS26,RPS28,SNRPE,SOD2,SOX4,STK35,TBCA,TXN,UBA52,UBL5,UQCRB	3132	146	55765
REACTOME_TRANSPORT_OF_MATURE_TRANSCRIPT_TO_CYTOPLASM	2.03e-22	8.78584e-19	29	AAAS,MAGOH,NCBP1,NCBP2,NUP133,NUP153,NUP155,NUP214,NUP35,NUP43,NUP54,NUP93,NUPL1,NXF1,POM121,RANBP2,RBM8A,SEH1L,SLBP,SRRM1,SRSF11,SRSF3,SRSF4,SRSF5,SRSF6,SRSF7,SRSF9,U2AF1,U2AF2	3132	54	55765
RIZKI_TUMOR_INVASIVENESS_3D_DN	2.55e-22	1.10339e-18	63	ABCB10,AMPD2,BDH1,CAPZB,CCT4,CDC42,DDX17,EIF3E,ELF2,FADS3,FKBP1A,FXR1,GAPDH,GGH,HDLBP,HERC3,HPCAL1,HSPA13,ICMT,IFNGR1,IL18,LMO2,LRP8,LSM4,LYPLA1,MAD2L1,MAP3K5,MATK,MBTPS1,MCM2,MEF2C,MRPL23,NUMA1,ORC3,OXCT1,PDCD10,PDCD2,PRDX6,PRKCSH,PSMA4,PTPLAD1,PTPRC,RALA,RANBP2,RAP2A,RCN2,RNF11,RNF2,ROCK1,RPL37,RPP38,SEC24C,SLC16A3,SNRPE,SRRT,TK1,TKT,TMED9,VDAC1,WT1,XIAP,YWHAG,ZFAND5	3132	270	55765
PID_TELOMERASE_PATHWAY	2.85e-22	1.23291e-18	32	ABL1,AKT1,ATM,BLM,CDKN1B,HDAC1,HDAC2,HNRNPC,HSP90AA1,MAPK1,MAX,MRE11A,MYC,NBN,NCL,POT1,PTGES3,RAD1,RAD50,RBBP4,RBBP7,SAP18,SIN3A,SIN3B,SP3,TERF1,TERF2IP,TNKS,UBE3A,WT1,XRCC5,YWHAE	3132	68	55765
BROWNE_HCMV_INFECTION_20HR_UP	3.28e-22	1.4186e-18	59	AHCTF1,AKAP8L,ARFIP2,ATRN,ATXN2L,CASP7,CCNC,CCND3,CDC42,CDC5L,CELF1,CGGBP1,DDX52,DUSP3,E2F6,EED,ELK4,GNA13,GTF2A1,IGFBP2,IMPA1,IREB2,LYN,NFATC1,OGFR,PGM3,PML,POT1,PPARA,PRPF4B,RAB5A,RAP2A,RAP2C,SAFB2,SEPHS1,SLC6A6,SMARCD2,SRRT,SRSF3,TFEC,TFRC,THOC1,TMPO,TOE1,TRIM33,TRIM52,TRMU,TSR1,UBE2M,UBE2S,UBE3A,USP6NL,VEGFA,WASL,ZFY,ZNF131,ZNF263,ZNF267,ZNF273	3132	240	55765
WHITFIELD_CELL_CYCLE_M_G1	3.6e-22	1.55664e-18	46	AGPAT3,AKAP13,AMD1,ANP32E,BTBD3,CBX3,CDC42,CNIH4,DNAJB6,DYNLL1,FAM189B,FAM60A,FRS2,FXR1,G3BP1,HMGCR,ILF2,KIF5B,KPNB1,KRAS,LRIF1,MLLT6,MORF4L2,NCOA3,NFIC,NUCKS1,NUDT4,PBK,PPP2R2A,PPP6R3,PSEN1,RAN,RHEB,SLC39A10,SRSF3,TAF9,TCERG1,TOP1,UBE2D3,UBE2S,USP6NL,XPO4,YY1,ZBTB7A,ZCCHC10,ZNF24	3132	148	55765
DELACROIX_RAR_BOUND_ES	3.77e-22	1.62977e-18	85	ABCB8,AEBP2,AES,AGPAT3,AGTRAP,ANKRD28,ANP32A,ARF4,ATP11B,ATP2A2,ATP5E,ATXN2,BRWD1,C7ORF60,CCP110,CD97,CITED2,CLN8,COPS6,DNAJB6,DPH3,ECT2,EIF3L,ENAH,FAM160B1,FAM45A,FAM91A1,FARSA,FEM1B,FIGNL1,FOXP4,FUBP3,FXN,GCA,GHDC,GMNN,GPR124,GSR,GTF2H1,GTPBP4,HADH,HNRNPAB,IDH3B,IER2,IGFBP2,INTS3,ITPR1,LACTB2,MED21,MIS18BP1,MRPL37,MRPL51,MSI2,NCOR1,NUDT4,PDGFRB,PIDD,PIK3IP1,POLR1A,PPP1R15B,PPP5C,PYROXD1,RAB10,R…	3132	462	55765
KAYO_AGING_MUSCLE_DN	3.8e-22	1.64236e-18	42	ACP1,ACYP2,AIMP1,ATP5J,BLM,CASP4,CDC16,CTSH,ELL2,GTF3C2,HADH,HMGN4,IFI16,IMPDH1,KIAA0430,MAN2A2,MAPK6,MARK3,MDH1,MED24,NIPA2,PABPC4,PIGF,POLR2F,PPP2R5C,PPP5C,R3HDM1,RARS,RBBP6,RPL31,RPS25,SLC25A46,SNX1,SOD2,TCEB1,TMSB4X,TOP1,UBE2D2,UGP2,UQCRH,WT1,ZNF274	3132	123	55765
BHATTACHARYA_EMBRYONIC_STEM_CELL	4.32e-22	1.86667e-18	36	ARL5B,CCNC,CCT8,CDK1,DDX21,DTL,EPRS,HDAC2,HMGA1,HMGB2,HNRNPAB,HSPA4,IDH1,IGF2BP2,KPNA2,MAD2L2,MGST1,MTHFD2,NASP,NPM1,PHF17,PPAT,PSIP1,RPL6,RPL7,RPLP0,RPS24,RSL24D1,SEPHS1,SERPINH1,SET,SLC16A1,SMS,SRSF7,TK1,TUBB6	3132	89	55765
MULLIGHAN_MLL_SIGNATURE_2_DN	4.74e-22	2.04768e-18	64	ABCC4,ABHD10,ACACA,APP,ARFGEF1,ASS1,ASXL1,ATP2A2,ATP2C1,BCAT1,BRD8,BTG3,C5ORF30,CCNG1,CEP170,CKB,CLIC4,DBN1,DCUN1D4,DMXL1,EEF1D,EPS15,FAM60A,FDFT1,GALNT1,GLS,HEMK1,HINT1,HMGN4,HNRNPA1,IER2,IFI16,ISOC1,ITGAV,JAK1,KHDRBS1,KTN1,LGALS3BP,LRRC8B,LYRM1,MAN1A1,MATR3,METAP1,NET1,NPM1,OLA1,PIGP,PMAIP1,RANBP2,RPP40,RUNX1,SERP1,SLC17A9,SMYD2,STAM,STOM,TCF3,TNPO2,TRIM24,TTC3,UBE2E1,UBR5,WASF1,ZNF85	3132	281	55765
IVANOVA_HEMATOPOIESIS_INTERMEDIATE_PROGENITOR	4.92e-22	2.12495e-18	46	AGPAT5,ALDOA,APEX1,APIP,ATP6AP2,BET1,C12ORF10,C6ORF211,C7ORF50,CASP7,CDADC1,CISD1,CITED2,COMMD10,DDX52,DIEXF,E2F8,ELANE,ELP2,ENOPH1,FAM175A,G3BP1,GFM1,GMPPA,GTF3A,GTPBP8,ISG20L2,LUC7L,MAPKAPK3,MDH1,MRPS25,NIPSNAP3A,PARL,PFKP,PGAM1,PLAC8,POLR3E,PTCD2,RPN1,RSU1,SCARB1,SGK223,SPCS3,TRMT6,UHRF1,ZNF706	3132	149	55765
SONG_TARGETS_OF_IE86_CMV_PROTEIN	6.01e-22	2.59512e-18	30	BARD1,BLM,BTG3,CDK1,DDX23,DDX52,DHFR,EZH2,FADS3,HMGB2,MAD2L1,MCM2,MCM3,MCM7,MSH2,NASP,NUP214,PCNA,PSMC3IP,RAD51C,RFC2,RFC3,RRM1,TK1,TMPO,TOPBP1,TYMS,UMPS,UNG,ZWINT	3132	60	55765
RIGGINS_TAMOXIFEN_RESISTANCE_DN	6.1e-22	2.63337e-18	56	ADAM10,ADAM9,AKAP11,ALCAM,AP1AR,ARFGEF1,ATXN1,BTBD3,CD47,CLK1,COMMD8,CPD,CREBZF,EFR3A,EIF1AX,FRYL,IFIH1,LAMP2,LGALS3BP,LRBA,MAP3K7,MTL5,NAA15,NAB1,NAMPT,NAT1,NFYB,NNT,NT5DC2,NUDT4,PAPOLA,PDS5A,PHTF2,PIK3R1,PMAIP1,PMS1,PPAT,PTPN12,RANBP2,RBPJ,SATB2,SLBP,SLC30A9,SLC39A6,SLTM,SP3,STAT1,TIMP1,TMEM123,TMEM33,UBA6,UBE2K,UBXN4,VPS13B,WAC,ZNF217	3132	220	55765
CREIGHTON_ENDOCRINE_THERAPY_RESISTANCE_4	6.37e-22	2.74929e-18	67	ADD3,AFF1,APEX1,APLP2,ASS1,BBIP1,BCL2,CD97,CECR5,COX6C,DFFA,ELOVL5,ELP2,EMP3,FAM60A,FDFT1,FKBP5,GLS,GNB4,GTPBP8,HAUS6,HMGN3,HPCAL1,HSPA4,KPNB1,LAMP2,LSM6,LYRM4,MAD2L2,MDH2,MED13L,MED24,METTL5,MSI2,MYB,MYBL1,MYC,NPEPPS,PARP4,PHF17,PIK3R1,PMAIP1,POLR1D,PPP2R5A,PSMF1,PUS1,RAP2C,RFX5,RFXANK,RHOBTB3,RPL28,RPRD1A,RPS6KA3,RUVBL2,SAV1,SERTAD2,SFPQ,SKP2,SLC25A24,SPG20,SRSF7,TBL1X,TIMM9,TIPARP,TMEM167A,TTC…	3132	307	55765
BERTUCCI_MEDULLARY_VS_DUCTAL_BREAST_CANCER_UP	7.4e-22	3.1931e-18	54	ABCC4,AIFM2,ANXA7,BTN3A1,BUB3,C1ORF174,C2CD2,CBS,CTSS,DAZAP1,ERAP1,FBL,FBRSL1,HSPA4,ISCU,KBTBD8,LARS,M6PR,MAGOHB,MAP2K1,MB21D1,MCM10,MCMBP,ME2,MIR155HG,MKI67,MRTO4,MYNN,NBN,NUP93,PARP8,PNKD,PPA1,PPP1R15B,PSMB2,PSMG4,PUS1,RARS,RFX5,RIMKLB,RPS21,SNHG12,SOD2,SPATA5L1,SRGN,STAT1,TIAL1,TRABD,TRAF3,TRAFD1,WARS,XPNPEP1,ZCCHC9,ZMIZ2	3132	206	55765
PANGAS_TUMOR_SUPPRESSION_BY_SMAD1_AND_SMAD5_DN	7.53e-22	3.24844e-18	47	ABCA7,ACSL3,ARL5B,ARRDC4,BMPR2,BUB3,C11ORF24,CBS,CLN8,CNOT6,CNTROB,COL4A3BP,ERGIC2,FAM188A,FAM49B,FDFT1,GPD2,GSTK1,HMGB2,HSPA13,IGFBP2,LBR,LRP11,LRP8,MAP3K7,MAPK9,MAX,NIPA2,PAIP1,PARL,QSOX1,RBBP4,RIMKLB,SLC16A1,SPTY2D1,SRBD1,SREBF2,SRSF11,SRSF7,SUPT16H,TMEM30A,TMX1,USP3,WAPAL,YIPF4,ZDHHC2,ZSWIM7	3132	157	55765
PEDERSEN_METASTASIS_BY_ERBB2_ISOFORM_7	7.74e-22	3.33826e-18	78	ADAM9,ADD3,AKAP13,ANKRD11,APPL1,ARL4A,ARRB1,BRCA2,CDC7,CENPN,CLTB,CRNDE,CUL4A,DHFR,DLEU2,DLGAP4,DUT,E2F8,ECI1,EPB41L4A-AS1,ERCC1,EZH2,FIGNL1,FNDC3B,FXYD5,H2AFV,HADH,HMGN3,HMGN5,HPCAL1,ID2,IGF2BP2,ITCH,ITGB1,KLHL2,LMNB1,LRP10,MCCC2,MCM4,MGLL,MLF1IP,MTERFD3,NAP1L1,NET1,NUP133,OXCT1,PHF14,PHF17,PIK3R1,PLXND1,PMAIP1,PSIP1,RAD51AP1,RAP2C,RBM12B,RBM3,RBM4B,RFXAP,RMND1,SAP30L,SFXN2,SH3BGRL,SKA3,SLC4A7,S…	3132	403	55765
KIM_WT1_TARGETS_8HR_UP	8.15e-22	3.51428e-18	48	ABHD3,AFF1,AHCYL1,ATP2B1,BMPR2,BTG3,CBFB,DARS,DICER1,EIF5A,ERGIC2,FHOD1,GOLIM4,HMGA1,HNRNPUL1,HSP90AA1,HSPH1,IL1RAP,IVNS1ABP,LYN,METAP2,MICALL1,NAA15,NLK,PIM1,PLEC,PLXND1,PPP3CA,QKI,RAB14,RAB40B,RBM8A,RSL1D1,SEL1L,SERPINH1,SERTAD2,SNAP23,SON,SPEN,SRP72,SRSF6,STRN4,SYNJ2,TOP1,WSB1,WT1,WWP1,ZMIZ1	3132	164	55765
FARMER_BREAST_CANCER_APOCRINE_VS_LUMINAL	9.71e-22	4.18598e-18	69	ACSL3,ADAM9,AGPS,AKR1A1,ALCAM,ANP32E,APLP2,ASS1,BCL2,C5ORF30,CCDC6,CDKN1B,COL9A3,CROT,CTBS,ECHDC1,ERGIC2,ETFA,EVL,FAM208B,FCHSD2,FDFT1,FKBP5,G6PD,HEBP2,HMGN4,HPRT1,IDH1,IKBKB,KPNB1,KYNU,MAP3K5,MED13L,MIA3,MPHOSPH6,MPHOSPH9,MPP6,MTFR1,MTL5,NAMPT,NBR1,NDRG1,NPEPPS,NRAS,OPTN,PGK1,PHKB,PIK3CB,PMAIP1,PNISR,PRKAA1,PSIP1,PSME4,QSOX1,RALGPS1,RMND1,RNF11,SAR1B,SEC23B,SGMS1,SREK1,SUZ12,TBL1X,TK1,TMEM87A,TR…	3132	326	55765
RUTELLA_RESPONSE_TO_HGF_VS_CSF2RB_AND_IL4_DN	9.96e-22	4.29276e-18	59	ACSL3,ANP32A,ARGLU1,ARHGEF6,ARL6IP5,BCOR,BET1,CCNI,CCNL1,CD58,CELF2,CIRBP,CRYZ,CYTH1,DNAJB6,EED,ENSA,EPB41L2,FCHSD2,FNBP1,GLS,GRSF1,HDAC2,HEBP2,HNRNPA1,HSPB1,ITGA4,JAK1,LMNB1,MED13L,MGLL,MIS18BP1,MOB1A,NARF,NCOA3,NET1,NETO2,NKTR,OPTN,PLAC8,PPP1R12A,PVRL2,RAB8B,RASGRP2,RPL22,RPL28,RUNX1,SEPHS1,SMS,SON,SUZ12,TBCB,TCF3,TFG,TNFAIP8,TROVE2,TXN,ZFAND5,ZNF274	3132	245	55765
REACTOME_SIGNALING_BY_THE_B_CELL_RECEPTOR_BCR	1.1e-21	4.7399e-18	42	AKT1,AKT1S1,AKT2,BTK,CALM1,CDKN1B,CREB1,FYN,HRAS,IKBKB,KRAS,LYN,MAP3K7,MLST8,NRAS,PIK3AP1,PIK3R1,PSMA4,PSMA7,PSMB1,PSMB2,PSMB4,PSMC3,PSMC6,PSMD10,PSMD12,PSMD13,PSMD2,PSMD3,PSMD6,PSMD8,PSME2,PSME4,PSMF1,PTEN,RICTOR,RPS27A,RPS6KB2,SH3KBP1,SOS1,THEM4,UBA52	3132	126	55765
GAZDA_DIAMOND_BLACKFAN_ANEMIA_PROGENITOR_DN	1.37e-21	5.90196e-18	31	AGBL5,APEH,ARL1,BRCA2,CCT6A,CPSF6,EXOSC10,FLT3,HSDL2,IBTK,IGFBP7,IMPACT,LAMP2,LSM5,LYPLA1,MAGT1,NAP1L1,NFYB,NUCB2,NUP54,PLAGL1,PRKDC,RB1,SEC61A1,SMC5,SPAST,TAX1BP1,TCEB1,TTC37,UBA2,ZFX	3132	66	55765
GRABARCZYK_BCL11B_TARGETS_UP	1.43e-21	6.15901e-18	34	AASDHPPT,ACACA,AGPS,AHNAK,ATP5E,BICD2,CAMSAP2,DENND1B,GMFB,ID2,IKZF2,JAK1,LGALS1,MAPK6,MSI2,MST4,NEK7,NQO1,NUS1,PAFAH1B2,PIK3R1,PPIP5K2,RDX,RECQL,RPS6KA3,SLC30A9,SLC35F5,TIMP1,TMEM167A,TMEM173,TRUB1,U2AF1,USO1,ZNF678	3132	81	55765
CHEMNITZ_RESPONSE_TO_PROSTAGLANDIN_E2_UP	1.48e-21	6.37288e-18	45	ATAD2,ATP6V1C1,BARD1,BIRC5,BOLA3,BRIP1,BUB1,C8ORF59,CASC5,CHAF1A,CKS2,DLEU2,ERCC1,GRAMD1A,GRINA,HSPA9,LMNB1,MCM4,MICALL1,MKI67,MLF1IP,MTA3,MTHFD2,NCAPH,NPM1,NUSAP1,PAICS,POLR3D,PWWP2A,RPL8,RPS9,SH3KBP1,SHMT2,SKA3,SLC16A1,SMC4,SNRPA,TK1,TMEM55A,TOP2A,TTK,UBE2C,UBE2S,UHRF1,XPOT	3132	146	55765
CHANG_CORE_SERUM_RESPONSE_DN	1.54e-21	6.6297e-18	54	ACIN1,ACSL3,ADD3,ANXA11,APP,ARMCX3,CAMLG,CCNL2,CD46,CYBRD1,DDX60L,DNAJC21,DUSP22,ELP2,FDPS,GABARAPL1,GATM,GLS,GPR124,H2AFV,HDAC5,IDI1,IGBP1,INSIG1,IRAK3,ISCU,KLHL24,LIPA,MAN1A1,MBTD1,MEF2D,MEGF8,MVD,NCOA3,OSBPL8,PCMTD1,PIK3IP1,PNRC1,RAB11FIP2,RNF146,RNF213,RPL37,RRM2B,SAP30L,SDR39U1,SLC25A36,SNRNP70,SNX18,SOD2,TNFAIP8,VAMP4,WDR26,WSB1,WTAP	3132	209	55765
REACTOME_TRANSCRIPTION	1.96e-21	8.43584e-18	54	CBX3,CCNT2,CPSF7,CSTF3,CTDP1,ERCC2,GTF2A1,GTF2A2,GTF2H1,GTF2H2,GTF2H3,GTF3C2,H2AFZ,H3F3A,HIST1H2BN,MAGOH,MBD2,NCBP1,NCBP2,NUDT21,PAPOLA,POLR1A,POLR1B,POLR1D,POLR2B,POLR2F,POLR2H,POLR3D,POLR3E,RBM8A,RNMT,RRN3,SLBP,SNAPC2,SNRPE,SRRM1,SRSF11,SRSF3,SRSF4,SRSF5,SRSF6,SRSF7,SRSF9,SUPT16H,TAF13,TAF1B,TAF1C,TAF9,TCEA1,TCEB1,TCEB3,U2AF1,U2AF2,UBTF	3132	210	55765
ISHIDA_E2F_TARGETS	1.96e-21	8.43584e-18	28	BUB1,CCNA2,CDCA7,CDK1,CDKN2C,DNA2,DUT,E2F8,EZH2,HMGB2,KPNA2,LBR,LIG1,MCM3,MCM7,MKI67,NCAPH,NUSAP1,PCNA,RB1,RFC3,RRM1,SLBP,SMC2,TK1,TOP2A,TRIP13,TYMS	3132	53	55765
PYEON_HPV_POSITIVE_TUMORS_UP	2e-21	8.604e-18	37	ANKRD32,ATAD2,BARD1,C18ORF54,CAMTA1,CASP8AP2,CDC7,CDCA7,CDKN2A,CDKN2C,CENPK,CSTF3,DHFR,DTL,EZH2,FAM208A,FUBP1,KNTC1,LIG1,MCM3,MEIS1,MPHOSPH9,MYB,NASP,PDIK1L,PNISR,PSIP1,RBBP4,SMARCA2,TARDBP,TYMS,UHRF1,USP1,WDR52,ZMAT1,ZNF367,ZNF789	3132	98	55765
TAKAO_RESPONSE_TO_UVB_RADIATION_DN	2e-21	8.604e-18	37	ATXN2,BZW1,CAST,CBFB,CCNI,CCT8,CD164,CLINT1,DAZAP2,DPM1,EIF4H,ELK3,ESD,EXOSC10,GMFB,GTF2H1,HNRNPM,IFI16,KLF5,MORF4L2,NCAM1,NDRG1,NOLC1,OGDH,PLIN2,PSMA4,PUM2,RAD23B,RER1,RPS23,SRSF3,TCEB3,TOMM20,TP53BP1,USP10,VRK2,WTAP	3132	98	55765
REACTOME_MITOTIC_PROMETAPHASE	2.01e-21	8.643e-18	35	AHCTF1,BIRC5,BUB1,BUB3,CASC5,CENPH,CENPK,CENPN,CENPO,CENPQ,CLIP1,ITGB3BP,KIF18A,KNTC1,MAD2L1,MIS12,MLF1IP,NDEL1,NSL1,NUP133,NUP43,PPP1CC,PPP2R5A,PPP2R5C,PPP2R5E,RANBP2,RPS27,SEC13,SEH1L,SKA2,SMC1A,STAG2,XPO1,ZWILCH,ZWINT	3132	87	55765
KEGG_CELL_CYCLE	2.19e-21	9.41481e-18	42	ABL1,ANAPC2,ANAPC4,ANAPC5,ATM,ATR,BUB1,BUB3,CCNA2,CCND3,CDC16,CDC23,CDC27,CDC7,CDK1,CDK6,CDKN1B,CDKN2A,CDKN2C,E2F3,HDAC1,HDAC2,MAD2L1,MAD2L2,MCM2,MCM3,MCM4,MCM7,MYC,ORC3,PCNA,PRKDC,RB1,SKP2,SMAD2,SMC1A,STAG2,TFDP1,TTK,YWHAE,YWHAG,YWHAZ	3132	128	55765
LINDGREN_BLADDER_CANCER_CLUSTER_2A_DN	2.38e-21	1.02292e-17	44	ALCAM,ANXA5,AP1S2,ARMC8,BMP2K,CCDC50,CELF2,CLIC4,CYBRD1,DUSP22,FAM120AOS,FBXW2,FUBP3,GABARAPL1,GNAQ,GRAMD1A,IARS,ISCA1,ISCU,KIAA1432,LIG4,LMO2,MBNL1,NEK6,PBX3,PHF17,PLAGL1,PPP6C,PRPF4,PSIP1,RAB14,RAB21,RAD23B,RIMKLB,RNF38,RNF41,SDCBP,SET,SLFN11,SON,TGFBR1,UBQLN1,ZFAND5,ZMAT1	3132	141	55765
JI_RESPONSE_TO_FSH_DN	2.9e-21	1.24613e-17	29	ADD1,ARF6,ASPH,BRCA1,DDX3X,EIF2S3,GDI2,GNA13,ITGA6,JAK1,KIF5B,MAP2K1,MAT2A,PAK2,PHTF2,PLEC,PRPF4B,RAB6A,RANBP9,RB1,SERBP1,SNAP23,TFDP1,TMBIM6,TOP1,TOP2A,UBE2G1,YWHAZ,ZMYND11	3132	58	55765
PID_PDGFRB_PATHWAY	3.07e-21	1.31887e-17	42	ABI1,ABL1,ACTR2,ACTR3,ARPC2,ARPC5,CRK,DNM2,FYN,HRAS,IQGAP1,ITGAV,KRAS,LYN,MAP2K1,MAPK1,MAPK8,MAPK9,MLLT4,MYC,NRAS,PAG1,PAK1,PDGFRB,PIK3CB,PIK3R1,PTEN,PTPN2,RAB5A,RAC1,RAP1A,RAP1B,RASA1,RHOA,RPS6KA3,SOS1,STAT1,USP6NL,WASL,YWHAE,YWHAG,YWHAZ	3132	129	55765
REACTOME_RNA_POL_II_TRANSCRIPTION	3.34e-21	1.43453e-17	38	CCNT2,CPSF7,CSTF3,CTDP1,ERCC2,GTF2A1,GTF2A2,GTF2H1,GTF2H2,GTF2H3,MAGOH,NCBP1,NCBP2,NUDT21,PAPOLA,POLR2B,POLR2F,POLR2H,RBM8A,RNMT,SLBP,SNRPE,SRRM1,SRSF11,SRSF3,SRSF4,SRSF5,SRSF6,SRSF7,SRSF9,SUPT16H,TAF13,TAF9,TCEA1,TCEB1,TCEB3,U2AF1,U2AF2	3132	105	55765
REACTOME_INFLUENZA_VIRAL_RNA_TRANSCRIPTION_AND_REPLICATION	3.36e-21	1.44278e-17	48	GRSF1,HSP90AA1,IPO5,POLR2B,POLR2F,POLR2H,RPL10A,RPL11,RPL12,RPL14,RPL15,RPL19,RPL22,RPL27,RPL28,RPL29,RPL30,RPL31,RPL34,RPL35,RPL35A,RPL37,RPL37A,RPL38,RPL41,RPL6,RPL7,RPL8,RPL9,RPLP0,RPLP1,RPS12,RPS14,RPS15,RPS16,RPS19,RPS21,RPS23,RPS24,RPS25,RPS26,RPS27,RPS27A,RPS28,RPS4X,RPS6,RPS9,UBA52	3132	169	55765
ALONSO_METASTASIS_UP	3.83e-21	1.64422e-17	52	ACSL3,AKT1S1,ANO6,APEX1,APLP2,ATP6V0B,BCCIP,BTF3,BZW1,C14ORF142,CBFB,CDC5L,CHCHD2,CLIC4,CTSB,DCAF13,EIF3H,EIF5,ENOPH1,EPB41L3,EXOC2,GGH,GHITM,GTF2H2,HMMR,HSPB1,ITGAV,LIPA,MDH1,MMGT1,MRPL37,MYB,NCOA4,NHP2,PAICS,PCID2,PPP2R5C,RAB1A,RAN,RPL10A,RPL35A,SDCBP,SET,TCEB1,TMCO1,TMEM50B,TXNRD1,UBE2D2,UBL5,VDAC1,XRCC5,ZNHIT3	3132	198	55765
YU_MYC_TARGETS_UP	4.97e-21	2.13312e-17	25	BIRC5,BRCA2,BUB1,CDK1,CKS2,CLIC4,DTL,E2F8,ECT2,FAM136A,FDPS,GMNN,HMGB2,IDI1,KPNA2,MKI67,NUP54,PCNA,RRM1,STRAP,TFDP1,TOP2A,TXN,UBE2S,UCHL5	3132	42	55765
KEGG_PATHWAYS_IN_CANCER	6.36e-21	2.72908e-17	68	ABL1,AKT1,AKT2,APPL1,BCL2,BCL2L1,BIRC2,BIRC5,BRCA2,CASP8,CCDC6,CDC42,CDK6,CDKN1B,CDKN2A,CRK,CTBP1,CTBP2,CTNNA1,CTNNB1,CYCS,E2F3,EGLN1,FAS,FLT3,HDAC1,HDAC2,HRAS,HSP90AA1,IKBKB,ITGA6,ITGAV,ITGB1,JAK1,KRAS,MAP2K1,MAPK1,MAPK8,MAPK9,MAX,MSH2,MYC,NCOA4,NRAS,PDGFRB,PIAS3,PIK3CB,PIK3R1,PML,PTEN,RAC1,RALA,RB1,RHOA,RUNX1,RXRA,SKP2,SMAD2,SOS1,SOS2,STAT1,TCEB1,TFG,TGFBR1,TPM3,TRAF3,VEGFA,XIAP	3132	328	55765
ACEVEDO_NORMAL_TISSUE_ADJACENT_TO_LIVER_TUMOR_DN	6.4e-21	2.7456e-17	71	ABHD10,ACADSB,ADI1,AK3,ATP5SL,BCL2L13,BPHL,CBS,CHCHD10,CMAS,CNDP2,CNOT2,COQ10B,CTSB,DIAPH1,EVL,FKBP4,GLUD1,GTF3A,HADH,HMGCR,LSMD1,MAGOH,MAPKAPK3,MEA1,MYOM2,NCOA4,NDEL1,NDFIP2,NMT1,NUDT5,OAT,OAZ1,PBX3,PDXK,PGM2,POGK,POLR2F,PSMB4,PSMF1,RAB1A,RAB5A,RIC8A,RPL12,RPL19,RPS25,RXRA,SAP18,SDCCAG3,SERBP1,SFXN1,SHMT2,SLC20A2,SLC35B1,SND1,SOD1,SPTAN1,SPTSSA,SREBF2,STK11,STK35,STRA13,TAF15,TBL1X,THOP1,TTC39C,…	3132	354	55765
REACTOME_CYTOKINE_SIGNALING_IN_IMMUNE_SYSTEM	6.75e-21	2.89508e-17	61	AAAS,ADAM17,B2M,CDK1,CRK,EIF4A3,EIF4E2,EIF4G1,EIF4G3,FCGR1B,FYN,HRAS,IFNAR1,IFNGR1,IKBKB,IL18,IL1RAP,IP6K2,IRAK3,IRAK4,IRF3,JAK1,KPNA2,KPNA3,KPNA5,KPNB1,KRAS,LYN,MAP2K1,MAP3K7,MAPK1,NCAM1,NRAS,NUP133,NUP153,NUP155,NUP214,NUP35,NUP43,NUP54,NUP93,NUPL1,PIK3CB,PIK3R1,PML,POM121,PRKACB,PTK2B,PTPN2,RANBP2,RNASEL,RPS27A,SEH1L,SOCS2,SOS1,SQSTM1,STAT1,SUMO1,UBA52,UBE2E1,YWHAZ	3132	270	55765
GINESTIER_BREAST_CANCER_20Q13_AMPLIFICATION_UP	7.09e-21	3.04019e-17	40	ADD1,ADNP,AP1AR,ATP5E,ATP5S,ATP5SL,AZI2,BNIP3L,DIXDC1,DNAJB14,DNAJC21,DPM1,ELP2,H3F3A,HSP90AA1,HSPB1,KIF5B,KLHL8,MAGT1,MLLT10,MORF4L2,MUM1,NCOA3,PDP1,PRRC1,PSMA7,RAD23B,RBM3,RBM39,RHOBTB3,SEC62,SLC39A6,SLC4A7,SMAD5,STAG2,TMED4,UHMK1,YIPF5,ZNF217,ZNF91	3132	119	55765
SESTO_RESPONSE_TO_UV_C0	7.22e-21	3.09521e-17	38	ANXA1,CAMLG,CITED2,CNBP,COPS2,DAZAP2,DR1,DYNLL1,EIF2B1,EIF4A3,EIF5,GTF2A2,HSPH1,ISCU,KPNA2,M6PR,NCBP2,NDUFA4,PCNA,PPP1CC,PSMA4,PSMD6,PTP4A1,QSOX1,RAB21,SAP18,SET,SLC39A6,SON,SP3,SQSTM1,TAF9,TCEB1,TFRC,TRAM1,UBE2V2,USP10,WTAP	3132	107	55765
REACTOME_REGULATION_OF_MITOTIC_CELL_CYCLE	9.3e-21	3.98598e-17	34	ANAPC2,ANAPC4,ANAPC5,BUB3,CCNA2,CDC16,CDC23,CDC27,CDK1,FBXO5,MAD2L1,PSMA4,PSMA7,PSMB1,PSMB2,PSMB4,PSMC3,PSMC6,PSMD10,PSMD12,PSMD13,PSMD2,PSMD3,PSMD6,PSMD8,PSME2,PSME4,PSMF1,RPS27A,SKP2,UBA52,UBE2C,UBE2D1,UBE2E1	3132	85	55765
REACTOME_HEMOSTASIS	9.81e-21	4.20359e-17	83	ABCC4,ABL1,AK3,AKT1,AKT2,ALDOA,APP,ARRB1,ATP2A2,BSG,CABLES1,CALM1,CAPZA2,CD47,CD58,CDC42,CFL1,CRK,DGKE,DOCK6,DOCK8,F3,FYN,GNA12,GNA13,GNAQ,GNAS,GNB4,H3F3A,HDAC1,HDAC2,HRAS,IRF3,ITGAL,ITGAV,ITGB1,KIF18A,KIF23,KIF5B,KRAS,LAMP2,LCP2,LRP8,LYN,MAPK1,MFN1,MGLL,MYB,NRAS,P2RX1,PDE1B,PIK3CB,PIK3R1,PPIA,PPP2R5A,PPP2R5C,PPP2R5E,PRCP,PRKACB,RAB5A,RAC1,RAD51C,RAP1A,RAP1B,RASGRP2,RHOA,SIN3A,SLC16A1,SLC16A3,SLC…	3132	466	55765
MULLIGHAN_NPM1_MUTATED_SIGNATURE_2_UP	9.84e-21	4.21546e-17	43	ARIH2,C5ORF30,CAT,CENPQ,CEP135,COMMD4,CTBP2,DHFR,DPY19L2P2,GK,HMGN5,HNRNPH3,HSP90AA1,IQCE,KYNU,LIMS1,MAN2A2,MEIS1,METAP2,MLLT10,MTX2,NCAM2,NEK7,NIPBL,NPAT,PAIP1,PBX3,PDS5B,RAD1,RER1,RHEB,RSRC1,SMC4,SPG7,SRPK2,SRSF7,STAG2,TANK,UBE2K,WWP1,ZFAND6,ZNF770,ZXDC	3132	139	55765
KYNG_WERNER_SYNDROM_AND_NORMAL_AGING_DN	1.11e-20	4.75413e-17	55	AAMP,AIP,ALG13,ARPC2,BAZ2A,BECN1,BZW1,C11ORF58,C12ORF23,CABLES1,CBX3,CCT2,CDC123,CDC27,CNN2,CYTH1,DDX17,DPM1,FAM120A,FXN,GPATCH2,GSTM4,HINT1,HNRNPF,HNRNPH1,ITSN1,KIF5B,LRBA,MCM2,MED13L,MED22,MIA3,MRPL4,MTCH2,PAN3,PDXDC1,PHKB,PPP6C,PSEN1,PTOV1,RALY,RPL28,SAV1,SLC25A16,SNRPD2,STAM,SUMO1,THOC1,TNRC6B,TXNRD1,UFD1L,USO1,USP6NL,VEZF1,VKORC1L1	3132	225	55765
LU_AGING_BRAIN_DN	1.22e-20	5.22404e-17	45	ATP2A2,ATP6V1A,AZIN1,BCL11A,C5ORF30,CALM1,CLTB,DDX3X,DUSP3,ENSA,FKBP1A,GNAQ,HSPA13,INPP4A,ITM2B,MAPK1,MAPK9,MAT2A,MEF2C,MEGF8,NAPG,NUDT21,NUTF2,OGT,PAK1,PCMT1,PIK3CB,RAB1A,RAB5A,RAB6A,RAN,RANBP9,RAP2A,RBBP4,RPS6KA3,SFPQ,SMARCA2,TIMM17A,UBE2D1,UBE2M,UBE2S,UROS,VDAC1,YWHAE,YWHAZ	3132	153	55765
VERNELL_RETINOBLASTOMA_PATHWAY_UP	1.23e-20	5.26563e-17	31	ATAD2,BARD1,BLM,BTG3,CENPK,CHAF1A,CNOT6L,DEK,EED,ESCO2,EZH2,FAM111A,FBXO5,HAUS1,HMGB2,MCM4,MCM7,MCMBP,NPAT,PBX3,PCNA,PTPLAD1,RAD51AP1,RFC3,RRM1,SKP2,SLBP,SUZ12,TFDP1,TMPO,ZNF367	3132	70	55765
RODWELL_AGING_KIDNEY_UP	1.3e-20	5.564e-17	85	ACER3,AKNA,ANTXR2,APRT,ARHGEF6,ASAP1,ASNS,C11ORF73,C1ORF216,CANX,CARHSP1,CCDC88A,CCM2,CCND3,CD47,CD53,CD97,CELF2,CORO1C,DOK3,EHBP1L1,EMP3,EMR2,FAS,FHOD1,FKBP15,FNBP1,FXYD5,GNB4,HCLS1,IFNAR1,IKBKB,KIAA0930,LAMP1,LAPTM5,LCP2,LST1,LYN,MAP4,MGAT1,MYO1F,NLRC5,NUB1,P4HB,PARVG,PGLS,POLR1D,PSME2,PTPN22,PTPRC,RAB8B,RGS19,RIN3,RNF166,RNF213,RPL12,RPL27,RPL28,RPL35,RPL35A,RPN1,RPS19,RPS25,RPS27L,RPS6KA1,RUN…	3132	487	55765
KONG_E2F3_TARGETS	1.36e-20	5.81944e-17	36	BRCA1,BUB1,CCNA2,CDC7,CENPH,CENPK,CENPQ,DEPDC1,DNA2,E2F3,EZH2,FAM111A,FIGNL1,HMGB2,HMMR,LMNB1,MAPK8,MCM3,MKI67,MYB,NASP,NCAPG2,NCAPH,NUSAP1,PBK,PSIP1,RAD51AP1,RPL12,SKP2,SMC2,SRSF7,TK1,TOP2A,TYMS,UBE2C,USP1	3132	97	55765
MAYBURD_RESPONSE_TO_L663536_DN	1.4e-20	5.9892e-17	28	AMD1,BUB3,C4ORF3,C7ORF73,CCNC,CDK1,CSTF3,CYCS,GNPDA2,HMGB1,HMMR,HSDL2,IFNAR1,MED21,MRPL42,MSH2,NOLC1,PCID2,PLSCR1,RPL15,SELT,SLC30A5,SLC39A6,SNX10,SRRM1,SRSF7,TMEM50B,TMTC4	3132	56	55765
GALE_APL_WITH_FLT3_MUTATED_UP	1.4e-20	5.9892e-17	28	ATR,C6ORF62,CDC16,CHD9,DHX15,FANCI,HNRNPH1,KIAA0141,KPNB1,LANCL1,LUC7L3,LYPLA1,MIS12,NOLC1,NSL1,PIGB,PLAGL1,PSMF1,RFC3,SLC25A13,SLC46A3,SOCS2,SRSF11,TCF12,TTK,VPS54,WIPF1,ZNF529	3132	56	55765
VANTVEER_BREAST_CANCER_METASTASIS_DN	1.42e-20	6.07192e-17	40	ARMC1,ASNS,ATAD2,BIRC5,BUB1,CDK16,CENPN,CKS2,DEPDC1,DIAPH3,DTL,ECT2,EZH2,FBXO5,GBE1,GGH,IVNS1ABP,MAD2L1,MLLT10,MTDH,NDRG1,NUSAP1,OXCT1,PFKP,PGK1,PITRM1,PSMD2,PTDSS1,PTPLB,RAB6B,RRAGD,SACS,SKA3,SMC4,TFRC,TK1,TRIP13,UCHL5,VEGFA,ZDHHC20	3132	121	55765
FERNANDEZ_BOUND_BY_MYC	1.64e-20	7.011e-17	49	AKR1A1,AMD1,APP,ARF4,ATF4,BCL2,BRCA2,BSG,CASP8,CLNS1A,FPGS,FXN,HMGN2,HNRNPA1,HNRNPA2B1,HSPD1,ID2,IRF3,ITGA6,ITGB1,LBR,LMNA,MAN2A2,MCM7,NBN,NIT1,NRAS,PAICS,PDHA1,PHB,PRKDC,PSMB1,PTEN,PTMA,RBM3,RPL19,RPL22,RPS6,SLBP,SLC19A1,STAT6,TCF12,TFRC,TGFBR1,THRA,TOP1,TXN,UBA52,WT1	3132	182	55765
SHAFFER_IRF4_TARGETS_IN_ACTIVATED_B_LYMPHOCYTE	1.73e-20	7.39402e-17	33	ACP1,ATP5D,BCL2,CANX,CCNC,CD97,CYCS,EIF2S2,ELL2,FDFT1,GART,GOLGA7,GRSF1,HMGCR,IDH1,INSIG1,KRAS,KTN1,LDHA,MARS,ME2,MYC,NDRG1,OSBPL8,PAICS,PGK1,PRPF40A,SLC3A2,SRPK1,UCK2,VDAC1,VEGFA,XPOT	3132	81	55765
KUMAR_TARGETS_OF_MLL_AF9_FUSION	1.75e-20	7.47775e-17	76	AKT1,ANKRD10,ANXA1,ATG7,ATM,ATXN10,BPHL,C4ORF3,CHCHD10,CITED2,CLCN3,CTSB,CTSC,CXXC5,CYHR1,DLAT,EBF1,EIF3E,EIF3J,ELL2,ELOVL5,EPB41L4A-AS1,FAM49B,FAM73B,FAM76B,FYN,GAPDH,GNB4,GOLIM4,HNRNPA2B1,HPS1,HSPA4,IDH1,IFI16,ITSN1,KCNAB2,LGALS3BP,LIMS1,M6PR,MAP2K1,MBNL1,MEF2C,MEIS1,MR1,MTDH,OLA1,PCCB,PDE7A,PDXDC1,PFKP,PHTF2,PML,POLR1B,PSIP1,PTGER4,RAP1A,RB1,RBBP6,RNF11,RNF220,RPS6KB2,SETD8,SOX4,TAF1B,TBXAS1,T…	3132	405	55765
GENTILE_RESPONSE_CLUSTER_D3	1.78e-20	7.60416e-17	29	ADNP,AMD1,BLCAP,BNIP2,BRD8,C2CD2,CKS2,CNOT2,COIL,DR1,FOXJ3,KIF23,LMNB1,LSM14A,MBD2,PLK4,POM121,RPP40,SERTAD2,SLBP,TIPARP,TNFAIP8,TRAPPC8,TTK,TUBGCP3,UNG,ZFAND5,ZMIZ1,ZNF623	3132	61	55765
RUTELLA_RESPONSE_TO_HGF_DN	1.82e-20	7.77322e-17	56	ACADVL,AIF1,AMPD2,ANP32A,APLP2,ARGLU1,ARHGEF6,BCOR,CCNI,CCNL1,CELF2,CHPT1,CIRBP,CYTH1,DDIT4,DENND3,DPEP2,DUSP6,FBXL5,FCHSD2,FNBP1,FYN,GTF3A,HDAC9,HEBP2,HNRNPA1,IGFBP7,IRAK3,ITGA4,ITGAL,LMNB1,LMO2,MAN2A2,MED13L,MEF2C,MIS18BP1,MPRIP,NAMPT,NARF,NET1,NKTR,NR4A2,NUP214,PGS1,PLAC8,PLIN2,PLSCR1,RASGRP2,RERE,RPL22,RPL28,SDR39U1,SON,TBCB,TROVE2,ZFAND5	3132	235	55765
CHNG_MULTIPLE_MYELOMA_HYPERPLOID_UP	1.86e-20	7.9422e-17	27	DHPS,EIF3G,EIF3J,EIF3K,FBL,MRPL34,NCBP2,NPM1,RPL14,RPL15,RPL28,RPL29,RPL35,RPL35A,RPL37,RPLP1,RPS14,RPS15,RPS16,RPS19,RPS23,RPS6,RPS9,RSL24D1,SNRNP70,UBA52,USP3	3132	52	55765
HOLLMANN_APOPTOSIS_VIA_CD40_DN	1.87e-20	7.98303e-17	60	ABHD10,ABL1,ACOT13,AGPS,ANKRD10,ANXA5,CANX,CASP4,CASP7,CD58,CDKN1B,CHMP2B,CRYZL1,CTNNA1,CTSC,DNPEP,DPY19L1,E2F6,EEF1D,EFR3A,FNDC3B,GATM,GSDMD,HDAC9,HOMER1,ID2,IFIH1,LGALS3BP,LRIF1,MGST2,MTRF1,NUDT1,OXSR1,PLXND1,PPP1CA,PPP3CA,PSPH,RASGRP2,RCN2,RPL8,RPN1,SATB2,SAV1,SERPINB1,SERPINH1,SLC16A3,STAT1,SUB1,SUCLG2,TARS,TFG,TIMM9,TMEM131,TMX1,TOR1AIP1,TRAM1,UROS,USP7,XBP1,ZNF274	3132	267	55765
LOCKWOOD_AMPLIFIED_IN_LUNG_CANCER	2.92e-20	1.24626e-16	53	ABCF2,AIP,AKT1,APIP,ATP6V1C1,BAZ1A,BLCAP,C5ORF22,CALM1,CAPZA2,CAT,CCT6A,COPS6,DENND4B,EIF4G1,FASTK,FASTKD3,FIGNL1,GPAA1,ILF2,JTB,KDM2A,LAMTOR1,LANCL2,MCM7,MFN1,MRPL23,MTRR,MYC,MYNN,NDUFS2,NUDT1,NUMA1,PCID2,PNN,POGZ,POLR2H,PPP1CA,PSMB4,PSPH,PUF60,RPS27,SEC23A,SEC62,SNX6,SRP54,STRN3,TARS,TFDP1,TFRC,TPM3,VEGFA,YY1	3132	214	55765
DANG_REGULATED_BY_MYC_UP	3.42e-20	1.45931e-16	31	CCNC,EFTUD2,GGH,HOMER1,RUVBL2,SFXN1,SLC16A1,SNRNP70,SNRPD2,SREBF1,SRPK1,SRSF7,SYNGR1,TARBP1,TCF3,TFDP1,TFRC,THOP1,THRA,TK1,TOP1,TXN,TXNL4A,TXNRD1,TYMS,UBE2C,UCK2,UMPS,VDAC1,WDR12,YWHAE	3132	72	55765
VANHARANTA_UTERINE_FIBROID_WITH_7Q_DELETION_UP	3.45e-20	1.47177e-16	30	ANP32E,CARS2,CNOT2,CSE1L,EIF1AX,EIF5B,FBXO11,ISG20L2,MAX,MIA3,PAPOLA,PCMT1,PTP4A1,PTPN2,RAD23B,RAD51C,RBBP6,RBBP7,RUVBL2,SRSF3,TCEA1,TIMM9,TMPO,TNFAIP8,TRAPPC2,U2AF1,VEZF1,VEZT,YTHDF1,ZDHHC6	3132	67	55765
TIEN_INTESTINE_PROBIOTICS_2HR_DN	3.48e-20	1.48422e-16	34	ATP2C1,BAZ1A,BRD8,CEP76,CHMP5,CIRBP,DBN1,DIMT1,E2F8,EED,EFCAB2,ETNK1,FNDC3B,FUBP3,GGH,GOLGA7,HSPA13,KLHL7,LRPPRC,MMD,PDHX,PHIP,PICALM,PRCP,QKI,RCHY1,RECQL,SEC23A,SOS1,TAF9,TIAL1,TMEM165,UBE2D1,UFM1	3132	88	55765
MENSSEN_MYC_TARGETS	3.59e-20	1.53078e-16	27	APEX1,BRCA1,DDX21,EFTUD2,EI24,EIF3B,EPRS,FKBP4,HSP90AA1,HSPA9,HSPD1,HSPH1,LDHA,METAP2,MGST1,MRPL3,MSH2,NCL,NPM1,NSF,NUTF2,PHB,POLR2F,RPS19,RUVBL2,SCARB1,YWHAE	3132	53	55765
IKEDA_MIR1_TARGETS_UP	3.59e-20	1.53078e-16	27	ANP32E,ARF4,ARFIP1,ATP6V1A,CITED2,CLTC,CORO1C,CREM,DDX3X,FNDC3A,FNDC3B,GNPDA2,HNRNPR,KAT6B,NCL,PDCD10,PICALM,PRKACB,RSBN1,SEC62,SEC63,SF3B1,SMAP1,TBC1D15,TPM3,VAMP4,YWHAZ	3132	53	55765
DEBIASI_APOPTOSIS_BY_REOVIRUS_INFECTION_DN	3.69e-20	1.57268e-16	62	ABCA2,ADAM17,ADD2,AHNAK,AKAP13,ARHGEF10,ATP2A2,ATR,ATXN1,BCL11A,BDH1,BRCA1,BZRAP1,C1ORF216,CTSA,DBN1,DHX9,DICER1,FLNA,GGA2,GGCX,H2AFV,IDH1,IFT27,INSIG1,INTS1,ITGA6,ITPR1,ITSN1,KDM5C,KIAA0100,LIG1,MAP4,MAPKAPK3,MAT2A,MBTPS1,MKI67,MLEC,MYC,MYO9B,MYOM2,OGDH,PARP4,PCYT2,PLEC,PLXNB2,PMPCA,PRMT2,PRPSAP1,RBBP6,SBF1,SCAF11,SLC38A10,SLC5A6,STAT6,STK11,STK25,TBCD,TCF3,TFRC,THRA,UFD1L	3132	287	55765
DITTMER_PTHLH_TARGETS_UP	4.56e-20	1.94302e-16	38	ANXA1,ANXA11,ANXA5,ANXA7,ARF4,ATP2B1,ATP5J,ATPIF1,BSG,CAPZA2,CDK1,CDK12,CKS2,CPD,CTNNB1,CYCS,H2AFZ,HNRNPH1,LAMP1,LIPA,LSM5,NPTN,OSBPL9,PAIP1,POLI,PTS,RANBP9,RBM39,RFC5,RHEB,SFPQ,SRSF3,TIMM17A,TPI1,TYMS,UBE2C,USP1,VAMP8	3132	112	55765
REACTOME_APC_C_CDC20_MEDIATED_DEGRADATION_OF_MITOTIC_PROTEINS	5.62e-20	2.39412e-16	31	ANAPC2,ANAPC4,ANAPC5,BUB3,CDC16,CDC23,CDC27,CDK1,MAD2L1,PSMA4,PSMA7,PSMB1,PSMB2,PSMB4,PSMC3,PSMC6,PSMD10,PSMD12,PSMD13,PSMD2,PSMD3,PSMD6,PSMD8,PSME2,PSME4,PSMF1,RPS27A,UBA52,UBE2C,UBE2D1,UBE2E1	3132	73	55765
SANSOM_APC_MYC_TARGETS	5.74e-20	2.44467e-16	53	ABCB8,ARFGEF1,ATL2,BCL2L1,CCNT2,CORO1C,CTBS,CXXC1,DTL,FADS3,FEM1B,FHOD1,FMR1,HOMER1,HSPA9,INTS1,LIMS1,MCCC2,MCM7,MED22,MYC,NHP2,NSD1,NUB1,NUBP2,PABPC4,PPP1R15B,QTRT1,RNF38,SEC61A1,SEMA4D,SFXN2,SHMT2,SLC6A6,SOX4,SYTL1,TATDN1,TFRC,THOP1,THRA,TKT,TP53RK,TRA2A,TRMT6,TTC37,UBE2K,VEZT,WDR4,WIPI2,WRB,YWHAG,ZMYND19,ZNF444	3132	217	55765
REACTOME_REGULATION_OF_MRNA_STABILITY_BY_PROTEINS_THAT_BIND_AU_RICH_ELEMENTS	6.7e-20	2.85286e-16	33	AKT1,ANP32A,DCP2,DIS3,EIF4G1,ELAVL1,EXOSC8,HNRNPD,HSPB1,NUP214,PABPC1,PSMA4,PSMA7,PSMB1,PSMB2,PSMB4,PSMC3,PSMC6,PSMD10,PSMD12,PSMD13,PSMD2,PSMD3,PSMD6,PSMD8,PSME2,PSME4,PSMF1,RPS27A,TNPO1,UBA52,XPO1,YWHAZ	3132	84	55765
ACEVEDO_LIVER_CANCER_DN	8.07e-20	3.4354e-16	89	ABHD10,ACADSB,ACADVL,ADI1,AK3,APLP2,ATXN2,BCL2L13,C11ORF24,C19ORF43,C1ORF50,CALM1,CHCHD10,COX4I1,CROT,CTSB,CXXC5,DAK,DERA,DIAPH1,DYNC1LI2,EIF5A,EVL,FKBP4,GATM,GLUD1,HADH,HEBP2,HMGCR,ID2,IFNAR1,INTS10,ITCH,KYNU,LAMP1,LDHA,LYRM1,MTRF1,MUM1,MYOM2,NAP1L4,NCOA4,NDEL1,NDFIP2,NEK6,NMT1,NR4A2,OAT,PBX3,PCMT1,PCNX,PDXK,PEPD,PGM2,PHF13,PLIN2,PMPCA,PPP2R2A,PRKAG2,PSMF1,RCN1,RPF2,RPL12,RXRA,SAP18,SECISBP2L,SE…	3132	540	55765
CHAUHAN_RESPONSE_TO_METHOXYESTRADIOL_DN	9.61e-20	4.09002e-16	36	ADD1,AP1S2,AP3S1,ARPC5,B2M,BTF3,CD164,CTBP1,DDX17,EEF1A1,EIF3K,EIF3M,EIF4B,ERP29,FDPS,GNAS,H2AFZ,HADH,HCLS1,LGALS1,MAN2A1,MDH1,MKI67,MORF4L2,NAP1L1,PABPC1,PGK1,RPL12,TLN1,TMSB4X,UBA1,UBC,UBE2I,UBE2J1,UBE2S,XBP1	3132	102	55765
LE_EGR2_TARGETS_UP	9.63e-20	4.09757e-16	37	BIRC5,BUB1,CCNA2,CDC7,CDK1,CKS2,CORO1C,ECT2,EZH2,FIGNL1,H2AFZ,HDAC2,HMGB2,HNRNPA2B1,ID2,KIAA1524,KIF23,KPNA2,LMNB1,MAD2L1,MCM4,MCM7,MKI67,NCAPH,NHP2,NT5DC2,NUSAP1,PLK4,RBM3,RFC5,RRM1,SLC4A7,SMC2,TOP2A,TUBB6,UHRF1,USP1	3132	108	55765
ZAMORA_NOS2_TARGETS_UP	9.77e-20	4.15616e-16	30	ACLY,APRT,ATP6V1C1,EED,EIF4E2,H2AFZ,HMGB2,HSPH1,IER2,LIG1,MCM2,MCM4,PABPC4,PCNA,PCSK7,PDCD2,POLR1D,POLR2F,PPA1,RAC1,RAN,RBBP7,RHOA,RPL29,RRM1,SMAD2,SMS,STAM,TMSB4X,TYMS	3132	69	55765
YAO_TEMPORAL_RESPONSE_TO_PROGESTERONE_CLUSTER_10	9.77e-20	4.15616e-16	30	BCKDHB,C19ORF43,CACYBP,CANX,CHCHD7,DYNLL1,EIF3G,FKBP2,FKBP4,HIAT1,HNRNPR,LDHA,NSUN2,OSTC,PCNA,PEX2,POLR2F,PSMA4,RALA,RPN2,SEC61A1,SERP1,SF3A3,SLC30A5,SUMO1,TM9SF3,TMED2,UFM1,USO1,YIPF5	3132	69	55765
LINDGREN_BLADDER_CANCER_CLUSTER_1_UP	1.18e-19	5.01736e-16	39	ATAD1,ATP6V1G1,C17ORF76-AS1,C9ORF41,CASP8AP2,CAST,EIF3L,ESD,FAHD2A,FAM92A1,FBXW2,FUBP3,GALNT1,GNPDA2,GUK1,IFI16,INTS10,JTB,KIAA1432,MAP3K7,MAT2B,MRPL50,PBX3,PIK3R1,PNRC1,PPP6C,RAB14,RPL10A,RPL15,RPL35,RPL6,RXRA,SKAP2,TGFBR1,TUBG2,VPS13A,WDR41,ZDHHC13,ZMAT1	3132	121	55765
PID_MET_PATHWAY	1.27e-19	5.39877e-16	32	AKT1,AKT1S1,AKT2,ARF6,CDC42,CRK,CTNNA1,CTNNB1,EPS15,HRAS,INPP5D,KPNB1,MAP2K1,MAP3K1,MAPK1,MAPK8,MLST8,NUMB,PAK1,PAK2,PIK3R1,PRKCI,PTPN2,RAB5A,RAC1,RANBP9,RAP1A,RAP1B,RHOA,SH3KBP1,SOS1,WASL	3132	80	55765
MORI_PRE_BI_LYMPHOCYTE_UP	1.27e-19	5.39877e-16	32	ANP32E,CDCA7,CDK1,DTL,E2F8,EMB,GAPDH,H2AFV,HMGN2,HMMR,HNRNPAB,KPNA2,LIG1,LMNB1,MCM2,MCM7,MGST2,MKI67,MTHFD2,NCAPH,NUCKS1,PSAT1,RAN,RBBP4,RRM1,SMC4,SOCS2,SSBP4,TOP2A,TTK,TXN,UBE2C	3132	80	55765
DUTERTRE_ESTRADIOL_RESPONSE_6HR_UP	1.44e-19	6.11856e-16	54	ABCE1,ALDH3A2,AMD1,BCL2,BRCA1,BRIP1,CDCA7,CHAF1A,DDX21,DSCC1,DTL,ELF1,FKBP4,FKBP5,GART,GLA,HSPD1,ISOC1,LRP8,LRRFIP2,MARS,MCM10,MCM2,MCM3,MCM4,MCM7,MLF1IP,MMS22L,MYB,MYBBP1A,MYBL1,MYC,NIP7,NOLC1,PAICS,PCNA,POLR1B,PXK,RFC3,RUVBL1,SCARB1,SEH1L,SFXN2,SLC16A1,SLC25A24,SNX24,TIPARP,TMEM120B,TMEM64,UHRF1,UNG,WDR4,XRCC3,ZNF367	3132	229	55765
LINSLEY_MIR16_TARGETS	1.51e-19	6.41448e-16	51	ANKFY1,BTG3,C7ORF60,C9ORF40,CASP7,CDC27,CDC37L1,CDC42SE2,CDK6,CDS2,CHD9,COMMD6,DAZAP2,DCP2,DHDDS,DNAJB6,DYNC1LI2,ELK3,F3,FAM189B,FASTK,FBXW7,GNPDA2,KIF23,M6PR,MAP4,MAPK1,MED28,MGLL,MKRN1,MRPL43,MYBL1,NCKIPSD,NMD3,NUP35,PCMT1,PHF17,PLEKHA3,POLR3G,RAB11FIP2,RFK,RPS6KA3,SFR1,SLC15A4,SLC39A7,TBCEL,TRUB1,TSR1,UHMK1,WWP1,ZCCHC2	3132	206	55765
LINDGREN_BLADDER_CANCER_WITH_LOH_IN_CHR9Q	1.83e-19	7.77201e-16	38	ABL1,ASS1,ATP6V1G1,C9ORF41,CNTRL,DOCK8,DUSP22,EPRS,FAM120AOS,FBXW2,FUBP3,GNAQ,GPR107,GRAMD1A,HIATL1,IARS,ISCA1,ISCU,MIS12,MRPL50,NEK6,NUP214,PPP6C,PRPF4,RAB14,RAD23B,RNF38,RPL35,RXRA,SECISBP2,SET,SLC35A5,SMARCA2,SMC5,TGFBR1,TRIM52,TSC1,VPS13A	3132	116	55765
WATANABE_RECTAL_CANCER_RADIOTHERAPY_RESPONSIVE_DN	1.84e-19	7.81264e-16	34	ABCE1,ANXA1,AP3S1,ATG12,ATXN10,BET1,CASP4,CCDC6,CCT6A,CHD1,ENSA,FLNA,GLUD1,HSPD1,ITGAV,ITGB1,LGALS1,LYN,MAP4,POP5,PPP1R12A,PPP2R5C,PRKCI,PSPH,RCN2,RHOBTB3,RPP38,RTN4,SCARB1,SEC23A,SNX2,SRP54,TRAM1,WSB1	3132	92	55765
CONCANNON_APOPTOSIS_BY_EPOXOMICIN_UP	2.22e-19	9.4239e-16	55	ABHD3,ACADVL,ARHGEF2,CAPN7,CASP7,CCNT2,CHM,CLTB,CREM,DAP3,DGKE,DNAJB6,DNAJC2,DUSP3,EIF5,ELL2,FAS,GABARAPL1,GCLM,GLA,GLRX3,GLS,GSR,GTF2A1,HSPA4,HSPA9,HSPB1,HSPH1,INPP5D,JMJD6,KIAA0930,LMNA,LMO2,MBOAT7,NEAT1,NQO1,ORC3,PRDM2,PSMD12,PSMD13,RAB21,RRN3,SERPINH1,SLC16A3,SLC3A2,SLC7A11,SQSTM1,STIP1,SYNJ2,TAF13,TMF1,TNKS,TNPO2,UFD1L,WARS	3132	239	55765
ALFANO_MYC_TARGETS	2.22e-19	9.4239e-16	55	ABCF2,ADD3,AES,ANXA1,ANXA7,ARPC5,BLM,BLMH,CCNI,CDC42EP3,CLCN7,CLK1,CPNE3,CSE1L,DDX17,DDX21,DNAJB6,EBNA1BP2,EEF1A1,EIF2B1,FARSA,FKBP4,FYN,IMPDH1,ITGA6,KIAA0930,METAP1,MGLL,MTIF2,MYC,MYL12A,NHP2L1,OXCT1,PAFAH1B3,PAICS,PICALM,PLEC,PLK4,PPAT,PPP6C,PTPN12,QSOX1,RBBP7,RER1,RSL1D1,RSL24D1,RUVBL1,SDCBP,SLC16A1,SLC39A6,SMPD4,STOM,TARBP1,UBE2K,UCK2	3132	239	55765
NOUZOVA_TRETINOIN_AND_H4_ACETYLATION	2.44e-19	1.03529e-15	42	ASTE1,ATP5SL,BANF1,C3ORF17,CDC123,CHMP2B,CNTROB,DCTN4,DLEU2,DPH3,EIF3H,ENSA,ERCC1,FBXO38,GOLT1B,IP6K2,KNTC1,LETMD1,MBD1,MCTS1,MPV17,NAA20,NDUFA5,NUDT5,NUP155,PDCD10,PNISR,PRRC2C,RALY,RECQL,RSRC2,SEC23B,SLC26A6,THOC1,TMEM87A,UQCRC2,USP48,VPS37B,VPS41,WSB1,ZMPSTE24,ZNF24	3132	143	55765
RODWELL_AGING_KIDNEY_NO_BLOOD_DN	2.56e-19	1.08595e-15	43	AHCYL1,AK2,APLP2,ARHGAP18,BCKDHB,C2ORF68,C5ORF30,CLASP2,COX6C,CYCS,DLAT,ENOSF1,FBXO3,GABARAPL1,GMNN,GNAS,GSTM4,HADHB,HSPA9,IMPACT,ISCA1,ISOC1,ITPR1,KIAA0141,KLHL24,LRPPRC,MTO1,MUT,NNT,OAT,OXCT1,PAIP1,PALM,PRDX3,RALGPS1,RHOBTB3,RTN4,SLC25A36,SRP9,TMEM38B,TMEM80,UCHL5,ZFAND5	3132	150	55765
KAUFFMANN_MELANOMA_RELAPSE_UP	2.67e-19	1.13235e-15	28	BLM,BRCA1,BRIP1,CHAF1A,CTBP2,DEK,GMNN,GTF2H2,GTF2H3,MAD2L1,MCM3,MCM4,MCM7,MSH2,NEIL3,OGG1,PCNA,PPIA,RAD17,RAD51AP1,RFC2,RFC5,SMC2,SMC4,SUMO1,TERF1,TOP2A,XRCC5	3132	61	55765
ST_INTEGRIN_SIGNALING_PATHWAY	3.08e-19	1.30592e-15	32	ABL1,ACTR2,ACTR3,AKT1,AKT2,ARHGEF6,ARHGEF7,ASAP1,CDC42,CDKN2A,CRK,CSE1L,FYN,ITGA4,ITGA6,ITGB3BP,MAPK1,MAPK8,MAPK8IP3,MAPK9,P4HB,PAK1,PAK2,PIK3CB,PTEN,RALA,ROCK1,SOS1,SOS2,TERF2IP,TLN1,VASP	3132	82	55765
ALCALA_APOPTOSIS	3.67e-19	1.55571e-15	33	AAAS,ANXA7,ARL6IP5,ATP5L,BNIP3L,CASP4,COX4I1,DENND1A,EEF1A1,FAM104A,FAS,FUS,GAPDH,GNAS,MATK,METAP1,MFF,MSH2,MTCH1,MTCH2,MTO1,PFKP,RHOA,RPL10A,RPLP0,SAMSN1,SDHC,STX4,TIMM17A,TOMM20,UBXN4,VDAC1,XPO1	3132	88	55765
REACTOME_G1_S_TRANSITION	3.94e-19	1.66977e-15	37	CCNA2,CDC7,CDK1,CDKN1B,DHFR,FBXO5,MAX,MCM10,MCM2,MCM3,MCM4,MCM7,MYC,ORC3,PCNA,PSMA4,PSMA7,PSMB1,PSMB2,PSMB4,PSMC3,PSMC6,PSMD10,PSMD12,PSMD13,PSMD2,PSMD3,PSMD6,PSMD8,PSME2,PSMF1,RB1,RPS27A,SKP2,TFDP1,TYMS,UBA52	3132	112	55765
AFFAR_YY1_TARGETS_DN	4.11e-19	1.74141e-15	54	ABHD3,ANP32E,API5,B3GAT3,BCAT1,BIRC5,BUB1,CCNA2,CENPH,CREB1,DIAPH3,DNAJC2,DUT,FDFT1,FDPS,FUS,GNB4,HMGB1,HMGB2,HMMR,IDH1,IDI1,ITGA4,KHDRBS1,KIF23,LIG1,MAD2L1,MCM4,MCM7,MKI67,MRPL52,MSH2,MTCH2,MTHFD2,NASP,PSEN1,RAD51AP1,RBBP4,REST,SCARB1,SFXN1,SLC35C2,SMC2,SUV39H2,TERF1,TFB1M,TGFBR1,TK1,TOP2A,TRIP13,TTK,UHRF1,UNG,XRCC4	3132	234	55765
CROONQUIST_NRAS_SIGNALING_DN	4.3e-19	1.82148e-15	30	BRD8,CCNA2,CDK1,CHAF1A,CSE1L,DUT,EIF5,FADS3,HMGA1,HMGB2,LMNB1,MCM2,MCM3,MCM4,MCM7,MKI67,NASP,NCAPH,PCNA,PLK4,RAD51C,RFC3,SMC2,SMC4,SNRPA1,TK1,TOP2A,TRIP13,UBE2C,ZWINT	3132	72	55765
GEORGES_CELL_CYCLE_MIR192_TARGETS	4.61e-19	1.95233e-15	28	BCL2,BRCA1,CDC7,CDC73,CRK,DEK,DTL,EXTL2,KIF20B,KIF23,MAD2L1,MCM10,MCM3,MIS12,MKI67,NBN,NCAPH,NFYA,NIN,PAPD5,PIM1,PPP1CA,RAD1,RB1,SERTAD2,TOP1,TUBGCP3,USP1	3132	62	55765
ELVIDGE_HYPOXIA_DN	5.76e-19	2.43878e-15	42	ABCF2,AMD1,ASPSCR1,ATP6V0A2,C2CD2,CALM1,CCND3,CENPN,DDX3X,DHX29,EIF5A,ETF1,FKBP4,FUS,GNA13,GPATCH2,HNRNPH1,HSF1,HSPA4,HSPH1,IDH3A,KIAA0930,LARP4,MAPK1,NETO2,NIP7,OGDH,OSTM1,POLR3E,PRPF4B,PUS1,SCYL2,SLC35B1,SLC5A6,SLC7A6,SOCS2,STIP1,TMEM33,TMEM50B,TOMM22,ZMPSTE24,ZWILCH	3132	146	55765
GINESTIER_BREAST_CANCER_ZNF217_AMPLIFIED_UP	5.87e-19	2.48477e-15	31	ADD1,ANAPC5,ATG12,ATP6V1A,BMPR2,CDC42,CREB1,DNAJB14,DNAJC21,FAM63B,GNB4,HEATR3,ITCH,KIAA1033,MORF4L2,MUM1,N4BP2,NARG2,PWWP2A,RAD1,RAD23B,SCAF11,SF3B1,SLC25A36,SLU7,SRSF11,STAG2,UFL1,WSB1,YIPF5,ZXDC	3132	78	55765
REACTOME_PEPTIDE_CHAIN_ELONGATION	5.89e-19	2.49265e-15	43	EEF1A1,RPL10A,RPL11,RPL12,RPL14,RPL15,RPL19,RPL22,RPL27,RPL28,RPL29,RPL30,RPL31,RPL34,RPL35,RPL35A,RPL37,RPL37A,RPL38,RPL41,RPL6,RPL7,RPL8,RPL9,RPLP0,RPLP1,RPS12,RPS14,RPS15,RPS16,RPS19,RPS21,RPS23,RPS24,RPS25,RPS26,RPS27,RPS27A,RPS28,RPS4X,RPS6,RPS9,UBA52	3132	153	55765
LINDGREN_BLADDER_CANCER_CLUSTER_3_DN	7.58e-19	3.2071e-15	53	ABCC4,AHNAK,AKAP13,ASB1,ATF4,ATXN1,BTF3,CASP4,CDC27,CHD9,CLK3,CNN2,COL4A3BP,CTSH,DYNC1I2,EIF3E,EPB41L2,ERAP1,ETFA,FARP2,GLUD1,GUK1,HRAS,IFI16,IGBP1,IKBKB,LIMS1,LZTS2,MAN2C1,MED28,MEIS1,METTL17,MLLT10,MRPS36,MYB,MYC,NHP2L1,NPM1,OSGEP,PIGB,PML,POLI,RFX5,RGS12,RNF44,RPS12,RPS23,RPS25,RPS28,RSL24D1,SPRY2,TRIP12,VWA5A	3132	229	55765
KAUFFMANN_DNA_REPLICATION_GENES	7.63e-19	3.22749e-15	42	ABCF2,BLM,BRCA1,CDC7,CHAF1A,CHRAC1,CTBP1,CTBP2,DEK,DUT,EIF5A,GMNN,LIG1,LIG4,MCM2,MCM3,MCM4,MCM7,MSH2,MYBBP1A,NAP1L1,NFIC,ORC3,PCNA,POLI,POLL,PPIA,RAD17,RBBP4,RFC2,RFC3,RFC5,RRM1,SET,SMC1A,SMC2,SMC4,TMX1,TOPBP1,UBA1,UBE2B,UBP1	3132	147	55765
SENESE_HDAC1_AND_HDAC2_TARGETS_UP	9.27e-19	3.92028e-15	54	ANTXR2,AP1S2,ATP11B,BCL2L1,BICD2,C4ORF46,CAMTA1,CBFB,CDC42SE2,CREM,CTNNA1,DDX42,DHX9,DNAJB14,DPY19L1,EIF4G1,ELK3,EXOC5,FAM208B,GNA13,HMGA1,HSF1,IQGAP1,ITGA6,ITGB1,KYNU,LAPTM5,LARP4,LMAN1,MCM4,NAMPT,PAPOLA,PCGF5,PHTF2,PLEC,PPARA,PPTC7,PSME4,PTPN12,RRAGD,SCYL2,SEC61A1,SLC16A1,SLC16A3,SNAP23,SRGN,STIP1,SUPT16H,TFRC,TMEM65,TTC37,TWF1,UEVLD,USP10	3132	238	55765
REACTOME_TCA_CYCLE_AND_RESPIRATORY_ELECTRON_TRANSPORT	9.74e-19	4.11807e-15	41	ATP5D,ATP5E,ATP5F1,ATP5G1,ATP5I,ATP5J,ATP5L,BSG,COX4I1,COX5A,COX6C,COX7A2L,CYCS,DLAT,DLD,ETFA,ETFDH,IDH1,IDH3A,IDH3B,LDHA,MDH2,NDUFA4,NDUFA5,NDUFA6,NDUFB10,NDUFS2,NDUFV1,NNT,OGDH,PDHA1,PDHX,PDP1,SDHC,SLC16A1,SLC16A3,SUCLA2,SUCLG2,UQCRB,UQCRC2,UQCRH	3132	141	55765
ABRAMSON_INTERACT_WITH_AIRE	1.06e-18	4.48062e-15	24	CAND1,DDX17,EFTUD2,IPO7,KPNB1,LMNB1,MCM2,MSH2,MYBBP1A,NASP,NUP93,PABPC1,PCNA,POLR2B,PRKDC,RANBP2,RANBP9,RUVBL2,SMC1A,SRSF3,SUPT16H,TOP2A,XPO1,XPOT	3132	45	55765
REACTOME_SIGNALING_BY_EGFR_IN_CANCER	1.19e-18	5.02894e-15	36	ADAM10,ADAM17,ADRBK1,AKT1,AKT1S1,AKT2,AP2A2,CALM1,CDC42,CDK1,CDKN1B,CLTC,CREB1,EPS15,EPS15L1,HRAS,HSP90AA1,KRAS,MAP2K1,MAPK1,MLST8,NRAS,PAG1,PDE1B,PIK3R1,PRKACB,PTEN,RICTOR,RPS27A,RPS6KB2,SH3KBP1,SOS1,SPRY2,STAM,THEM4,UBA52	3132	109	55765
REACTOME_S_PHASE	1.19e-18	5.02894e-15	36	CCNA2,CDKN1B,DNA2,LIG1,MAX,MCM2,MCM3,MCM4,MCM7,MYC,ORC3,PCNA,PSMA4,PSMA7,PSMB1,PSMB2,PSMB4,PSMC3,PSMC6,PSMD10,PSMD12,PSMD13,PSMD2,PSMD3,PSMD6,PSMD8,PSME2,PSME4,PSMF1,RB1,RFC2,RFC3,RFC5,RPS27A,SKP2,UBA52	3132	109	55765
KAMMINGA_EZH2_TARGETS	1.2e-18	5.0688e-15	23	CDCA7,ECT2,EED,GMNN,H2AFZ,IPO5,KPNA2,MAD2L1,MCM2,MCM3,MCM4,MKI67,NAP1L1,NUSAP1,PCNA,PPP1CC,RRM1,SMC2,SMC4,TFDP1,TOP2A,TOPBP1,XPO1	3132	41	55765
PID_MTOR_4PATHWAY	1.25e-18	5.27875e-15	29	AKT1,AKT1S1,ATG13,CLIP1,CYCS,DDIT4,EIF4B,HRAS,IKBKB,KRAS,MAP2K1,MAPK1,MLST8,NRAS,PML,RAC1,RB1CC1,RHEB,RHOA,RICTOR,RPS6KA1,RRAGD,RRN3,SREBF1,TSC1,YWHAE,YWHAG,YWHAZ,YY1	3132	69	55765
ZHANG_RESPONSE_TO_CANTHARIDIN_DN	1.25e-18	5.27875e-15	29	ABCC4,AKAP13,COX4I1,EEF1D,EIF3B,ERCC2,FARSA,GTF3A,HNRNPC,IDH3A,MCM7,MRPL3,MYB,MYC,PFKL,PGAM1,POLR2H,RFC5,RPL15,RPL29,RPS14,RRM1,RUVBL2,SNRPA,SNRPA1,SNRPC,SUPT16H,TKT,UQCRH	3132	69	55765
YAO_TEMPORAL_RESPONSE_TO_PROGESTERONE_CLUSTER_11	1.26e-18	5.31846e-15	35	ABCE1,ACTL6A,BECN1,CSE1L,CYCS,DDX21,DDX51,DUS1L,EPRS,IPO7,KPNA2,KRAS,MAK16,MARS,MRTO4,NCBP1,NDUFAF4,NUCB2,PDIA6,PUS1,RDX,RPN1,SEC23B,SLC35B1,SRRT,SRSF3,STIP1,STRAP,STX12,TAF9,TARS,TFRC,UBQLN1,USP39,XPNPEP1	3132	103	55765
PID_P53_REGULATION_PATHWAY	1.28e-18	5.4016e-15	27	ABL1,AKT1,ATM,ATR,CCNA2,CCNG1,CDKN2A,CSE1L,CSNK1G3,DAXX,DYRK2,FBXO11,KAT5,KAT8,MAPK8,MAPK9,PPM1D,PPP2R4,RCHY1,RPL11,SETD7,SETD8,SKP2,SMYD2,UBE2D1,USP7,YY1	3132	59	55765
REACTOME_DOWNSTREAM_SIGNALING_EVENTS_OF_B_CELL_RECEPTOR_BCR	1.28e-18	5.4016e-15	34	AKT1,AKT1S1,AKT2,CDKN1B,CREB1,HRAS,IKBKB,KRAS,MAP3K7,MLST8,NRAS,PSMA4,PSMA7,PSMB1,PSMB2,PSMB4,PSMC3,PSMC6,PSMD10,PSMD12,PSMD13,PSMD2,PSMD3,PSMD6,PSMD8,PSME2,PSME4,PSMF1,PTEN,RICTOR,RPS27A,RPS6KB2,THEM4,UBA52	3132	97	55765
KRIEG_KDM3A_TARGETS_NOT_HYPOXIA	1.32e-18	5.56776e-15	50	AASDHPPT,AKAP11,ALG13,ASNS,ATM,ATP6AP2,B2M,CCDC28B,CD47,CDC42,CLNS1A,DPH3,EIF2A,FKBP5,GALNT1,GLMN,HMGN2,HPRT1,MAGOHB,MAT2B,METTL3,MRPS18C,NDUFA5,NEAT1,NOL8,PDP1,POLR1D,PSMA4,PSME2,PTPN2,PUF60,RNF38,RPE,RPS19,RRM2B,SEC13,SLC46A3,SRSF7,STAT1,TMEM106B,TMEM128,TPM3,TUBGCP6,UMPS,VAMP8,WDR4,ZMIZ1,ZNF226,ZNF451,ZNHIT6	3132	208	55765
BROWN_MYELOID_CELL_DEVELOPMENT_DN	1.49e-18	6.28333e-15	39	AASDHPPT,ANKRD10,APEX1,CCT6A,CSGALNACT2,DIS3,EPB41L4A-AS1,FAM60A,FKBP4,GART,GTPBP4,HSPD1,HSPH1,IKZF2,IVNS1ABP,MSH2,MSI2,MYB,NARS,NCL,NOLC1,NPM1,NSUN2,NUTF2,OSBPL3,PARP8,POLR1B,PSAT1,RIF1,RUVBL2,SHMT2,SLC16A1,SOD1,SOX4,SRSF7,SSR3,TRIM37,WDR43,XPOT	3132	129	55765
AMUNDSON_POOR_SURVIVAL_AFTER_GAMMA_RADIATION_2G	1.55e-18	6.5348e-15	45	AMD1,ANP32A,ANXA5,CAMSAP2,CD53,CDK16,CNTRL,DAZAP1,DDX51,DUT,ELF1,ENAH,HCLS1,HDLBP,HNRNPD,INPP5D,ITGAV,ITGB1,ITGB1BP1,LINS,LMNA,MYB,MYC,NARG2,NASP,NCKAP1L,NFYA,OTUD4,PML,POLR3E,PRMT7,PTK2B,PTPN22,PTPN7,PTPRC,RBBP4,SAMSN1,SCAF11,SLC19A1,TMPO,TPP2,USP14,USP7,VRK3,ZBTB33	3132	171	55765
GROSS_HYPOXIA_VIA_ELK3_UP	1.64e-18	6.9126e-15	50	ACP1,AMD1,ARHGAP11A,ARPP19,ARRB1,BIRC5,CBFB,CCNA2,CDC23,CDC42SE1,CDKN2C,CORO1C,EGLN1,EI24,FAS,FNBP1,GART,GNAQ,H2AFJ,HRAS,KPNA2,LGALS3BP,MAT2A,MR1,MUM1,NAP1L1,NCBP2,NFIC,NSL1,PBK,PCMT1,PGAM1,PIAS3,PLEC,RBM3,RGS12,RXRA,SEPHS1,SETD7,SPAST,SRSF5,SRSF7,ST3GAL4,TARDBP,TFRC,TNRC6A,TOPBP1,TUBA1B,UBE2C,WRB	3132	209	55765
REACTOME_SYNTHESIS_OF_DNA	1.81e-18	7.62734e-15	33	CCNA2,CDKN1B,DNA2,LIG1,MCM2,MCM3,MCM4,MCM7,ORC3,PCNA,PSMA4,PSMA7,PSMB1,PSMB2,PSMB4,PSMC3,PSMC6,PSMD10,PSMD12,PSMD13,PSMD2,PSMD3,PSMD6,PSMD8,PSME2,PSME4,PSMF1,RB1,RFC2,RFC3,RFC5,RPS27A,UBA52	3132	92	55765
REACTOME_ASPARAGINE_N_LINKED_GLYCOSYLATION	2.16e-18	9.10008e-15	31	ALG10,ALG13,ALG3,ALG5,ALG6,ALG8,B4GALT2,CANX,DPM1,EDEM3,GANAB,GMPPA,GNPNAT1,LMAN1,MAN1A1,MAN1A2,MAN2A1,MANEA,MGAT1,MLEC,MOGS,PGM3,PRKCSH,RPN1,RPN2,SAR1B,SEC13,SEC23A,SEC24B,SEC24C,SEC24D	3132	81	55765
KYNG_DNA_DAMAGE_DN	2.25e-18	9.477e-15	48	ANKRD11,ANXA1,ATOX1,ATP5I,BNIP3L,BTG3,CAB39,CCNA2,CCNC,CCNL2,CD53,CDC37L1,CDCA7,CSDE1,CYCS,DAXX,EIF3L,ESD,GPD2,HNRNPA2B1,IFNGR1,ITGAL,ITGB1,LIMS1,MARK3,MORF4L1,NDRG1,NET1,NMT1,OAZ1,PAFAH1B3,PCNA,PDCD5,POLR2F,POMP,PPA1,PTGER4,RAB2A,RAB6A,RHOBTB3,SEMA4D,SLC35B1,SNX8,SOD1,SSR3,TAF1C,TBCA,TWF1	3132	195	55765
PEART_HDAC_PROLIFERATION_CLUSTER_DN	2.71e-18	1.14118e-14	30	AIF1,BCAT1,BEST1,CDC7,CETN3,CSE1L,CTBP1,EMP3,HMGA1,IFI16,ILF3,KNTC1,LST1,MCM3,MCM7,MYC,NBN,NF1,NFIC,PLK4,PMS1,RAN,RIOK3,TFDP1,TUBE1,UBE2C,USP16,WT1,ZMYND11,ZWINT	3132	76	55765
TONKS_TARGETS_OF_RUNX1_RUNX1T1_FUSION_MONOCYTE_UP	3e-18	1.263e-14	49	AK2,AMPD2,APLP2,ARL4A,ATP5I,CBS,CDC123,CKB,DLAT,DUSP6,EBNA1BP2,EIF3B,EIF5A,EPRS,FAM136A,FASTKD1,GLRX3,GTPBP4,HOMER1,HSPB1,HSPD1,LIMS1,MDH2,MYBBP1A,NHP2,NOLC1,NPM1,PFKP,PLIN2,PPFIBP1,PSMD12,PUS1,SEH1L,SFXN1,SLC16A1,SLC39A7,SNRPA1,SOX4,SPTAN1,STRA13,TNPO1,TNPO2,TRIP13,TRMU,TUBB6,UBA5,UBE2J1,UNG,WDR43	3132	204	55765
BERENJENO_TRANSFORMED_BY_RHOA_DN	3.11e-18	1.309e-14	71	AES,ANXA4,AP3S1,APLP2,ATG12,ATP6V1A,BPHL,BRI3,C7ORF73,CD47,CELF2,CLK1,CTSA,CXXC5,EBF1,EMB,ENAH,EPRS,GAA,GGA2,GRINA,H3F3A,HSPB11,ID2,IDH1,ITM2B,KAZALD1,LAMP2,LIMA1,LIPA,LRBA,LYRM2,MAN2A1,MEIS1,MKRN1,MVD,NDFIP1,NDUFA6,NTPCR,NUCB2,OXCT1,PDGFRB,PIAS3,PIK3R1,PKD2,PPP3CA,PTEN,PTOV1,PTS,RCN1,RPL22,SDHC,SEC23A,SEL1L,SLC38A2,SMARCA2,SND1,SPTAN1,SQSTM1,SSBP2,SSBP4,ST13,STX4,TBL1XR1,THRA,TMED3,TMEM59,TRAFD1…	3132	394	55765
SHEPARD_BMYB_MORPHOLINO_UP	3.72e-18	1.56538e-14	49	AK3,ALG6,ARL6IP5,B2M,BNIP3L,CASP8,CCNG1,CIC,CNDP2,CPNE3,DLGAP4,DNAJA2,FXR1,GLUD1,HMGA1,HNRNPD,HSPB1,ITFG2,ITM2B,LAMP2,LYRM1,MBD2,METAP1,MTDH,NCAPD3,OLA1,PARP4,PLEKHA3,PSMD3,PSMF1,PTP4A2,QKI,RBM25,RDH10,RIOK3,RPS27,RRP8,SCARB1,SETD7,SIRT1,SND1,SQSTM1,SRSF4,STIP1,TMPO,TYW5,USP36,VRK2,WDR43	3132	205	55765
GROSS_HYPOXIA_VIA_HIF1A_UP	4.2e-18	1.76694e-14	30	ACSL3,AMD1,AMPD2,CACYBP,CDC23,DDX21,G3BP1,GART,H2AFJ,HRAS,HSF1,HSPD1,IMPACT,KPNA2,MAT2A,MOGS,NAP1L1,NSL1,PTPLAD1,SHMT2,SLC19A1,SRSF5,SRSF7,TARDBP,TFRC,TIMM9,TNRC6A,TSR1,USP42,WRB	3132	77	55765
REACTOME_FATTY_ACID_TRIACYLGLYCEROL_AND_KETONE_BODY_METABOLISM	4.51e-18	1.89691e-14	44	ABCA1,ACACA,ACADVL,ACLY,ACSL3,AGPAT3,AGPAT5,AGPAT6,BDH1,CCNC,ECI1,ELOVL5,FDFT1,GK,GPD2,HADH,HADHB,HMGCR,MED10,MED13L,MED21,MED22,MED24,MED30,MED4,MUT,NCOA2,NCOA3,NCOR1,NFYA,NFYB,OXCT1,PCCB,PLIN2,PPARA,PRKAG2,RXRA,SIN3A,SIN3B,SREBF1,SREBF2,TBL1X,TBL1XR1,TXNRD1	3132	168	55765
REACTOME_APC_C_CDH1_MEDIATED_DEGRADATION_OF_CDC20_AND_OTHER_APC_C_CDH1_TARGETED_PROTEINS_IN_LATE_MITOSIS_EARLY_G1	5.11e-18	2.14876e-14	29	ANAPC2,ANAPC4,ANAPC5,CDC16,CDC23,CDC27,PSMA4,PSMA7,PSMB1,PSMB2,PSMB4,PSMC3,PSMC6,PSMD10,PSMD12,PSMD13,PSMD2,PSMD3,PSMD6,PSMD8,PSME2,PSME4,PSMF1,RPS27A,SKP2,UBA52,UBE2C,UBE2D1,UBE2E1	3132	72	55765
PUJANA_BREAST_CANCER_LIT_INT_NETWORK	5.45e-18	2.29118e-14	34	ABL1,ACACA,AKT1,ATM,ATR,BARD1,BCCIP,BLM,BRCA2,CCNA2,CDK1,CTBP1,DHX9,FLNA,HDAC1,HDAC2,JAK1,KPNA2,MCM3,MRE11A,MSH2,MYC,NBN,NPM1,PRKDC,RAD50,RB1,RBBP4,RBBP7,RFC2,SMC1A,STAT1,TERF1,TP53BP1	3132	101	55765
ONDER_CDH1_TARGETS_1_DN	5.77e-18	2.42513e-14	44	ALG13,BCLAF1,BRCA2,BRIP1,CALM1,CANX,CASP8,CBFB,CDC27,DDX3X,DDX52,DHX9,DUSP6,EIF4G1,EIF5,EMR2,G3BP1,HNRNPM,HSPH1,ILF3,KIF5B,LARP4,MAP4,MAX,MCM10,MCM4,METAP2,NCBP1,PHTF2,PRRC2C,SCYL2,SERPINB1,SFPQ,SKP2,SLC16A1,SRSF3,SUB1,TMPO,TMX1,TOE1,TOR1AIP1,UMPS,WTAP,ZMPSTE24	3132	169	55765
CASORELLI_ACUTE_PROMYELOCYTIC_LEUKEMIA_UP	6.64e-18	2.79013e-14	45	ABCA1,ABHD3,ALCAM,AP1S2,ARL4A,ATP6V1G1,AZI2,CD33,CITED2,CMAHP,CSGALNACT2,DMXL2,EMR2,FLT3,FNDC3B,HNRNPH1,ID2,IDUA,IGFBP7,ITM2B,KAT6B,LONP2,MED13L,NCOA2,NFYA,NR4A2,PLAGL1,RNF11,SF1,SIN3B,SMC5,SPEN,SPRY2,TANK,TIMP1,TMEM131,TOMM20,TRAM1,TRAPPC10,WASL,XBP1,ZFAND5,ZFAND6,ZNF273,ZNF91	3132	177	55765
REACTOME_METABOLISM_OF_AMINO_ACIDS_AND_DERIVATIVES	6.82e-18	2.86508e-14	48	ACADSB,ADI1,AMD1,APIP,ASNS,ASS1,AZIN1,BCAT1,BCKDHB,CBS,CKB,CNDP2,DLD,ENOPH1,ETHE1,GATM,GCLM,GLS,GLUD1,IVD,KYNU,MAT2A,MAT2B,MCCC2,NQO1,OAT,OAZ1,OGDH,PSAT1,PSMA4,PSMA7,PSMB1,PSMB2,PSMB4,PSMC3,PSMC6,PSMD10,PSMD12,PSMD13,PSMD2,PSMD3,PSMD6,PSMD8,PSME2,PSME4,PSMF1,PSPH,SMS	3132	200	55765
PURBEY_TARGETS_OF_CTBP1_NOT_SATB1_UP	6.85e-18	2.877e-14	65	ABCA1,ABL1,ACLY,ADD1,ALG13,ANKFY1,ARF6,ARFRP1,ARGLU1,ATP2C1,ATXN10,CAND1,CAPZB,CEP97,CIRBP,COG5,COMMD10,COPS2,CTNNA1,DUT,EBNA1BP2,ENSA,FPGS,G6PD,GBE1,GPR107,IMMP2L,INPP5D,IREB2,KIDINS220,KPNA2,KPNB1,LEMD3,MAN2C1,MARK3,MBOAT7,NDFIP1,OAZ1,PARL,PDCD5,PGGT1B,PPM1D,PPP2R5A,PRKAG2,PTEN,PTP4A1,PTRH2,RBM12B,RBM26,RBM3,RPL29,RRP8,SERPINH1,SLC44A1,SNX8,SOX4,SSFA2,TCEA1,TRMT6,TRMU,TTK,TUG1,UBE2G2,USP25,ZWINT	3132	344	55765
REACTOME_ACTIVATION_OF_THE_MRNA_UPON_BINDING_OF_THE_CAP_BINDING_COMPLEX_AND_EIFS_AND_SUBSEQUENT_BINDING_TO_43S	7.46e-18	3.13245e-14	31	EIF1AX,EIF2S2,EIF2S3,EIF3A,EIF3B,EIF3D,EIF3E,EIF3G,EIF3H,EIF3J,EIF3K,EIF4B,EIF4G1,EIF4H,PABPC1,RPS12,RPS14,RPS15,RPS16,RPS19,RPS21,RPS23,RPS24,RPS25,RPS26,RPS27,RPS27A,RPS28,RPS4X,RPS6,RPS9	3132	84	55765
DER_IFN_BETA_RESPONSE_UP	7.74e-18	3.24925e-14	34	ADAM9,ATP6V0B,B2M,BCLAF1,CASP8,CD164,CYCS,DDX17,DDX21,DNAJC2,EIF2B1,EIF3A,ELF1,ELK4,EPRS,EPS15,FUBP1,GMFB,HADH,HADHB,IFI16,IQGAP1,LIPA,PARP4,PDXK,PLSCR1,PMAIP1,POLR2B,PPP3CA,PPP5C,RBBP4,SRP9,STAT1,TRAPPC10	3132	102	55765
BILANGES_RAPAMYCIN_SENSITIVE_VIA_TSC1_AND_TSC2	8.02e-18	3.36599e-14	29	AIMP1,BTF3,CCT2,CCT4,CRYZ,EIF2S3,EIF3E,EIF3K,FXR1,HNRNPA1,HSPB11,IGBP1,NAP1L1,NUDT21,OLA1,PAICS,PGK1,PRCP,PRDX3,PSAT1,RPL10A,RPL31,RPL35A,RPS21,RPS26,RPS28,SSR4,TOMM20,VDAC1	3132	73	55765
BROWNE_HCMV_INFECTION_14HR_UP	8.51e-18	3.5708e-14	42	AMD1,ANP32E,ATF2,ATP6V0B,ATP6V1C1,BAZ1A,C17ORF76-AS1,CGRRF1,CLINT1,DDX3X,EIF4A3,GAPVD1,GCLM,GLA,ISG20L2,JMJD6,LUC7L3,M6PR,MAX,NDEL1,NXF1,PNN,POLR2H,POT1,PPM1D,PPP2R2A,PRPF3,PRPF4B,RCHY1,RGS19,SAFB2,SRRT,TARS,TFEC,TIMM44,TOP1,TRIM23,UBE2M,UBE2S,USP1,ZNF263,ZNF44	3132	156	55765
BILANGES_SERUM_AND_RAPAMYCIN_SENSITIVE_GENES	9.44e-18	3.96008e-14	28	COX7A2L,EEF1A1,EIF3H,EIF3L,EIF3M,EIF4B,RBBP6,RPL14,RPL15,RPL28,RPL29,RPL30,RPL6,RPL7,RPL8,RPS14,RPS16,RPS19,RPS23,RPS24,RPS25,RPS27A,RPS4X,RPS6,RPS9,SIN3B,SPRY2,UBA52	3132	68	55765
HADDAD_B_LYMPHOCYTE_PROGENITOR	1.01e-17	4.23594e-14	59	ANAPC5,ANKRD10,ARHGEF7,ATM,ATR,BARD1,C6ORF62,CALM1,CDK13,CDKN1B,CDKN2C,CEP135,CITED2,CTBP2,DBN1,DCP2,DNAJB14,DYRK2,ELF2,ELK3,FAM208B,FMR1,HMGB2,HPS4,ITPR1,KIAA1033,LAPTM5,LONP2,MDM1,MEF2A,MEF2C,NGLY1,PCNA,PDS5B,PKD2,PLEKHF2,PNISR,PPFIBP1,PPM1A,PRDM2,RB1,RB1CC1,RCBTB1,RPL35A,SECISBP2L,SNX2,SOCS2,SOD2,SSBP2,SUV420H1,TCF3,TGIF1,TOB1,TOP2A,VDAC1,VPS13A,VSIG10,ZBTB10,ZNF107	3132	293	55765
NING_CHRONIC_OBSTRUCTIVE_PULMONARY_DISEASE_UP	1.1e-17	4.6123e-14	42	ALCAM,ATP5D,ATP5L,CALM1,CYBRD1,DDX52,EIF1,EIF3K,EPRS,FHOD1,G3BP1,GCC2,HNRNPUL1,ILF3,ISCU,LAPTM5,MAPKAPK3,MAT2A,MRPL4,MTCH1,NUP43,OGDH,PGLS,PGM3,PKD2,PNRC1,PTP4A1,RARS,RPL14,RPL22,RPLP1,RPS15,RPS23,SAR1A,SERBP1,SLC25A39,SNRNP70,SRSF6,SYTL1,TBCB,TRA2B,VAMP8	3132	157	55765
ZHOU_CELL_CYCLE_GENES_IN_IR_RESPONSE_6HR	1.11e-17	4.65312e-14	31	BRCA1,CCNA2,CENPK,DEK,DTL,E2F8,EZH2,FBXO5,GMNN,GPN3,HAUS8,HMGB2,KNTC1,LBR,LMNB1,MAD2L1,MAGOHB,MCM2,MCM3,MCM7,NUSAP1,PAICS,PSMC3IP,RFC5,SMC2,TOPBP1,TPRKB,TRIP13,TTK,UHRF1,USP1	3132	85	55765
PICCALUGA_ANGIOIMMUNOBLASTIC_LYMPHOMA_DN	1.15e-17	4.81965e-14	39	AMD1,CCDC59,CCNL1,CHD1,CLK1,CNOT6L,CREM,CSGALNACT2,DDX3X,EIF1,EIF4G3,EIF5,ETNK1,ID2,ING3,IRF2BP2,JMY,MYNN,NAMPT,NR4A2,PMAIP1,PPP1R15B,PTGER4,PTP4A1,PTP4A2,RNF11,RSRC2,SMEK2,SNHG1,SON,SRSF5,TIPARP,TMEM66,TOB1,TRA2B,TTC7A,WIPF1,ZBTB10,ZFAND5	3132	136	55765
WONG_ADULT_TISSUE_STEM_MODULE	1.21e-17	5.0699e-14	102	ABCA1,ABL1,ADARB1,AFF4,ALCAM,ANTXR2,APP,ARHGEF10,ATP2A2,B2M,BTG3,CASP4,CD97,CEP170,CITED2,CLIC4,CLK1,CNN2,COL9A3,CXXC5,DCUN1D1,DDIT4,EIF1,ELL2,ELOVL5,EMB,ENAH,ETNK1,EVL,F3,FLT3,FYN,GABARAPL1,GATM,GNAQ,GSTK1,HRSP12,ID2,IER2,IFIH1,IFNGR1,IGFBP7,IL18,IMPACT,ITGAE,ITSN1,JAK1,KAZALD1,KTN1,LGALS1,LGALS3BP,LMO2,LST1,LYSMD3,MAN1A1,MDFIC,MEF2A,MEIS1,MGST1,MPRIP,MRPL52,MSI2,NBPF1,NCAM1,NCAM2,NR4A2,PBX3,PHF…	3132	721	55765
MORI_EMU_MYC_LYMPHOMA_BY_ONSET_TIME_UP	1.37e-17	5.73893e-14	35	BCAT1,BLMH,CDK1,CENPN,CENPO,CEP89,CHCHD10,CISD1,COX5A,DYRK2,EBF1,EFTUD2,HPRT1,ILF3,INO80E,LIG1,LSM6,MCM7,MDM1,MIS18BP1,MMS22L,MYB,PIDD,RBBP4,RFC3,RNF2,SEPHS1,SMARCD2,SMC1A,SMPD4,SUZ12,TCF3,TOPBP1,U2AF2,ZNF428	3132	110	55765
WONG_PROTEASOME_GENE_MODULE	1.43e-17	5.98884e-14	24	PSMA4,PSMA7,PSMB2,PSMB4,PSMC3,PSMD10,PSMD12,PSMD3,PSMD8,SQSTM1,UBA3,UBA6,UBE2C,UBE2D2,UBE2G1,UBE2Q2,UBE3A,USP1,USP10,USP11,USP14,USP25,USP39,USP8	3132	49	55765
RHODES_UNDIFFERENTIATED_CANCER	1.5e-17	6.2805e-14	28	BIRC5,CCNA2,CCT6A,CDK1,CKS2,DPM1,EIF2S2,EZH2,GCLM,GGH,H2AFZ,HMGB2,ILF2,KIF23,KPNA2,MAD2L1,MCM2,MCM3,MTHFD2,NCAPH,NUDT1,PCNA,PSMD2,SLC16A1,TOP2A,TRIP13,UBE2C,UBE2S	3132	69	55765
REACTOME_NGF_SIGNALLING_VIA_TRKA_FROM_THE_PLASMA_MEMBRANE	1.52e-17	6.36272e-14	39	ADRBK1,AKT1,AKT1S1,AKT2,AP2A2,CALM1,CDK1,CDKN1B,CLTC,CREB1,CRK,DNM2,DUSP3,DUSP6,FRS2,HRAS,KIDINS220,KRAS,MAP2K1,MAPK1,MAPKAPK3,MEF2A,MEF2C,MLST8,NRAS,PDE1B,PIK3CB,PIK3R1,PRKACB,PTEN,RALA,RAP1A,RHOA,RICTOR,RPS6KA1,RPS6KA3,RPS6KB2,SOS1,THEM4	3132	137	55765
GAVIN_FOXP3_TARGETS_CLUSTER_T7	1.65e-17	6.90525e-14	33	ALG5,AMD1,CAST,CCT2,CD47,CHCHD2,EIF3B,EIF3H,EIF3L,EIF3M,GDI2,GUK1,HCLS1,HNRNPF,ITM2B,JAK1,LGALS1,LIG1,MDH1,MKRN1,MTF2,MTMR9,OAZ1,PTP4A2,RPS9,RUVBL1,SAMSN1,SAR1A,STAT1,STRN3,UCK2,UGP2,XPO4	3132	98	55765
REACTOME_AUTODEGRADATION_OF_CDH1_BY_CDH1_APC_C	1.7e-17	7.1128e-14	27	ANAPC2,ANAPC4,ANAPC5,CDC16,CDC23,CDC27,PSMA4,PSMA7,PSMB1,PSMB2,PSMB4,PSMC3,PSMC6,PSMD10,PSMD12,PSMD13,PSMD2,PSMD3,PSMD6,PSMD8,PSME2,PSMF1,RPS27A,UBA52,UBE2C,UBE2D1,UBE2E1	3132	64	55765
HOSHIDA_LIVER_CANCER_SUBCLASS_S1	1.87e-17	7.82221e-14	52	ADAM9,AIF1,ALDOA,ANXA1,ANXA4,ANXA5,ARPC2,ASAH1,ATP6V0B,CBFB,CD151,CD47,CD53,CELF2,CTSC,CTSS,DGKZ,DNM2,DUT,FLNA,HCLS1,IFI16,IQGAP1,KLF5,LAPTM5,LGALS1,LGALS3BP,LYN,M6PR,MPHOSPH6,MTHFD2,MYCBP2,OAZ1,PAK1,PAPSS1,PGK1,PKD2,PPP4C,PSMD2,PTPRC,QSOX1,RHOA,RSU1,SLBP,SLC2A5,SLC39A6,SMAD2,SRGN,TMSB4X,TP53BP1,TRAF3,TSPAN3	3132	237	55765
WILCOX_RESPONSE_TO_PROGESTERONE_UP	1.93e-17	8.07126e-14	41	BBS7,CDK1,CDKN2AIP,CDKN2C,CENPN,CENPQ,CEP57,CEP76,DLX4,EIF1,FANCI,FDFT1,FDPS,GK,HBP1,HBS1L,HMGB2,HMGCR,HMGN3,HMMR,IDH1,IDI1,INSIG1,KLF5,KLHL24,LARP4,MDM1,MLF1IP,MTF2,NUSAP1,PBK,PDS5A,RIF1,SMC2,SUMO1,TK1,TOP2A,TTF2,TYMS,XRCC4,ZCCHC10	3132	152	55765
SAKAI_TUMOR_INFILTRATING_MONOCYTES_DN	2.24e-17	9.36544e-14	30	CCNC,CCT4,CCT8,CDC27,CDC42,CDC73,CPSF6,GLRX2,GTF2H3,HNRNPA2B1,LSM6,MGST2,NCOA4,NCOR1,PCNA,PPIA,PPP6C,PRDX3,PRDX6,PRPF4B,PTGES3,RAD51C,RAN,RBM8A,SEC63,SUB1,TAF9,TOP2A,TXN,XPO1	3132	81	55765
CHARAFE_BREAST_CANCER_LUMINAL_VS_BASAL_UP	2.31e-17	9.6558e-14	68	API5,ARFIP2,ARID2,ARRB1,BAZ2A,BCOR,BPTF,CACYBP,CCDC117,CDC42SE1,CHTOP,CIRBP,CXXC5,CYHR1,DDX42,DENND1A,DENND4B,EIF3B,EVL,FBRSL1,FKBP4,FRS2,FUS,GART,GNA12,GRAMD4,HNRNPA2B1,INTS3,IQCE,IVD,KAT6B,LARP4B,LUC7L3,MAPK9,MARS,MCCC2,MIF4GD,MTERFD3,MYB,NBPF1,NLK,NUCB2,NUDT4,PGGT1B,POGZ,PRRC2C,PVRL2,RABEP2,RALGPS1,RSAD1,SDCCAG3,SECISBP2,SLC38A10,TAPT1,TBL1X,TMBIM6,TMEM80,TNRC18,TOB1,TTC3,USP3,USP42,USP7,XBP1,…	3132	380	55765
REACTOME_DNA_REPAIR	2.61e-17	1.09072e-13	35	APEX1,ATM,ATR,BRCA1,BRCA2,BRIP1,ERCC1,ERCC2,GTF2H1,GTF2H2,GTF2H3,LIG1,LIG4,MAD2L2,MBD4,MRE11A,NBN,OGG1,PCNA,POLR2B,POLR2F,POLR2H,PRKDC,RAD23B,RAD50,RFC2,RFC3,RFC5,RPS27A,TCEA1,TP53BP1,UBA52,USP1,XRCC4,XRCC5	3132	112	55765
KEGG_NEUROTROPHIN_SIGNALING_PATHWAY	3.27e-17	1.36621e-13	37	ABL1,AKT1,AKT2,ATF4,BCL2,CALM1,CDC42,CRK,FRS2,HRAS,IKBKB,IRAK3,IRAK4,KIDINS220,KRAS,MAP2K1,MAP3K1,MAP3K5,MAPK1,MAPK8,MAPK9,NRAS,PIK3CB,PIK3R1,PSEN1,RAC1,RAP1A,RAP1B,RHOA,RPS6KA1,RPS6KA3,SOS1,SOS2,YWHAE,YWHAG,YWHAZ,ZNF274	3132	126	55765
ALCALAY_AML_BY_NPM1_LOCALIZATION_DN	3.33e-17	1.39094e-13	45	BIRC5,CCNA2,CDKN2C,CHAF1A,DHFR,DUT,EVL,HADH,HDAC9,HMGN3,HMMR,HNRNPD,HPCAL1,IGFBP7,KIAA0930,KIF23,KYNU,MAD2L1,MAN1A1,MCM10,MCM2,MCM4,MDFIC,MKI67,NCAPH,NGLY1,NNT,NXT2,OGG1,PLAGL1,PLXND1,PMAIP1,RAD23B,RBM3,RHOBTB3,STOM,STRA13,SYNGR1,TFDP1,TK1,TYMS,UBE2C,UBE2G2,VEGFA,WASF1	3132	184	55765
PUIFFE_INVASION_INHIBITED_BY_ASCITES_UP	3.35e-17	1.39896e-13	30	ACIN1,BCL2L1,CALM1,CCT2,EIF4G1,F3,FKBP1A,G6PD,GAPVD1,GART,GCLM,HP1BP3,KIAA0141,KPNA2,KPNB1,LYN,MAN2A2,MARS,MCM3,NPEPPS,PGK1,PLEC,SKP2,SNRPA1,SNX3,SRRM1,STIP1,TKT,TYMS,UBE2G1	3132	82	55765
BILD_CTNNB1_ONCOGENIC_SIGNATURE	3.35e-17	1.39896e-13	30	ARL5A,CBX3,CHD9,CLN8,DDX52,DHX36,ELF1,EPRS,FAM120A,FBXO11,FRYL,KAZN,KHNYN,KIAA1033,LARP4B,LRBA,NCOA3,NEMF,PLAGL1,PNISR,QKI,RBM25,RPS19,RUNX2,SCAF11,SECISBP2,SREK1,SRSF6,THOC2,TOP1	3132	82	55765
PODAR_RESPONSE_TO_ADAPHOSTIN_UP	3.38e-17	1.41081e-13	40	ACTR10,ADAM17,ANXA1,ARMCX3,ASNS,ATF4,CLK1,CREM,CSGALNACT2,DDIT4,FNDC3A,FYN,GABARAPL1,GCLM,GLA,HBP1,HDLBP,HSPA13,HSPB1,ID2,IFNGR1,MARS,NCOA2,NEAT1,NFE2L1,PMAIP1,PNRC1,PSAT1,RB1CC1,SEC24D,SLC38A2,SLC3A2,SLC7A11,SOX4,SQSTM1,STX12,VEGFA,WDR26,ZFAND5,ZNF267	3132	147	55765
LIU_VMYB_TARGETS_UP	4.37e-17	1.8236e-13	37	ABCD3,AGA,ALCAM,ANKRA2,ANP32E,BAG2,BCOR,BNIP3L,CLIC4,CSGALNACT2,EIF5B,EMP3,ETFDH,EZH2,FYN,GMCL1,GMNN,KLHL7,MED4,MMD,MPHOSPH9,NARF,NGLY1,NUCB2,NUDT1,NXT2,PLSCR1,PSIP1,RUFY3,SATB2,SEC24A,TMPO,TNKS2,TPI1,TUBB6,USP25,ZBTB1	3132	127	55765
REACTOME_ANTIVIRAL_MECHANISM_BY_IFN_STIMULATED_GENES	4.41e-17	1.83985e-13	27	AAAS,EIF4A3,EIF4E2,EIF4G1,EIF4G3,IRF3,JAK1,KPNA2,KPNA3,KPNA5,KPNB1,NUP133,NUP153,NUP155,NUP214,NUP35,NUP43,NUP54,NUP93,NUPL1,POM121,RANBP2,RPS27A,SEH1L,STAT1,UBA52,UBE2E1	3132	66	55765
KEGG_MAPK_SIGNALING_PATHWAY	4.44e-17	1.85192e-13	55	AKT1,AKT2,ARRB1,ATF2,ATF4,CACNA2D4,CDC42,CRK,DAXX,DUSP3,DUSP6,ELK4,FAS,FLNA,GNA12,HRAS,HSPB1,IKBKB,KRAS,MAP2K1,MAP3K1,MAP3K5,MAP3K7,MAPK1,MAPK8,MAPK8IP3,MAPK9,MAPKAPK3,MAPKAPK5,MAX,MEF2C,MYC,NF1,NLK,NRAS,PAK1,PAK2,PDGFRB,PPM1A,PPP3CA,PPP3CB,PPP5C,PRKACB,PTPN7,RAC1,RAP1A,RAP1B,RASA1,RASGRP2,RPS6KA1,RPS6KA3,SOS1,SOS2,TAOK3,TGFBR1	3132	267	55765
THEILGAARD_NEUTROPHIL_AT_SKIN_WOUND_UP	4.47e-17	1.86399e-13	29	AHR,ATP6V1C1,AZIN1,CHD1,CLCN7,EEF1A1,EIF5,GABARAPL2,HMGA1,HNRNPC,IDI1,KAT5,LCP2,M6PR,MTHFD2,NAMPT,OXSR1,PPP2R2A,RAB1A,RPS16,RPS27,SLC25A13,SRP54,TANK,TFEC,TGFBR1,TRAF3,USP14,VEGFA	3132	77	55765
REN_BOUND_BY_E2F	4.92e-17	2.05115e-13	26	BARD1,BUB3,CCNA2,CDK1,DUT,E2F3,H2AFZ,HLTF,HMGB1,MAD2L1,MCM3,MSH2,NAP1L4,PCNA,PRKDC,RB1,RFC2,RFC3,RRM1,SMC2,SMC4,TK1,TOP2A,TTK,UMPS,UNG	3132	61	55765
WANG_CISPLATIN_RESPONSE_AND_XPC_UP	5.57e-17	2.32158e-13	47	ADD2,ANKRD11,ATP5G1,BIRC5,CDC7,CDK1,CKAP2,CKS2,CTSC,FDPS,FIGNL1,H2AFZ,HMGB2,HNRNPA2B1,IGFBP2,ILF2,INSIG1,ITGB3BP,LBR,LIG1,LMO2,LYN,MAD2L1,MGST2,MYC,MZT1,NCAPD3,NUP93,PDHA1,PDXK,PICALM,PIN4,PPP5C,RFC5,RPN1,SCARB1,SLC17A9,SLC19A1,SMC4,TARBP1,TRIP13,TTK,UBE2C,VRK2,XBP1,YEATS4,ZNF589	3132	202	55765
RUIZ_TNC_TARGETS_DN	5.9e-17	2.45853e-13	39	ATAD2,BARD1,BIRC5,BLM,CCNA2,CDC42EP3,CDK1,CKS2,DHFR,DSCC1,DTL,E2F8,EIF5,EXOSC8,FAM111A,FANCI,GMNN,MAD2L1,MCM10,MCM2,MCM3,MCM4,MCM7,MLF1IP,MRTO4,MYBL1,NCAPG2,PBK,PFKP,RAD51AP1,TMPO,TNPO1,TRIP13,TUBB6,TYMS,UBE2C,USP1,ZWILCH,ZWINT	3132	142	55765
BENPORATH_NOS_TARGETS	6.05e-17	2.52043e-13	44	ADD3,ATAD2,ATP6V1G1,BUB3,CABLES1,CAPZA2,CDC7,CDK17,DHDDS,DUSP6,FUS,H2AFJ,ICMT,IFI16,KIAA1143,KLF5,MAN2C1,MLLT10,NUCKS1,PHF17,PNISR,POLR3G,PTPN2,RAB5A,RBM22,REST,RIF1,SET,SGMS1,SKA2,SLC44A1,SMARCAD1,SPAG9,SRSF4,TBL1XR1,TNRC6A,TOP2A,TRIM24,UBE2D3,UBR5,UFM1,USP7,VPS52,WDR36	3132	179	55765
ZWANG_CLASS_1_TRANSIENTLY_INDUCED_BY_EGF	6.77e-17	2.8197e-13	81	ADAM17,AFF4,AHCTF1,AHR,AKAP13,ANKRD28,ARHGEF2,ARPP19,BCL2L1,BCOR,BIRC2,BMP2K,C5ORF30,CAB39,CCNL2,CDK17,CHD1,CNN2,COQ10B,CPNE8,CREBZF,CTBP2,CTSH,CYTH1,DDIT4,DYRK1B,EEF1A1,FAM126A,FAM60A,FBXL3,FOXN2,HERC3,HOMER1,IER2,IRF2BP2,KCNE1,KCTD9,KIAA0513,LYN,MAK16,MAPK6,MAT2A,MEF2D,MYC,NEK7,ORAOV1,OSBPL3,OXSR1,PCID2,PIM1,PMAIP1,PPAT,PPP1R2,PRKAG2,PTGER4,PTK2B,RAB8B,RB1,RNF19A,RPS6KA3,SGMS1,SLC25A16,SLC38A2,…	3132	516	55765
IRITANI_MAD1_TARGETS_DN	6.92e-17	2.88149e-13	23	APEX1,ASS1,C16ORF13,CDK1,DUT,E2F8,EEF1A1,EIF1AX,FBL,GGA2,HSPA9,IPO5,MYBBP1A,NPM1,PPA1,RAD23B,RARS,RPL10A,RPL12,RPL22,RPL29,SLC16A1,SLC5A6	3132	47	55765
DAZARD_RESPONSE_TO_UV_NHEK_UP	6.94e-17	2.88912e-13	52	API5,APRT,ATF4,ATP5I,BCL2,C17ORF76-AS1,CCNT2,CDK16,CITED2,CLTB,CRADD,DYNLL1,EIF3G,ERCC1,ERCC2,GPAA1,GUK1,HRAS,ID2,IER2,IGFBP2,ITPR1,KYNU,NCBP2,NR4A2,PGK1,PMAIP1,PSMD8,RALY,RAP1A,RPL30,RPL31,RPL34,RPL37,RPL37A,RPL38,RPS21,RPS23,RPS27,SAP18,SNRPE,STAT6,TIMM44,TK1,TOB1,TXN,TXNL4A,UBE2M,UBE2S,UQCRB,XBP1,ZNF623	3132	244	55765
RICKMAN_METASTASIS_DN	6.97e-17	2.90091e-13	54	ACTR3,AGAP3,ARPC5,ATP5D,BCL2L1,BICD2,BSG,C19ORF43,CCM2,CD58,CLK3,CORO1C,DDA1,DENND1A,DNM2,DOCK8,EHBP1L1,FARSA,GUK1,HRAS,IFI16,IL18,KEAP1,KLF13,LCP2,LMNA,MEF2D,MOB3A,MRPL4,MYO1G,NDRG1,NLRC5,OGDH,PAFAH1B2,PCSK7,PGAM1,PML,PRRG4,PTK2B,RDX,RHOA,RXRA,SGMS1,SLC16A3,SLC19A1,SPRYD7,TBC1D22A,THOP1,TNFAIP8,TNPO2,TRAFD1,TXN,VASP,ZBTB7A	3132	261	55765
REACTOME_ORC1_REMOVAL_FROM_CHROMATIN	6.99e-17	2.90854e-13	27	CCNA2,CDKN1B,MCM2,MCM3,MCM4,MCM7,ORC3,PSMA4,PSMA7,PSMB1,PSMB2,PSMB4,PSMC3,PSMC6,PSMD10,PSMD12,PSMD13,PSMD2,PSMD3,PSMD6,PSMD8,PSME2,PSME4,PSMF1,RB1,RPS27A,UBA52	3132	67	55765
GRAESSMANN_RESPONSE_TO_MC_AND_DOXORUBICIN_UP	8.75e-17	3.64e-13	90	ABCB10,ABTB1,AGPAT5,AGPAT6,AHNAK,ALS2,AMPD2,ANKRD10,ANKRD17,APAF1,ASS1,ATG3,ATOX1,ATP6V0B,CARHSP1,CCDC117,CCNG1,CIRBP,CKAP2,CNTRL,CROT,CTSB,CUL4A,DAK,DAXX,DLEU2,DNM2,EI24,EMP3,ETFDH,FAS,G3BP1,GGA2,GLUD1,GPN3,GRINA,HGSNAT,HRAS,HRSP12,ICMT,IDH1,IDUA,IFT27,IL18,IMPACT,INPP5D,ITGA6,IVD,LANCL1,LGALS3BP,MAPK9,MMD,MSI2,MTHFR,NANOS1,PHF17,PIAS3,PLEC,PLXNB2,POM121,PPM1A,PPP5C,PRCP,PRKRA,PTP4A1,RALGPS1,RAP…	3132	612	55765
DAZARD_RESPONSE_TO_UV_SCC_DN	9.79e-17	4.07166e-13	36	ADNP,AMD1,ARHGEF7,BLCAP,BRD1,BRD8,CASP8,CHD1,CNOT2,CNOT4,COIL,DDIT4,E2F3,FOXJ3,HMGCR,ISG20L2,KDM2A,MARK3,MPHOSPH10,MTF2,MYC,NGDN,NUP153,POGZ,PUM1,RBPJ,RPP38,SACS,SHOC2,SOX4,SPOP,TGIF1,TIPARP,TNFAIP8,WSB1,YTHDF3	3132	123	55765
FLECHNER_PBL_KIDNEY_TRANSPLANT_REJECTED_VS_OK_UP	1.29e-16	5.36382e-13	26	ANP32E,ANXA4,ARF6,ARHGEF1,ATR,B2M,CANX,CD47,DAXX,DNPEP,FAM208A,KPNA2,LYN,MPV17,MTDH,MTMR4,NFYA,OTUD4,PSMD6,PTPN12,SHOC2,TAX1BP1,TMED10,TRA2A,TXNRD1,XRCC5	3132	63	55765
PID_E2F_PATHWAY	1.34e-16	5.57038e-13	28	APAF1,ATM,BRCA1,CASP7,CCNA2,CCND3,CDK1,CDKN1B,CDKN2A,CDKN2C,DHFR,E2F3,E2F6,HBP1,HDAC1,MCM3,MYC,RB1,RBBP4,RRM1,SIRT1,SMARCA2,TFDP1,TK1,TOPBP1,TYMS,WASF1,YY1	3132	74	55765
PHONG_TNF_RESPONSE_NOT_VIA_P38	1.48e-16	6.15088e-13	62	ABCA1,ABCD3,ADARB1,ARRB1,C2CD2,CCDC28B,CD47,CD58,CD70,CD97,CDC42EP3,CDKN1B,CNOT2,CROT,DDA1,DLEU2,FKBP4,FNBP1,FXN,GRINA,IER2,IFNGR1,INF2,ING3,IVNS1ABP,JAK1,KCNAB2,LIMD2,MAP2K1,MEF2C,MEIS2,MMD,MPHOSPH10,MVD,MYBL1,NAB1,NBN,NET1,NETO2,NFE2L1,NR2C1,OGFR,OPTN,RAB11FIP2,RFX5,RGS3,RHOBTB3,SEL1L,SERTAD2,SOD2,SOX4,SRGN,SRPK1,SSBP2,TANK,TMEM50B,TNFAIP8,TRAF3,WTAP,ZBTB10,ZMIZ2,ZNF267	3132	337	55765
WAMUNYOKOLI_OVARIAN_CANCER_LMP_DN	1.56e-16	6.4818e-13	46	AASDHPPT,ANKRD10,ANP32E,AP1S2,ATP2B1,BNIP2,BTF3L4,C6ORF62,CANX,CCDC50,CELF2,CRYBG3,CSGALNACT2,DPYD,EPC2,EXTL2,FBXL3,GABPA,GCA,HNRNPD,IFI16,KPNA5,MST4,NUCKS1,OSTM1,PKD2,PPP2R5E,PREPL,PSIP1,PTPN12,RAB11FIP2,RCHY1,RNF146,SLC39A10,SOCS5,SOD2,SPAG9,ST13,ST7L,TOB1,UFSP2,UGP2,WRB,WT1,XPO1,ZYG11B	3132	199	55765
VANTVEER_BREAST_CANCER_ESR1_DN	1.56e-16	6.4818e-13	51	AMD1,ASNS,ASS1,BCL11A,BIRC2,BLM,BTG3,BUB1,CCNC,CORO1C,CREB3L2,CTSC,DEF8,FNDC3B,GAPDH,GOLT1B,HEBP2,ILF2,LYN,NASP,NCOA7,NDRG1,OPTN,PDCD5,PDIA6,PDXK,PFKP,PIM1,PLSCR1,PSAT1,PSME4,RAB6B,RDX,RNF145,RSRC1,RSU1,SERBP1,SKA3,SLC2A5,SOD2,SRGN,SRSF7,TMEM123,TOPBP1,TTC7A,TTK,UBE2J1,UCK2,UGP2,UQCRH,WARS	3132	240	55765
DARWICHE_SKIN_TUMOR_PROMOTER_DN	2.27e-16	9.42731e-13	44	ANP32A,APP,ASNS,BAG6,BEST1,C11ORF58,CACYBP,CCNI,CSPP1,DENR,DGUOK,EEF1D,EIF5A,FAM162A,FBRSL1,GCLM,HSPD1,ITPR1,LRRC58,MAPK8IP3,MEF2C,MGAT1,NBN,NEK4,NIT1,PABPC4,PDS5B,PDXDC1,PEPD,POLI,PRRC1,RNF19A,RPAIN,SAR1A,SELT,SFPQ,SLC35B1,SUCLG2,TMEM66,TPM3,TXN,UCK2,YTHDF2,ZNF830	3132	185	55765
KANG_DOXORUBICIN_RESISTANCE_UP	2.41e-16	1.00063e-12	24	ATAD2,BARD1,BIRC5,BUB1,CDK1,DSCC1,FANCI,HMGB2,HMMR,LMNB1,MAD2L1,MCM4,MKI67,NCAPG2,NQO1,NUSAP1,PBK,PLK4,RAD51AP1,RRM1,TK1,TOP2A,TYMS,ZWINT	3132	54	55765
LIM_MAMMARY_STEM_CELL_DN	2.94e-16	1.22039e-12	71	ACOT13,ACOT8,ADAM10,ADD3,ALG8,ANKRA2,ANXA4,ANXA7,ARRDC4,BCL2L13,BDH1,C1ORF50,C5ORF22,C6ORF211,CCNG1,CHPT1,CLCN3,CMAS,DERA,DHRS4,EXOC5,GCA,GCC2,GK,GSTK1,H2AFJ,HERC4,IBTK,IVD,KYNU,LARS,LGALS3BP,LRBA,MAP3K1,MAPK9,MCCC2,MIF4GD,MTA3,MTIF2,NAT1,NCOA2,NIPSNAP3A,NUDT1,PAFAH1B3,PAK1,PI4K2B,PSMD10,RALGPS1,RER1,RPL22,RREB1,RRM2B,SFXN1,SGK223,SH3BP2,SLC39A9,SLC46A3,SLC5A6,SNX10,SNX8,STAT6,SYNGR1,TMED3,TMEM12…	3132	428	55765
REACTOME_ASSEMBLY_OF_THE_PRE_REPLICATIVE_COMPLEX	3.25e-16	1.34875e-12	26	E2F3,GMNN,MCM2,MCM3,MCM4,MCM7,ORC3,PSMA4,PSMA7,PSMB1,PSMB2,PSMB4,PSMC3,PSMC6,PSMD10,PSMD12,PSMD13,PSMD2,PSMD3,PSMD6,PSMD8,PSME2,PSME4,PSMF1,RPS27A,UBA52	3132	65	55765
WU_APOPTOSIS_BY_CDKN1A_VIA_TP53	4.05e-16	1.68034e-12	24	ATAD2,BIRC2,BUB1,CDK1,FANCI,HMGB2,HNRNPA2B1,KNTC1,MCM2,MCM3,MCM4,MCM7,MIS18BP1,MKI67,NCAPD3,NPM1,PBK,RRM1,SMC2,TOP2A,TTK,TYMS,UBE2C,VEGFA	3132	55	55765
RICKMAN_TUMOR_DIFFERENTIATED_WELL_VS_POORLY_DN	4.14e-16	1.71727e-12	66	AHNAK,AP3S1,ARF4,ARL8B,ARRDC4,ATP6V0E1,BICD2,BSG,C4ORF3,CALM1,CARHSP1,CASP4,CC2D1B,CDC37L1,CLIP1,CORO1C,DDA1,DLGAP4,DOCK6,DYNLL1,EHBP1L1,ELL2,ELMOD2,ERAP2,FAM114A2,FAM126A,FEM1C,FKBP15,GOLT1B,HERC4,IMPDH1,KIAA1432,LDHA,LIMA1,MAN2A1,MAP4,MAPK1,MAPK6,MICALL1,MRPL4,NDEL1,NPEPPS,NRBF2,NUMB,OSTM1,OXSR1,PCSK7,PGGT1B,PSMD12,RAB10,RARS,SAR1A,SAR1B,SERPINB1,SLC44A1,SSFA2,STRN3,STX12,TUBB6,TWF1,TXNDC17,UBE…	3132	382	55765
HOEBEKE_LYMPHOID_STEM_CELL_UP	4.27e-16	1.77077e-12	31	ABCA1,ATR,BTK,CCNL1,DDX21,DPEP2,EMR2,EVL,HNRNPA1,ITGA4,ITSN2,KNTC1,MED13L,MEF2A,METTL3,NF1,OSBPL3,PLXND1,PNN,RAB14,RBBP6,RBM39,RERE,SF3B1,SLC2A5,SLC33A1,SUV420H1,TARBP1,TBCD,TMEM41B,TRIM33	3132	95	55765
NIKOLSKY_BREAST_CANCER_17Q21_Q25_AMPLICON	4.29e-16	1.77863e-12	61	ACSF2,APPBP2,ASPSCR1,ATP5G1,BIRC5,BPTF,BRIP1,BZRAP1,CALCOCO2,CHMP6,CLTC,COIL,COX11,CYTH1,DDX42,DGKE,DHX40,DLX4,DUS1L,EXOC7,FAM104A,GNA13,INTS2,LGALS3BP,LIMD2,LUC7L3,MBTD1,MIF4GD,MMD,MRPS7,MTMR4,NARF,NFE2L1,NOL11,NPLOC4,NT5C,PGS1,PHB,PPM1D,PSMD12,PTRH2,RAB40B,RAD51C,RPL38,RSAD1,SKA2,SLC16A3,SLC25A19,SLC35B1,SLC38A10,SMARCD2,SPAG9,SPOP,STRA13,TBCD,TK1,TOB1,TRIM37,TRIM65,UNK,USP36	3132	335	55765
WATANABE_RECTAL_CANCER_RADIOTHERAPY_RESPONSIVE_UP	4.44e-16	1.84038e-12	33	ABCD3,AHCYL1,ARF4,ATP5I,B2M,BTN3A1,CTSA,DDX27,DHX15,DNAJC7,DUSP3,EEF1A1,HADH,HMGN4,IVNS1ABP,LAMP1,LYRM1,MPST,PDXDC1,PHLDB1,PPP2R5A,RAP1A,RERE,RPL38,RPS27,RRM1,SON,SREK1,TERF2IP,TNRC6B,TRIM33,USP10,XRCC5	3132	108	55765
RIZ_ERYTHROID_DIFFERENTIATION	4.51e-16	1.86894e-12	28	ANKFY1,ANKRD49,BLM,BRCA1,C1D,CBX3,CCNC,DHX9,EZH2,HMGB1,HMGB2,HSF1,MAX,MBD4,MCM2,MCM3,MCM4,MCM7,NFYB,PIAS3,RAB1A,RAB2A,RXRA,SP3,STAT1,TFDP1,TOP2A,UHRF1	3132	77	55765
JISON_SICKLE_CELL_DISEASE_UP	5.17e-16	2.14193e-12	43	AKR1A1,ATOX1,AZU1,BNIP3L,CALCOCO2,CASP7,CD151,CDS2,CLIC4,CRADD,CTSA,CTSG,EIF4A3,ELANE,EMP3,IQCE,KYNU,LAMP2,LIPA,LMNB1,LYL1,NAB1,NDUFAF3,NDUFS2,NEK4,P4HB,PSMB2,PSME2,RHEB,RSU1,STAT1,STX7,TFEC,TIMM17A,TIMP1,TXN,TXNRD1,UBE2L3,UBE3C,VAMP8,VRK2,ZMPSTE24,ZNF267	3132	181	55765
BURTON_ADIPOGENESIS_6	5.3e-16	2.19526e-12	44	ABCA1,ACYP2,AGPAT3,ARL4A,ATP5D,BCKDHB,CAT,CD151,CDKN2C,CHCHD3,CHPT1,DLAT,DLD,ETFDH,FAM49B,FXN,GBE1,GSR,HADH,HADHB,IMPDH1,ISCA1,ISOC1,ITGA6,LONP2,MGLL,MGST1,MRPL51,NDUFA5,OGDH,PHTF2,PPP2R5A,PSAT1,QKI,RNF11,SCARB1,SDHC,SETD8,SFXN1,SLC19A1,TANK,TKT,UQCRB,UQCRC2	3132	189	55765
IGARASHI_ATF4_TARGETS_DN	6.52e-16	2.69993e-12	30	ARRB1,ASNS,ASPH,ATF4,BCAT1,CBS,CREB3L2,DENND5B,DICER1,EPS15,ETNK1,FAM3C,G3BP1,HSPB11,LIPA,LMNB1,NAB1,OSTM1,PRKAA1,PSAT1,PVRL2,RPS6KA3,SEC24D,SFXN1,SKP2,SLC3A2,SUCLG2,TOMM20,TRIM37,VPS36	3132	90	55765
PID_CMYB_PATHWAY	6.79e-16	2.81106e-12	29	ATP2B1,BCL2,CD4,CDK6,CDKN1B,CDKN2A,ELANE,H2AFZ,HRAS,IQGAP1,KRAS,MAP3K7,MAT2A,MCM4,MYB,MYC,NCOR1,NLK,NRAS,PIAS3,PIM1,PPP3CA,SIN3A,SMARCA2,SND1,TFEC,UBE2I,YEATS4,ZFPM1	3132	84	55765
YAGI_AML_FAB_MARKERS	8.02e-16	3.31948e-12	44	AHCYL1,AHNAK,AIF1,AMD1,ANXA5,AP1S2,ATXN1,BAG2,CAST,CD164,CD58,ELL2,ELOVL5,FANCI,GGH,GIT2,IFNGR1,ILF2,ITGA6,ITSN2,LAIR1,LGALS1,MAN1A1,MAX,MCM3,MED21,MORF4L2,NCAM1,NET1,NR4A2,ORAI2,PAFAH1B3,PCCB,PCNA,PDCD10,PNN,RFC3,SERPINH1,TGIF1,TXNRD1,UBXN8,USP8,VPS13A,ZNF91	3132	191	55765
KEGG_CHRONIC_MYELOID_LEUKEMIA	9.13e-16	3.77799e-12	27	ABL1,AKT1,AKT2,BCL2L1,CDK6,CDKN1B,CDKN2A,CRK,CTBP1,CTBP2,E2F3,HDAC1,HDAC2,HRAS,IKBKB,KRAS,MAP2K1,MAPK1,MYC,NRAS,PIK3CB,PIK3R1,RB1,RUNX1,SOS1,SOS2,TGFBR1	3132	73	55765
SASSON_RESPONSE_TO_GONADOTROPHINS_UP	9.2e-16	3.80604e-12	30	ACTR2,ATP2B1,ATPIF1,BNIP3L,CDK16,DUSP3,FKBP5,GDI2,GK,GNAS,ITPR1,JMJD6,MAP2K1,MAP3K5,MAP3K7,NLK,PDXK,PGK1,POP5,PSMC3,PTP4A1,RAB14,RAB1A,RAB2A,RAB5A,SRP72,STIP1,STK25,TK1,TMBIM6	3132	91	55765
SCHAEFFER_PROSTATE_DEVELOPMENT_6HR_UP	9.48e-16	3.92093e-12	42	ACYP2,AGL,ATP6AP2,B2M,C15ORF57,CASP4,CAST,DEPDC1,DIXDC1,EIF2S2,GBE1,HPRT1,IARS,KTN1,MBD1,MED21,MPP6,MTERFD3,NAB1,NCL,NDFIP2,ODF2L,PAIP1,PDCD10,PSMC6,PTEN,RHEB,RIC8A,RNF11,RNF7,SDCBP,SLC16A3,SLC35A5,SLC35B3,SPPL2A,SPRYD7,TAF9,TMEM30A,UBE2V2,USP16,XPOT,ZNF639	3132	176	55765
QI_PLASMACYTOMA_UP	9.66e-16	3.99441e-12	52	ACTR2,ANXA11,APAF1,ARL6IP5,ARRB1,BAG2,BCL2,CASP4,CASP7,CD4,CD47,CD53,CDC42EP3,CDC42SE1,CNN2,CNP,DEK,FAS,FLT3,GNB4,HCLS1,HPS3,ID2,IFNGR1,IL18,ITGA6,ITGB1,LST1,MKRN1,MOB1A,MTA3,MYB,PLAC8,PLEC,PLSCR1,RABEP2,RB1,RP2,RPS6KA1,SEMA4A,SH3BP2,SNX10,SNX2,TLN1,TMBIM6,TMOD3,TMSB4X,UBE2D1,UBE2D2,VASP,WTAP,ZFPM1	3132	259	55765
LEE_DIFFERENTIATING_T_LYMPHOCYTE	9.71e-16	4.01411e-12	45	AIF1,AKAP13,AKNA,ARHGEF6,C2ORF68,CCND3,CD53,CDK13,CELF2,CNOT6L,CYTH1,DICER1,DLGAP4,DOCK8,EVL,FBXL3,FKBP5,FNBP1,FUBP1,GTF3A,HAUS2,HCLS1,ING3,INPP4A,ITGAL,KLF13,LAPTM5,MPHOSPH9,MR1,MTF2,MYCBP2,OCIAD1,PAG1,PDE7A,PNISR,PTPRC,RCSD1,SEMA4D,SFPQ,SLC46A3,SNX20,SRSF6,SRSF7,TNFAIP8,UBE2G2	3132	200	55765
ODONNELL_TFRC_TARGETS_DN	1.11e-15	4.58763e-12	37	ACACA,ARHGAP11A,ASNS,BIRC5,BPTF,BRCA2,BUB1,C4ORF46,CCNA2,CD151,CDK1,CHAF1A,DCP2,DEPDC1,DEPDC1B,DIAPH3,DLEU2,DNA2,ECT2,FBXO5,FKBP5,FUS,G3BP1,GNAQ,HMMR,KBTBD8,LRRC58,MKI67,MYNN,NCAPH,PCGF5,PLK4,RAD1,TFRC,TNRC6A,TOP2A,TTK	3132	139	55765
KENNY_CTNNB1_TARGETS_DN	1.15e-15	4.7518e-12	23	C6ORF62,CD4,HNRNPH1,KIF5B,MDH1,NARF,NCOR1,OLA1,PPP3CA,PPP6R3,RPS6,SEC62,SEL1L,TMEM165,TMX1,TNFAIP8,TNPO1,TRIM33,TRMT1L,UBR5,USP3,USP7,XPNPEP1	3132	52	55765
CHANDRAN_METASTASIS_TOP50_UP	1.16e-15	4.79196e-12	20	BIRC6,CELF1,DDX17,EIF1AX,G3BP1,GRINA,H2AFV,HSP90AA1,HSPD1,IBTK,IRF2BP2,MSI2,NOL8,NUCKS1,PABPC1,RALA,SDCCAG3,SOD1,TUBA1B,YY1	3132	38	55765
DARWICHE_PAPILLOMA_RISK_LOW_UP	1.3e-15	5.369e-12	40	APP,BZW1,CACYBP,CHPT1,DYNLL1,EEF1D,EIF5A,ELAVL1,ENAH,ESD,FAM162A,GABARAPL2,GCLM,H2AFZ,HBS1L,HSPD1,LDHA,LRIF1,LRRC58,MGAT1,NCL,NEK4,NHP2,PDCD5,PDS5B,PDXDC1,PFKL,PGAM1,PGK1,PRRC1,SAR1A,SELT,SFPQ,SLC35B1,SUCLG2,TMEM65,TMEM66,TXN,UBE2C,UCK2	3132	162	55765
REACTOME_FORMATION_OF_THE_TERNARY_COMPLEX_AND_SUBSEQUENTLY_THE_43S_COMPLEX	1.36e-15	5.61544e-12	27	EIF1AX,EIF2S2,EIF2S3,EIF3A,EIF3B,EIF3D,EIF3E,EIF3G,EIF3H,EIF3J,EIF3K,RPS12,RPS14,RPS15,RPS16,RPS19,RPS21,RPS23,RPS24,RPS25,RPS26,RPS27,RPS27A,RPS28,RPS4X,RPS6,RPS9	3132	74	55765
BIOCARTA_HIVNEF_PATHWAY	1.77e-15	7.30656e-12	24	APAF1,BCL2,BIRC2,CASP2,CASP7,CASP8,CRADD,CYCS,DAXX,DFFA,FAS,LMNA,LMNB1,MAP3K1,MAP3K5,MAPK8,NUMA1,PAK2,PRKDC,PSEN1,RASA1,RB1,SPTAN1,XIAP	3132	58	55765
BROWNE_HCMV_INFECTION_48HR_DN	1.78e-15	7.34606e-12	77	ACADVL,ADD1,AP4M1,APRT,ASPH,ATG13,ATG5,ATP2C1,ATP5S,BCKDHB,CAPN7,CD151,CDK13,CELF2,CPSF6,CTBS,DHFR,DLGAP4,DMXL1,DYNC1I2,DYRK2,EEA1,EIF5B,EMP3,FADS3,FARP2,FKBP8,FLNA,GOLIM4,HRAS,HSPA4,IAH1,IDUA,IFT88,ISG20L2,ITGA4,KAT6B,LGALS3BP,LIMK2,LIMS1,LIPA,MBOAT7,MDFIC,MVD,MYB,NAP1L1,NDUFA6,NEK7,NIT1,NKTR,PCSK7,PHF20,PRKAA1,PRMT2,PTP4A1,RAB2A,RAD23B,RAP2A,RASGRP2,RER1,RIF1,RNF41,RUFY3,SERPINH1,SH3BP2,SPG7,SP…	3132	504	55765
REACTOME_DESTABILIZATION_OF_MRNA_BY_AUF1_HNRNP_D0	1.92e-15	7.92192e-12	23	EIF4G1,HNRNPD,HSPB1,PABPC1,PSMA4,PSMA7,PSMB1,PSMB2,PSMB4,PSMC3,PSMC6,PSMD10,PSMD12,PSMD13,PSMD2,PSMD3,PSMD6,PSMD8,PSME2,PSME4,PSMF1,RPS27A,UBA52	3132	53	55765
BIOCARTA_MAPK_PATHWAY	1.98e-15	8.1675e-12	29	ATF2,CREB1,DAXX,HRAS,IKBKB,MAP2K1,MAP3K1,MAP3K5,MAP3K7,MAP4K5,MAPK1,MAPK6,MAPK8,MAPK9,MAPKAPK3,MAPKAPK5,MAX,MEF2A,MEF2C,MEF2D,MYC,PAK1,PAK2,RAC1,RPS6KA1,RPS6KA3,RPS6KB2,STAT1,TGFBR1	3132	87	55765
BAE_BRCA1_TARGETS_UP	2.01e-15	8.28924e-12	27	ANXA1,ATF4,CAMLG,CNBP,CRY1,GAA,GMFB,GTF2A2,HINT1,IDI1,KYNU,LAMP2,LIG1,LSM1,MGST1,NDUFA4,NEK4,NET1,PTPLAD1,SEPHS1,STAT6,STRN3,TAX1BP1,TCEA1,TMSB4X,TRAM1,VEGFA	3132	75	55765
REACTOME_M_G1_TRANSITION	2.06e-15	8.49338e-12	28	CDC7,E2F3,GMNN,MCM10,MCM2,MCM3,MCM4,MCM7,ORC3,PSMA4,PSMA7,PSMB1,PSMB2,PSMB4,PSMC3,PSMC6,PSMD10,PSMD12,PSMD13,PSMD2,PSMD3,PSMD6,PSMD8,PSME2,PSME4,PSMF1,RPS27A,UBA52	3132	81	55765
REACTOME_POST_TRANSLATIONAL_PROTEIN_MODIFICATION	2.23e-15	9.19206e-12	43	ALG10,ALG13,ALG3,ALG5,ALG6,ALG8,ARSK,B4GALT2,CANX,DHPS,DPM1,EDEM3,EIF5A,GALNT1,GANAB,GGCX,GMPPA,GNPNAT1,GPAA1,LMAN1,MAN1A1,MAN1A2,MAN2A1,MANEA,MGAT1,MLEC,MOGS,PGM3,PIGB,PIGF,PIGK,PIGN,PIGP,PRKCSH,RPN1,RPN2,SAR1B,SEC13,SEC23A,SEC24B,SEC24C,SEC24D,SUMF2	3132	188	55765
HAN_SATB1_TARGETS_UP	2.25e-15	9.27225e-12	66	ABL1,ACSF2,ALDH3A2,ANAPC5,ARRB1,BCKDHB,C1ORF174,CCDC25,CDC42EP3,CDC5L,COIL,CRADD,CTSB,CUX1,DENND3,DIEXF,FAM192A,FANCI,FHOD1,GAA,HADH,HDAC5,HMGA1,HMGN5,HNRNPUL1,IGFBP7,ITGA6,KPNB1,LARP4B,LIPA,LMNA,LRRC8B,MCMBP,MKRN1,NCOR1,NDUFAF4,NET1,PAPOLA,PCM1,PHIP,PSMC3IP,RABEP1,RAD51C,RBBP4,RFC5,RPS6,RRAGD,RUNX2,SDF4,SENP6,SLC16A1,SLC33A1,SLC38A10,SOCS2,SOX4,SQSTM1,SSBP2,SYNJ2,TERF2IP,TSR1,TUBG2,VAMP4,VPS37B,…	3132	395	55765
BYSTRYKH_HEMATOPOIESIS_STEM_CELL_QTL_CIS	2.64e-15	1.08768e-11	35	AGTRAP,ATAD1,CRYZ,CTSC,CUX1,DAP3,DIAPH3,GATM,GFER,GGH,GGNBP2,GNB4,H2AFJ,IFI16,MRPL35,MRPS7,MTIF2,MTMR9,NFYA,NUB1,PDXDC1,PSMG4,RCN1,RUNX1,SCOC,SPAST,SRP9,TBCB,TCEB3,TM2D3,TMCO1,TMEM66,TUBB6,VAMP4,VPS52	3132	128	55765
RODRIGUES_DCC_TARGETS_DN	2.68e-15	1.10389e-11	34	AHR,ALDH3A2,APPL1,ATF2,CARD8,CAT,CDC42EP3,CMTM6,CROT,ELK3,ERAP2,FYN,GGCX,HBP1,HERC4,LONP2,MARK3,MECP2,NNT,PIM1,PPP3CB,RAB8B,RAD50,RIOK3,RUNX2,SIN3B,SMARCA2,SP3,TANK,TGIF1,TRIM23,U2AF1,UTRN,VWA5A	3132	121	55765
PID_CDC42_PATHWAY	2.75e-15	1.13245e-11	26	ACTR2,ACTR3,ARHGEF6,ARHGEF7,ARPC2,ARPC5,ATF2,CDC42,CFL1,CTNNA1,CTNNB1,DIAPH3,ENAH,EXOC7,HRAS,IQGAP1,LIMK2,MAP3K1,MAPK1,MAPK8,MAPK9,PAK1,PAK2,PIK3R1,RAC1,WASL	3132	70	55765
ZHONG_RESPONSE_TO_AZACITIDINE_AND_TSA_DN	2.75e-15	1.13245e-11	26	ATM,C5ORF15,CCNA2,CIRBP,CTBS,DHFR,HMGB2,ITGB3BP,KAT8,KPNB1,LRP8,LYRM4,MECP2,MOB1A,NGLY1,NUCKS1,PAICS,PDCD2,PMS1,PPIE,PPP2R5C,RBM8A,RPL22,SH3BGRL,SUCLG2,SUPT3H	3132	70	55765
UDAYAKUMAR_MED1_TARGETS_DN	3.21e-15	1.32124e-11	49	ABHD3,ACYP2,ADAM17,ARL4A,CITED2,CREM,DENND3,DNAJB6,ERAP1,FAS,FEM1C,FMNL1,FUBP1,GABARAPL1,GNAS,HBP1,ID2,INTS6,JOSD1,KLHL24,MBD1,MEIS1,MTF2,NDRG1,NFE2L1,PICALM,PIM1,PNN,PPM1D,PPP1R12A,PPP3CA,PTBP2,PTEN,RB1CC1,RIOK3,RNF13,RNF44,RPS21,SAP30L,SPAG9,SPCS3,SPTAN1,ST3GAL4,TMEM87A,TRAFD1,TTC17,TUG1,USP36,WASL	3132	240	55765
IGLESIAS_E2F_TARGETS_UP	3.39e-15	1.39498e-11	38	ANXA1,APLP2,B2M,BZW1,CACYBP,CAPZA2,CCNG1,CD47,CD53,CDC42,CLK1,CTSS,EED,EVL,HNRNPA2B1,HSP90AA1,ID2,ITGB1,ITM2B,LAPTM5,LGALS1,LIMS1,LMNA,LYL1,MCM3,MCM7,MORF4L1,NPTN,PCNA,PKD2,RBBP7,SERPINH1,SMC2,SS18,TANK,TMSB4X,TUBA1B,ZFAND5	3132	151	55765
REACTOME_CHROMOSOME_MAINTENANCE	3.51e-15	1.44401e-11	34	ATR,BRCA1,CASC5,CENPH,CENPK,CENPN,CENPO,CENPQ,DIDO1,DNA2,H2AFZ,HIST1H2BN,ITGB3BP,LIG1,LMNA,LMNB1,MIS18BP1,MLF1IP,NHP2,NPM1,PCNA,POT1,RBBP4,RBBP7,RFC2,RFC3,RFC5,RUVBL1,RUVBL2,SMC1A,STAG2,TERF1,TERF2IP,UBE2I	3132	122	55765
DOANE_RESPONSE_TO_ANDROGEN_DN	3.81e-15	1.56705e-11	49	AKAP9,ANP32E,ASPH,ATP5D,ATXN1,BLMH,BRIP1,CASP7,CDC42,CDK1,CDKN2C,CHAF1A,CKB,CYBRD1,DHFR,DUSP6,E2F8,EPB41L2,EVL,FBXW7,HP1BP3,ID2,IGFBP2,ITPR1,MCM4,MED13L,MTF2,PIDD,PLK4,PLSCR1,PLXND1,PRDM2,PRRC2C,PSIP1,PTP4A1,QKI,RAD1,SERPINH1,SMEK1,SOS1,SSBP2,STAG2,STOM,TMEM123,TRA2A,TRIM23,UBL3,WSB1,ZDHHC13	3132	241	55765
PID_CXCR4_PATHWAY	4.02e-15	1.65302e-11	31	ADRBK1,AKT1,CD4,CDC42,CFL1,CRK,FYN,GNA13,INPP5D,ITCH,ITGA4,ITGA6,ITGAV,ITGB1,LYN,MLST8,PAG1,PAK1,PIK3CB,PIK3R1,PLCB2,PTEN,PTK2B,PTPRC,RAC1,RAP1B,RHOA,RICTOR,STAT1,UBQLN1,VPS4B	3132	102	55765
YAMAZAKI_TCEB3_TARGETS_UP	4.09e-15	1.6814e-11	41	APP,ARF4,B2M,CALM1,CCNC,CDC42SE2,CITED2,DYRK2,EPB41L3,F3,FNDC3A,FNDC3B,GANAB,GNA12,GNAS,GRINA,ID2,ITGB1,LMBRD1,MAN1A2,MDFIC,MSL3,P4HB,PANK2,PDE1B,PRPF38B,PSPH,RCN1,RSPRY1,SERPINH1,SLC16A1,SLC7A6,SRGN,TCERG1,TMED2,UBE2Q2,VAMP8,VEGFA,WARS,YAF2,ZNF644	3132	175	55765
KEGG_REGULATION_OF_ACTIN_CYTOSKELETON	4.25e-15	1.74675e-11	46	ARHGEF1,ARHGEF6,ARHGEF7,ARPC2,ARPC5,CDC42,CFL1,CRK,DIAPH1,DIAPH3,ENAH,GNA12,GNA13,HRAS,IQGAP1,ITGA4,ITGA6,ITGAE,ITGAL,ITGAV,ITGB1,KRAS,LIMK2,MAP2K1,MAPK1,MYL12A,NCKAP1L,NRAS,PAK1,PAK2,PDGFRB,PIK3CB,PIK3R1,PIKFYVE,PPP1CA,PPP1CC,PPP1R12A,RAC1,RDX,RHOA,ROCK1,SOS1,SOS2,TMSB4X,WASF1,WASL	3132	216	55765
MATTIOLI_MGUS_VS_PCL	4.59e-15	1.88603e-11	33	ABCE1,ACTR3,B2M,CCNL1,CCT4,CDC73,CKAP2,CPNE3,EEF1A1,ELANE,G3BP1,HNRNPF,LBR,LST1,MCM2,MCM4,NASP,NUSAP1,PAICS,PCNA,PRDX3,RAN,RPLP1,RPS6,RUVBL1,SEPHS1,SMC1A,SSR4,TBCB,TUBA1B,UBA1,WDR18,XPO1	3132	116	55765
WAKABAYASHI_ADIPOGENESIS_PPARG_RXRA_BOUND_WITH_H4K20ME1_MARK	4.83e-15	1.98416e-11	37	ABCC4,ACSL3,AFTPH,AP3S1,ATP5J,BAZ2A,BCL2L13,CHCHD3,CHPT1,CYTH1,DRAM2,EFR3A,EIF4G3,EPT1,ERP29,FAM49B,GHITM,HADH,HSDL2,IDH1,IFNGR1,LONP2,LSM12,MTCH2,NCBP1,NFE2L1,NMT1,PARL,PFKL,PLEKHF2,SETD8,SFXN1,SLC25A46,STOM,TANK,TMEM33,XRCC3	3132	145	55765
GENTILE_UV_RESPONSE_CLUSTER_D4	5.16e-15	2.11921e-11	23	ARF6,ATP2A2,CHSY1,CLINT1,DDX17,DDX3X,DICER1,HMGB2,KPNA2,MAPK6,PDCD10,POGZ,PPP2R5C,PUM1,RAB1A,SEC24B,SLC20A2,SPEN,UBE2G1,UFL1,USP1,USP10,XPO1	3132	55	55765
HU_GENOTOXIN_ACTION_DIRECT_VS_INDIRECT_24HR	5.16e-15	2.11921e-11	23	APEX1,API5,DNAJB6,EMP3,FASTK,GLRX3,HS1BP3,HSPB11,MIF4GD,MTDH,NCL,NPM1,NUS1,PAG1,PTMA,PTP4A1,RB1,RBBP7,RIC8A,TCEA1,TMX1,TOP2A,UBE2E1	3132	55	55765
PASINI_SUZ12_TARGETS_DN	5.16e-15	2.11921e-11	57	AHNAK,AKT1,ANXA1,ANXA5,APP,B2M,BAZ1A,BNIP2,CCNG1,CD151,CDK6,CITED2,CNN2,CORO1C,DBN1,DUSP6,DYRK2,F3,FLNA,GMFB,GNAS,HMGN3,ID2,IDI1,ITGAV,ITGB1,LGALS1,LIMD2,LRP8,MYC,PHIP,PLIN2,PRPF40A,PTPN12,RCN2,RDH10,RHOBTB3,RPS6KA3,SCOC,SERPINH1,SETD7,SH3BGRL,SLC25A24,SLC39A6,SOX4,SUZ12,TCEAL8,TCF12,TMEM123,TMEM30A,TROVE2,TTYH3,TUBB6,UBE2E1,UBE2J1,VAT1,YAF2	3132	315	55765
ODONNELL_TARGETS_OF_MYC_AND_TFRC_DN	5.22e-15	2.14229e-11	21	ACACA,ARHGAP11A,BIRC5,BRCA2,C4ORF46,CCNA2,CD151,CDK1,CHAF1A,DEPDC1,DEPDC1B,DNA2,FUS,G3BP1,KBTBD8,LRRC58,MYNN,PLK4,RAD1,TFRC,TOP2A	3132	45	55765
PARK_HSC_AND_MULTIPOTENT_PROGENITORS	5.49e-15	2.25255e-11	22	ATP6V0E1,BCCIP,BIRC5,BRCA2,CCT8,CIZ1,CNBP,CNTRL,GDI2,ITM2B,KPNB1,LMO2,MEF2C,MRPL4,NAP1L4,PPIA,PSMB2,PTMA,SRSF3,TSN,TTC3,VEZF1	3132	50	55765
REACTOME_INNATE_IMMUNE_SYSTEM	5.78e-15	2.37096e-11	53	APP,ATF2,ATG12,ATG5,BCL2,BCL2L1,BIRC2,BTK,CAPZA2,CASP2,CASP4,CASP8,CD4,CD46,CDK1,CREB1,CTSB,CTSS,DAK,DNM2,DUSP3,DUSP6,EEA1,HMGB1,IFIH1,IKBKB,IRAK3,IRAK4,IRF3,MAP2K1,MAP3K1,MAP3K7,MAPK1,MAPK8,MAPK9,MAPKAPK3,MEF2A,MEF2C,NLRC5,PRKCSH,RPS27A,RPS6KA1,RPS6KA3,TANK,TAX1BP1,TRAF3,TXN,UBA52,UBE2D1,UBE2D2,UBE2D3,UBE2K,UNC93B1	3132	279	55765
REACTOME_METABOLISM_OF_NUCLEOTIDES	6.08e-15	2.49341e-11	26	AK2,AMPD2,APRT,CAT,CMPK1,DCTD,DGUOK,DPYD,DUT,GART,GMPR2,GSR,GUK1,HPRT1,IMPDH1,NT5C,PAICS,PPAT,RRM1,RRM2B,TK1,TXN,TXNRD1,TYMS,UCK2,UMPS	3132	72	55765
MCBRYAN_PUBERTAL_TGFB1_TARGETS_UP	6.08e-15	2.49341e-11	40	ACADVL,ADAM10,AK2,AKT1,APLP2,ARL4A,COPS2,CPD,CRK,CYTH1,DLAT,DNM2,EGLN1,EPB41L2,F3,FMR1,HDLBP,ITGAV,MAPK8,MEF2C,NET1,NFIC,OGFR,PIAS3,PICALM,PRKACB,PTK2B,QKI,RPS6KA3,RUNX1,SFPQ,SOCS2,SPIN1,TGFBR1,TGIF1,TPP2,TRA2B,UBE2D1,UTRN,VEGFA	3132	169	55765
UEDA_PERIFERAL_CLOCK	6.08e-15	2.49341e-11	40	AK2,ALCAM,ANP32A,ATL2,ATXN2,BRI3,C6ORF89,C7ORF73,CD47,CHORDC1,CKS2,CRY1,DAZAP2,DYNLL1,ELOVL5,ETHE1,FDPS,FKBP4,GABARAPL1,HMGCR,HNRNPAB,HSP90AA1,HSPA4,HSPH1,ID2,IDI1,LONP2,MCM10,NDRG1,PNKD,PNRC1,PPARA,PTP4A1,RBM3,SQSTM1,TARS,TUBA1B,UBR3,USP2,ZNF644	3132	169	55765
DARWICHE_SQUAMOUS_CELL_CARCINOMA_UP	6.12e-15	2.50798e-11	37	BEST1,BZW1,CACYBP,CCT4,CHPT1,CITED2,DYNLL1,EEF1D,ELAVL1,ENAH,ESD,FAM162A,GCLM,H2AFZ,HBS1L,HSPD1,KLF13,LDHA,MAN2A2,NCL,NEK4,NHP2,PDCD5,PDS5B,PFKL,PGAM1,PGK1,PLAC8,RNF19A,SFPQ,SOD1,SUCLG2,TMEM65,TMEM66,TXN,UBE2C,UCK2	3132	146	55765
KEGG_HUNTINGTONS_DISEASE	6.19e-15	2.53604e-11	42	AP2A2,APAF1,ATP5D,ATP5E,ATP5F1,ATP5G1,ATP5J,CASP8,CLTB,CLTC,COX4I1,COX5A,COX6C,COX7A2L,CREB1,CREB3L2,CYCS,DCTN4,GNAQ,HDAC1,HDAC2,HTT,ITPR1,NDUFA4,NDUFA5,NDUFA6,NDUFB10,NDUFS2,NDUFV1,PLCB2,POLR2B,POLR2F,POLR2H,REST,SDHC,SIN3A,SOD1,SOD2,UQCRB,UQCRC2,UQCRH,VDAC1	3132	185	55765
SCHAEFFER_PROSTATE_DEVELOPMENT_AND_CANCER_BOX4_DN	6.51e-15	2.6665e-11	18	BCLAF1,CANX,CDC37L1,CHD9,EIF3A,ELOVL5,GCC2,HNRNPC,IER2,PRPF40A,PSMC6,REST,SFPQ,SMARCA2,SRSF9,TMED2,TNRC6B,VPS36	3132	32	55765
RAO_BOUND_BY_SALL4	6.67e-15	2.73137e-11	47	AEBP2,ANP32A,ASNS,BCAT1,CACYBP,DUSP6,EPC2,FAM91A1,FRYL,GNA13,GNPNAT1,GRSF1,HNRNPA2B1,IDH1,KDM2B,LMBRD2,LYRM1,LYRM5,MATR3,MAX,MZF1,NBR1,NOLC1,NPEPPS,OGT,PLIN2,PRDX6,PYROXD1,REST,RNF13,SERBP1,SLC25A40,SLC38A2,SLC44A1,SPRY2,SRSF11,TMEM64,TP53BP1,UBL3,UBR5,UHRF2,USP48,WTAP,XRN2,YWHAG,ZDHHC14,ZWINT	3132	227	55765
PID_AR_PATHWAY	6.95e-15	2.84533e-11	24	AKT1,APPL1,BRCA1,CASP8,CCND3,CDK6,CDKN2A,CTNNB1,FKBP4,HNRNPA1,NCOA2,NCOA4,PIAS3,PRKDC,PTK2B,RANBP9,RPS6KA3,TGIF1,TMF1,UBA3,UBE2I,UBE3A,XRCC5,ZMIZ1	3132	61	55765
NAKAMURA_ADIPOGENESIS_LATE_UP	7.34e-15	3.00426e-11	31	ABCA1,ABL1,ACACA,ACSF2,CCDC50,CCNG1,CDKN2C,CHCHD3,CKS2,CTNNB1,CYBRD1,EFTUD2,ELK3,GCC2,GMFB,INSIG1,MAPK6,MMD,MYB,MYC,PLIN2,PPP1CA,PPP1CC,PPP2R5A,PSMC6,PTPLAD1,PUS7L,SMARCD2,STOM,SUMO1,ZNF24	3132	104	55765
ZHONG_SECRETOME_OF_LUNG_CANCER_AND_FIBROBLAST	7.38e-15	3.0199e-11	35	ALDOA,ANXA4,APP,ATP6AP2,CHAF1A,CTSB,DNPEP,FAM3C,GSR,HMGB1,HPRT1,IMPA1,LDHA,LGALS3BP,LMNA,MDH2,NPM1,P4HB,PARK7,PGK1,PRDX6,PSMA4,PSMA7,PSMB1,PSMB2,PSMB4,QSOX1,RAN,RHOA,RPL10A,SET,TPI1,UBA52,YWHAE,YWHAZ	3132	132	55765
CHOI_ATL_CHRONIC_VS_ACUTE_DN	7.47e-15	3.05598e-11	14	ANAPC16,ATP6V1A,CGGBP1,CMTM6,GTF3A,HSPD1,IARS,MAT2B,MDH1,NCOA3,PPP1CC,SERBP1,SUMO1,UBE2E1	3132	18	55765
BROWNE_HCMV_INFECTION_4HR_DN	7.75e-15	3.16975e-11	50	ATG5,B3GAT3,BARD1,CAPN7,CCNT2,CITED2,CREBZF,DDX17,DDX23,DIEXF,DYRK2,HMGB2,KAT8,LIMK2,LRP8,MATK,MDH2,METTL3,MPRIP,NCAPH,NFYA,PCSK7,PDXK,PIAS3,PIM1,PLEC,PRDM2,PTP4A1,RAD17,RALGPS1,RANBP6,RBM4B,RUFY3,RUNX1,RUNX2,RXRA,SBF1,SOCS5,SON,SPOP,STRA13,TFCP2,THOC1,TWISTNB,UMPS,VDAC1,ZBTB1,ZNF217,ZNF274,ZNF623	3132	254	55765
BOUDOUKHA_BOUND_BY_IGF2BP2	7.81e-15	3.19351e-11	32	ATP5E,CCND3,CCNG1,CISD1,CUX1,DYNLL1,EPB41L3,FAM120AOS,FAM126A,IQGAP1,LBR,LSM5,MAGOH,MAN2A1,NAPG,NDRG1,PSIP1,PTPN12,RPL22,RPLP0,RPS15,RPS16,RPS27A,RPS4X,RRP8,SPOP,TNKS2,UBE2D2,VAMP8,VPS26A,VPS54,XPO1	3132	111	55765
LIN_MELANOMA_COPY_NUMBER_DN	7.88e-15	3.22134e-11	20	ALG5,ATAD1,B2M,CDKN2A,EIF3J,ESD,FNDC3A,KPNA3,MARK3,MED4,MTMR6,MYCBP2,PFKP,PITRM1,PTEN,RCBTB1,SAP18,SPG20,SUCLA2,TXNL4A	3132	41	55765
BILD_E2F3_ONCOGENIC_SIGNATURE	8.85e-15	3.61699e-11	49	ABCB10,AKT1,AP1S2,ATAD2,BCOR,C5ORF30,CCND3,CCP110,CDKN2A,CDKN2C,CEP78,CIZ1,CRY1,CXXC5,DPY19L1,DTL,EZH2,FAM92A1,GAS5,GNAS,HACE1,KDM2B,METTL21A,MYB,NASP,NCKIPSD,NEMF,NETO2,NIN,NUP155,PCNA,PHF10,PHTF2,PLXND1,PRRG4,PSIP1,RBM25,RRAGD,SIN3B,SLC35G1,SREBF1,SRSF6,SRSF7,STRA13,TFDP1,TSHZ1,WIPI2,ZNF367,ZWINT	3132	246	55765
PASQUALUCCI_LYMPHOMA_BY_GC_STAGE_UP	1.07e-14	4.37202e-11	53	ABCA1,AGPAT5,ANXA5,ARMCX3,ASNS,ASPH,BBS7,CCNG1,CHID1,CITED2,CLTB,CREB3L2,DENND5B,DERL1,DUSP22,ELL2,EXTL2,FADS3,FARP2,FNDC3A,FNDC3B,HDLBP,INTU,LARS,LMAN1,MTDH,NARS,NUDT4,P4HB,PDIA6,PIK3CB,PPA1,RAB2A,RGS3,RHOBTB3,RPN1,SEC24A,SEC24D,SEC61A1,SEL1L,SLC25A39,SLC38A10,SPCS2,SSR3,TMED10,TMED9,TMEM173,TMEM38B,TOP1MT,UBE2J1,UCK2,USP2,XBP1	3132	283	55765
HU_ANGIOGENESIS_DN	1.09e-14	4.45265e-11	19	ANXA7,ATP6V1G1,CKS2,DARS,DHX15,GTF2A2,H2AFV,H2AFZ,HMGN4,HNRNPA2B1,MDH1,PDS5A,PSMB1,PTP4A2,SET,SMYD2,SOD1,VAPA,ZNF217	3132	37	55765
CUI_TCF21_TARGETS_2_UP	1.11e-14	4.53324e-11	68	ADD3,APEX1,APRT,BANF1,BLM,C19ORF25,CCNA2,CDCA7,CDK1,CDKN1B,CENPK,CLEC11A,CNDP2,CPNE5,DSCC1,DTL,EXOSC8,FKBP4,FXN,GUK1,HMMR,HNRNPR,IGFBP2,KLF5,KNTC1,LGALS1,LMNB1,LRFN4,LSM4,MAPKAPK3,MCM3,MCM7,MEIS1,MPP6,MRPS27,MRTO4,MSI2,NCAM1,NCAPH,NSL1,NT5DC2,PAFAH1B3,PALM,PFKL,PHB,PIH1D1,PPA1,PRDX6,PRMT7,PSAT1,RFC3,RHOU,RPL12,RPL41,RPS9,SKA3,SKP2,SMC1A,SMCHD1,SNRNP70,SOCS2,STRA13,THOP1,TK1,UBE2C,VPS54,XRCC6BP1,Z…	3132	428	55765
NGUYEN_NOTCH1_TARGETS_DN	1.19e-14	4.85877e-11	28	APEX1,ASS1,BET1,CCNI,DAXX,EEF1A1,ELL2,F3,FNDC3A,HPCAL1,KLF5,LIMK2,MEF2A,MTHFD2,MYC,NET1,PBX3,PNN,PSME4,RPE,SERP1,SERPINH1,SRPK2,STAG2,TARS,TIPARP,TRIP12,XBP1	3132	86	55765
TAKAO_RESPONSE_TO_UVB_RADIATION_UP	1.19e-14	4.85877e-11	28	ATP6V0B,COX4I1,COX5A,COX6C,DYNLL1,EEF1D,FUBP1,H2AFZ,HNRNPA2B1,IER2,ISCU,NAP1L1,NDUFA4,NXF1,PFDN5,PMAIP1,PRDX3,PTOV1,RPL10A,RPLP0,RPS25,RPS28,RPS9,SAP18,SEC13,SOD1,TXN,UBC	3132	86	55765
TURASHVILI_BREAST_NORMAL_DUCTAL_VS_LOBULAR_UP	1.24e-14	5.06044e-11	25	ADNP,CELF2,CLCN3,COQ10B,ERI1,EXOSC8,GATM,HRSP12,MAK16,MAP4K5,MR1,MTMR4,NR4A2,PHF20L1,RBBP4,RFXAP,RPE,SKP2,SMAD5,SPATA5L1,TRNT1,USP25,VPS13B,ZSWIM7,ZYG11B	3132	68	55765
SCHUHMACHER_MYC_TARGETS_UP	1.28e-14	5.2224e-11	27	ABCE1,CTSC,CYCS,DCUN1D4,DDX21,EBNA1BP2,FKBP4,FXN,GRSF1,IARS,LDHA,LRP8,MGST1,MRPL3,MYC,NAMPT,NOLC1,PAICS,POLR2H,PPAT,PRPS2,SLC16A1,SLC39A6,SRPK1,TARBP1,TFRC,UCK2	3132	80	55765
SHEPARD_CRUSH_AND_BURN_MUTANT_UP	1.31e-14	5.34349e-11	43	ABCF2,ADAM10,ATPIF1,BOLA3,CASP8,CCNG1,CIC,DDX51,ETF1,FBL,GAR1,HAUS2,HEATR3,HSPA4,HSPA9,ID2,IMPDH1,LYRM1,MAGOHB,MARS,MCMBP,MRPL52,MYBBP1A,NIP7,NLE1,NOL8,NSUN2,OLA1,PIM1,PTRH2,RPF2,RPS27L,SEC23B,SERPINH1,SLC3A2,TAF9,TIMM17A,TMEM106B,TOB1,TOMM20,TSR1,VRK2,WDR12	3132	197	55765
CAFFAREL_RESPONSE_TO_THC_UP	1.36e-14	5.54608e-11	18	ASNS,CDKN1B,EXOC2,IMPA1,IPO7,MYC,NEAT1,NUCB2,PNISR,RAB5A,SERINC1,SHMT2,SLC3A2,TFRC,USP3,VEGFA,ZNF451,ZRANB2	3132	33	55765
MODY_HIPPOCAMPUS_PRENATAL	1.42e-14	5.78934e-11	20	BTF3,CKS2,EEF1A1,EFTUD2,EIF2S2,EIF4A3,H2AFV,LSM4,NFYB,PCNA,RBPJ,RPL12,RPL19,RPL37,RPL8,RPL9,SFPQ,SRSF6,TOP2A,UBE2C	3132	42	55765
KYNG_WERNER_SYNDROM_AND_NORMAL_AGING_UP	1.44e-14	5.86944e-11	29	ADD1,AMD1,ARMC8,BET1,BTBD1,CCNL2,CDC37L1,CDK1,GGH,HNRNPH1,KIF20B,KTN1,LARP4B,MARK3,MBD1,NDRG1,NUDT21,PCNA,PIM1,PRDX6,RBM17,RPS6,SART3,SLMO2,SNX13,SRSF7,TCF12,TIAL1,ZNF529	3132	93	55765
BOYAULT_LIVER_CANCER_SUBCLASS_G23_UP	1.5e-14	6.1125e-11	22	ECT2,H2AFZ,HLTF,IARS,KIAA0100,MAPK1,MCM2,MCM3,MKI67,MLF1IP,NARF,RRAGD,RRM1,SLBP,SLC39A6,SMC2,SUZ12,TFRC,TWF1,TYMS,UBE2S,USP1	3132	52	55765
CHICAS_RB1_TARGETS_CONFLUENT	1.52e-14	6.19248e-11	81	ADD1,AGA,AHNAK,ANXA1,ARHGAP18,ARL4A,ARRB1,ASNS,ASS1,ATP6V0E1,BRIP1,C18ORF54,CAPZB,CARHSP1,CBS,CDC42EP3,CDC7,CDCA7,CDKN2A,CNN2,CORO1C,CROT,CTSH,CXXC5,DENND1B,DIAPH3,EIF5B,EMP3,EPB41L2,EVL,FAM63B,FLNA,G6PD,GPR124,H2AFY,HMGA1,HSPB1,IFI16,ITGA4,ITGA6,KDELC2,KDM1B,KIAA0930,LIPA,LMNA,MCM4,MIR155HG,MPRIP,MTHFD2,NIPAL3,NIPSNAP3A,NT5DC2,OPTN,OSBPL3,PAK1,PARP9,PHF17,PRDX6,PRKAG2,PSAT1,PSPH,PXK,RAB40B,RAD51…	3132	567	55765
SCHLOSSER_MYC_TARGETS_AND_SERUM_RESPONSE_UP	1.56e-14	6.35388e-11	21	AMD1,ATP2A2,ATXN10,EIF1AX,EIF5B,FXN,ILF3,INTS10,METAP1,MYC,PTDSS1,RCN1,SCAMP1,SRP72,THOP1,TMED3,TSR1,TWISTNB,UCK2,VDAC1,ZNF263	3132	47	55765
GRAHAM_NORMAL_QUIESCENT_VS_NORMAL_DIVIDING_DN	1.66e-14	6.75952e-11	28	BIRC5,BUB1,CCNA2,CDK1,CSE1L,DHFR,DSCC1,DTL,DUT,GGH,GMNN,MAD2L1,MCM10,MCM2,MCM4,MLF1IP,MSH2,NUSAP1,PCNA,RAD51AP1,RFC3,RRM1,SMC2,TK1,TOP2A,TRIP13,TYMS,ZWINT	3132	87	55765
KOKKINAKIS_METHIONINE_DEPRIVATION_48HR_UP	1.68e-14	6.83928e-11	34	ABL1,APAF1,BRCA1,BTG3,CASP7,CDK1,CDKN1B,DCTD,DPYD,DUT,ERCC1,FAS,FDFT1,GSR,HMGCR,HSP90AA1,HSPB1,IDI1,IFNGR1,IGFBP2,IGFBP7,MAP3K1,MARS,MAT2B,MGST2,PDGFRB,PRKACB,PTEN,RAD23B,RNASEL,SPTAN1,TANK,TIMP1,UMPS	3132	128	55765
ZHENG_GLIOBLASTOMA_PLASTICITY_UP	1.71e-14	6.9597e-11	49	ACSL3,ASPH,ASS1,BIRC5,BUB1,CDKN2A,CENPN,CENPQ,CKS2,CPNE8,CTNNBIP1,DUSP6,DUT,ECT2,F3,FIGNL1,GPD2,IDI1,KIF18A,KIF23,LIG1,LMNB1,LSM12,LYN,MAD2L1,MAPK1IP1L,MCM2,MCM3,MCM4,METRN,MIS18BP1,MTHFD2,NASP,NUSAP1,PFKP,PLK4,RAD51AP1,RRM1,SEMA3A,SLC6A6,SMC2,SNX18,SOCS2,TK1,TOP2A,UCHL5,UHRF1,USP1,ZNF367	3132	250	55765
LEE_EARLY_T_LYMPHOCYTE_UP	1.76e-14	7.16144e-11	31	ATAD2,BIRC5,BUB1,CASC5,CDK1,CKS2,CRNDE,CXXC5,DIAPH3,DSCC1,DTL,E2F8,FANCI,GGH,HMMR,MCM10,MCM2,MCM4,MKI67,MLF1IP,MYB,NEIL3,NUSAP1,PBK,RAD51AP1,RUFY3,TOP2A,TTK,TYMS,UBE2C,UHRF1	3132	107	55765
BROCKE_APOPTOSIS_REVERSED_BY_IL6	2.22e-14	9.03096e-11	36	AP1S2,CCNC,CDK17,DNAJA2,DPM1,DUSP3,EIF5,ELL2,EPB41L2,FAM3C,GATM,GNA13,HSPA13,IER2,IFNGR1,NAMPT,NCBP2,PHTF2,PIM1,PLSCR1,PTP4A1,RAD1,RALA,RB1,RCN2,RHOBTB3,RNF13,SF1,SRPK2,STAT1,TGIF1,TMF1,TWF1,TXNDC9,VWA5A,ZBTB11	3132	144	55765
SCHLOSSER_SERUM_RESPONSE_AUGMENTED_BY_MYC	2.33e-14	9.47611e-11	31	AHCYL1,AIP,CABIN1,CYHR1,ERCC1,GUK1,IDH3B,IGFBP2,JTB,KAT5,KCNAB2,KDM5C,LSM12,MAP4,MED24,MPHOSPH9,NDUFV1,NKTR,OGFR,P4HB,PPP5C,RALA,RER1,SF3A2,SLC2A5,STK11,TMED9,UBE2M,UBE2S,UBTF,YWHAE	3132	108	55765
KAAB_HEART_ATRIUM_VS_VENTRICLE_DN	2.37e-14	9.63642e-11	50	ACADVL,ACSL3,AMD1,ARIH2,ASS1,BDH1,COX5A,CRADD,DLD,ECI1,FEM1C,GBE1,GNAS,HADH,HEBP2,HRAS,HSPA9,IDH3B,ISCU,IVNS1ABP,LARP4B,LYRM1,MAP3K5,MAP4,MAPKAPK3,MCCC2,MEIS2,METAP1,MYL12A,MYOM2,NDUFS2,OGDH,PCYT2,PDHX,PFKP,POLR2F,PPFIBP1,PPP2R5C,PRDX3,RAB21,SMYD2,TOB1,UBA3,UBE2D1,UBE2G1,UBE2L3,UBE3A,UNG,VDAC1,WWP1	3132	261	55765
MARKEY_RB1_ACUTE_LOF_DN	2.5e-14	1.01625e-10	46	ABCA1,ANXA4,AP3S1,APP,BNIP3L,CASP4,CHCHD10,CTSB,CTSH,DAXX,EGLN1,FAM162A,FNDC3A,GABPA,GATM,GGPS1,GRINA,HCLS1,IFI16,IFIH1,IQGAP1,LGALS3BP,LMO2,LST1,LYL1,MBD1,MKRN1,NAMPT,NCF4,NCKAP1L,NDRG1,NSUN4,PFKL,PFKP,PLAC8,PLIN2,PSME2,PTPRC,RAB8B,SKAP2,SOD2,SRGN,STAT1,STOM,TBC1D22A,UCK2	3132	226	55765
KEGG_PANCREATIC_CANCER	2.71e-14	1.10134e-10	25	AKT1,AKT2,ARHGEF6,BCL2L1,BRCA2,CDC42,CDK6,CDKN2A,E2F3,IKBKB,JAK1,KRAS,MAP2K1,MAPK1,MAPK8,MAPK9,PIK3CB,PIK3R1,RAC1,RALA,RB1,SMAD2,STAT1,TGFBR1,VEGFA	3132	70	55765
SMITH_TERT_TARGETS_UP	2.8e-14	1.13764e-10	36	AHR,AIMP1,ASNS,ATXN2L,CDKN2A,CEP57,DGUOK,DR1,EWSR1,G6PD,GK,GNL2,HNRNPD,ILF2,JOSD1,KDM5C,KLF5,MAPK9,MARS,MTHFD2,PCCB,PPP2R2A,PPWD1,R3HDM1,SHMT2,SLC33A1,SNRPA1,SRSF11,TCEA1,TGIF1,TOP1,UBE2S,UFM1,WASF1,XBP1,ZNF274	3132	145	55765
ZHAN_MULTIPLE_MYELOMA_SUBGROUPS	3.13e-14	1.27141e-10	17	C1D,CCT4,CHAF1A,DFFA,EIF2B1,EWSR1,EZH2,FKBP1A,MSH2,MTIF2,PRKDC,SNRPC,SUMO1,TMEM131,TYMS,UBE2V2,UGP2	3132	30	55765
SWEET_KRAS_ONCOGENIC_SIGNATURE	3.17e-14	1.28734e-10	28	ACLY,ATP5F1,BSG,CITED2,CTSS,DUSP6,EEF1D,EIF3E,FAM3C,FKBP2,HNRNPA1,ID2,IL18,MAN1A1,MAPK1,MTIF2,NMT1,PABPC1,PAFAH1B3,PLIN2,PSEN1,RPL14,RPL6,RPL8,SND1,TANK,TROVE2,VASP	3132	89	55765
PEREZ_TP53_TARGETS	3.42e-14	1.38852e-10	132	ABCA1,ABCA7,ABHD13,AFF1,AGAP3,AGPAT3,AIFM2,AKAP9,ANKRA2,APAF1,ARHGEF6,ARID2,ARRB1,ASPSCR1,BCOR,BLCAP,BLMH,BRD1,BRD7,BRWD1,BUB3,C15ORF41,C19ORF25,C19ORF52,CAMTA1,CAST,CCDC117,CDKN1B,CELF2,CEP120,CHCHD7,CKB,CLK3,CLN8,CNIH4,COL9A3,CREB3L2,CXORF23,CXXC5,CYBRD1,DFFA,DGKZ,DIDO1,DOCK8,DPY19L2P2,DUSP22,EMILIN2,EPB41L3,ETNK1,EXOC7,FADS3,FAM188A,FAM73B,FBRSL1,FOXP4,FYN,GAA,GAK,GATM,GMCL1,GNAS,GRAMD4,HDAC5,…	3132	1174	55765
JIANG_HYPOXIA_CANCER	3.6e-14	1.46124e-10	27	AGTRAP,ANAPC16,ARL8B,ARPC5,ATP6V1A,ATP6V1G1,AUP1,DDX3X,DHFR,ITGAE,LUC7L3,MRTO4,NCAPG2,PGM3,PPIA,PRDX6,RPL22,RPN2,SERP1,SRSF9,SUCLG2,SUMO1,TGIF1,TMSB4X,UBE2I,UFM1,YIPF5	3132	83	55765
DEURIG_T_CELL_PROLYMPHOCYTIC_LEUKEMIA_UP	3.66e-14	1.48523e-10	61	AGA,ARHGEF1,BPHL,C17ORF85,CIC,CLIC4,COMMD10,CPNE3,CTNNA1,CTSH,DHFR,ECT2,EEA1,EPS15L1,FARSA,FKBP1A,GPD2,HMGN5,IGFBP7,INF2,LGALS3BP,LRRC14,LSM5,LST1,LYPLA1,MCM2,MCM4,MCM7,MKI67,MRPL23,MTDH,MTFR1,NBN,NCAM2,NCAPG2,NCKIPSD,NPRL3,NUP214,PAICS,PCCB,PEPD,PGLS,PIEZO1,POMGNT1,PRKDC,PSPH,PUF60,PUS7,ROGDI,RPL28,RPL7,RPRD1A,SDCCAG3,SERBP1,SF3A2,SLC7A6,SSBP2,TKT,TRIP13,UBE2D1,YIPF4	3132	368	55765
REACTOME_CYCLIN_E_ASSOCIATED_EVENTS_DURING_G1_S_TRANSITION_	3.73e-14	1.51326e-10	24	CCNA2,CDKN1B,MAX,MYC,PSMA4,PSMA7,PSMB1,PSMB2,PSMB4,PSMC3,PSMC6,PSMD10,PSMD12,PSMD13,PSMD2,PSMD3,PSMD6,PSMD8,PSME2,PSMF1,RB1,RPS27A,SKP2,UBA52	3132	65	55765
GAUSSMANN_MLL_AF4_FUSION_TARGETS_C_UP	3.93e-14	1.59401e-10	39	B3GAT3,BNIP2,BTF3L4,BUB3,CHMP5,COX11,E2F6,ERBB2IP,ERGIC2,FBXL3,FNDC3A,GGNBP2,IFNAR1,MAP3K1,MAP4K5,MB21D1,MFSD8,NEK7,NEMF,NETO2,NKTR,PAPD4,PHIP,PLEC,PRPF38B,PRPF4B,PUF60,RMND1,RREB1,SACM1L,SCRN3,SNX13,SRSF11,TOMM20,TUBG2,UBE2D3,USP3,YIPF4,YWHAZ	3132	170	55765
GROSS_HYPOXIA_VIA_ELK3_AND_HIF1A_DN	3.95e-14	1.60172e-10	30	ACP1,AMD1,CACYBP,CDS2,CPD,DIDO1,FAS,G3BP1,GART,H2AFJ,IL18,KPNA2,LGALS3BP,MAT2A,MOGS,NSL1,PLEC,PPAT,PTPLAD1,RAD1,RAD23B,RXRA,SETD7,SRSF5,SRSF7,TARDBP,TNRC6A,TOPBP1,UBE2C,WRB	3132	103	55765
KOKKINAKIS_METHIONINE_DEPRIVATION_96HR_UP	4.01e-14	1.62565e-10	32	ABL1,APAF1,BRCA1,BTG3,CASP7,CDKN1B,DCTD,DPYD,DUT,ERCC1,FAS,FDFT1,HMGCR,HSPB1,IDI1,IFNGR1,IGFBP2,IGFBP7,MAP3K1,MARS,MAT2B,PDGFRB,PRKACB,PTEN,RAD23B,RNASEL,SMAD5,SPTAN1,TANK,TIMP1,TYMS,UMPS	3132	117	55765
FAELT_B_CLL_WITH_VH3_21_DN	4.35e-14	1.76305e-10	21	ACBD3,ADARB1,ASAH1,CALCOCO2,CALM1,CDKN1B,CTNNA1,HEBP2,HMGN4,MKRN1,PBX3,PSMD10,PSMD8,PUM1,RNF13,SAP18,SERP1,SMAD2,SMC5,SPEN,TBL1X	3132	49	55765
SASSON_RESPONSE_TO_FORSKOLIN_UP	4.36e-14	1.76667e-10	28	ATP2A2,ATP2B1,ATPIF1,BECN1,BNIP3L,CDK16,DUSP3,FKBP5,GK,GNAS,ITPR1,JMJD6,MAP2K1,MAP3K5,MAP3K7,MBD2,NLK,PDXK,PGK1,POP5,PSMC3,PTP4A1,RAB14,RAB1A,RAB2A,STIP1,TLN1,TMBIM6	3132	90	55765
SANSOM_APC_TARGETS	4.37e-14	1.77029e-10	44	ABCE1,AKAP13,ANAPC4,ANKRD11,ATG16L2,BCL11A,BRD8,C9ORF41,CAMTA1,CDCA7,CLASP2,CYBRD1,DCTD,DTL,EIF5B,FADS3,FKBP5,GGH,GLMN,IKBKAP,KIAA1524,MED13L,MRPS14,MYC,PAICS,PIEZO1,POGK,POLR3D,PSAT1,RAD51AP1,RGS12,RPRD1A,SHMT2,SLTM,SNHG12,SNX24,SOX4,SPATA5L1,SYTL1,THOC1,TMEM209,TYMS,ZFP1,ZNF800	3132	212	55765
REACTOME_CLEAVAGE_OF_GROWING_TRANSCRIPT_IN_THE_TERMINATION_REGION_	4.38e-14	1.7739e-10	20	CPSF7,CSTF3,MAGOH,NCBP1,NCBP2,NUDT21,PAPOLA,RBM8A,SLBP,SNRPE,SRRM1,SRSF11,SRSF3,SRSF4,SRSF5,SRSF6,SRSF7,SRSF9,U2AF1,U2AF2	3132	44	55765
REACTOME_MRNA_3_END_PROCESSING	5.32e-14	2.15407e-10	18	CPSF7,CSTF3,MAGOH,NCBP1,NCBP2,NUDT21,PAPOLA,RBM8A,SRRM1,SRSF11,SRSF3,SRSF4,SRSF5,SRSF6,SRSF7,SRSF9,U2AF1,U2AF2	3132	35	55765
GUTIERREZ_MULTIPLE_MYELOMA_UP	5.32e-14	2.15407e-10	18	ALG8,ATP6V0E1,BTBD3,CANX,CD47,CSDE1,DCTD,ETF1,ILF2,PTP4A1,RHEB,SELT,SRP72,SSR3,SUCLG2,TAF9,VDAC1,YWHAZ	3132	35	55765
WEI_MIR34A_TARGETS	5.51e-14	2.2299e-10	36	ACBD3,AK2,ANXA5,ARGLU1,ARPP19,ASXL2,BAZ2A,CASP2,CD47,CDK6,CHRAC1,CPSF6,CTSB,DDX17,DPYD,FAM120AOS,GMFB,HACE1,HMGN4,IPO9,MAP2K1,MAPK1IP1L,METAP1,MTMR9,MYB,NOL10,PDGFRB,PLAGL1,RPL28,SAR1A,SFT2D1,SLC44A1,TMEM5,TMEM55A,TTC33,ZYG11B	3132	148	55765
HAHTOLA_SEZARY_SYNDROM_UP	6.62e-14	2.67845e-10	29	BARD1,BAZ1A,C6ORF211,CKS2,ETHE1,EZH2,FAS,IQGAP1,KTN1,LIMK2,NBN,NCF4,NMT1,NUSAP1,PAPSS1,PDXK,PSMB2,RAD51C,RBM25,RECQL,SAMSN1,SMC4,STAT1,TFDP1,TOP1,TYMS,UBXN4,WAPAL,YWHAE	3132	98	55765
MENSE_HYPOXIA_UP	6.62e-14	2.67845e-10	29	BNIP3L,C4ORF3,CCNI,CLK3,DIDO1,EGLN1,ELL2,ERICH1,FAM162A,GBE1,GNA13,INSIG1,JMJD6,KLHL24,NADSYN1,NAMPT,NDRG1,PGK1,PLIN2,PRPSAP1,RBPJ,RIOK3,SOD2,STARD4,TIPARP,TMEM65,UFM1,VEGFA,WDR54	3132	98	55765
TSAI_RESPONSE_TO_IONIZING_RADIATION	6.87e-14	2.77823e-10	36	AHR,CCNG1,CCNI,CCT4,CD164,CDK1,CDK6,CGRRF1,CLK1,DUSP6,FAS,IFNGR1,KIF20B,MAX,MED21,MSH2,MYC,NCOA3,NFE2L1,PCNA,PPM1D,PTPN22,RAD50,RB1,RFX5,ROCK1,RPS6KA1,RRM2B,SNAPC2,STAT1,TANK,TGIF1,TNFAIP8,UBE2C,ZNF274,ZNF85	3132	149	55765
XU_GH1_AUTOCRINE_TARGETS_UP	6.94e-14	2.80584e-10	50	AES,AGA,ALCAM,APRT,ATP5J,ATP5L,BSG,C4ORF27,CDC73,CHCHD2,CYBRD1,DEPDC1B,G3BP1,GALNT1,GGH,GRINA,H2AFZ,HNRNPA1,IGFBP7,LGALS1,MUM1,MYL12A,NAA15,NSMCE2,NUDT21,OAT,PBX3,PPA1,PSMB2,PTPLB,RNF220,RNF41,RPL8,RPS6KA3,SH3KBP1,SNX24,SOD1,SPEF2,SSR4,TNRC18,TSC1,UBE2E1,UFSP2,USP45,VTI1A,XBP1,YAF2,ZC3H15,ZFY,ZNF770	3132	268	55765
SANA_RESPONSE_TO_IFNG_DN	6.96e-14	2.81323e-10	27	APEX1,ATP5F1,CABLES1,CCT4,CSE1L,EI24,H2AFZ,HDAC2,HSPD1,ILF2,MORF4L2,NDUFA4,NQO1,NT5DC2,OAT,PRCP,PRKAG2,RAN,RPL10A,RPL6,RPLP0,RTN4,SMS,SMYD2,SNRPD2,TFRC,TIMM17A	3132	85	55765
STEIN_ESR1_TARGETS	6.96e-14	2.81323e-10	27	ATAD2,BTG3,DTL,FKBP8,GLA,HNRNPD,KIDINS220,MANEA,MCM10,MCM2,MCM4,MED13L,MLF1IP,NCAPG2,NSL1,PCNA,PNRC1,RECQL,RRM1,SACS,SKP2,SLC16A1,SMC4,SNX24,TIPARP,TMPO,ZWILCH	3132	85	55765
LASTOWSKA_NEUROBLASTOMA_COPY_NUMBER_UP	6.98e-14	2.81992e-10	40	ACADVL,ALDH3A2,ANKFY1,ATP5G1,BIRC5,BIRC6,BPTF,BRCA1,BRIP1,C17ORF85,CRK,DCAF7,DHX40,DUS1L,EIF4A3,GTF3C2,INTS2,JMJD6,KPNA2,KPNB1,LUC7L3,MRPS7,MSI2,NCOR1,NDEL1,NOL11,P4HB,PHB,PPM1D,PTRH2,RAB10,RAD51C,RPL38,SLC25A19,SLC38A10,SOS1,TK1,TOP2A,UTP6,WSB1	3132	181	55765
CHUNG_BLISTER_CYTOTOXICITY_UP	7.25e-14	2.92827e-10	34	AKR1A1,ATOX1,CHCHD3,CHID1,CHTOP,CKS2,CNDP2,COPS8,COX5A,CTSB,CTSC,GGA2,MICALL1,MIF4GD,MIR155HG,N4BP2,PAIP1,PLIN2,PSMB2,PSMD13,PSMD2,RALA,RFK,SKA2,SOD1,STRA13,SUPT16H,TBL2,TCF12,TMED9,TPI1,USP11,WDR54,ZWILCH	3132	134	55765
OSWALD_HEMATOPOIETIC_STEM_CELL_IN_COLLAGEN_GEL_UP	8.08e-14	3.2627e-10	46	ADD1,AHCYL1,AKAP13,ANGEL2,ARL4A,ARMC8,ATP6V0E1,BRD4,BTG3,CD58,CDC42EP3,CIRBP,DHX29,EDEM3,EEF1D,EIF3M,EIF5A,F3,FBXO11,FUS,GANAB,H3F3A,IER2,KPNB1,LAS1L,LUC7L3,NF1,NR4A2,PAFAH1B2,PHF14,PRRC1,PSME4,PTGER4,RHOBTB3,RUNX1,SF3A3,SF3B1,SKP2,SMEK2,SOD2,SPRY2,SRRM1,TIMM17A,TIPARP,VPS37B,ZWILCH	3132	233	55765
JUBAN_TARGETS_OF_SPI1_AND_FLI1_DN	8.11e-14	3.27401e-10	28	ARPC2,CDK1,CHD1,DDX21,EIF4B,EIF4G1,ETHE1,FAM162A,FOXP4,FYTTD1,HPRT1,LDHA,MBD2,MYC,NASP,NEMF,NFYA,NHP2,NHP2L1,NIP7,NOLC1,POLR1D,PSMD12,PUS7,RAB18,RBBP7,TPI1,WDR4	3132	92	55765
REACTOME_AXON_GUIDANCE	8.29e-14	3.34584e-10	48	ABL1,ALCAM,AP2A2,CDC42,CDK1,CFL1,CLTC,COL9A3,CREB1,CSNK2A2,DNM2,ENAH,EVL,FARP2,FYN,HRAS,HSP90AA1,ITGAV,ITGB1,KRAS,LIMK2,MAP2K1,MAPK1,NCAM1,NRAS,NUMB,PAK1,PAK2,PLXND1,PTPRC,RAC1,RANBP9,RDX,RHOA,ROCK1,RPS6KA1,RPS6KA3,SDCBP,SEMA3A,SEMA4A,SEMA4D,SOS1,SOS2,SPTAN1,STIP1,TLN1,VASP,WASL	3132	251	55765
VERHAAK_GLIOBLASTOMA_MESENCHYMAL	8.77e-14	3.53869e-10	44	ALDH3B1,ANXA1,ANXA4,CASP4,CASP8,CAST,CD2AP,CD4,CNN2,CTSB,CTSC,CYBRD1,DOK3,EMP3,FHOD1,FMNL1,FNDC3B,FXYD5,IQGAP1,ITGA4,KYNU,LAIR1,LAPTM5,LCP2,LGALS1,MAN1A1,MAN2A1,MGAT1,MGST2,MYO1F,NCF4,PIGP,PTGER4,PTPN22,PTPRC,RUNX2,SEC24D,SLC16A3,STAT6,SYPL1,TIMP1,TNFAIP8,WIPF1,ZNF217	3132	216	55765
SMIRNOV_RESPONSE_TO_IR_6HR_UP	8.92e-14	3.59833e-10	38	ANKRA2,APAF1,C11ORF24,CCDC90B,CCNG1,CCP110,CD70,CDC42,CGRRF1,CLK1,CROT,EI24,FAS,FBXW7,HRAS,ITM2B,LIG1,LMNA,MICALL1,MOSPD1,MR1,MYBL1,PIDD,PLXNB2,PMAIP1,PPM1D,RAB1A,RAD51C,RFX7,RXRA,SEC61A1,SLC7A6,SMAD5,SOCS2,TMEM168,TOB1,TRIM23,ZNF623	3132	166	55765
BURTON_ADIPOGENESIS_12	1.01e-13	4.07333e-10	18	ARGLU1,BUB1,CAPN7,CASP8AP2,FAM76B,GTF2A1,HNRNPM,IREB2,KIAA1524,LUC7L3,MKI67,NIPBL,PUM2,ROCK1,SP3,UBE2V2,UBR3,ZNF638	3132	36	55765
YOSHIMURA_MAPK8_TARGETS_UP	1.02e-13	4.11264e-10	141	ACADSB,ADNP,AES,AHR,AK2,ALCAM,ASPH,ASS1,ATP13A1,ATP2B1,ATXN1,BAG6,BCL2,BCL2L1,BRCA2,BTG3,CABIN1,CASP2,CBS,CCND3,CD53,CDC7,CDK16,CHORDC1,CIRBP,CITED2,CLEC11A,COX4I1,COX6C,CTSC,CTSS,DBN1,DDX42,DGKZ,DHFR,DHX36,DLAT,DNAJB14,DNPEP,DOCK8,DUT,DYNC1LI2,EFTUD2,EIF2S3,ETFDH,EVL,EXOC7,EXTL2,FAM63B,FKBP4,GLMN,GLUD1,GNAS,HMGA1,HNRNPA2B1,HNRNPC,HOMER1,HSPA9,HSPB1,IGFBP2,IL18,IMPA1,INPP5D,IRF3,ITGAE,ITPR1,KCNAB…	3132	1305	55765
BRUINS_UVC_RESPONSE_VIA_TP53_GROUP_A	1.06e-13	4.27286e-10	108	ADD2,AGTRAP,ANKS6,APPL1,ARRB1,ATG16L2,ATP2B1,ATXN10,BCL2,BCL2L13,BDH1,BNIP2,CAT,CCDC28B,CD164,CD47,CHM,CLIC4,CLTC,COX7A2L,CTSG,DGKE,DMXL2,DNAJB12,DOCK6,ELANE,FADS3,FAHD2A,FEM1B,FKBP1A,FNBP1,GAPDH,GATM,GCC2,GGPS1,GLA,GNPNAT1,GPATCH2,GPR108,ICMT,IFT88,IMPA1,IREB2,KCNE1,KCTD9,KIF16B,KIF5B,KYNU,LAS1L,LCP2,LIN7C,LMAN1,LRRC58,LYSMD3,MAP3K1,MAP4,MAPK6,MBD4,MEF2C,METRN,MPHOSPH10,MPV17,MYL12A,NEAT1,NEDD1,…	3132	898	55765
REACTOME_INTERFERON_SIGNALING	1.09e-13	4.3927e-10	37	AAAS,B2M,EIF4A3,EIF4E2,EIF4G1,EIF4G3,FCGR1B,IFNAR1,IFNGR1,IP6K2,IRF3,JAK1,KPNA2,KPNA3,KPNA5,KPNB1,NCAM1,NUP133,NUP153,NUP155,NUP214,NUP35,NUP43,NUP54,NUP93,NUPL1,PML,POM121,PTPN2,RANBP2,RNASEL,RPS27A,SEH1L,STAT1,SUMO1,UBA52,UBE2E1	3132	159	55765
FALVELLA_SMOKERS_WITH_LUNG_CANCER	1.09e-13	4.3927e-10	26	ACTR2,CRTC1,CTNNA1,CYTH1,DDX3X,EIF1,FKBP5,FUS,HSPD1,IQGAP1,MAT2A,MATR3,MVD,NAMPT,NEAT1,OTUD4,PGS1,SCAF11,SEC61A1,SOD2,SRSF5,SUPT16H,TOP1,TTC3,UFM1,USP10	3132	80	55765
ZHU_CMV_24_HR_UP	1.1e-13	4.4308e-10	28	ATP6V1C1,CSE1L,EIF1AX,EIF5,EIF5A,FKBP4,GGCX,GMFB,IDH3A,IMPA1,KDM5C,LIG4,NAA30,NAMPT,NPM1,NUP93,PDP1,PFKP,PIM1,PSMB2,PSMD2,PSMD6,RB1,SAR1A,SNRPA1,SRSF7,STIP1,UBE2S	3132	93	55765
DELACROIX_RARG_BOUND_MEF	1.1e-13	4.4308e-10	60	ABCB8,ADD3,AHCTF1,AMPD2,ANXA1,AP2A2,ATXN2,BSG,C19ORF60,CCP110,CKB,CNIH4,COQ10B,CTBP2,CTSB,DPP9,DUSP6,EFCAB2,ESD,FUBP1,G6PD,GABARAPL1,GSR,HMGA1,IDH3B,INF2,KIF5B,KLHL24,LNX2,MBNL1,METRN,MLLT6,MRPL34,MRPL37,NDFIP1,NDUFA4,NDUFB10,NUDT6,OSBPL3,PARK7,PEX2,PIDD,PSMD12,RB1CC1,RHOBTB3,RPL10A,RPL19,SLC25A24,SPG20,SQSTM1,STK11,TCTN1,TNRC18,TUBB6,UBC,UBE2C,UBXN8,USP6NL,VEGFA,ZNRF2	3132	367	55765
NING_CHRONIC_OBSTRUCTIVE_PULMONARY_DISEASE_DN	1.12e-13	4.50912e-10	32	ACER3,AHCYL1,AKAP9,ATP2A2,B3GAT3,CANX,CAPZB,CAT,CD47,CORO1C,CUTA,DAZAP2,DENR,HDAC2,HPCAL1,PFDN5,PPP2R5C,PVRL2,RAB6A,RPL12,RPS12,RPS16,RPS24,RPS28,SELT,SET,SH3BP2,SREBF2,TMBIM6,UBTF,XBP1,YWHAG	3132	121	55765
DAIRKEE_CANCER_PRONE_RESPONSE_BPA	1.14e-13	4.5885e-10	21	BRWD1,CSE1L,DHX15,EIF2S2,EIF3B,FARSA,FKBP5,GTF3A,IGFBP2,MOGS,MYC,NUP93,PIK3R1,PTEN,RB1,RDX,SNRPA1,TOP2A,TRIP12,TSC1,UCK2	3132	51	55765
AKL_HTLV1_INFECTION_DN	1.2e-13	4.8288e-10	24	AKAP9,ANXA1,ATP5L,CCNC,CTSA,DENND1B,DNAJB6,DUSP6,FAM3C,FYN,IGFBP7,ITGB1,LANCL1,MDFIC,MEF2C,MEIS2,PNISR,PTPN2,SDF4,SERINC1,SERP1,UBE2J1,UFL1,VAPA	3132	68	55765
FLECHNER_PBL_KIDNEY_TRANSPLANT_OK_VS_DONOR_DN	1.22e-13	4.90806e-10	19	ABL1,AHR,ANP32E,ANXA5,ATP6V1G1,BCLAF1,CANX,CD53,CDC42EP3,DNAJB6,ETFA,IMPA1,ITSN2,LYN,NFYA,PTPN12,PYROXD1,RHEB,USP7	3132	41	55765
KEGG_FOCAL_ADHESION	1.28e-13	5.14816e-10	42	AKT1,AKT2,BCL2,BIRC2,CCND3,CDC42,CRK,CTNNB1,DIAPH1,FLNA,FYN,HRAS,ITGA4,ITGA6,ITGAV,ITGB1,MAP2K1,MAPK1,MAPK8,MAPK9,MYL12A,PAK1,PAK2,PARVG,PDGFRB,PIK3CB,PIK3R1,PPP1CA,PPP1CC,PPP1R12A,PTEN,RAC1,RAP1A,RAP1B,RHOA,ROCK1,SOS1,SOS2,TLN1,VASP,VEGFA,XIAP	3132	201	55765
REACTOME_MEMBRANE_TRAFFICKING	1.31e-13	5.26751e-10	33	AP1S2,AP3S1,ARRB1,CHMP2B,CHMP5,CHMP6,CLTB,CLTC,CPD,DNM2,GAK,M6PR,PICALM,PUM1,RPS27A,SAR1B,SEC13,SEC23A,SEC24B,SEC24C,SEC24D,SNAP23,SNX2,STAM,STX4,TFRC,UBA52,VAMP8,VPS28,VPS36,VPS37B,VPS4B,VTA1	3132	129	55765
VERHAAK_GLIOBLASTOMA_NEURAL	1.31e-13	5.26751e-10	33	ACYP2,ADD3,ANXA7,ARRB1,ATP5F1,ATP5L,BEST1,CDC42,CRBN,CRYZL1,CYTH1,EPB41L3,FAM49B,FBXO3,GABARAPL2,GUK1,HPRT1,IMPA1,LYRM1,MAT2B,MDH1,MMD,MORF4L2,NANOS1,NSL1,PARP8,PPA1,PPP2R5A,ROGDI,SAR1A,SPAST,TPM3,UROS	3132	129	55765
BROWNE_HCMV_INFECTION_6HR_DN	1.34e-13	5.38546e-10	37	AGGF1,ANKRD28,ARHGEF2,BRD1,CDC23,CDKN1B,CDS2,COIL,DFFA,DMTF1,DUSP6,ELF2,FBXL5,HDAC9,ID2,ITGA6,ITGAE,KDM6A,MDM1,MED21,MEIS1,MTF2,OFD1,PARP4,PHF20,PIK3R1,PNISR,PRDM2,RGS19,RPE,SMAD5,TGIF1,THOC2,TROVE2,ZNF24,ZNF44,ZNF623	3132	160	55765
TANG_SENESCENCE_TP53_TARGETS_DN	1.47e-13	5.90646e-10	22	ADARB1,BARD1,BIRC5,BUB1,CCNA2,CDK1,EZH2,FBXO5,KIF20B,KIF23,LMNB1,MRE11A,NUSAP1,PBK,PDP1,PLK4,SMC4,TK1,TOP2A,TTK,UBE2C,ZFY	3132	57	55765
REACTOME_P75_NTR_RECEPTOR_MEDIATED_SIGNALLING	1.52e-13	6.10584e-10	26	ADAM17,AKAP13,ARHGEF1,ARHGEF2,ARHGEF6,CASP2,ECT2,HDAC1,HDAC2,IKBKB,ITGB3BP,ITSN1,MAPK8,NET1,OBSCN,PRKCI,PSEN1,RAC1,RHOA,RPS27A,RTN4,SOS1,SOS2,SQSTM1,UBA52,YWHAE	3132	81	55765
REACTOME_MITOTIC_G2_G2_M_PHASES	1.52e-13	6.10584e-10	26	AKAP9,CCNA2,CDK1,CEP135,CEP250,CEP41,CEP57,CEP76,CNTRL,DYNC1I2,DYNLL1,E2F3,HAUS2,HSP90AA1,NEDD1,NUMA1,OFD1,PCM1,PLK4,TUBG2,TUBGCP2,TUBGCP3,TUBGCP6,XPO1,YWHAE,YWHAG	3132	81	55765
SCIBETTA_KDM5B_TARGETS_DN	1.52e-13	6.10584e-10	26	ARL6IP5,BRCA1,BUB3,CDK1,DPY19L1,ECT2,EIF5B,FBXO5,GCA,HMMR,IGFBP2,INSIG1,ITGB1BP1,IVNS1ABP,LGALS3BP,NCAPH,PBK,PHF20,PSIP1,RECQL,SMARCA2,SMC5,SPTSSA,SS18,TOP2A,TTK	3132	81	55765
BONOME_OVARIAN_CANCER_SURVIVAL_OPTIMAL_DEBULKING	1.55e-13	6.2217e-10	47	ACOT13,ANXA1,ARPC2,BTBD1,CCND3,CMTM6,CUX1,DHPS,ENSA,FYN,GAA,GGA2,IFI16,IQGAP1,ISCA1,ITSN1,JMJD6,MCTP1,MCTS1,MED13L,MPP5,MTMR9,MYL12A,NSD1,OPTN,PCM1,PCNX,PLAGL1,PLSCR1,PRKDC,RGS3,RHOBTB3,RUNX1,SACS,SON,SP4,TCF3,TDP2,TM2D3,TMED3,TRAPPC10,VAMP8,VPS41,WASF1,ZFAND6,ZMIZ1,ZNF529	3132	246	55765
REACTOME_SIGNALING_BY_ERBB2	1.57e-13	6.30041e-10	29	ADRBK1,AKT1,AKT1S1,AKT2,CALM1,CDK1,CDKN1B,CREB1,FYN,HRAS,HSP90AA1,KRAS,MAP2K1,MAPK1,MATK,MLST8,NRAS,PDE1B,PIK3R1,PRKACB,PTEN,RICTOR,RNF41,RPS27A,RPS6KB2,SOS1,THEM4,UBA52,USP8	3132	101	55765
REACTOME_SIGNALING_BY_INSULIN_RECEPTOR	1.58e-13	6.33896e-10	30	AKT2,ATP6V0A2,ATP6V0B,ATP6V0E1,ATP6V1A,ATP6V1C1,ATP6V1G1,CAB39,CDK1,CRK,EIF4B,EIF4G1,FRS2,HRAS,KRAS,MAP2K1,MAPK1,MLST8,NRAS,PIK3CB,PIK3R1,PPM1A,PRKAA1,PRKAG2,RHEB,RPS6,SOS1,STK11,THEM4,TSC1	3132	108	55765
FEVR_CTNNB1_TARGETS_UP	1.65e-13	6.61815e-10	89	ABCA7,ABCB10,ACER3,ACYP2,ADRBK1,AGPAT3,AP2A2,ATP11B,ATP6V0A2,BNIP2,C11ORF24,C17ORF85,C5ORF30,C6ORF89,CASP4,CBS,CDS2,CKB,CLN8,CORO1C,CTSB,CYTH1,DUSP6,ELANE,EPB41L3,FBXW2,FDFT1,GABARAPL1,GATM,GHDC,GK,GNA13,GPD2,GPR107,GRAMD4,GSR,GSTK1,GUK1,IRAK4,JKAMP,KHNYN,LGALS1,LIPA,LMNA,MAP4,MAP4K5,MAPK6,MAPK8,MATK,MVD,NDEL1,NDFIP1,NUCB2,OGDH,OPTN,PCSK7,PCYT2,PDE7A,PDGFRB,PIGB,PIM1,PLXNB2,RAB21,RAB2A,RAB6A,RNF1…	3132	682	55765
REACTOME_SIGNALING_BY_TGF_BETA_RECEPTOR_COMPLEX	1.68e-13	6.7368e-10	23	CCNC,CCNT2,FKBP1A,HDAC1,MTMR4,MYC,NCOR1,PPM1A,PPP1CA,PPP1CC,RHOA,RPS27A,SMAD2,STRAP,TFDP1,TGFBR1,TGIF1,TRIM33,UBA52,UBE2D1,UBE2D3,UCHL5,XPO1	3132	63	55765
JOHNSTONE_PARVB_TARGETS_1_DN	1.68e-13	6.7368e-10	23	ACOT13,AP1S2,CDKN2AIP,CTSB,DCAF16,DMXL1,DNAJB14,FUS,INSIG1,MCTP1,NAA15,PPP2R5C,PPP3CA,PTGER4,QKI,RAB28,RBPJ,SCOC,SEC24D,SRSF3,TMEM106B,UBA6,UBE2K	3132	63	55765
MARIADASON_RESPONSE_TO_BUTYRATE_SULINDAC_6	1.81e-13	7.25448e-10	21	ANP32A,C17ORF85,CCDC14,CDK6,DHX9,HMGB2,HNRNPH1,KHDRBS1,MBNL3,MDGA1,MSI2,MYB,NAP1L1,PCNA,PLCB2,RFX7,SCAF11,SMC2,SUV420H1,TMPO,ZNF529	3132	52	55765
KUMAR_PATHOGEN_LOAD_BY_MACROPHAGES	1.95e-13	7.81365e-10	50	AES,ARPP19,ASPSCR1,C1ORF43,C6ORF89,C9ORF40,CALCOCO2,CDC42EP3,CENPH,CENPK,CEP76,CHMP2B,CLNS1A,DIMT1,DNAJC19,E2F3,ELK4,FAM189B,FBXO38,FCGR1B,GMPPA,GOLT1B,GTF3C2,GUK1,H2AFJ,HNRNPC,IFT27,ITGB1,KBTBD8,LST1,MRPL3,MUM1,N4BP2,NEK7,NRBP1,PGK1,PIK3CB,PIK3R1,POP5,PTMA,PXK,RPP40,SLC38A10,TBL2,TMEM201,TOP2A,UBE2D2,VPS26B,WARS,YTHDF1	3132	275	55765
REACTOME_DOWNSTREAM_SIGNAL_TRANSDUCTION	1.99e-13	7.97194e-10	28	ADRBK1,AKT1,AKT1S1,AKT2,CALM1,CDK1,CDKN1B,CREB1,CRK,HRAS,KRAS,MAP2K1,MAPK1,MLST8,NRAS,PDE1B,PDGFRB,PIK3CB,PIK3R1,PRKACB,PTEN,RASA1,RICTOR,RPS6KB2,SOS1,STAT1,STAT6,THEM4	3132	95	55765
REACTOME_ANTIGEN_PROCESSING_CROSS_PRESENTATION	2.36e-13	9.4518e-10	25	B2M,CTSS,FCGR1B,ITGAV,NCF4,PSMA4,PSMA7,PSMB1,PSMB2,PSMB4,PSMC3,PSMC6,PSMD10,PSMD12,PSMD13,PSMD2,PSMD3,PSMD6,PSMD8,PSME2,PSME4,PSMF1,RPS27A,SEC61A1,UBA52	3132	76	55765
DARWICHE_PAPILLOMA_RISK_HIGH_UP	2.42e-13	9.68968e-10	35	BZW1,CACYBP,CCT4,CHPT1,CSPP1,DYNLL1,EEF1D,ELAVL1,ENAH,ESD,FAM162A,GCLM,H2AFZ,HBS1L,HSPD1,KLF13,LDHA,LRIF1,MGAT1,NCL,NEK4,NHP2,PDCD5,PDS5B,PFKL,PGAM1,PGK1,PRRC1,SELT,SFPQ,SUCLG2,TMEM65,TMEM66,TXN,UBE2C	3132	147	55765
ZHAN_MULTIPLE_MYELOMA_CD1_AND_CD2_UP	2.45e-13	9.80735e-10	27	ACTR3,AHCYL1,ANAPC16,ARHGAP18,ATP2B1,BNIP3L,C1ORF52,CHPT1,CNOT7,FADS3,FAM179B,ITCH,KAT6B,KLHL28,MCPH1,MED30,NASP,NUDT21,P2RX1,PARVG,PGM3,PMS1,QKI,SLC17A9,SLC38A2,TBL1X,TNKS	3132	89	55765
WOOD_EBV_EBNA1_TARGETS_UP	2.69e-13	1.07654e-09	30	AGPS,ASS1,CCDC6,CTSC,EIF4G1,GCLM,GNAS,GSTM4,HSPD1,ID2,ILF3,ITGAV,LGALS3BP,MTX2,MYC,NAB1,NQO1,PRKCSH,PRKRA,SCARB1,SERPINH1,SF1,SF3A2,SF3B1,SKP2,SRRM1,STAT1,TXNRD1,UCK2,WIPF1	3132	110	55765
HIRSCH_CELLULAR_TRANSFORMATION_SIGNATURE_DN	2.73e-13	1.09227e-09	29	ADI1,ALCAM,BCLAF1,C1ORF216,CCND3,CHD9,COMMD8,DCAF6,DENR,DROSHA,HMGN3,KIAA0100,KIAA0930,NFIC,NPM1,NQO1,PCMT1,PRKACB,PTDSS1,PTPLB,RAP2A,SPRY2,SRRT,SRSF6,TOB1,TTC3,UBP1,ZMIZ1,ZWINT	3132	103	55765
BROWNE_HCMV_INFECTION_48HR_UP	2.79e-13	1.116e-09	39	AMD1,ATG12,BRCA1,C5ORF22,CD2AP,CD4,CDC7,CKS2,COL9A3,CREBZF,DHX9,DNAJC7,FBXO28,GABPA,GGH,GPD2,H2AFZ,HADH,HMGN3,IGFBP2,ITPR1,LMO2,MAD2L1,MAGOH,MAN2A2,MBD4,MRS2,MSH2,MTMR9,NUP153,PFKP,POLR2H,PPP3CB,PRPS2,RFC3,RNF44,USP1,ZBTB1,ZNF529	3132	180	55765
PURBEY_TARGETS_OF_CTBP1_AND_SATB1_DN	2.79e-13	1.116e-09	39	ACOT8,AIFM2,AKAP11,C5ORF22,CCDC88A,CDC42EP3,CDKN2A,CENPN,COPS2,EIF3J,ENSA,EXOC7,FAM120AOS,FARSA,GLS,HSPB1,ITSN1,MAP4,MGLL,MLLT10,MRPL1,NAT1,NOL8,PDCD2,PDXK,POMGNT1,RAP1A,RBM17,RSU1,SCAMP1,SEC24D,SLC4A7,TIAL1,TMEM38B,U2AF1,UBXN8,UHRF1,WAC,ZMPSTE24	3132	180	55765
YAMASHITA_LIVER_CANCER_WITH_EPCAM_UP	2.84e-13	1.13543e-09	21	ABHD3,GNAS,HNRNPA1,MRPL3,PHF20,PTPN12,RPL28,RPL29,RPL31,RPL35,RPL6,RPL9,RPLP0,RPS12,RPS24,RPS27A,RPS4X,SRPK1,TOMM20,TRIM24,TTK	3132	53	55765
PID_MYC_PATHWAY	3.23e-13	1.29103e-09	15	ACTL6A,CDKN2A,FBXW7,HBP1,KAT5,MAX,MYC,PAK2,PML,PPP2R5A,RUVBL1,RUVBL2,SKP2,SUPT3H,TAF9	3132	25	55765
REACTOME_TOLL_RECEPTOR_CASCADES	3.27e-13	1.30669e-09	31	APP,ATF2,BTK,CDK1,CREB1,CTSB,CTSS,DNM2,DUSP3,DUSP6,EEA1,HMGB1,IKBKB,IRAK3,IRAK4,IRF3,MAP2K1,MAP3K1,MAP3K7,MAPK1,MAPK8,MAPK9,MAPKAPK3,MEF2A,MEF2C,RPS27A,RPS6KA1,RPS6KA3,TRAF3,UBA52,UNC93B1	3132	118	55765
IWANAGA_CARCINOGENESIS_BY_KRAS_PTEN_UP	3.36e-13	1.34232e-09	39	ACAP2,APPL1,ATP6V1C1,BNIP2,BZW1,C16ORF13,CDC23,CHAC2,CTSB,ERCC2,F3,GLA,HINT3,IGBP1,INTS2,LAMP2,LMNB1,MAPK8,MIB1,MYB,MYNN,NCAPD3,NOL11,NUCB2,NUDT6,PGK1,PGM3,PHF10,RECQL,RRAGD,RSL1D1,SLC17A9,TBCA,TMEM177,TMEM33,TOP1,UBA2,XPO4,ZMYND11	3132	181	55765
KEGG_RNA_DEGRADATION	3.39e-13	1.35397e-09	22	C1D,CNOT2,CNOT3,CNOT4,CNOT6,CNOT6L,CNOT7,DCP2,DIS3,EXOSC10,EXOSC8,HSPA9,HSPD1,LSM1,LSM4,LSM5,LSM6,MPHOSPH6,PAPOLA,TTC37,XRN2,ZCCHC7	3132	59	55765
PID_FAK_PATHWAY	3.39e-13	1.35397e-09	22	ARHGEF7,ASAP1,CRK,FYN,GIT2,ITGAV,ITGB1,MAP2K1,MAPK1,MAPK8,MAPK8IP3,MAPK9,PAK1,PIK3R1,RAC1,RAP1A,RAP1B,RASA1,RHOA,SOS1,TLN1,WASL	3132	59	55765
KYNG_RESPONSE_TO_H2O2	3.58e-13	1.42914e-09	24	ATP5E,CCNA2,COMMD6,COX6C,CTNNB1,CTSB,CTSS,CUX1,DDX52,DUT,HNRNPA1,MPV17,ORAOV1,PFDN5,PPP1CA,PRKCSH,PTGER4,RPL31,SERPINH1,SLC39A7,SRGN,TCF3,UNG,ZBTB7A	3132	71	55765
IKEDA_MIR133_TARGETS_UP	3.58e-13	1.42914e-09	19	ACTR3,AKAP9,APPBP2,ARPC5,ASPH,CDC42,CTBP2,DDX3X,DNAJB6,EIF4G3,ELAVL1,FMNL2,NDRG1,PPP1R12A,RAP2C,RBPJ,SACM1L,SLC6A6,SNX1	3132	43	55765
PID_BCR_5PATHWAY	3.63e-13	1.44837e-09	23	AKT1,BTK,HRAS,IBTK,IKBKB,INPP5D,LYN,MAP2K1,MAP3K1,MAP3K7,MAPK1,MAPK8,NFATC1,PAG1,PIK3AP1,PIK3R1,PPP3CA,PPP3CB,PTEN,PTPRC,RAC1,RASA1,SOS1	3132	65	55765
REACTOME_SIGNALING_BY_WNT	3.63e-13	1.44837e-09	23	CTNNB1,PPP2R5A,PPP2R5C,PPP2R5E,PSMA4,PSMA7,PSMB1,PSMB2,PSMB4,PSMC3,PSMC6,PSMD10,PSMD12,PSMD13,PSMD2,PSMD3,PSMD6,PSMD8,PSME2,PSME4,PSMF1,RPS27A,UBA52	3132	65	55765
HESS_TARGETS_OF_HOXA9_AND_MEIS1_UP	3.63e-13	1.44837e-09	23	ASNS,BCAT1,BET1,DUT,HDAC2,HMGCR,MCM3,MCM7,METAP2,MSH2,MYB,NCL,NOLC1,NUCB2,PDE7A,RRM1,RUVBL1,RUVBL2,SLC26A6,SNRPA1,TP53BP1,TRIP13,UHRF1	3132	65	55765
PID_NFAT_3PATHWAY	4.41e-13	1.75827e-09	21	BCL2,BCL2L1,CABIN1,FKBP1A,FKBP8,KPNA2,KPNB1,MAP3K1,MAPK8,MAPK9,MEF2D,NFATC1,NUP214,PIM1,PPP3CA,PPP3CB,RAN,XPO1,YWHAE,YWHAG,YWHAZ	3132	54	55765
PENG_LEUCINE_DEPRIVATION_UP	4.44e-13	1.76978e-09	34	ASNS,ASS1,ATF4,ATXN2L,BNIP3L,CIRBP,CKB,CLIC4,CUX1,CYTH1,DCP2,EIF1,HDAC5,ITGB3BP,LAPTM5,MARS,MGST2,MTHFD2,NFE2L1,PLXNB2,PPP2R5C,PSPH,PTPLB,RAD23B,RERE,SHMT2,SHOC2,SLC3A2,SPAG9,ST3GAL4,TMEM131,TRA2A,WARS,XPOT	3132	142	55765
KAYO_AGING_MUSCLE_UP	4.61e-13	1.83708e-09	46	AIF1,AKAP9,AMD1,ASNS,ASPH,CBS,CD151,CNP,CSNK2A2,CUX1,DPYD,EIF2S3,ELANE,ELF2,EXOC5,G3BP1,GLA,GLUD1,HCLS1,HMMR,IER2,IL18,JAK1,KIF20B,MAPK8,MLC1,MLLT10,MPV17,MYO1F,NCAM1,PMS2P5,PPP3CB,PSMF1,RB1,RFX5,SET,SLC39A9,STX4,STXBP3,TIMM17A,TNPO1,TRA2A,TRAPPC10,TRIP13,UBC,UQCRB	3132	244	55765
REACTOME_SIGNALING_BY_FGFR_IN_DISEASE	4.78e-13	1.90435e-09	32	ADRBK1,AKT1,AKT1S1,AKT2,CALM1,CDK1,CDKN1B,CNTRL,CPSF6,CREB1,CUX1,FGFR1OP2,FRS2,HRAS,KRAS,MAP2K1,MAPK1,MLST8,NRAS,PDE1B,PIK3R1,PRKACB,PTEN,RICTOR,RPS27A,RPS6KB2,SOS1,SPRY2,STAT1,THEM4,TRIM24,UBA52	3132	127	55765
SHEPARD_BMYB_MORPHOLINO_DN	4.84e-13	1.92777e-09	41	ACAP2,ACSF2,ARHGEF10,BIRC5,CDK1,CKAP2,DDX17,DHFR,DUT,FAHD2A,FBXO5,GMNN,HMGA1,HNRNPA2B1,IGFBP2,INPP4A,KIF23,LAMP2,LIG1,MASTL,MCM2,MCM3,MCM4,MKI67,MSH2,NSD1,NUMA1,OGT,PHF20L1,PSAT1,PTPN22,SFXN2,SLC25A24,SLC2A5,SRSF9,SUMO1,SYNGR1,TK1,TOP1MT,TTK,UHRF1	3132	200	55765
FIRESTEIN_PROLIFERATION	5.2e-13	2.07064e-09	38	AK3,APPL1,ARHGEF2,ATR,BTK,CDK6,CMPK1,CNP,COL4A3BP,CSNK2A2,ETNK1,EXOSC10,FYN,IKBKAP,INPP4A,INPP5D,LIMK2,MAPK8,MASTL,MST4,NEK7,NF1,NRBP1,NUCKS1,PDXK,PHKB,PIK3AP1,PIK3R1,PPARA,PRKAA1,PRKACB,PRKDC,PRKRA,RCSD1,RPS6KL1,TAOK3,TERF2IP,VRK3	3132	175	55765
PID_HDAC_CLASSI_PATHWAY	5.28e-13	2.10197e-09	23	HDAC1,HDAC2,HDAC5,HDAC8,HDAC9,MAX,MBD2,NCOR1,NR2C1,RAN,RANBP2,RBBP4,RBBP7,SAP18,SIN3A,SIN3B,SIRT1,SUMO1,TFCP2,UBE2I,XPO1,YY1,ZFPM1	3132	66	55765
REACTOME_RECRUITMENT_OF_MITOTIC_CENTROSOME_PROTEINS_AND_COMPLEXES	5.28e-13	2.10197e-09	23	AKAP9,CDK1,CEP135,CEP250,CEP41,CEP57,CEP76,CNTRL,DYNC1I2,DYNLL1,HAUS2,HSP90AA1,NEDD1,NUMA1,OFD1,PCM1,PLK4,TUBG2,TUBGCP2,TUBGCP3,TUBGCP6,YWHAE,YWHAG	3132	66	55765
RAMASWAMY_METASTASIS_UP	5.28e-13	2.10197e-09	23	ARPP19,BIRC5,BPTF,CAND1,CANX,COX7A2L,DHPS,EIF3K,EIF4E2,FAM98A,HNRNPAB,LMNB1,MAD2L1,NHP2,P4HB,POM121,RALGPS1,RMND5B,SPEN,STRA13,TMPO,TRIM37,VPS13B	3132	66	55765
ZHU_CMV_ALL_UP	5.34e-13	2.12425e-09	31	ATP6V1C1,BRCA2,CSE1L,EIF1AX,EIF5,EIF5A,FKBP4,GGCX,GMFB,IDH3A,IMPA1,KDM5C,LIG4,NAA30,NAMPT,NPM1,NUP93,PDP1,PFKP,PIM1,PML,PSMB2,PSMD2,PSMD6,RB1,SAR1A,SNRPA1,SRSF7,STIP1,UBE2S,WARS	3132	120	55765
REACTOME_METABOLISM_OF_NON_CODING_RNA	5.36e-13	2.13167e-09	20	AAAS,CLNS1A,GEMIN6,NCBP1,NCBP2,NUP133,NUP153,NUP155,NUP214,NUP35,NUP43,NUP54,NUP93,NUPL1,PHAX,POM121,RANBP2,SEH1L,SNRPD2,SNRPE	3132	49	55765
REACTOME_REGULATION_OF_ORNITHINE_DECARBOXYLASE_ODC	5.36e-13	2.13167e-09	20	AZIN1,NQO1,OAZ1,PSMA4,PSMA7,PSMB1,PSMB2,PSMB4,PSMC3,PSMC6,PSMD10,PSMD12,PSMD13,PSMD2,PSMD3,PSMD6,PSMD8,PSME2,PSME4,PSMF1	3132	49	55765
CHOI_ATL_STAGE_PREDICTOR	5.96e-13	2.3691e-09	19	CCDC90B,CMTM6,DUT,FAM60A,GMFB,HSPA4,NAP1L1,PLEKHJ1,PPP2R2A,PRPF4B,PUM2,R3HDM1,RALA,RBBP4,SEC23B,SLC25A46,ST13,TARDBP,UBE2E1	3132	44	55765
MARTIN_INTERACT_WITH_HDAC	5.96e-13	2.3691e-09	19	ANKRA2,ATF4,BCOR,CTBP1,DNAJB6,KAT5,KPNA2,MAPK1,NCOR1,NR2C1,PPA1,PPP1R12A,PPP2R4,REST,RFXANK,RUNX2,SIN3A,TP53BP1,UBE2I	3132	44	55765
HILLION_HMGA1B_TARGETS	5.96e-13	2.3691e-09	27	ACADVL,AK3,AKR1A1,ALDH3A2,ANXA1,ANXA5,ARF6,ATP5F1,ATP5G1,CCND3,COX4I1,COX5A,GMFB,ID2,MGST1,NRAS,PCNA,PSMB4,PTMA,RPL11,RPL12,RPL19,RPS12,RPS19,RPS4X,SOD1,TK1	3132	92	55765
SANSOM_APC_TARGETS_REQUIRE_MYC	6.06e-13	2.40703e-09	42	AAAS,BCL11A,CTBS,DTL,ERCC1,FADS3,FBL,FHOD1,GAR1,GNPNAT1,HOMER1,LANCL2,LRP8,MCM7,MED22,MYC,NHP2,OGG1,PABPC4,POLR1A,PTOV1,QTRT1,RABEP2,RGS12,SETD8,SHMT2,SHPRH,SNX24,SOX4,SYTL1,THOP1,TK1,TMEM209,TMPO,TP53RK,VEZT,WDR4,WDR54,WRB,ZMYND19,ZNF444,ZNF800	3132	210	55765
YAO_TEMPORAL_RESPONSE_TO_PROGESTERONE_CLUSTER_12	6.39e-13	2.53747e-09	25	ACP1,ANTXR2,ARL6IP5,ATP6AP2,C11ORF73,CASP8,CHPT1,CIRBP,CKS2,CYHR1,EBF1,EMP3,ENSA,FDFT1,GGH,GNA12,GSTK1,IDH1,LGALS3BP,MCM3,NAP1L1,NTPCR,NUDT21,OXCT1,SNAPC2	3132	79	55765
WAMUNYOKOLI_OVARIAN_CANCER_LMP_UP	6.76e-13	2.68372e-09	48	ABCD3,ACBD5,AKAP13,BDP1,BPHL,BTBD3,CHPT1,CTBP2,CXXC5,DYRK2,EIF2B5,EIF4G1,EIF5B,FDFT1,GSTK1,HDAC1,HDLBP,HMGB1,HSP90AA1,INF2,JTB,KLF5,LRRC8B,MGLL,MPST,MRPL41,MRPL52,NADSYN1,NET1,NQO1,PLAC8,PLEKHJ1,PLS1,PPIA,RAB2A,RABEP2,RALA,RALY,RPS27L,RPS6KA1,SERPINB1,SH3KBP1,SRPK1,TM9SF3,TOP1,TXN,VPS37B,VSIG10	3132	265	55765
ASTON_MAJOR_DEPRESSIVE_DISORDER_DN	6.85e-13	2.71877e-09	36	ABCA2,AMD1,ARHGEF10,ARHGEF2,ATM,BCAT1,CNP,CRYBG3,DFFA,DICER1,DIMT1,DYNC1LI2,ENOSF1,GLA,LAMP2,LIPA,LRP8,MAN2A1,MAPK8,MCM7,MYO9B,PIK3R1,PSEN1,PTK2B,PTP4A2,RALA,RBM8A,RDX,SF1,SNRPE,SS18,STIP1,SYNJ2,TMBIM6,TMEM87A,WWP1	3132	160	55765
FOSTER_KDM1A_TARGETS_DN	7.15e-13	2.83712e-09	42	ACOT8,AKAP9,ANKRA2,ARPP19,ATP11B,BLCAP,BTBD1,CCDC28B,CIZ1,CTBP2,DDX27,DNAJC7,DUSP11,FASTK,H3F3A,IDH3A,METRN,MRPL35,MTHFD2,NAPRT1,NLK,PGLS,PIAS3,PPP2R4,PPP2R5C,RCCD1,RIOK3,RNMT,RUVBL2,SUB1,SYTL1,TFDP1,TK1,TMEM131,TRABD,TRMT1L,TUBG2,TUBGCP2,UBE2D3,UBE2E1,WARS,WIPI2	3132	211	55765
DITTMER_PTHLH_TARGETS_DN	7.18e-13	2.84831e-09	24	ARPC2,CREB1,CUL4A,DFFA,EIF4G1,GLS,HSP90AA1,ITGA6,IVNS1ABP,LMNA,LRBA,MAP3K7,MAPK6,MMS19,MRPL34,MRPS14,PIK3R1,PSMB4,SEC24A,SEMA3A,SNX13,SPEN,YME1L1,ZBTB7A	3132	73	55765
IWANAGA_CARCINOGENESIS_BY_KRAS_PTEN_DN	7.6e-13	3.01416e-09	57	ANKRA2,ARHGAP18,ARHGEF2,BICD2,BRCA1,C12ORF23,CCDC132,CCND3,CD97,CHSY1,CLIP1,CPNE8,CTDSPL2,CYCS,DCP2,DDX27,EBF1,EFTUD2,GNAS,GNB4,GPD2,GPR107,HBP1,HEBP2,HNRNPF,ITGB3BP,LRP8,MAP4,MEIS2,NDUFB10,NSF,OXCT1,PICALM,PKD2,PRPF4B,PSEN1,PTPRC,RALA,RASGRP2,RCN1,RICTOR,RPP40,SET,SFPQ,SLC39A10,SMARCD2,SMCHD1,SOD1,SPG20,SREK1,TAX1BP1,TMED5,TNPO1,UBE2B,UBLCP1,XPR1,ZBTB44	3132	353	55765
DAZARD_UV_RESPONSE_CLUSTER_G1	7.61e-13	3.01736e-09	23	ATP5I,DYNLL1,ERCC2,GPAA1,GUK1,NCBP2,NR4A2,PGK1,RPL30,RPL31,RPL34,RPL37,RPL37A,RPL38,RPS23,RPS27,SAP18,SNRPE,STAT6,TK1,TXN,UQCRB,ZNF623	3132	67	55765
KEGG_ALZHEIMERS_DISEASE	8.03e-13	3.18309e-09	37	ADAM10,ADAM17,APAF1,APP,ATP2A2,ATP5D,ATP5E,ATP5F1,ATP5G1,ATP5J,CALM1,CASP7,CASP8,COX4I1,COX5A,COX6C,COX7A2L,CYCS,FAS,GAPDH,GNAQ,ITPR1,MAPK1,NDUFA4,NDUFA5,NDUFA6,NDUFB10,NDUFS2,NDUFV1,PLCB2,PPP3CA,PPP3CB,PSEN1,SDHC,UQCRB,UQCRC2,UQCRH	3132	169	55765
GRUETZMANN_PANCREATIC_CANCER_DN	8.1e-13	3.21003e-09	41	AMD1,ANXA4,ATP5S,BCAT1,CRYZ,EIF3A,FKBP2,GATM,HDLBP,HTT,IGBP1,ITSN2,KRAS,LAMP1,LMAN1,MAPK9,MAT2A,MYC,MYO1F,NUCB2,P4HB,PABPC4,PBX3,PEPD,PRPSAP1,PTP4A1,RDX,RPS24,RPS9,SEC62,SEL1L,SLC20A2,SLC33A1,SRP54,SSFA2,SSR4,TMED10,TOB1,TOMM20,UBXN8,XBP1	3132	203	55765
BENPORATH_ES_CORE_NINE_CORRELATED	8.12e-13	3.21714e-09	28	ATF4,BCL11A,CBFB,CREB3L2,DEK,DR1,E2F3,E2F8,EED,EZH2,GTF3C2,HDAC2,HMGA1,HMGB2,HSF1,ILF2,ILF3,KLF5,MSL3,MYBBP1A,MYBL1,MYC,PNRC1,SOX4,STAT1,TAF2,TFDP1,TRIP13	3132	100	55765
KEGG_INSULIN_SIGNALING_PATHWAY	8.14e-13	3.22425e-09	33	ACACA,AKT1,AKT2,CALM1,CRK,EIF4E2,EXOC7,HRAS,IKBKB,INPP5D,KRAS,MAP2K1,MAPK1,MAPK8,MAPK9,NRAS,PHKB,PIK3CB,PIK3R1,PPP1CA,PPP1CC,PRKAA1,PRKACB,PRKAG2,PRKCI,RHEB,RPS6,RPS6KB2,SOCS2,SOS1,SOS2,SREBF1,TSC1	3132	137	55765
WAMUNYOKOLI_OVARIAN_CANCER_GRADES_1_2_UP	8.14e-13	3.22425e-09	33	ABCD3,ACBD5,ATP5I,CD164,CMPK1,CPD,CTBP2,CXXC5,ECT2,EDEM3,ELL2,EPT1,ETNK1,FDFT1,GNPNAT1,GPATCH4,HINT3,ITGA6,KLF5,LRRC8B,NET1,NQO1,PLAC8,PLS1,RALA,RPS27L,SAR1B,SEC24A,SFXN1,TM9SF3,TMED4,TNPO1,VSIG10	3132	137	55765
HEDENFALK_BREAST_CANCER_HEREDITARY_VS_SPORADIC	8.45e-13	3.34536e-09	20	APEX1,CBX3,CDC123,COX6C,CXXC5,FAM136A,GDI2,ILF2,ISCU,MCM7,MTMR4,NT5DC2,PCNA,PFKP,SEPHS1,SERBP1,SLC35B1,ST13,TOB1,VEZF1	3132	50	55765
CHIARADONNA_NEOPLASTIC_TRANSFORMATION_CDC25_DN	8.5e-13	3.3643e-09	35	ACYP2,ANXA11,ANXA4,ARHGEF2,ASAH1,ASNS,ATP6V0B,BAG2,C9ORF89,CARHSP1,CD151,CLIC4,DSCR3,EMP3,FXYD5,GUK1,LSMD1,LYPLA1,MEA1,NFE2L1,NFIC,NMT1,PLAC8,PLIN2,PNKD,QKI,RHOA,RNF13,SKAP2,SNAPC2,SNX10,STAT6,TOB1,TRAM1,UTRN	3132	153	55765
BOYAULT_LIVER_CANCER_SUBCLASS_G123_UP	9.77e-13	3.86599e-09	19	ACLY,ATAD2,BARD1,CACYBP,CAPRIN1,CPD,CPSF6,ENAH,ISG20L2,KPNA2,LARP4B,NT5DC2,POGK,PRKCI,PRKDC,RBM3,SMC4,SNRPE,TMPO	3132	45	55765
BIOCARTA_P38MAPK_PATHWAY	1.01e-12	3.99556e-09	18	ATF2,CDC42,CREB1,DAXX,HRAS,HSPB1,MAP3K1,MAP3K5,MAP3K7,MAPKAPK5,MAX,MEF2A,MEF2C,MEF2D,MYC,RAC1,STAT1,TGFBR1	3132	40	55765
BROWNE_HCMV_INFECTION_1HR_DN	1.01e-12	3.99556e-09	43	AGGF1,CDKN1B,CGGBP1,CNP,DCAF7,DDIT4,DDX23,DFFA,DIEXF,DYNC1I2,DYRK2,EIF5B,ETFDH,HERC3,HOMER1,HRAS,HSPA4,IAH1,IFT88,JMJD6,KAT8,KNTC1,KYNU,MYB,PAK1,PCSK7,PIAS3,PRRC1,PSMD13,RER1,RIF1,SBF1,SMAD5,SPAG9,SPOP,STRA13,TAF1B,THOC1,TTF2,UHRF2,WT1,WT1-AS,YY1	3132	222	55765
REACTOME_CDT1_ASSOCIATION_WITH_THE_CDC6_ORC_ORIGIN_COMPLEX	1.02e-12	4.03308e-09	21	GMNN,ORC3,PSMA4,PSMA7,PSMB1,PSMB2,PSMB4,PSMC3,PSMC6,PSMD10,PSMD12,PSMD13,PSMD2,PSMD3,PSMD6,PSMD8,PSME2,PSME4,PSMF1,RPS27A,UBA52	3132	56	55765
REACTOME_SCFSKP2_MEDIATED_DEGRADATION_OF_P27_P21	1.02e-12	4.03308e-09	21	CCNA2,CDKN1B,PSMA4,PSMA7,PSMB1,PSMB2,PSMB4,PSMC3,PSMC6,PSMD10,PSMD12,PSMD13,PSMD2,PSMD3,PSMD6,PSMD8,PSME2,PSMF1,RPS27A,SKP2,UBA52	3132	56	55765
PEDRIOLI_MIR31_TARGETS_DN	1.15e-12	4.5448e-09	63	ABCA7,ADAT2,ANO6,ARL6IP5,BZRAP1,CD164,CEP120,CEP135,CHD9,CLN8,CPNE7,CREM,CXORF23,DCTN4,EBF1,EMILIN2,EXD3,FBXL4,FEM1C,FMNL1,GTF2IRD2,HLTF,IFIH1,KLF5,LPHN3,MAN2C1,MLLT4,MYCBP2,NDFIP1,NEAT1,NQO1,NR4A2,NUDT6,P4HB,PDZD7,PLAC8,PLXND1,PPARA,PRCP,RBPJ,RCSD1,RHOU,RUFY3,SECISBP2L,SLC16A3,SLC46A3,SLC7A11,SOD2,SUPT3H,TMEM177,TMSB4X,TXNRD1,UHMK1,USP12,VAT1,VCPIP1,VPS13B,VPS4B,ZDHHC20,ZFAND6,ZMAT1,ZNF333,ZNF678	3132	418	55765
HELLER_HDAC_TARGETS_UP	1.19e-12	4.70169e-09	53	ACACA,ACSL3,ADARB1,APLP2,ATG4B,BIRC5,BMP2K,BRWD1,CAMTA1,CDK10,CHCHD7,CLTC,CPD,CRK,DBN1,DNM2,DOCK6,EHBP1L1,ENAH,G6PD,GPAA1,GSTM4,H2AFJ,H2AFV,H2AFY,ID2,IDI1,ITGA6,KLHL24,LIMA1,MBTD1,MEF2C,MYO9B,NCAM1,NCOA2,NCOA3,NEAT1,NR4A2,PLEC,PTGER4,RABL2B,RALGPS1,SBF1,SLC16A3,SNRNP70,SOX4,SPAG9,STAT1,TAOK3,TK1,TOP2A,VRK3,WASF1	3132	317	55765
LIN_NPAS4_TARGETS_UP	1.23e-12	4.8585e-09	36	ACTR10,ADD2,ANKRD32,ARHGEF7,ASB1,ATP2C1,ATP5S,C5ORF28,CAPN7,CCNG1,CDC42SE2,CDKN1B,CHMP2B,DARS,DHX40,DSCR3,EPS15,FAM81A,GMCL1,GRAMD4,IMPA1,KIAA1430,KIF3A,LRSAM1,NAA15,NIP7,NUP155,PPP2R4,PTP4A1,RBBP6,RPS6KA3,RRN3,SEC61A1,SERBP1,SPRYD7,VCPIP1	3132	163	55765
REACTOME_P53_INDEPENDENT_G1_S_DNA_DAMAGE_CHECKPOINT	1.32e-12	5.21268e-09	20	ATM,PSMA4,PSMA7,PSMB1,PSMB2,PSMB4,PSMC3,PSMC6,PSMD10,PSMD12,PSMD13,PSMD2,PSMD3,PSMD6,PSMD8,PSME2,PSME4,PSMF1,RPS27A,UBA52	3132	51	55765
REACTOME_AUTODEGRADATION_OF_THE_E3_UBIQUITIN_LIGASE_COP1	1.32e-12	5.21268e-09	20	ATM,PSMA4,PSMA7,PSMB1,PSMB2,PSMB4,PSMC3,PSMC6,PSMD10,PSMD12,PSMD13,PSMD2,PSMD3,PSMD6,PSMD8,PSME2,PSME4,PSMF1,RPS27A,UBA52	3132	51	55765
REACTOME_SCF_BETA_TRCP_MEDIATED_DEGRADATION_OF_EMI1	1.32e-12	5.21268e-09	20	FBXO5,PSMA4,PSMA7,PSMB1,PSMB2,PSMB4,PSMC3,PSMC6,PSMD10,PSMD12,PSMD13,PSMD2,PSMD3,PSMD6,PSMD8,PSME2,PSME4,PSMF1,RPS27A,UBA52	3132	51	55765
FLECHNER_PBL_KIDNEY_TRANSPLANT_REJECTED_VS_OK_DN	1.32e-12	5.21268e-09	20	BICD2,CD46,CDKN1B,CHAF1A,EIF3K,GAPDH,HSPA9,ITGB1,LRP10,MAN2A2,MCM7,POLR2H,RIOK3,RPL11,RPL28,SAFB2,SLC3A2,SRSF3,TMF1,TXNL4A	3132	51	55765
MORI_MATURE_B_LYMPHOCYTE_DN	1.4e-12	5.523e-09	24	BRCA1,CCND3,CYCS,DHFR,EWSR1,EZH2,H2AFV,HMGA1,HMGB2,LMNB1,MTHFD2,MYB,NCBP2,NUDT1,PAFAH1B3,PGLS,PLIN2,PSMD8,SLC16A1,SNRPC,SOX4,TXN,UCK2,ZFPM1	3132	75	55765
REACTOME_P53_DEPENDENT_G1_DNA_DAMAGE_RESPONSE	1.53e-12	6.03432e-09	21	ATM,CDKN1B,PSMA4,PSMA7,PSMB1,PSMB2,PSMB4,PSMC3,PSMC6,PSMD10,PSMD12,PSMD13,PSMD2,PSMD3,PSMD6,PSMD8,PSME2,PSME4,PSMF1,RPS27A,UBA52	3132	57	55765
REACTOME_NEP_NS2_INTERACTS_WITH_THE_CELLULAR_EXPORT_MACHINERY	1.54e-12	6.07222e-09	15	AAAS,NUP133,NUP153,NUP155,NUP214,NUP35,NUP43,NUP54,NUP93,NUPL1,POM121,RAN,RANBP2,SEH1L,XPO1	3132	27	55765
PID_SMAD2_3NUCLEAR_PATHWAY	1.64e-12	6.46488e-09	25	AKT1,ATF2,CBFB,CREB1,CTBP1,HDAC1,HDAC2,MAX,MEF2C,MYC,NCOA2,NCOR1,PIAS3,RBBP4,RBBP7,RUNX1,RUNX2,SAP18,SIN3A,SIN3B,SMAD2,SP3,TCF3,TFDP1,TGIF1	3132	82	55765
EHLERS_ANEUPLOIDY_UP	1.71e-12	6.73911e-09	18	ALDH3A2,ATR,CAST,CCP110,CGRRF1,EEF1A1,EXTL2,FNDC3A,ID2,MBNL1,MRPS25,PHTF2,PTEN,RPF2,RPL9,SCAF11,SPG20,TUBGCP3	3132	41	55765
LEE_AGING_NEOCORTEX_UP	1.79e-12	7.0526e-09	26	ADRBK1,AK3,AKT2,B2M,CKB,CMPK1,CTNNB1,CTSS,DHX15,LGALS3BP,M6PR,NDRG1,NUB1,PHB,POLR2F,PPIA,PPP1R2,PPP2R5C,PSAT1,RAB14,SEC23B,SET,STOM,STXBP3,UBC,VEGFA	3132	89	55765
LI_DCP2_BOUND_MRNA	1.79e-12	7.0526e-09	26	ACBD3,APEH,APRT,BAZ1A,C12ORF10,CHAF1A,DUS1L,EEF1D,EIF3G,FAHD2A,JMJD6,MRPL23,MRTO4,NAA15,NARF,NT5DC2,PDXK,PITRM1,PRPF40A,PSMC3,RFC2,RUVBL2,SPEN,STRA13,TRAPPC2L,TTC3	3132	89	55765
REACTOME_SIGNALING_BY_NOTCH	1.8e-12	7.0884e-09	28	ADAM10,ADAM17,ARRB1,ATP2A2,CCNC,E2F3,FBXW7,HDAC1,HDAC2,HDAC5,HDAC8,HDAC9,MIB1,MYC,NCOR1,NUMB,PSEN1,RAB6A,RBPJ,RPS27A,SEL1L,TBL1X,TBL1XR1,TFDP1,TMED2,TNRC6A,TNRC6B,UBA52	3132	103	55765
NIKOLSKY_BREAST_CANCER_8Q23_Q24_AMPLICON	1.89e-12	7.44093e-09	35	ATAD2,CHRAC1,CSMD3,CYHR1,DENND3,DERL1,DSCC1,EEF1D,EIF3H,ENY2,FAM91A1,GPAA1,GRINA,GSDMD,HSF1,LRRC14,MED30,MTBP,MYC,NAPRT1,NDRG1,NSMCE2,NUDCD1,PARP10,PHF20L1,PLEC,PUF60,RPL8,TAF2,TATDN1,TMEM65,TOP1MT,VPS28,ZNF251,ZNF623	3132	157	55765
KYNG_DNA_DAMAGE_UP	1.9e-12	7.4784e-09	43	APPBP2,ATP6V0B,CKS2,CYBRD1,DCTD,DIS3,DLX4,ERICH1,GNPNAT1,H2AFJ,HCLS1,HNRNPC,HNRNPD,KAT6B,LCP2,LIG4,LINS,LMO2,LRBA,LRRFIP2,MEF2C,MYB,NCOR1,NDEL1,NFYB,PCYT2,PDCD10,PDCD2,PDHA1,PPP3CA,RAB6A,RBBP6,RBM3,RPS6KA3,RUFY3,SEC23A,SLC30A5,SP3,TCEA2,THOC1,TOPBP1,USP1,VASP	3132	226	55765
HUANG_GATA2_TARGETS_UP	1.93e-12	7.59455e-09	34	ABTB1,AFF1,AP3S1,ATP6V0E1,B2M,CD47,CDKN1B,DOK3,EMP3,GABARAPL1,H2AFY,HBP1,IRAK3,LGALS1,MGST2,MYO1F,NDRG1,NDUFA6,PLAC8,PLEC,PLIN2,RIN3,RPS6,SAMSN1,SH3KBP1,SQSTM1,SRGN,TAPT1,TGFBR1,TGIF1,TMEM50A,TNFAIP8,UBA6,UBL5	3132	149	55765
KEGG_MTOR_SIGNALING_PATHWAY	2.03e-12	7.98602e-09	20	AKT1,AKT2,CAB39,DDIT4,EIF4B,EIF4E2,MAPK1,MLST8,PIK3CB,PIK3R1,PRKAA1,RHEB,RICTOR,RPS6,RPS6KA1,RPS6KA3,RPS6KB2,STK11,TSC1,VEGFA	3132	52	55765
PID_CASPASE_PATHWAY	2.03e-12	7.98602e-09	20	APAF1,APP,BCL2,BIRC2,CASP2,CASP4,CASP7,CASP8,CRADD,CYCS,DFFA,LMNA,LMNB1,MAP3K1,NUMA1,PIDD,SPTAN1,SREBF1,TOP1,XIAP	3132	52	55765
REACTOME_VIF_MEDIATED_DEGRADATION_OF_APOBEC3G	2.03e-12	7.98602e-09	20	PSMA4,PSMA7,PSMB1,PSMB2,PSMB4,PSMC3,PSMC6,PSMD10,PSMD12,PSMD13,PSMD2,PSMD3,PSMD6,PSMD8,PSME2,PSME4,PSMF1,RPS27A,TCEB1,UBA52	3132	52	55765
MIKKELSEN_NPC_ICP_WITH_H3K4ME3	2.13e-12	8.37303e-09	65	ADD3,ALG3,ARHGAP18,ATP5G1,CCDC132,CCDC28B,CCDC77,CDKN2C,CHAC2,CHM,DAK,FAM111A,FAM122B,FAM189B,FAS,FASTKD1,FASTKD2,FBXW7,GEMIN6,GHDC,GMPPA,HDAC9,HMMR,HRAS,IGBP1,IKZF2,LARS,LIMA1,LINC00493,LIPA,MCTS1,MED24,METTL15,MGST1,MOSPD1,MPST,MRPL35,MTERFD3,NOL8,NQO1,PLIN2,PML,PPP2R5C,PRCP,PRPF31,PTER,RFX5,RP2,RPL19,RUFY3,SEMA3A,SH3BGRL,SLC7A11,SRPK2,SUMF2,SYNJ2,TBKBP1,TCEAL8,TMEM67,TMEM69,VPS41,WDR12,ZNF235,…	3132	445	55765
BURTON_ADIPOGENESIS_5	2.17e-12	8.5281e-09	31	AK2,ALDOA,ATL2,BCL2L13,CISD1,CYCS,FAM73B,G6PD,GK,IFNGR1,IVD,MAPK6,MDH2,MRPL34,MTX2,NDUFB10,PDIA6,PHB,PPA1,PRDX3,PTCD3,RREB1,SLC5A6,SLMO2,SOD2,TBL2,TIMM17A,TIMM9,TOB1,XBP1,ZNRF2	3132	126	55765
REACTOME_REGULATION_OF_APOPTOSIS	2.28e-12	8.95812e-09	21	APPL1,PAK2,PSMA4,PSMA7,PSMB1,PSMB2,PSMB4,PSMC3,PSMC6,PSMD10,PSMD12,PSMD13,PSMD2,PSMD3,PSMD6,PSMD8,PSME2,PSME4,PSMF1,RPS27A,UBA52	3132	58	55765
MOLENAAR_TARGETS_OF_CCND1_AND_CDK4_DN	2.28e-12	8.95812e-09	21	CASC5,CDCA7,CDKN2C,CENPH,CENPK,CENPN,DTL,ELAVL1,ERI1,FAM204A,JKAMP,KIAA1524,KIF20B,MCM7,MED30,MYBL1,NCAPH,PSMC3IP,RFC5,TRIP13,ZNF367	3132	58	55765
SCHLOSSER_MYC_TARGETS_AND_SERUM_RESPONSE_DN	2.51e-12	9.85677e-09	19	AMD1,BAG2,CSE1L,DDX21,EBNA1BP2,EIF1AX,FBL,HSPA9,LDHA,MYC,NCL,PAICS,PPAT,RAN,RPP40,RSL1D1,SRPK1,TFDP1,TIMM17A	3132	47	55765
VANTVEER_BREAST_CANCER_ESR1_UP	2.64e-12	1.03646e-08	36	ACADSB,AFF1,APPL2,BCL2,BRD8,BTF3,C5ORF30,CAMLG,CIRBP,COX6C,CPEB2,CXXC5,ECI1,ELOVL5,EVL,FAM179B,FARP2,HNRNPA1,HTT,IGBP1,KIAA0141,KIF16B,LRBA,MCCC2,MED13L,MRPS27,MYB,NAT1,PTP4A2,SCAMP1,SLC39A6,SNX1,SREBF1,SYNGR1,TMBIM6,XBP1	3132	167	55765
KEGG_SMALL_CELL_LUNG_CANCER	3e-12	1.1775e-08	25	AKT1,AKT2,APAF1,BCL2,BCL2L1,BIRC2,CDK6,CDKN1B,CYCS,E2F3,IKBKB,ITGA6,ITGAV,ITGB1,MAX,MYC,PIAS3,PIK3CB,PIK3R1,PTEN,RB1,RXRA,SKP2,TRAF3,XIAP	3132	84	55765
HELLER_SILENCED_BY_METHYLATION_DN	3.01e-12	1.18112e-08	28	ASNS,ATF4,CBS,CLK1,CRBN,DDIT4,EPB41L2,HSPA13,HSPH1,IDH1,LAPTM5,MARS,MYC,MZF1,NEAT1,PGM3,PPFIBP1,PSAT1,PTPRC,RPS19,SEC24D,SERPINH1,SHMT2,SLC3A2,SLC7A11,TIMM44,UFM1,WARS	3132	105	55765
HUTTMANN_B_CLL_POOR_SURVIVAL_UP	3.13e-12	1.2279e-08	48	ADRBK1,ANXA1,ARHGEF1,ATP5D,CABIN1,CDK10,COMMD4,CRY1,DAK,DIAPH1,DNM2,DUSP6,EHBP1L1,ENOSF1,ERCC1,GAA,GATM,GRINA,HNRNPUL1,HPCAL1,ITGA4,ITGAL,MAN2C1,MEF2D,MRPL4,MYB,MYO9B,NUMA1,OGDH,OGFR,OGT,P2RX1,PAK1,PGLS,PRKCSH,RFXANK,RHOBTB3,RIN3,RNF41,ROGDI,RXRA,SF3A2,SLC16A3,SNRNP70,SPG20,TIMP1,TKT,XBP1	3132	276	55765
SHEPARD_CRUSH_AND_BURN_MUTANT_DN	3.18e-12	1.2472e-08	38	AKAP9,AP4M1,ARMC1,BIRC5,BUB3,C12ORF23,CASC5,CDC27,CDK1,CKAP2,CKS2,CTDSPL2,DDX17,DEK,EBF1,ECT2,FBXO5,FUBP1,HDAC2,HMGA1,HMGN3,KDM6A,KHDRBS1,KIF23,MASTL,MBD2,MIB1,MKI67,NEIL3,NUMA1,PHF20L1,PLK4,PTEN,PUM1,SLAIN2,TK1,TMPO,TTK	3132	185	55765
SMID_BREAST_CANCER_RELAPSE_IN_BONE_DN	3.18e-12	1.2472e-08	52	ADD2,AMD1,ANP32E,ATP6V1A,BAG2,BCL11A,C6ORF62,CDC5L,CDKN2A,CEP170,CKAP2,CLIC4,COL9A3,DLAT,EIF5A,EPRS,EXOC5,FLNA,FYN,GART,GDI2,GSTM4,HPCAL1,HSPD1,IFI16,IGF2BP2,ITGA6,KLF5,KLHL24,KLHL7,KYNU,MAPK8,MICALL1,MPP6,NPRL3,PICALM,PRKDC,PSAT1,PSPH,QKI,RHEB,RIOK3,RRAGD,SLC16A1,SLC16A3,SOD2,STIP1,VEGFA,WARS,WTAP,YWHAE,YWHAZ	3132	315	55765
GAVIN_FOXP3_TARGETS_CLUSTER_P3	3.38e-12	1.32496e-08	35	ABCA2,ARL5A,ARMCX4,CD47,CLIP1,CREM,FAM81A,GABARAPL1,GNAQ,GPD2,HDAC9,ID2,IL18,ITCH,ITGAE,ITSN1,JAK1,LYL1,MATK,MYO1F,NAPRT1,PDE7A,PNKD,PRDX6,RNF166,RNF216,SAMSN1,SDR39U1,SEMA4A,SOX4,SP4,TGIF1,TRA2B,TSPAN3,USP48	3132	160	55765
PENG_RAPAMYCIN_RESPONSE_UP	3.49e-12	1.36773e-08	40	ACADVL,ACIN1,AES,AP4M1,ASS1,ATP6V0A2,BNIP3L,BRD8,CCNG1,CD53,CIRBP,CUX1,CYTH1,EPS15,ERCC1,ETHE1,FKBP8,HDAC5,HIST1H2BN,HMMR,JAK1,KDM3B,KIAA0430,LANCL1,LAPTM5,MPST,MYC,MYO1F,PLXND1,PPP2R5A,PTK2B,QSOX1,ROCK1,RUNX1,TAZ,TK1,TMEM131,TOP2A,UBE2J1,UROS	3132	203	55765
MASSARWEH_TAMOXIFEN_RESISTANCE_DN	3.59e-12	1.40656e-08	46	ADD3,AHSA2,AP1S2,BCL2,C6ORF211,CCNG1,CUX1,DARS,ELOVL5,ELP2,FADS3,FKBP5,GLA,GNB4,HPCAL1,ISOC1,KAZN,KDM1B,LAMP2,LMNB1,MBOAT7,MYB,MYBL1,NBPF1,NT5C,PABPC1L,PARP4,PIK3R1,PIKFYVE,PMAIP1,POLR1D,RHOBTB3,RXRA,SCARB1,SFXN2,SGK223,SLC39A6,SOX4,SUPT3H,TIPARP,TOP1MT,TOP2A,TUBB6,WASF1,ZBTB10,ZNRF2	3132	258	55765
TARTE_PLASMA_CELL_VS_B_LYMPHOCYTE_UP	3.64e-12	1.42579e-08	24	AGA,ALG3,ARF4,CANX,CITED2,ELL2,FKBP2,GGCX,HDLBP,ITGA6,MAN1A1,NUCB2,P4HB,PDIA6,PDXK,PRKCI,RPN1,RPN2,SEL1L,SLC35B1,SRGN,TM9SF2,TMED10,TRAM1	3132	78	55765
REACTOME_CDK_MEDIATED_PHOSPHORYLATION_AND_REMOVAL_OF_CDC6	3.93e-12	1.53899e-08	19	PSMA4,PSMA7,PSMB1,PSMB2,PSMB4,PSMC3,PSMC6,PSMD10,PSMD12,PSMD13,PSMD2,PSMD3,PSMD6,PSMD8,PSME2,PSME4,PSMF1,RPS27A,UBA52	3132	48	55765
EPPERT_HSC_R	3.95e-12	1.54642e-08	30	ALCAM,ASXL1,ATP8B4,BCL11A,DUSP6,EIF5,ELK3,FAM3C,FLT3,FNBP1,INSIG1,ITSN2,KBTBD8,KDM2A,LONP2,MCTP1,MEIS1,MSI2,OGT,PCNX,PNISR,RIMKLB,RPL31,RSL1D1,RUNX2,SLC17A9,SLC25A36,SOCS2,TCF12,TMEM38B	3132	121	55765
REACTOME_TRANSPORT_OF_MATURE_MRNA_DERIVED_FROM_AN_INTRONLESS_TRANSCRIPT	4.41e-12	1.72607e-08	16	AAAS,NCBP1,NCBP2,NUP133,NUP153,NUP155,NUP214,NUP35,NUP43,NUP54,NUP93,NUPL1,NXF1,POM121,RANBP2,SEH1L	3132	33	55765
REACTOME_INTERACTIONS_OF_VPR_WITH_HOST_CELLULAR_PROTEINS	4.41e-12	1.72607e-08	16	AAAS,BANF1,HMGA1,NUP133,NUP153,NUP155,NUP214,NUP35,NUP43,NUP54,NUP93,NUPL1,POM121,PSIP1,RANBP2,SEH1L	3132	33	55765
BROWNE_HCMV_INFECTION_14HR_DN	4.45e-12	1.74084e-08	50	ABCA2,ADD1,ADD3,AGGF1,AKAP13,AP4M1,APPBP2,ATG5,ATP2A2,ATP5S,BCKDHB,CMAHP,CRADD,DDX17,DENND3,DHFR,DYNC1I2,EEA1,EIF3A,EIF3J,ERCC2,FAS,HMMR,HSPA4,KIAA0141,LIMK2,LMNA,MTIF2,NDUFS2,NIPAL3,NIPBL,NIT1,NUMA1,PARP4,PLEC,RAB1A,RAD50,RHOBTB3,RUFY3,SMS,SNRPE,SPAG9,SYNJ2,TAF1B,TIAL1,TK1,TTF2,UBL3,VAMP4,VPS41	3132	298	55765
KEGG_OOCYTE_MEIOSIS	4.49e-12	1.75604e-08	29	ANAPC2,ANAPC4,ANAPC5,BUB1,CALM1,CDC16,CDC23,CDC27,CDK1,FBXO5,ITPR1,MAD2L1,MAD2L2,MAP2K1,MAPK1,PPP1CA,PPP1CC,PPP2R5A,PPP2R5C,PPP2R5E,PPP3CA,PPP3CB,PRKACB,RPS6KA1,RPS6KA3,SMC1A,YWHAE,YWHAG,YWHAZ	3132	114	55765
SPIRA_SMOKERS_LUNG_CANCER_UP	4.88e-12	1.90808e-08	17	ACTR2,AIDA,ARL6IP5,ATP6AP2,CCT2,CD164,CPNE3,DUSP6,FXR1,RAB1A,TMED2,TOB1,TRAM1,TWF1,UBE2J1,UBXN4,YWHAE	3132	38	55765
PID_P73PATHWAY	4.95e-12	1.93496e-08	24	ABL1,BRCA2,BUB1,BUB3,CASP2,CCNA2,CDK1,CDK6,FAS,GRAMD4,HSF1,IL1RAP,ITCH,JAK1,KAT5,MYC,NDUFS2,PFDN5,PML,PRKACB,RB1,RCHY1,SIRT1,WT1	3132	79	55765
REACTOME_ACTIVATED_TLR4_SIGNALLING	5.47e-12	2.13768e-08	26	APP,ATF2,BTK,CDK1,CREB1,DUSP3,DUSP6,HMGB1,IKBKB,IRAK3,IRAK4,IRF3,MAP2K1,MAP3K1,MAP3K7,MAPK1,MAPK8,MAPK9,MAPKAPK3,MEF2A,MEF2C,RPS27A,RPS6KA1,RPS6KA3,TRAF3,UBA52	3132	93	55765
PID_FOXO_PATHWAY	6.08e-12	2.37546e-08	19	AKT1,CAT,CDKN1B,CSNK1G3,CTNNB1,IKBKB,MAPK8,MAPK9,RALA,RAN,SIRT1,SKP2,SOD2,USP7,XPO1,YWHAE,YWHAG,YWHAZ,ZFAND5	3132	49	55765
PELLICCIOTTA_HDAC_IN_ANTIGEN_PRESENTATION_DN	6.08e-12	2.37546e-08	19	ATF4,CANX,DERL1,ERAP1,ERAP2,NGLY1,PDIA6,PSMA4,PSMA7,PSMB2,PSMC3,PSMC6,PSMD8,PSME2,PSME4,PSMF1,SEC22C,SERP1,TMED4	3132	49	55765
PID_BARD1_PATHWAY	6.18e-12	2.41329e-08	15	ATM,ATR,BARD1,BRCA1,EWSR1,MRE11A,NBN,NPM1,PCNA,PRKDC,RAD50,TOPBP1,UBE2D3,UBE2L3,XRCC5	3132	29	55765
REACTOME_ER_PHAGOSOME_PATHWAY	7.04e-12	2.74842e-08	21	B2M,PSMA4,PSMA7,PSMB1,PSMB2,PSMB4,PSMC3,PSMC6,PSMD10,PSMD12,PSMD13,PSMD2,PSMD3,PSMD6,PSMD8,PSME2,PSME4,PSMF1,RPS27A,SEC61A1,UBA52	3132	61	55765
WHITFIELD_CELL_CYCLE_LITERATURE	7.41e-12	2.89212e-08	18	BIRC5,BRCA1,BRCA2,BUB1,CCNA2,CDK1,CDKN2C,CKS2,DHFR,MCM2,MSH2,NASP,NPAT,PCNA,RRM1,SLBP,TOP2A,TYMS	3132	44	55765
IIZUKA_LIVER_CANCER_PROGRESSION_G1_G2_DN	7.48e-12	2.9187e-08	14	ADNP,ATP2A2,ATXN2L,CCT6A,DICER1,EIF4G1,FDPS,PRPF40A,PSME4,RPN1,SFPQ,SP3,VEZF1,ZNF91	3132	25	55765
OUILLETTE_CLL_13Q14_DELETION_UP	8.07e-12	3.14811e-08	23	ADAM17,ATAD2,C1ORF52,CDC27,CEP250,FANCI,FRS2,IMPA1,KIAA1033,MAPK1,PHTF2,PLRG1,PPTC7,RAB1A,RPAIN,RUFY3,USP37,USP6NL,VCPIP1,VRK3,ZBTB44,ZNF226,ZNF24	3132	74	55765
PID_ECADHERIN_NASCENT_AJ_PATHWAY	8.2e-12	3.198e-08	17	ABI1,AKT1,ARF6,CDC42,CRK,CSNK2A2,CTNNA1,CTNNB1,ENAH,IQGAP1,ITGAE,MLLT4,PIK3R1,RAC1,RAP1A,RAP1B,RHOA	3132	39	55765
RAO_BOUND_BY_SALL4_ISOFORM_A	8.42e-12	3.28296e-08	37	ABCA1,ADAM10,AFF4,C1ORF43,CANX,CDC5L,CDKN2A,DMXL1,ECHDC1,FBXL4,GTF2A2,IDH3B,JKAMP,LMNA,MAEA,MAGOH,MFF,MMD,NIPBL,PHF10,PHKB,PPP3CB,PSEN1,QSOX1,RAN,RFX7,RHOBTB3,RSRC1,SACM1L,SETDB2,SGK223,TRIP12,UBR3,UGP2,VPS36,VPS54,XPO6	3132	182	55765
YANG_BCL3_TARGETS_UP	8.77e-12	3.41855e-08	56	ABCA1,ABHD3,ACADVL,ACSL3,AGPAT6,ANKRD13C,ARHGAP11A,ASCC3,ATP5I,ATP5S,BUB1,CCNA2,CDK1,CDKN2C,CENPQ,CKAP2,CKB,CROT,CTSC,DEPDC1,DIAPH3,ECT2,EPB41L3,ETNK1,FADS3,FAM111A,GATM,GNB4,HMGB2,IMPACT,KIF20B,KNTC1,MBNL3,MKI67,MYBL1,NUSAP1,PBK,PGM2,PHF17,PLK4,RAD51AP1,SCLT1,SCOC,SECISBP2L,SERPINB1,SLC25A40,SMCHD1,SOD2,TBL1XR1,THOC2,TIMP1,TOP2A,UBE2C,UQCRC2,VPS13C,VPS54	3132	364	55765
AMUNDSON_POOR_SURVIVAL_AFTER_GAMMA_RADIATION_8G	9.33e-12	3.6359e-08	26	ADRBK1,ANXA5,CAMSAP2,CD53,CDK6,ELF1,ENAH,ENOSF1,FXR1,GABARAPL1,GTF3A,HCLS1,INPP5D,ITGAV,LAPTM5,MAX,MYB,NCKAP1L,NFE2L1,PPA1,PTPN7,PTPRC,RDX,RNF11,U2AF2,VRK3	3132	95	55765
DACOSTA_UV_RESPONSE_VIA_ERCC3_XPCS_DN	9.42e-12	3.67003e-08	25	ABCE1,ACAP2,ARHGEF10,ASXL1,ATP2C1,ATRN,DLEU2,EIF3A,FAM179B,HERC4,INTS3,MPHOSPH9,MYO9B,PDS5B,PHF14,PTEN,RANBP2,RB1CC1,RPS6KA3,SON,SOS2,TERF1,UBXN7,VPS13B,WWP1	3132	88	55765
BHATI_G2M_ARREST_BY_2METHOXYESTRADIOL_UP	9.66e-12	3.76257e-08	30	ALG13,ANXA1,API5,BUB1,CBX3,CORO1C,FAM3C,GCLM,GMNN,HSP90AA1,KYNU,LSM6,MAD2L1,MAPK1,NRAS,PBK,PCMT1,PCNA,PDZD7,PHIP,PNN,PTBP2,PTPLAD1,SNRPA1,SOD2,SPCS3,TCEB3,TFRC,TNPO1,TUBB6	3132	125	55765
BRUINS_UVC_RESPONSE_VIA_TP53_GROUP_B	9.97e-12	3.88232e-08	73	AGA,AHNAK,AKT1S1,ALDH3A2,ALDH3B1,ALG5,ANXA1,APAF1,APP,ASAH1,BMP2K,BTG3,C11ORF24,C19ORF25,CASP2,CASP8AP2,CBS,CENPN,CGRRF1,CHMP1B,CLTB,CMTM6,COQ10B,CTSA,DFFA,DUSP6,EIF1,ETNK1,F3,FAS,FBXL3,FNBP1,GOLGA7,GPR85,GTF2IRD2,HERPUD2,HGSNAT,HPS1,HSPB11,INF2,ITGAL,MATR3,MCPH1,METTL21A,NDRG1,NQO1,PAK2,PGM3,PICALM,PIGF,PIK3IP1,PMAIP1,QSOX1,RAB21,RGS18,RNF41,RPE,RPS12,SEMA4A,SERINC1,SETD7,SND1,SQSTM1,TFRC,TMEM19…	3132	549	55765
OKUMURA_INFLAMMATORY_RESPONSE_LPS	9.99e-12	3.88911e-08	37	ABCE1,ACN9,ALCAM,CEP135,CITED2,CLIP1,EIF1AX,FKBP1A,HEATR3,ISCA1,MSL3,MTF2,NCKIPSD,NCOA3,NUPL1,OPTN,ORAI2,PDXK,PTGER4,RCHY1,RPS21,RUNX1,RUNX2,SEC63,SLC4A7,SLC7A11,SOX4,THOC1,TMEM123,TMEM80,TRAF3,TSN,TSR1,TWISTNB,TXN,UBE2B,WT1	3132	183	55765
CHYLA_CBFA2T3_TARGETS_UP	1.12e-11	4.35904e-08	58	ALPK1,ANXA5,APP,APPL2,ARHGEF2,ARHGEF6,ARMCX4,ASS1,ATP8B4,C15ORF41,CABLES1,CELF2,CHD9,CPNE3,CTSC,CTSG,CXXC5,EBF1,ELANE,FNDC3B,GCA,GRPEL2,HPS3,HVCN1,IDH1,KDELC2,LAPTM5,MCTP1,MDGA1,MGST2,MTF2,MTL5,NCF4,NEK6,PARP8,PGAM1,PIK3IP1,PPIA,RASGRP2,RIN3,SERPINB1,SLC7A6,SNX24,SOCS2,SPTAN1,TAF5L,TCEA2,TFEC,THADA,TMED3,TMEM173,TMEM38B,TNFAIP8,TTC39C,UNC93B1,VAT1,WRB,ZXDC	3132	387	55765
BIOCARTA_FAS_PATHWAY	1.17e-11	4.55247e-08	15	CASP7,CASP8,DAXX,DFFA,FAS,LMNA,LMNB1,MAP3K1,MAP3K7,MAPK8,PAK1,PAK2,PRKDC,RB1,SPTAN1	3132	30	55765
PID_ILK_PATHWAY	1.17e-11	4.55247e-08	18	AKT1,ARHGEF6,ARHGEF7,CDC42,CREB1,CTNNB1,DIAPH1,GIT2,HSP90AA1,IQGAP1,LIMS1,PARVG,PPP1R12A,RAC1,RICTOR,RUVBL1,RUVBL2,XPO1	3132	45	55765
PID_NECTIN_PATHWAY	1.17e-11	4.55247e-08	15	CDC42,CRK,CTNNA1,CTNNB1,FARP2,IQGAP1,ITGAV,MLLT4,PDGFRB,PIK3R1,PVRL2,RAC1,RAP1A,RAP1B,TLN1	3132	30	55765
LANDIS_ERBB2_BREAST_TUMORS_324_UP	1.17e-11	4.55247e-08	33	ATP6AP2,ATP6V1A,BAG2,CDK1,CHMP2B,CMAS,CRADD,CTBP2,CTSC,DUSP6,ELL2,ENAH,ETNK1,F3,FBXW7,ID2,IER2,KIAA1524,LMAN1,NUCB2,PAPSS1,PPP3CA,PTPN2,RAB10,RAB18,RCN2,SERP1,SOCS2,SOX4,SPTAN1,TMED3,XBP1,ZC3H15	3132	150	55765
ZHAN_MULTIPLE_MYELOMA_PR_UP	1.17e-11	4.55247e-08	18	BIRC5,CDK1,DEPDC1B,DSCC1,E2F8,EZH2,FANCI,KPNA2,MCM10,NUSAP1,SLC19A1,TOP2A,TRIP13,TSR1,TTK,TYMS,UBE2C,ZWILCH	3132	45	55765
IZADPANAH_STEM_CELL_ADIPOSE_VS_BONE_UP	1.2e-11	4.6632e-08	30	AGA,AIFM2,CELF1,DUSP6,FHOD1,GOLIM4,HNRNPH1,HPCAL1,KYNU,LMNA,LRP8,LYN,LYRM2,MAP3K5,NEK6,NQO1,PAICS,PDXK,PLAGL1,QKI,SATB2,SERPINB1,SH3KBP1,SLC7A11,SNX8,SOCS2,SRGN,TCEB3,UCK2,VEGFA	3132	126	55765
GROSS_HYPOXIA_VIA_ELK3_AND_HIF1A_UP	1.21e-11	4.70085e-08	32	ACAP2,APPL2,ARL6IP5,CDC42EP3,CDC42SE1,CNOT7,FAM162A,FAM49B,GBE1,HOMER1,JMJD6,MAP3K1,MAPK6,ME2,NAP1L1,NDRG1,PGAM1,PGK1,PNRC1,PTGER4,RARS,RBPJ,SERTAD2,SLC19A1,SPAST,SPRY2,SRGN,TGIF1,TPI1,VEGFA,WSB1,XPNPEP1	3132	142	55765
YAGI_AML_RELAPSE_PROGNOSIS	1.38e-11	5.35992e-08	16	APLP2,ATP6V0B,AZU1,CDK6,ENSA,HNRNPD,LBR,OGT,POLR2H,PTP4A2,TIAL1,TKT,TUG1,VAT1,VDAC1,XPO1	3132	35	55765
APPIERTO_RESPONSE_TO_FENRETINIDE_DN	1.4e-11	5.4362e-08	19	ASNS,BANF1,DHFR,FMNL1,H2AFZ,ISCU,LDHA,MBOAT7,MDH1,MDH2,MTX2,PGK1,PPP1CC,PSAT1,PTCD3,PTMA,RSU1,SET,TMSB4X	3132	51	55765
REACTOME_MYD88_MAL_CASCADE_INITIATED_ON_PLASMA_MEMBRANE	1.61e-11	6.25002e-08	24	APP,ATF2,BTK,CDK1,CREB1,DUSP3,DUSP6,HMGB1,IKBKB,IRAK3,IRAK4,MAP2K1,MAP3K1,MAP3K7,MAPK1,MAPK8,MAPK9,MAPKAPK3,MEF2A,MEF2C,RPS27A,RPS6KA1,RPS6KA3,UBA52	3132	83	55765
MORI_MATURE_B_LYMPHOCYTE_UP	1.62e-11	6.28722e-08	25	ABCA1,ADD1,CMTM6,CNOT6L,CTSH,CTSS,FAM76B,GGA2,GNPNAT1,HIATL1,IFNGR1,MAN1A1,MAP2K1,MEF2C,MYCBP2,NCF4,NEAT1,PHTF2,PTPRC,PXK,SH3BP2,SLC4A7,TMOD3,VPS28,WDR43	3132	90	55765
HILLION_HMGA1_TARGETS	1.62e-11	6.28722e-08	25	AKR1A1,AKT1,ALDOA,ATP5F1,ATP5G1,B2M,CFL1,COX4I1,COX5A,GMFB,HRAS,HSPB1,HSPD1,ID2,MGST1,NRAS,P2RX1,PCNA,RPL11,RPL19,RPS12,RPS19,SOD1,TFRC,TK1	3132	90	55765
ACEVEDO_FGFR1_TARGETS_IN_PROSTATE_CANCER_MODEL_UP	1.71e-11	6.63309e-08	48	ACER3,ANXA4,ARHGAP18,ARL4A,BIRC5,CCM2,CCNA2,CDK6,CMAS,CPD,DUSP6,ECT2,EIF1AX,FAR1,FMNL2,FUBP1,IDI1,KLF5,LGALS3BP,MCM3,MCM4,MSL3,NUDT21,OXCT1,PABPC1,PARP8,PBK,PBX3,PCM1,PDHX,PLSCR1,PRPS2,RDH10,RGS19,RPS27,SGMS1,SH3KBP1,SLC25A24,SLC4A7,SMC2,SOCS2,SRGN,TAF15,TFRC,TIFA,TIMP1,TMEM173,WIZ	3132	289	55765
LIU_NASOPHARYNGEAL_CARCINOMA	1.78e-11	6.90284e-08	22	ANAPC16,ARPC2,BTF3,CD4,DDX17,EIF1AX,ETNK1,HSPD1,IPO9,LGALS1,MAPK1IP1L,MAT2A,NUCKS1,PHF20,PIN4,PRKCI,RAP2C,SERBP1,SET,TBL1XR1,UBE2L3,WIPI2	3132	70	55765
KEGG_N_GLYCAN_BIOSYNTHESIS	1.82e-11	7.05614e-08	18	ALG10,ALG13,ALG3,ALG5,ALG6,ALG8,B4GALT2,DPM1,GANAB,MAN1A1,MAN1A2,MAN2A1,MAN2A2,MGAT1,MOGS,RPN1,RPN2,STT3B	3132	46	55765
NAKAMURA_CANCER_MICROENVIRONMENT_DN	1.82e-11	7.05614e-08	18	AGPS,ASNS,BCAT1,BUB1,DHFR,FANCI,IARS,LSM4,MARS,PSAT1,PSPH,RFC5,SLC30A5,SLC7A11,TARS,TRIP13,TXNRD1,USP39	3132	46	55765
BROWNE_HCMV_INFECTION_8HR_UP	1.85e-11	7.16875e-08	27	AKAP8L,AMD1,CALM1,CRY1,DDX3X,EIF5,ELANE,GABPA,GNA13,HSPA13,IGFBP2,KPNA5,MAX,NASP,RAB5A,RAP2A,RB1,RBBP6,RSL1D1,SEC24A,SFPQ,SOD2,TFRC,TGFBR1,UBE2G1,WASL,WT1-AS	3132	105	55765
BIDUS_METASTASIS_DN	1.93e-11	7.47682e-08	34	AHR,AKAP13,ATP8B4,BRWD1,C19ORF60,CIRBP,CLEC11A,CTBP2,FADS3,GABARAPL1,GSDMD,HEMK1,IRF3,ITGAL,KLHL2,MR1,MUM1,NBN,NUDT6,PARP10,PHF20L1,PPFIBP1,PSME4,PTK2B,R3HDM1,RNASEL,RNF213,SECISBP2,SGK223,STK11,THEM4,TMEM50B,TTC17,VWA5A	3132	161	55765
MULLIGHAN_MLL_SIGNATURE_1_DN	2e-11	7.746e-08	43	ABCC4,ABHD10,APP,ATP2C1,BCAT1,BCKDHB,BRD8,BTG3,C1ORF174,C5ORF30,CCNG1,CEP170,CKB,DCUN1D4,EEF1D,EPS15,FDFT1,ISOC1,ITGAV,JAK1,LARP4B,METAP1,NET1,NPM1,OLA1,PMAIP1,RANBP2,RPL31,RPP40,RPS21,RUNX1,SMYD2,SRP72,SRSF5,STAM,STOM,TMEM5,TNPO2,TRIM24,TTC3,UBE2E1,WASF1,ZNF274	3132	242	55765
REACTOME_ACTIVATION_OF_NF_KAPPAB_IN_B_CELLS	2.02e-11	7.82144e-08	21	IKBKB,MAP3K7,PSMA4,PSMA7,PSMB1,PSMB2,PSMB4,PSMC3,PSMC6,PSMD10,PSMD12,PSMD13,PSMD2,PSMD3,PSMD6,PSMD8,PSME2,PSME4,PSMF1,RPS27A,UBA52	3132	64	55765
BYSTROEM_CORRELATED_WITH_IL5_DN	2.02e-11	7.82144e-08	21	ADAM10,BCL2,CAND1,CASP7,CNOT7,EIF4G1,ERCC2,ITGAL,KPNA3,MAPK9,MATR3,PAPOLA,PIK3R1,PIM1,RAB10,RNF13,RNF2,SF3B1,TFDP1,TMPO,TRAM1	3132	64	55765
DUNNE_TARGETS_OF_AML1_MTG8_FUSION_UP	2.09e-11	8.0883e-08	19	ALDH3B1,ATG16L2,AZU1,CAT,CTSG,FAM192A,FNBP1,GCA,IGFBP7,LAPTM5,LST1,MYO1F,NUCB2,PLAC8,PRRC2C,PTGER4,RASGRP2,SAMSN1,SPCS3	3132	52	55765
SLEBOS_HEAD_AND_NECK_CANCER_WITH_HPV_UP	2.13e-11	8.24097e-08	24	ACTL6A,ALG6,ANKRD32,ASS1,C9ORF40,CDC7,CDKN2A,CDKN2C,CENPK,DHFR,EIF2B5,EZH2,FMR1,GTPBP8,HLTF,LIG1,MCM2,MEIS1,MSL2,MYNN,PDCD10,POLR2H,TOPBP1,USP1	3132	84	55765
DACOSTA_UV_RESPONSE_VIA_ERCC3_TTD_DN	2.13e-11	8.24097e-08	24	ACAP2,ARHGEF10,ASXL1,ATRN,ATXN1,BTAF1,DNAJC2,EIF3A,FAM179B,HERC4,INTS3,ITCH,MPHOSPH9,PDS5B,PHF14,RB1CC1,SGMS1,SKAP2,SON,SYNJ2,TOP1,TRIM24,UBXN7,VPS13B	3132	84	55765
IWANAGA_E2F1_TARGETS_INDUCED_BY_SERUM	2.15e-11	8.31405e-08	15	CENPH,CEP57,DNA2,FAM111A,FIGNL1,GGH,HAUS6,HMGB2,MKI67,MLF1IP,MUT,PCGF5,PLK4,PSIP1,RAD51AP1	3132	31	55765
PID_ERBB1_INTERNALIZATION_PATHWAY	2.19e-11	8.46654e-08	17	ARHGEF7,CDC42,EPS15,HRAS,ITSN1,KRAS,NRAS,PIK3CB,PIK3R1,RAB5A,SH3KBP1,SOS1,SPRY2,UBE2D1,UBE2D2,UBE2D3,USP8	3132	41	55765
KIM_WT1_TARGETS_8HR_DN	2.27e-11	8.77355e-08	30	ACBD3,AGPS,ANP32A,ASPH,CITED2,CSNK1G3,CTBP2,ELK4,FCF1,GGCX,HNRNPR,HPS4,IL18,KYNU,LSM4,MTL5,NEAT1,NFYA,OGFR,PAPOLA,PLAC8,PPFIA3,PSPH,PTPN12,RHOBTB3,RPS9,SOD2,SRRT,TBCB,TMPO	3132	129	55765
MMS_MOUSE_LYMPH_HIGH_4HRS_UP	2.35e-11	9.0804e-08	16	ATP6V1A,GAS5,LYPLA1,NQO1,PLK4,PTDSS1,RAB18,RBBP6,RBBP7,RCN2,SP3,SPIN1,TXNRD1,UBA3,VPS4B,XBP1	3132	36	55765
ZHOU_INFLAMMATORY_RESPONSE_LIVE_DN	2.47e-11	9.54161e-08	57	AASDHPPT,ABHD10,ANP32A,BRAT1,C11ORF58,C19ORF52,C20ORF196,CHD9,CIAO1,CLPX,CXXC5,DEF8,DGKZ,DOK3,GEMIN6,GIT2,HDAC9,HEATR3,HSF1,INTS10,KIAA0513,LZTS2,MBD4,METTL17,MIS18BP1,MLLT10,MRPL18,MRPL34,MRPL35,MTERFD2,MTF2,NCAPH,PIK3R1,PLIN2,RAB40B,RANBP6,RCOR3,RGS19,RIN3,RMND1,RNF7,RWDD2A,SERTAD2,SETDB2,SLC25A36,SNX18,SPRY2,TBCD,THADA,TMEM177,TOB1,UBE2G1,UBR5,USP2,ZDHHC24,ZFP1,ZNF444	3132	384	55765
ROSS_LEUKEMIA_WITH_MLL_FUSIONS	2.71e-11	1.0466e-07	23	ABCA7,ADAM10,AK2,ALDH3A2,ANXA5,ARL6IP5,ARPC2,C11ORF24,CLASP2,CORO1C,HCLS1,IGFBP7,LGALS1,MAP3K5,MBNL1,MEIS1,PARP8,PBX3,POP5,PTPRC,RHOBTB3,SENP6,ZNF274	3132	78	55765
REACTOME_SIGNALING_BY_PDGF	2.74e-11	1.05791e-07	29	ADRBK1,AKT1,AKT1S1,AKT2,CALM1,CDK1,CDKN1B,COL9A3,CREB1,CRK,HRAS,KRAS,MAP2K1,MAPK1,MLST8,NRAS,PDE1B,PDGFRB,PIK3CB,PIK3R1,PRKACB,PTEN,RASA1,RICTOR,RPS6KB2,SOS1,STAT1,STAT6,THEM4	3132	122	55765
PID_FANCONI_PATHWAY	2.8e-11	1.0808e-07	18	ATM,ATR,BLM,BRCA1,BRCA2,BRIP1,FANCI,MRE11A,NBN,RAD1,RAD17,RAD50,RFC2,RFC3,RFC5,TOPBP1,USP1,XRCC3	3132	47	55765
BOHN_PRIMARY_IMMUNODEFICIENCY_SYNDROM_UP	2.8e-11	1.0808e-07	18	ATF4,BLM,CANX,CDKN1B,MKI67,MLEC,MORF4L2,NMD3,NT5DC2,NUSAP1,OAT,RPL14,SHMT2,SMC2,SRSF3,TOP2A,TXN,UBE2C	3132	47	55765
CONCANNON_APOPTOSIS_BY_EPOXOMICIN_DN	2.96e-11	1.14197e-07	35	ACYP1,APRT,ATP5G1,BCKDHB,BCL11A,BIRC5,BUB1,BZRAP1,CCNA2,CDK1,CETN3,DHFR,DPY19L1,H2AFV,HDAC9,HMGB2,HMGN3,HMMR,INSIG1,KIF23,LDHA,LIMK2,MAD2L1,MKI67,MYB,MYC,NHP2,NUDT1,PFKP,SPRY2,SPTSSA,TFRC,TMSB4X,TOP2A,UBE2C	3132	172	55765
REACTOME_TRANSPORT_OF_RIBONUCLEOPROTEINS_INTO_THE_HOST_NUCLEUS	3.02e-11	1.16481e-07	14	AAAS,KPNB1,NUP133,NUP153,NUP155,NUP214,NUP35,NUP43,NUP54,NUP93,NUPL1,POM121,RANBP2,SEH1L	3132	27	55765
REACTOME_PLATELET_ACTIVATION_SIGNALING_AND_AGGREGATION	3.16e-11	1.2185e-07	39	ABCC4,AKT1,AKT2,ALDOA,APP,ARRB1,CALM1,CDC42,CFL1,CRK,DGKE,FYN,GNA12,GNA13,GNAQ,GNB4,LAMP2,LCP2,LYN,MAPK1,MGLL,PIK3CB,PIK3R1,PPIA,RAC1,RAP1A,RAP1B,RASGRP2,RHOA,SOD1,SOS1,SRGN,STX4,STXBP3,TIMP1,TLN1,TMSB4X,VEGFA,YWHAZ	3132	208	55765
DAVICIONI_TARGETS_OF_PAX_FOXO1_FUSIONS_UP	3.22e-11	1.24131e-07	44	ABI1,ADAM10,ADD1,ARRB1,ASS1,CARHSP1,CD58,CREM,CTSA,CTSC,CYBRD1,DDA1,DICER1,DPY19L1,ELK3,FAM3C,FMR1,FXYD5,GATM,HDAC5,HMGCR,HPCAL1,ID2,ITM2B,JAK1,M6PR,MAP3K5,MMD,MSL3,NCOA4,NDRG1,NUP93,PBK,PLSCR1,PSMD8,RAP1B,SERTAD2,SKP2,SOCS2,SUPT3H,TGIF1,TIMP1,UGP2,VWA5A	3132	255	55765
CROMER_METASTASIS_UP	3.62e-11	1.39515e-07	23	BUB3,C5ORF15,CCND3,CD164,CD46,CNOT2,CTNNB1,DEK,GANAB,GPR107,ID2,KDM5C,RPN2,SERINC1,SH3BGRL,SLC25A36,SMC1A,SPG11,TCF12,TMEM123,TUG1,UBXN4,XPO1	3132	79	55765
LI_WILMS_TUMOR_VS_FETAL_KIDNEY_1_UP	3.65e-11	1.40635e-07	36	AHNAK,ALCAM,ANXA4,ASAH1,ATP5L,CAST,CD2AP,CRADD,CRYZ,CTSH,EFR3A,ELF1,FAM3C,HRSP12,IGFBP7,IQGAP1,ITM2B,KAZN,LAMP2,LYN,MAN2A1,MTMR6,NCOA3,OXCT1,PDXK,PLS1,PPP2R5A,PRCP,PRPS2,SSFA2,TMED5,TNFAIP8,TOB1,VEGFA,XBP1,ZNF44	3132	182	55765
KEGG_PROGESTERONE_MEDIATED_OOCYTE_MATURATION	3.69e-11	1.42139e-07	24	AKT1,AKT2,ANAPC2,ANAPC4,ANAPC5,BUB1,CCNA2,CDC16,CDC23,CDC27,CDK1,HSP90AA1,KRAS,MAD2L1,MAD2L2,MAP2K1,MAPK1,MAPK8,MAPK9,PIK3CB,PIK3R1,PRKACB,RPS6KA1,RPS6KA3	3132	86	55765
REACTOME_METABOLISM_OF_CARBOHYDRATES	3.98e-11	1.5327e-07	43	AAAS,AGL,ALDOA,B3GAT3,B4GALT2,CALM1,CHSY1,CSGALNACT2,G6PD,GAPDH,GBE1,HMMR,IDUA,MDH1,MDH2,NUP133,NUP153,NUP155,NUP214,NUP35,NUP43,NUP54,NUP93,NUPL1,PFKL,PFKP,PGAM1,PGK1,PGLS,PGM2,PHKB,POM121,PRKACB,PRPS2,RANBP2,RPE,SEH1L,SLC25A11,SLC25A13,SLC2A5,TKT,TPI1,UGP2	3132	247	55765
MCBRYAN_PUBERTAL_BREAST_5_6WK_UP	4.04e-11	1.5554e-07	28	ACSF2,ATP5SL,BLCAP,CIRBP,CISD1,ELF1,ERAL1,IDH1,KTN1,LIPA,MIS12,MYB,NDRG1,NET1,NIPSNAP3A,NUP54,PRKAG2,PSIP1,RAD1,RNF2,SEH1L,SFXN1,SLC25A24,SOCS2,SPIN1,TMEM14C,TPP2,UBE3A	3132	116	55765
BROWNE_HCMV_INFECTION_10HR_UP	4.22e-11	1.62428e-07	26	ANP32E,ARFIP2,ATP6V1C1,ATRN,CGRRF1,CREM,DIS3,DNAJB6,FKBP5,FUBP1,IL1RAP,ITPR1,LIG4,MBD1,NUPL1,NXF1,NXT2,POM121,SOS1,TAF13,TAF5L,TIAL1,TOP1,TRIM52,YY1,ZNF428	3132	101	55765
REACTOME_PYRUVATE_METABOLISM_AND_CITRIC_ACID_TCA_CYCLE	4.24e-11	1.63155e-07	18	BSG,DLAT,DLD,IDH1,IDH3A,IDH3B,LDHA,MDH2,NNT,OGDH,PDHA1,PDHX,PDP1,SDHC,SLC16A1,SLC16A3,SUCLA2,SUCLG2	3132	48	55765
REACTOME_CROSS_PRESENTATION_OF_SOLUBLE_EXOGENOUS_ANTIGENS_ENDOSOMES	4.24e-11	1.63155e-07	18	FCGR1B,PSMA4,PSMA7,PSMB1,PSMB2,PSMB4,PSMC3,PSMC6,PSMD10,PSMD12,PSMD13,PSMD2,PSMD3,PSMD6,PSMD8,PSME2,PSME4,PSMF1	3132	48	55765
FAELT_B_CLL_WITH_VH_REARRANGEMENTS_DN	4.24e-11	1.63155e-07	18	ATP6V1G1,GTF3A,HSPA4,LYRM1,PARP4,PBX3,PFKP,PPP1R2,PSMD8,SOD1,TMED10,TRAPPC8,UBE2D2,VPS13B,XBP1,XPO1,YY1,ZMYND11	3132	48	55765
KEGG_ENDOCYTOSIS	4.3e-11	1.65335e-07	36	ACAP2,ADRBK1,AP2A2,ARF6,ARRB1,ASAP1,CDC42,CHMP1B,CHMP2B,CHMP5,CHMP6,CLTB,CLTC,DNM2,EEA1,EPS15,GIT2,HRAS,ITCH,PIKFYVE,PRKCI,RAB11FIP2,RAB5A,RABEP1,RNF41,SH3KBP1,SMAP1,STAM,TFRC,USP8,VPS28,VPS36,VPS37B,VPS4B,VTA1,WWP1	3132	183	55765
PID_RAC1_PATHWAY	4.51e-11	1.73364e-07	19	ABI1,ACTR2,ACTR3,ARPC2,ARPC5,ATF2,CFL1,CRK,CTNNA1,CTNNB1,IQGAP1,MAP3K1,MAPK8,MAPK9,PAK1,PAK2,PLCB2,RAC1,WASF1	3132	54	55765
LU_IL4_SIGNALING	4.6e-11	1.76778e-07	25	APPL2,ARPC5,ATXN1,CLTC,CMTM6,EBF1,EIF4G1,GNAS,GSR,KLF13,MAP3K5,MGLL,MTMR9,NCOA3,NEK6,PDE7A,PHF20L1,PMAIP1,PPP6C,QSOX1,RRAGD,SAMSN1,SMARCA2,WT1,XBP1	3132	94	55765
COULOUARN_TEMPORAL_TGFB1_SIGNATURE_UP	4.72e-11	1.81342e-07	27	ALS2,AMD1,ASNS,CLIC4,CPD,DDIT4,EXOC7,HSPA4,IDI1,IFNGR1,IMPACT,IQGAP1,ITGA6,LIMA1,NAB1,NET1,PDCD10,PICALM,PLEKHA3,SOX4,SPPL2A,TBCEL,TGFBR1,TGIF1,TMSB4X,VCPIP1,ZCCHC10	3132	109	55765
REACTOME_INSULIN_RECEPTOR_SIGNALLING_CASCADE	4.82e-11	1.85136e-07	24	AKT2,CAB39,CDK1,CRK,EIF4B,EIF4G1,FRS2,HRAS,KRAS,MAP2K1,MAPK1,MLST8,NRAS,PIK3CB,PIK3R1,PPM1A,PRKAA1,PRKAG2,RHEB,RPS6,SOS1,STK11,THEM4,TSC1	3132	87	55765
MOOTHA_VOXPHOS	4.82e-11	1.85136e-07	24	ATP5D,ATP5E,ATP5F1,ATP5G1,ATP5I,ATP5J,ATP5L,BCL2L1,CNOT7,COX11,COX4I1,COX5A,COX6C,COX7A2L,CYCS,NDUFA4,NDUFA5,NDUFA6,NDUFS2,SDHC,TBCB,UQCRB,UQCRC2,UQCRH	3132	87	55765
BIOCARTA_PROTEASOME_PATHWAY	5.73e-11	2.19975e-07	14	PSMA4,PSMA7,PSMB1,PSMB2,PSMB4,PSMC3,PSMC6,PSMD12,PSMD6,PSMD8,RPN1,RPN2,UBA1,UBE3A	3132	28	55765
MCCABE_BOUND_BY_HOXC6	6.13e-11	2.35269e-07	64	ACTR10,AES,AGPAT3,ALDH3A2,APPBP2,ARFIP1,ASAP1,ATM,ATP2A2,BTBD3,C17ORF85,CARD8,CCDC132,CCDC91,CEP76,CHD9,CHMP1B,CHSY1,DGKE,DIXDC1,E2F8,FCHSD2,FGFR1OP2,GFER,GTF2H3,GUSBP1,HVCN1,IRAK4,ISCU,JMJD6,KLF5,LIN54,LIN7C,METTL5,MMD,MRPL52,MTF2,MYO9B,NOLC1,NPAT,PAK1,PAK2,PDS5B,PIEZO1,PMS2P5,POM121,PPP2R2D,PSEN1,RAD51AP1,RBM12B,RFX7,RUNX1,SART3,SGMS1,SLC38A10,SLC44A1,SRGN,SRP14,TNFAIP8,TOB1,VPS11,VPS4B,VWA5A,Y…	3132	469	55765
PID_ARF6_TRAFFICKING_PATHWAY	6.35e-11	2.43649e-07	18	ARF6,CLTC,CTNNA1,CTNNB1,DNM2,EXOC1,EXOC2,EXOC3,EXOC5,EXOC6,EXOC7,ITGA4,ITGA6,ITGAV,ITGB1,MAPK8IP3,RALA,SPAG9	3132	49	55765
PID_IL2_1PATHWAY	6.53e-11	2.50491e-07	19	BCL2,FYN,HRAS,JAK1,KRAS,MAP2K1,MAPK1,MAPK8,MAPK9,MYC,NRAS,PIK3R1,PTK2B,RASA1,RHOA,SOCS2,SOS1,STAM,STAT1	3132	55	55765
REACTOME_DOUBLE_STRAND_BREAK_REPAIR	7.51e-11	2.88009e-07	13	ATM,BRCA1,BRCA2,BRIP1,LIG1,LIG4,MRE11A,NBN,PRKDC,RAD50,TP53BP1,XRCC4,XRCC5	3132	24	55765
DISTECHE_ESCAPED_FROM_X_INACTIVATION	7.53e-11	2.887e-07	10	DDX3X,EIF1AX,EIF2S3,KDM5C,KDM6A,RPS4X,TBL1X,TMSB4X,UBA1,ZFX	3132	13	55765
HEDENFALK_BREAST_CANCER_BRACX_DN	7.96e-11	3.05107e-07	12	ARHGEF7,CASD1,DLEU2,EVI5,FKBP8,HPS5,METAP2,MLLT4,NAP1L1,OCIAD1,SRSF11,UBR5	3132	20	55765
JAIN_NFKB_SIGNALING	8.16e-11	3.12691e-07	22	ALG3,APRT,ASCC3,CBX3,CLNS1A,CTSC,DDX42,FBL,HRSP12,LAS1L,LIG4,METAP1,MPHOSPH9,MRE11A,MYC,NAP1L1,PREPL,PSPH,PTPN7,RAD50,VEGFA,ZZZ3	3132	75	55765
FAELT_B_CLL_WITH_VH3_21_UP	8.42e-11	3.2257e-07	17	ARHGEF1,CDK16,CNOT3,EIF4G1,GNA12,HMGA1,KCNAB2,KDM5C,MYO9B,PPP5C,PRKCSH,PTPN7,SLC7A6,TK1,TYMS,UBTF,VDAC1	3132	44	55765
CHUNG_BLISTER_CYTOTOXICITY_DN	8.42e-11	3.2257e-07	17	ADD3,CDC42EP3,FBXO3,FBXO38,FKBP1A,GCA,IRAK3,KIAA0513,MAX,MED13L,MST4,NIN,P2RX1,PCMTD1,PPM1A,RGS18,SNAP23	3132	44	55765
KEGG_COLORECTAL_CANCER	8.6e-11	3.29294e-07	20	AKT1,AKT2,APPL1,BCL2,BIRC5,CTNNB1,CYCS,KRAS,MAP2K1,MAPK1,MAPK8,MAPK9,MSH2,MYC,PIK3CB,PIK3R1,RAC1,RHOA,SMAD2,TGFBR1	3132	62	55765
PID_TRKR_PATHWAY	8.6e-11	3.29294e-07	20	ABL1,CDC42,CRK,FRS2,HRAS,KRAS,MAP2K1,MAPK1,MATK,NRAS,PIK3R1,PRKCI,RAC1,RAP1A,RAP1B,RASA1,RGS19,RHOA,SOS1,SQSTM1	3132	62	55765
FRASOR_RESPONSE_TO_SERM_OR_FULVESTRANT_DN	9.4e-11	3.59738e-07	18	BARD1,BLM,CCNA2,CDK1,CDKN2C,CHAF1A,FADS3,MCM2,MCM3,MCM7,MYB,MYC,NUDT1,RFC2,RFC5,RRM1,TK1,UBE2C	3132	50	55765
KEGG_FC_GAMMA_R_MEDIATED_PHAGOCYTOSIS	9.66e-11	3.69592e-07	25	AKT1,AKT2,ARF6,ARPC2,ARPC5,ASAP1,CDC42,CFL1,CRK,DNM2,INPP5D,LIMK2,LYN,MAP2K1,MAPK1,PAK1,PIK3CB,PIK3R1,PIKFYVE,PTPRC,RAC1,RPS6KB2,VASP,WASF1,WASL	3132	97	55765
RUIZ_TNC_TARGETS_UP	9.68e-11	3.7026e-07	32	ANXA4,ARRB1,BNIP3L,CAT,CTSA,CTSC,DDIT4,EXTL2,GBE1,HBP1,ID2,IFIH1,IGFBP7,ITSN1,KLHL24,MAN1A1,MEIS1,NBR1,NUMA1,PDGFRB,PNRC1,RCBTB1,SOX4,SPTSSA,SSBP2,TBL1XR1,TBXAS1,TCF12,TNKS,UBXN4,WDR26,WSB1	3132	153	55765
BILANGES_RAPAMYCIN_SENSITIVE_GENES	1.03e-10	3.93872e-07	16	GPD2,INSIG1,ITGA6,LRRC41,OXSR1,POLR1B,PPWD1,RPL11,RPL22,RPL27,RPL34,RPL35,RPS15,SMC2,SREK1,TADA1	3132	39	55765
BIOCARTA_TNFR1_PATHWAY	1.05e-10	4.01415e-07	14	CASP2,CASP8,CRADD,DFFA,LMNA,LMNB1,MAP3K1,MAP3K7,MAPK8,PAK1,PAK2,PRKDC,RB1,SPTAN1	3132	29	55765
REACTOME_SIGNALING_BY_ERBB4	1.05e-10	4.01415e-07	24	ADAM17,AKT1,AKT1S1,AKT2,CDK1,CDKN1B,CREB1,HRAS,KRAS,MAP2K1,MAPK1,MLST8,NCOR1,NRAS,PIK3R1,PSEN1,PTEN,RICTOR,RPS27A,RPS6KB2,SOS1,THEM4,UBA52,WWP1	3132	90	55765
WANG_RESPONSE_TO_ANDROGEN_UP	1.05e-10	4.01415e-07	14	ACSL3,APPBP2,CENPN,ELK4,EVI5,HMGCR,INSIG1,MED28,MTERFD2,NGLY1,SPCS3,TMEM50A,UBE2J1,ZBTB10	3132	29	55765
RODWELL_AGING_KIDNEY_DN	1.05e-10	4.01415e-07	31	AK2,APLP2,BCKDHB,CYCS,DLAT,ENOSF1,FBXO3,FXR1,GABARAPL1,GMNN,GNAS,HADHB,IMPACT,ISCA1,ISOC1,KLHL24,LRPPRC,MTO1,MUT,NF1,NLK,NNT,OAT,OXCT1,PALM,RHOBTB3,RTN4,SLC25A36,TMEM38B,TMEM80,UCHL5	3132	145	55765
YAO_TEMPORAL_RESPONSE_TO_PROGESTERONE_CLUSTER_7	1.09e-10	4.16271e-07	22	ARL8B,CCT2,CNN2,DDA1,DDX3X,EIF3J,ETF1,FAM136A,HNRNPA2B1,HNRNPC,HRAS,HSPA4,ITGB1BP1,KIF5B,MAGOH,MRPL43,PGLS,PPP1R15B,RREB1,SAR1B,SOD2,ZFPM1	3132	76	55765
PID_HDAC_CLASSII_PATHWAY	1.13e-10	4.31434e-07	15	ADRBK1,ANKRA2,BCOR,HDAC5,HDAC9,HSP90AA1,MEF2C,RAN,RANBP2,RFXANK,SUMO1,TUBA1B,UBE2I,XPO1,YWHAE	3132	34	55765
KEGG_LYSOSOME	1.17e-10	4.46589e-07	28	ABCA2,AGA,AP1S2,AP3S1,AP4M1,ASAH1,ATP6V0A2,ATP6V0B,CD164,CLTB,CLTC,CTSA,CTSB,CTSC,CTSG,CTSH,CTSS,GAA,GGA2,GLA,HGSNAT,IDUA,LAMP1,LAMP2,LAPTM5,LIPA,M6PR,MFSD8	3132	121	55765
RICKMAN_TUMOR_DIFFERENTIATED_MODERATELY_VS_POORLY_UP	1.17e-10	4.46589e-07	28	ARF4,ARL8B,ATP6V0E1,CELF1,CHCHD10,CHMP2B,DENND1B,DPYD,DUSP3,E2F3,EIF2S2,FANCI,FUS,IMPDH1,IPO5,IRAK4,KNTC1,MAN2A1,MFSD8,NSF,PGLS,SNRPA,SNRPA1,SNX24,SRSF3,STX12,VAMP4,VAT1	3132	121	55765
KIM_ALL_DISORDERS_DURATION_CORR_DN	1.26e-10	4.8069e-07	31	AKR1A1,AMPD2,ARL4A,ARPC2,ATOX1,ATP5G1,ATP6V0B,CKB,CLASP2,COL9A3,COX4I1,DHPS,ECI1,EIF3G,EXOC3,HRAS,MRPL23,NDUFAF3,NUP93,PAFAH1B3,PPIA,PUF60,RUVBL2,SLC25A11,SNRPA,SNX6,STX7,TAX1BP1,TPI1,UQCRB,VPS28	3132	146	55765
SIG_CHEMOTAXIS	1.28e-10	4.88192e-07	17	ACTR2,ACTR3,AKT1,AKT2,BTK,CDC42,CFL1,GDI2,ITPR1,PAK1,PAK2,PIK3R1,PTEN,ROCK1,RPS4X,WASF1,WASL	3132	45	55765
LUI_THYROID_CANCER_PAX8_PPARG_DN	1.28e-10	4.88192e-07	17	ATXN10,B2M,EIF3K,EIF5,ETHE1,FBL,FKBP1A,HINT1,ITM2B,PSMD8,RAN,RPL10A,RPS12,RTN4,SRSF3,TMBIM6,YWHAZ	3132	45	55765
MARTORIATI_MDM4_TARGETS_FETAL_LIVER_UP	1.28e-10	4.88192e-07	40	APAF1,ATP5E,BNIP3L,CCNC,CCNG1,CCP110,CLCN3,DDIT4,EGLN1,EI24,FAM114A2,FAM162A,GBE1,GLRX3,HPRT1,LMNB1,MAPKAPK3,NAA20,NAMPT,NDRG1,NUDT5,PFKL,PFKP,PGK1,PIDD,PIGF,PIGP,PIK3IP1,PMAIP1,POM121,PRRC2C,RALY,RAP2A,RB1,RNF19A,RPL34,RPS12,UBE2K,WDR36,WDR54	3132	227	55765
TONG_INTERACT_WITH_PTTG1	1.33e-10	5.06863e-07	19	AEBP2,C7ORF50,CDC42SE1,CNP,EIF2S2,ERI1,GABARAPL1,HMGN2,NHP2,PTRH1,PUS7L,RPF2,RPL30,RPL31,RPL41,RPS15,RPS26,RSL24D1,TRIM41	3132	57	55765
BURTON_ADIPOGENESIS_11	1.33e-10	5.06863e-07	19	AHR,ALCAM,ARFGEF1,ATF2,ATP6AP2,CCDC88A,IDI1,KIF16B,KIF5B,LIMS1,PBRM1,PKD2,RASA1,RBM39,RNF13,SLC25A36,SMARCA2,SMS,ZNF644	3132	57	55765
KEGG_RENAL_CELL_CARCINOMA	1.37e-10	5.21833e-07	21	AKT1,AKT2,CDC42,CRK,EGLN1,HRAS,KRAS,MAP2K1,MAPK1,NRAS,PAK1,PAK2,PIK3CB,PIK3R1,RAC1,RAP1A,RAP1B,SOS1,SOS2,TCEB1,VEGFA	3132	70	55765
CHAUHAN_RESPONSE_TO_METHOXYESTRADIOL_UP	1.38e-10	5.25504e-07	18	ASNS,ATF4,CIRBP,CKB,CKS2,HMGN2,HSP90AA1,MYC,RBM3,SERBP1,SLC3A2,SRSF6,TARDBP,TIMM44,UBE2G2,UBE2L3,UBE2M,UBE2S	3132	51	55765
ACOSTA_PROLIFERATION_INDEPENDENT_MYC_TARGETS_UP	1.43e-10	5.44401e-07	23	BLMH,CECR5,CSE1L,EIF3J,EIF4A3,GLS,KIAA0930,LAS1L,LYPLA1,MATK,MRPL4,MTMR4,MTRR,NOLC1,NQO1,NUP214,OXCT1,RCHY1,SKP2,SLC39A6,UCK2,VPS13C,XPO6	3132	84	55765
REACTOME_TRAF6_MEDIATED_INDUCTION_OF_NFKB_AND_MAP_KINASES_UPON_TLR7_8_OR_9_ACTIVATION	1.44e-10	5.48064e-07	22	APP,ATF2,CDK1,CREB1,DUSP3,DUSP6,HMGB1,IKBKB,IRAK4,MAP2K1,MAP3K1,MAP3K7,MAPK1,MAPK8,MAPK9,MAPKAPK3,MEF2A,MEF2C,RPS27A,RPS6KA1,RPS6KA3,UBA52	3132	77	55765
ZHONG_SECRETOME_OF_LUNG_CANCER_AND_MACROPHAGE	1.44e-10	5.48064e-07	22	AKR1A1,ALDOA,APP,CHAF1A,CTSA,CTSB,CTSH,DHFR,DUT,FDPS,LDHA,LGALS3BP,MDH1,MDH2,PGK1,PSAT1,PSMA4,PSMA7,RAN,RPL10A,TPI1,YWHAZ	3132	77	55765
PID_EPHB_FWD_PATHWAY	1.63e-10	6.20052e-07	16	CDC42,CRK,HRAS,ITSN1,KRAS,MAP2K1,MAPK1,NRAS,PAK1,PIK3R1,RAC1,RAP1A,RAP1B,RASA1,ROCK1,WASL	3132	40	55765
BURTON_ADIPOGENESIS_PEAK_AT_16HR	1.63e-10	6.20052e-07	16	ABCF2,ASS1,CDCA7,DDX21,DUT,EMB,FAM111A,HMGA1,HMGB2,IFI16,MCM3,MCM4,MCM7,MRPL18,NAP1L4,SMC2	3132	40	55765
GROSS_HYPOXIA_VIA_ELK3_DN	1.64e-10	6.23528e-07	32	ACAP2,ACBD3,AFF1,ASNS,ATF4,ATXN2L,CDC42EP3,EPRS,EPS15,GBE1,IFI16,ITGA6,LAMP2,MAP3K1,MTHFD2,MYC,NDRG1,PNRC1,PRDM2,PTGER4,RAD23B,RARS,RBPJ,SAMSN1,SCAF11,SLC7A11,SPRY2,SRGN,TGIF1,TSHZ1,VEGFA,XBP1	3132	156	55765
POOLA_INVASIVE_BREAST_CANCER_UP	1.71e-10	6.49971e-07	46	ABCC4,AIF1,BCAT1,BIRC5,BLM,BTK,C6ORF62,CCDC88A,CCNA2,CD53,CDK1,CKS2,CPNE7,CTSC,CTSS,DSCC1,DTL,EMR2,FANCI,FCGR1B,HCLS1,IL18,ITGA4,LAPTM5,LCP2,LRP8,LST1,MAD2L1,MAN1A1,MCM4,MLF1IP,NARS2,NET1,NUSAP1,PBK,PLAC8,PTPRC,RAD51AP1,SAMSN1,SLC16A3,SRGN,TFEC,TK1,TOP2A,TRIP13,TYMS	3132	288	55765
LIU_CMYB_TARGETS_UP	1.73e-10	6.574e-07	33	ADD3,AGA,ANKRA2,ANP32E,ASS1,BNIP3L,CITED2,CSGALNACT2,EIF5B,EMP3,ETFDH,EZH2,GMCL1,GMNN,HPCAL1,INSIG1,MED4,MMD,MPHOSPH9,NQO1,NUCB2,NUDT1,NUMA1,OAT,SATB2,SPG11,SPG7,TGIF1,TIPARP,TNKS2,TOB1,USP25,WDR44	3132	165	55765
MARKEY_RB1_CHRONIC_LOF_UP	1.76e-10	6.68624e-07	27	ANAPC5,BRCA2,CASP2,CBFB,CDCA7,EZH2,FAM3C,FDFT1,GATM,GSR,IDI1,MAN2A1,MCM2,MCM7,MSH2,NAB1,NCAPH,PCNA,PML,RFC3,SLBP,ST3GAL4,TK1,TOP2A,TRIM37,UHRF1,ZMYM4	3132	115	55765
RAHMAN_TP53_TARGETS_PHOSPHORYLATED	1.76e-10	6.68624e-07	12	ANXA1,CCT6A,DLD,IDH3A,MAGOHB,PARK7,PDIA6,PGAM1,PPA1,PRDX3,RUVBL2,TPM3	3132	21	55765
BROWNE_HCMV_INFECTION_24HR_UP	1.81e-10	6.87257e-07	31	ADARB1,AGL,BAZ1A,BLMH,CDC5L,CLTB,COIL,CREM,CTDP1,E2F3,FKBP1A,FKBP4,HLTF,KEAP1,KIAA0430,LRP8,MCM7,ME2,MED22,METTL3,MTF2,PAK2,PSMD3,RAB6B,SEC23B,SF1,SNRPA1,SS18L1,TAF5L,TERF1,TMEM5	3132	148	55765
DER_IFN_GAMMA_RESPONSE_UP	1.84e-10	6.98464e-07	21	ATP6V0B,B2M,CASP8,CYCS,EIF2B1,ELK4,EPS15,FAS,HADH,HADHB,IFI16,PLSCR1,PMAIP1,PML,PPP3CA,PPP5C,RBBP4,SDCBP,SRP9,STAT1,VAT1	3132	71	55765
MARTINEZ_RESPONSE_TO_TRABECTEDIN_UP	1.84e-10	6.98464e-07	21	ADAM9,AKAP13,ANXA1,ANXA5,ATP6V1G1,CTSA,CYCS,FKBP1A,GNAS,GUK1,ID2,ITGAE,ITM2B,MYB,PGK1,RPS27,RSU1,SOD1,TNRC18,UBA52,UQCRB	3132	71	55765
REACTOME_MITOCHONDRIAL_PROTEIN_IMPORT	1.87e-10	7.09478e-07	19	ATP5G1,DNAJC19,FXN,GFER,GRPEL2,HSPA9,HSPD1,MTX2,PMPCA,PMPCB,SLC25A13,TAZ,TIMM17A,TIMM44,TIMM50,TIMM9,TOMM20,TOMM22,VDAC1	3132	58	55765
JOHANSSON_GLIOMAGENESIS_BY_PDGFB_UP	1.87e-10	7.09478e-07	19	B2M,CDC42SE1,CDK1,EEF1A1,HMGB2,HNRNPA1,HSPA14,LGALS1,MCM2,MCM3,MKI67,NIN,PBK,PCNA,PPFIBP1,RNF213,RPLP0,RPS27L,TOP2A	3132	58	55765
NADLER_HYPERGLYCEMIA_AT_OBESITY	1.87e-10	7.09478e-07	19	ACYP2,CCT4,CLTB,DHPS,DSCR3,FLT3,FYN,GTF2H1,HPS1,HPS4,NQO1,PDE1B,PIM1,POLR2H,PPP1R2,SERPINH1,SUB1,TMEM59,TUBGCP3	3132	58	55765
DORSAM_HOXA9_TARGETS_UP	1.88e-10	7.12708e-07	15	ADD3,AHCYL1,ARHGAP11A,ARPC5,CELF1,HMGN2,MAN2A2,MYB,NLK,OSBPL9,PCMT1,PIM1,RAP1B,SRSF11,ST13	3132	35	55765
REACTOME_SIGNALING_BY_SCF_KIT	1.9e-10	7.201e-07	22	AKT1,AKT1S1,AKT2,CDK1,CDKN1B,CREB1,FYN,HRAS,KRAS,LYN,MAP2K1,MAPK1,MLST8,NRAS,PIK3R1,PTEN,RAC1,RICTOR,RPS6KB2,SOS1,STAT1,THEM4	3132	78	55765
HEIDENBLAD_AMPLICON_8Q24_DN	1.93e-10	7.31277e-07	17	ATF4,BTAF1,COMMD6,DNAJB6,ETHE1,GSTK1,HPS1,IRAK3,LAPTM5,LRP10,MYL12A,NAPG,NEK6,SAP18,SEC63,SRSF11,VAPA	3132	46	55765
QI_PLASMACYTOMA_DN	1.96e-10	7.42448e-07	25	ARFIP2,BSG,CLIP1,DUSP22,EXTL2,FARP2,GANAB,MATK,MYBBP1A,MYC,NOL8,P4HB,PARK7,PIGK,PPP2R5A,PRMT7,SEC61A1,SEC63,SND1,SRP9,TIMP1,UCHL5,VEGFA,WASL,XBP1	3132	100	55765
DAIRKEE_TERT_TARGETS_DN	2.16e-10	8.17992e-07	28	ABCB8,ACAP2,BTK,CELF2,CMAHP,DCAF13,DENND1B,DFFA,DYNC1LI2,FAHD2A,FMNL2,IGFBP7,LMBRD2,MB21D1,MBNL1,NEK7,PBRM1,PLXND1,PTAR1,RALGPS1,RPS26,SMYD2,TRAPPC8,UBE2J1,UBL3,USP45,VKORC1L1,ZNF592	3132	124	55765
PID_RB_1PATHWAY	2.25e-10	8.5185e-07	20	ABL1,ATF2,CCNA2,CCND3,CDK6,CDKN1B,CDKN2A,CTBP1,E2F3,ELF1,HDAC1,MAPK9,MEF2C,RB1,RBBP4,RUNX2,SIRT1,SKP2,TFDP1,UBTF	3132	65	55765
NELSON_RESPONSE_TO_ANDROGEN_UP	2.4e-10	9.084e-07	23	ABCC4,ACSL3,APPBP2,B2M,CPD,ELL2,ELOVL5,FKBP5,GSR,HERC3,ID2,IDI1,ITGAV,LMAN1,MYL12A,NDRG1,PGM3,SEC24D,SLC38A2,SMS,TNFAIP8,VAPA,ZBTB10	3132	86	55765
MATZUK_SPERMATOCYTE	2.45e-10	9.2708e-07	21	ATM,BAG6,BCL2,BCL2L1,BRCA2,BSG,CKS2,CNOT7,DAZAP1,ERCC1,FUS,H3F3A,HSF1,LIMK2,LMNA,MYBL1,PAFAH1B2,PSMC3IP,RAD51C,TRIP13,UBE2B	3132	72	55765
BHAT_ESR1_TARGETS_VIA_AKT1_UP	2.46e-10	9.30618e-07	45	ACIN1,ADARB1,AKNA,ALDH3B1,C9ORF89,CALM1,CAMTA1,CHD9,CXXC5,EIF3B,FKBP4,GLA,GNL2,GPATCH4,HPCAL1,ISG20L2,KAZN,LRFN4,MAT2A,MCM7,MED24,MYB,MYBBP1A,NADSYN1,NIP7,NOLC1,NUDCD1,PCYT2,POLR1B,PRKAG2,PTRH2,RPP40,RUVBL1,SCARB1,SIN3B,SLC6A6,SLC7A6,SNX24,TBKBP1,TIPARP,TMEM120B,TOE1,UHRF1,XBP1,XRCC3	3132	281	55765
MCCLUNG_COCAINE_REWARD_5D	2.5e-10	9.455e-07	22	ACTR2,CD47,CELF2,FBXW7,FMNL1,HPS4,KIF23,KLF13,LENG8,MTMR9,NCBP1,NPTN,PALM,PDE1B,PTP4A2,PVRL2,SDHC,SMARCA2,TM9SF3,TMEM50B,TOP2A,UNC93B1	3132	79	55765
STEIN_ESRRA_TARGETS_RESPONSIVE_TO_ESTROGEN_DN	2.53e-10	9.56593e-07	16	ASPH,ATAD2,BTG3,DTL,MANEA,MCM10,MCM2,MLF1IP,NCAPG2,PCNA,RRM1,SACS,SKP2,SMC4,TMPO,ZWILCH	3132	41	55765
DELPUECH_FOXO3_TARGETS_DN	2.53e-10	9.56593e-07	16	APEX1,CDC42EP3,EPB41L4A-AS1,EXOSC8,IARS,LARS,MKI67,MTHFD2,NUSAP1,SHMT2,SMC4,TIAL1,UBE2C,VEGFA,XPOT,ZWINT	3132	41	55765
CAFFAREL_RESPONSE_TO_THC_24HR_5_DN	2.62e-10	9.90098e-07	19	ARF4,ASNS,CDC42,CDK1,DCTN4,DUT,EIF5,EXOC2,IMPA1,MLC1,NEAT1,NUSAP1,RAB2A,SHMT2,SLC3A2,SUB1,UBE2C,WARS,ZRANB2	3132	59	55765
ROME_INSULIN_TARGETS_IN_MUSCLE_DN	2.68e-10	1.0125e-06	37	ABCA7,ALG10,ATG13,BRD4,CDC16,CLIP1,CLTB,CNP,DHDDS,EPB41L3,EPS15,HERPUD2,IL1RAP,INTS6,KIAA1430,LAS1L,LPHN3,MEF2D,MEIS2,MMS22L,MRS2,NF1,NIN,PARP10,PDXK,PRPF40A,PXK,RPL32P3,SAP30L,SLC35F5,SOCS2,SS18,TAF8,TOP1MT,TTC7A,WIZ,ZNF529	3132	204	55765
JIANG_AGING_HYPOTHALAMUS_UP	2.86e-10	1.08022e-06	17	AKR1A1,ATPIF1,B2M,CCT6A,CLK1,CTSS,ITPR1,M6PR,MAP2K1,MAP4,PPA1,PSMA4,RPS12,SNX2,SOD1,TBCA,UBA1	3132	47	55765
BIOCARTA_AT1R_PATHWAY	3.05e-10	1.15168e-06	15	ATF2,CALM1,GNAQ,HRAS,MAP2K1,MAP3K1,MAPK1,MAPK8,MEF2A,MEF2C,MEF2D,PAK1,PTK2B,RAC1,SOS1	3132	36	55765
KIM_GERMINAL_CENTER_T_HELPER_UP	3.06e-10	1.15515e-06	20	ACTR3,ANKRD11,AP1S2,CASD1,DNAJB6,FEM1B,HPRT1,IQGAP1,MAN1A1,OSTM1,PPP1CC,PPP3CB,PRKACB,PRPF38B,SLC25A46,SLC35F5,STAT1,TMEM64,WRB,ZNF638	3132	66	55765
TCGA_GLIOBLASTOMA_COPY_NUMBER_DN	3.23e-10	1.219e-06	14	ATAD1,CDADC1,CDKN2A,CDKN2C,FNDC3A,KPNA3,NF1,PTEN,QKI,RB1,RCBTB1,RERE,SETDB2,SPRYD7	3132	31	55765
PLASARI_TGFB1_TARGETS_10HR_DN	3.42e-10	1.29037e-06	41	ARHGAP18,BNIP3L,BUB1,CELF2,CENPK,DIXDC1,DTL,FIGNL1,FMNL2,HMMR,IDH1,IL18,ITGB3BP,KLHL24,MAN1A1,MASTL,MBNL3,MEF2C,MEIS2,MGST1,MKI67,MTERFD3,NQO1,NUSAP1,PARP9,PDP1,PHIP,PIK3R1,PTEN,RFC3,RNASEL,SEMA3A,SERPINB1,SH3BGRL,SMARCA2,STAT1,TK1,TRIM37,TSHZ1,ZFAND1,ZWILCH	3132	244	55765
KEGG_OXIDATIVE_PHOSPHORYLATION	3.68e-10	1.3881e-06	29	ATP5D,ATP5E,ATP5F1,ATP5G1,ATP5I,ATP5J,ATP5L,ATP6V0A2,ATP6V0B,ATP6V0E1,ATP6V1A,ATP6V1C1,ATP6V1G1,COX11,COX4I1,COX5A,COX6C,COX7A2L,NDUFA4,NDUFA5,NDUFA6,NDUFB10,NDUFS2,NDUFV1,PPA1,SDHC,UQCRB,UQCRC2,UQCRH	3132	135	55765
WIERENGA_PML_INTERACTOME	3.88e-10	1.46315e-06	16	ABCE1,ABCF2,ARF4,CLPX,EEF1A1,HNRNPF,KAT6B,KPNB1,MCM7,NUP93,OAT,PLEC,PRKDC,RPN1,RPS27,YTHDF2	3132	42	55765
NEMETH_INFLAMMATORY_RESPONSE_LPS_UP	3.96e-10	1.49292e-06	23	BCL2L1,CASP4,CITED2,EIF1,ETF1,GK,HCLS1,HMGCR,IER2,IFI16,KPNA3,LCP2,MAP2K1,PML,RCN1,RNF11,SOD2,SQSTM1,SRGN,STAT1,TOP1,TXNRD1,WSB1	3132	88	55765
ZHOU_TNF_SIGNALING_4HR	4.06e-10	1.53021e-06	18	ACLY,CCNC,CLIC4,CMPK1,DROSHA,ELOVL5,GDI2,ITGB1,MAN2A1,MYL12A,NCL,OAZ1,PCMT1,RPS23,SF3A3,SLMO2,SOD2,TSPAN3	3132	54	55765
SIG_PIP3_SIGNALING_IN_CARDIAC_MYOCTES	4.13e-10	1.55618e-06	20	AKT1,AKT2,BCL2L1,CDC42,CDKN1B,CDKN2A,CREB1,MYC,NOLC1,PAK1,PAK2,PTEN,RPS6KA1,RPS6KA3,SOS1,SOS2,TSC1,YWHAE,YWHAG,YWHAZ	3132	67	55765
HORIUCHI_WTAP_TARGETS_UP	4.19e-10	1.57837e-06	47	ABCA1,AP1S2,ARRB1,ASAH1,ATP2C1,BRWD1,C2CD2,CASP7,CD58,CROT,ERAP1,FNDC3B,H2AFJ,IFIH1,ITGA4,ITPR1,KDM2A,KHNYN,KIF16B,LETMD1,LGALS3BP,LRIF1,LRRC8B,LYRM5,LYRM7,NUDT16,OSTM1,PCGF5,PCMTD1,PPM1D,PRCP,RNF13,RNF213,SAR1A,SEL1L,SH3KBP1,SH3YL1,SNHG7,SOD2,STX12,TFEC,TM2D1,TMED4,VPS41,ZNF267,ZNF678,ZNF91	3132	306	55765
KEGG_PROTEASOME	4.2e-10	1.58172e-06	17	POMP,PSMA4,PSMA7,PSMB1,PSMB2,PSMB4,PSMC3,PSMC6,PSMD12,PSMD13,PSMD2,PSMD3,PSMD6,PSMD8,PSME2,PSME4,PSMF1	3132	48	55765
PID_AJDISS_2PATHWAY	4.2e-10	1.58172e-06	17	ABL1,ADAM10,ARF6,CABLES1,CDC42,CTNNA1,CTNNB1,DNM2,FYN,GNA12,GNA13,HRAS,IQGAP1,RAB5A,RAC1,SNX1,ZBTB33	3132	48	55765
REACTOME_DEADENYLATION_DEPENDENT_MRNA_DECAY	4.2e-10	1.58172e-06	17	CNOT2,CNOT3,CNOT4,CNOT6,CNOT7,DCP2,DIS3,EIF4A3,EIF4B,EIF4G1,EXOSC8,LSM1,LSM4,LSM5,LSM6,PABPC1,PAIP1	3132	48	55765
OXFORD_RALA_OR_RALB_TARGETS_UP	4.2e-10	1.58172e-06	17	ASNS,BIRC5,CDK1,DTL,E2F3,FARSA,HMGA1,LAS1L,MCM2,MCM4,MCM7,MLF1IP,NET1,PSMD3,TYMS,UBE2C,ZWINT	3132	48	55765
BURTON_ADIPOGENESIS_4	4.2e-10	1.58172e-06	17	ABCF2,CSE1L,DDX51,EIF2B1,FKBP4,GART,IDH3A,LDHA,NHP2,NSUN2,PLXND1,RHOU,SNRPA1,SREBF1,ST3GAL4,UCHL5,ZNF706	3132	48	55765
REACTOME_TRIF_MEDIATED_TLR3_SIGNALING	4.32e-10	1.62475e-06	21	APP,ATF2,CDK1,CREB1,DUSP3,DUSP6,HMGB1,IKBKB,IRF3,MAP2K1,MAP3K7,MAPK1,MAPK8,MAPK9,MAPKAPK3,MEF2A,MEF2C,RPS27A,RPS6KA1,RPS6KA3,UBA52	3132	74	55765
DER_IFN_ALPHA_RESPONSE_UP	4.32e-10	1.62475e-06	21	ATP6V0B,B2M,CASP8,CD164,CYCS,DDX17,EIF2B1,EPS15,FAS,IFI16,LIPA,PDXK,PLSCR1,PMAIP1,PML,POLR2B,PPP3CA,RBBP4,SDCBP,SRP9,STAT1	3132	74	55765
DARWICHE_PAPILLOMA_RISK_HIGH_DN	4.58e-10	1.72162e-06	34	ANP32A,APP,ASNS,BAG6,BEST1,C11ORF58,CCNI,CITED2,DENR,DGUOK,EIF5A,FBRSL1,GABARAPL2,ITPR1,LRRC58,MAN2A2,MAPK8IP3,MEF2C,NBN,NIT1,PABPC4,PDXDC1,PEPD,PLAC8,POLI,RNF19A,RPAIN,SAR1A,SLC35B1,SOD1,TPM3,UCK2,YTHDF2,ZNF830	3132	180	55765
GREGORY_SYNTHETIC_LETHAL_WITH_IMATINIB	4.85e-10	1.82263e-06	30	API5,ATP6V0E1,CALM1,CAPRIN1,CELF2,CLPX,CLTC,CTSB,CUX1,DLAT,GAPDH,GGCX,IFI16,ITCH,ITGB1,MBD4,NCOA3,PGLS,PPP1R2,PYROXD1,RAP1A,RPL35,SCAF11,SEL1L,SNX10,THAP1,TRIM24,TROVE2,UBA6,UBE3A	3132	145	55765
REACTOME_SIGNALING_BY_FGFR	4.96e-10	1.86347e-06	26	ADRBK1,AKT1,AKT1S1,AKT2,CALM1,CDK1,CDKN1B,CREB1,FRS2,HRAS,KRAS,MAP2K1,MAPK1,MLST8,NRAS,PDE1B,PIK3R1,PRKACB,PTEN,RICTOR,RPS27A,RPS6KB2,SOS1,SPRY2,THEM4,UBA52	3132	112	55765
REACTOME_RNA_POL_II_PRE_TRANSCRIPTION_EVENTS	5e-10	1.878e-06	19	CCNT2,CTDP1,ERCC2,GTF2A1,GTF2A2,GTF2H1,GTF2H2,GTF2H3,NCBP1,NCBP2,POLR2B,POLR2F,POLR2H,SUPT16H,TAF13,TAF9,TCEA1,TCEB1,TCEB3	3132	61	55765
KEGG_PROSTATE_CANCER	5.06e-10	1.90003e-06	23	AKT1,AKT2,ATF4,BCL2,CDKN1B,CREB1,CREB3L2,CTNNB1,E2F3,HRAS,HSP90AA1,IKBKB,KRAS,MAP2K1,MAPK1,NRAS,PDGFRB,PIK3CB,PIK3R1,PTEN,RB1,SOS1,SOS2	3132	89	55765
REACTOME_REGULATION_OF_GLUCOKINASE_BY_GLUCOKINASE_REGULATORY_PROTEIN	5.14e-10	1.92956e-06	13	AAAS,NUP133,NUP153,NUP155,NUP214,NUP35,NUP43,NUP54,NUP93,NUPL1,POM121,RANBP2,SEH1L	3132	27	55765
PID_P53_DOWNSTREAM_PATHWAY	5.32e-10	1.9966e-06	29	AIFM2,APAF1,BCL2,BCL2L1,BNIP3L,CCNG1,CSE1L,DDIT4,DROSHA,E2F3,FAS,HDAC2,HTT,JMY,MSH2,NDRG1,NFYA,NFYB,PCNA,PIDD,PMAIP1,PML,PTEN,RB1,RCHY1,RPS27L,RRM2B,TAF9,TFDP1	3132	137	55765
LIU_SOX4_TARGETS_UP	5.32e-10	1.9966e-06	29	ADAM10,ATP5S,ATR,BMPR2,CUX1,DICER1,E2F3,ELK3,HBP1,HSDL2,KLHL24,MAN2A1,MORF4L1,NCOA4,PDS5A,PRDM2,PRDX6,RB1CC1,RNF213,RP2,RRM2B,SLC33A1,SOX4,STAM,TBL1X,TMED10,UBA3,VRK2,ZFAND6	3132	137	55765
LAU_APOPTOSIS_CDKN2A_UP	5.72e-10	2.14557e-06	18	ACIN1,APAF1,BCL2L1,BCLAF1,BNIP2,BRCA1,CASP2,CASP8,CDKN1B,CIZ1,CYCS,FAS,GMNN,MYC,PAK2,PCNA,PTRH2,TRAF3	3132	55	55765
AMUNDSON_GENOTOXIC_SIGNATURE	5.99e-10	2.24625e-06	25	AKAP13,AMD1,ARHGEF2,BAZ1A,BUB1,CDKN2C,HMGCR,IER2,ITGA4,KDM3B,KPNA2,LCP2,MEF2C,MYC,NEK6,PCNA,PPP2R4,SEC24B,SEMA4D,SPRY2,TARDBP,TK1,TOR1AIP1,ZNF217,ZWINT	3132	105	55765
ZHAN_MULTIPLE_MYELOMA_HP_UP	6.09e-10	2.28314e-06	17	ATP5L,CSNK1G3,EPB41L4A-AS1,FCHSD2,IPO7,KIAA0141,PAK1,POLR1D,RC3H2,RPL37,SCAPER,SCYL2,SEMA4D,SNHG1,SNHG7,THG1L,XRCC4	3132	49	55765
HOSHIDA_LIVER_CANCER_SURVIVAL_DN	6.09e-10	2.28314e-06	26	AKR1A1,ARF4,ATP2C1,ATP5D,ATP6AP2,CCT8,CREB1,CTBS,DLGAP4,EIF2B1,GGCX,HMGCR,IMPA1,NARS2,PCYT2,PIGK,PTPN2,RFC2,RRM1,SDHC,SNX10,SREBF2,SSFA2,TAF1C,USP14,VPS41	3132	113	55765
IVANOVSKA_MIR106B_TARGETS	6.43e-10	2.40932e-06	23	AKAP11,ATAD2,BTG3,C9ORF40,CDC37L1,CENPQ,CYBRD1,DAZAP2,ELK4,FASTK,FBXL5,HPS5,JAK1,KIAA0513,LIMA1,MAPK1,MKRN1,NETO2,NUPL1,PKD2,PRRG4,SFR1,ZNF367	3132	90	55765
REACTOME_RESPIRATORY_ELECTRON_TRANSPORT_ATP_SYNTHESIS_BY_CHEMIOSMOTIC_COUPLING_AND_HEAT_PRODUCTION_BY_UNCOUPLING_PROTEINS_	7.09e-10	2.65591e-06	24	ATP5D,ATP5E,ATP5F1,ATP5G1,ATP5I,ATP5J,ATP5L,COX4I1,COX5A,COX6C,COX7A2L,CYCS,ETFA,ETFDH,NDUFA4,NDUFA5,NDUFA6,NDUFB10,NDUFS2,NDUFV1,SDHC,UQCRB,UQCRC2,UQCRH	3132	98	55765
BRUINS_UVC_RESPONSE_MIDDLE	7.09e-10	2.65591e-06	24	ARMC10,CAMLG,CMTM6,DUSP11,ELOVL5,FASTKD3,FCHSD1,GPN3,LIMK2,MTERFD2,NAA30,NSMCE2,OTUD4,PIDD,PIGF,PPM1D,SEC24D,SH3YL1,TGIF1,TP53RK,XRCC6BP1,ZFPM1,ZNF263,ZXDC	3132	98	55765
GUO_TARGETS_OF_IRS1_AND_IRS2	7.09e-10	2.65591e-06	24	ACACA,AFF4,ATXN2,CACYBP,CCNI,ELK4,FARP2,FDFT1,FDPS,FUS,GK,HMGCR,HSP90AA1,HSPH1,MOGS,MVD,NIPBL,NUDT4,PPM1A,PPP3CA,RBM39,SCARB1,TAOK3,XBP1	3132	98	55765
PID_P75_NTR_PATHWAY	7.38e-10	2.76233e-06	20	ADAM17,AKT1,APAF1,APP,BIRC2,CYCS,IKBKB,MAPK8,MAPK9,PIK3R1,PRKACB,PRKCI,PSEN1,RAC1,RHOA,RTN4,SQSTM1,XIAP,YWHAE,ZNF274	3132	69	55765
MORI_SMALL_PRE_BII_LYMPHOCYTE_DN	7.43e-10	2.78031e-06	21	ACP1,ASXL1,BCL2,CTSC,FXYD5,GAPDH,HSPH1,IER2,JOSD1,MEF2C,MOGS,NASP,NUMA1,PTPN22,RBBP7,RPN2,SEC61A1,SET,SMC4,SSBP2,XPO1	3132	76	55765
LY_AGING_OLD_DN	7.99e-10	2.98906e-06	18	ATR,BARD1,CCNA2,CSE1L,CTSC,FBL,H2AFZ,HMGB2,HMGN2,KIF23,MCM2,NASP,PCNA,PPP1CC,PSMC6,PSMD12,TYMS,UBE2C	3132	56	55765
REACTOME_MHC_CLASS_II_ANTIGEN_PRESENTATION	8.15e-10	3.0481e-06	23	AP1S2,AP2A2,CANX,CLTC,CTSA,CTSB,CTSC,CTSH,CTSS,DCTN4,DNM2,DYNC1I2,DYNC1LI2,DYNLL1,KIF18A,KIF23,KIF5B,SAR1B,SEC13,SEC23A,SEC24B,SEC24C,SEC24D	3132	91	55765
KANG_DOXORUBICIN_RESISTANCE_DN	8.56e-10	3.20058e-06	11	ASXL2,ATP2B1,CLIC4,KIAA1033,NCOA3,PSAT1,PTP4A2,RB1CC1,TBL1X,TMEM106B,WWP1	3132	19	55765
PID_ERBB2_ERBB3_PATHWAY	8.71e-10	3.2558e-06	16	AKT1,CDC42,HRAS,KRAS,MAP2K1,MAPK1,MAPK8,MAPK9,NRAS,PIK3CB,PIK3R1,PPP3CB,RAC1,RNF41,SOS1,USP8	3132	44	55765
PARK_HSC_MARKERS	8.71e-10	3.2558e-06	16	ANKRD17,BCL11A,DMXL1,ELF1,LAPTM5,LYN,MEA1,MEIS1,PARK7,PCM1,RASA1,RBBP6,SDF4,SLC25A39,SPAG9,ZFAND5	3132	44	55765
GREENBAUM_E2A_TARGETS_UP	8.96e-10	3.34746e-06	14	BUB1,CCNA2,CDKN2C,ECT2,EPRS,KIAA1524,MAD2L1,MKI67,NUSAP1,PGK1,PLK4,TOP2A,TTK,TYMS	3132	33	55765
REACTOME_APC_CDC20_MEDIATED_DEGRADATION_OF_NEK2A	9.11e-10	3.40259e-06	13	ANAPC2,ANAPC4,ANAPC5,BUB3,CDC16,CDC23,CDC27,MAD2L1,RPS27A,UBA52,UBE2C,UBE2D1,UBE2E1	3132	28	55765
HWANG_PROSTATE_CANCER_MARKERS	9.11e-10	3.40259e-06	13	CTNNB1,FKBP5,FLNA,KPNB1,LGALS1,NDRG1,PARK7,PGK1,PHB,PIM1,PTEN,RAN,TXN	3132	28	55765
PID_MYC_REPRESS_PATHWAY	9.25e-10	3.45302e-06	19	BCL2,BRCA1,CDKN1B,CREB1,CSDE1,GTF2H2,HDAC1,ID2,ITGA6,ITGB1,LGALS1,MAX,MYC,NDRG1,NFYA,NFYB,PDGFRB,PPP2R4,SMAD2	3132	63	55765
GOTTWEIN_TARGETS_OF_KSHV_MIR_K12_11	9.25e-10	3.45302e-06	19	AGTRAP,ATP6V1G1,CDC42EP3,DPY19L1,E2F3,MYB,PICALM,PRPF4B,PTDSS1,RFK,RNF166,RNF213,RXRA,SCAMP1,SEC13,SLC33A1,TRIP13,TWF1,USP8	3132	63	55765
KEGG_LONG_TERM_POTENTIATION	9.79e-10	3.65265e-06	20	ATF4,CALM1,GNAQ,HRAS,ITPR1,KRAS,MAP2K1,MAPK1,NRAS,PLCB2,PPP1CA,PPP1CC,PPP1R12A,PPP3CA,PPP3CB,PRKACB,RAP1A,RAP1B,RPS6KA1,RPS6KA3	3132	70	55765
REACTOME_SIGNALING_BY_NOTCH1	9.79e-10	3.65265e-06	20	ADAM10,ADAM17,ARRB1,CCNC,FBXW7,HDAC1,HDAC2,HDAC5,HDAC8,HDAC9,MIB1,MYC,NCOR1,NUMB,PSEN1,RBPJ,RPS27A,TBL1X,TBL1XR1,UBA52	3132	70	55765
WINTER_HYPOXIA_UP	1.03e-09	3.84087e-06	23	ALDOA,B4GALT2,CNIH4,CORO1C,GAPDH,GMFB,GPN3,HAUS2,HOMER1,IGF2BP2,LDHA,NDRG1,PGAM1,PGK1,PSMA7,PSMD2,RAN,RUVBL2,SLC16A1,SNX24,TPI1,VEGFA,VEZT	3132	92	55765
KEGG_T_CELL_RECEPTOR_SIGNALING_PATHWAY	1.13e-09	4.21264e-06	25	AKT1,AKT2,CD4,CDC42,FYN,HRAS,IKBKB,KRAS,LCP2,MAP2K1,MAP3K7,MAPK1,MAPK9,NFATC1,NRAS,PAK1,PAK2,PIK3CB,PIK3R1,PPP3CA,PPP3CB,PTPRC,RHOA,SOS1,SOS2	3132	108	55765
SWEET_LUNG_CANCER_KRAS_DN	1.15e-09	4.28605e-06	58	ABCA1,ADARB1,AHNAK,AHR,ANKRD10,ANTXR2,ARFGEF1,ARRB1,ATP2A2,BNIP2,BPHL,BUB1,CD47,CD97,CLIC4,DENND4C,DHX15,ENAH,EPB41L2,EPS15,FAS,FMR1,FYN,GGH,GLUD1,GNB4,HNRNPA1,IFIH1,IGFBP2,LMO2,LYL1,MAP4,MEF2C,MEIS1,METAP1,MYB,NT5DC2,NUMB,PAG1,PDGFRB,PGM2,PKD2,PRDX6,PSIP1,QKI,RAB28,RCN1,SMARCA2,SPTAN1,SRGN,TCF3,TFRC,TM2D3,TOP2A,TSPAN3,TWSG1,VEGFA,ZMYND11	3132	435	55765
KEGG_PARKINSONS_DISEASE	1.19e-09	4.43394e-06	28	APAF1,ATP5D,ATP5E,ATP5F1,ATP5G1,ATP5J,COX4I1,COX5A,COX6C,COX7A2L,CYCS,NDUFA4,NDUFA5,NDUFA6,NDUFB10,NDUFS2,NDUFV1,PARK7,SDHC,UBA1,UBE2G1,UBE2G2,UBE2J1,UBE2L3,UQCRB,UQCRC2,UQCRH,VDAC1	3132	133	55765
REACTOME_DIABETES_PATHWAYS	1.19e-09	4.43394e-06	28	ACADVL,ADD1,ASNS,ATF4,CTSG,CXXC1,DCP2,DIS3,EXOC1,EXOC2,EXOC3,EXOC5,EXOC6,EXOSC8,IGF2BP2,IGFBP2,KIF5B,LMNA,MBTPS1,NFYA,NFYB,PDIA6,SERP1,SLC30A5,SPCS2,SPCS3,TLN1,XBP1	3132	133	55765
BYSTROEM_CORRELATED_WITH_IL5_UP	1.24e-09	4.61776e-06	17	BRD4,CBX3,CTSH,ETF1,HDAC2,IKBKB,LYL1,NUCB2,PTPN2,RBBP4,RPL41,RPLP1,RPS12,SART3,SET,SMARCD2,VAMP8	3132	51	55765
LEE_BMP2_TARGETS_UP	1.33e-09	4.95159e-06	84	ABCA1,AK3,ALCAM,APPL2,ARMC10,BCAT1,BPHL,C16ORF13,CAST,CCDC28B,CDC37L1,CELF2,CHCHD10,CIRBP,CKB,CNDP2,CNP,CRYZ,CTSA,CTSB,CTSH,DAZAP2,DDIT4,DPYD,EMB,F3,FAM173A,FNBP1,GAA,GABARAPL1,GRINA,GSDMD,H2AFV,HBP1,HDAC5,HVCN1,IFIH1,IL18,IP6K2,ITM2B,JMY,KIF16B,KLHL24,LMO2,LRP10,MAN1A1,MAPKAPK3,MEIS2,MKRN1,NAPRT1,NEAT1,NIPAL3,NKD2,NUMA1,PDXK,PHLDB1,PIGP,PIK3IP1,PIK3R1,PLSCR1,PLXNB2,PNRC1,PTK2B,RAB6B,RCSD1,RERE,R…	3132	745	55765
BROWNE_HCMV_INFECTION_12HR_DN	1.37e-09	5.09914e-06	24	ACSL3,APEX1,ASXL1,ATXN1,BAG2,DENND3,ERCC2,FYN,HNRNPH3,ID2,MAP3K5,NUP155,PAIP1,PTP4A1,RUNX1,SERPINB1,SNRPA,SRSF3,UBE2C,UBR5,VPS13B,VWA5A,ZMIZ1,ZNF623	3132	101	55765
REACTOME_CYTOSOLIC_TRNA_AMINOACYLATION	1.38e-09	5.13498e-06	12	AIMP1,DARS,EPRS,FARSA,IARS,LARS,MARS,NARS,PPA1,RARS,TARS,WARS	3132	24	55765
SCHLOSSER_SERUM_RESPONSE_UP	1.43e-09	5.3196e-06	28	ARHGEF2,BCL2,BRCA2,BTF3,CCNI,CDK10,CNOT3,DCAF7,DOT1L,ELL2,ERCC2,FLNA,HTT,MAP3K7,MYO9B,ORAI2,PPP4C,PTK2B,RALY,SNX1,SPTAN1,STAT6,TNPO1,TNRC6B,UBA1,ZBTB7A,ZFY,ZNF91	3132	134	55765
PID_ATM_PATHWAY	1.44e-09	5.35536e-06	14	ABL1,ATM,BLM,BRCA1,CTBP1,FAM175A,KAT5,MRE11A,NBN,RAD17,RAD50,SMC1A,TP53BP1,XRCC4	3132	34	55765
CAFFAREL_RESPONSE_TO_THC_24HR_5_UP	1.44e-09	5.35536e-06	14	CCNA2,CKS2,CNBP,EIF2A,IARS,LIG4,NAMPT,NCOA4,NUCB2,PCNA,RAB5A,TFRC,TXNRD1,UHRF1	3132	34	55765
HONMA_DOCETAXEL_RESISTANCE	1.44e-09	5.35536e-06	14	APRT,ATP5E,CFL1,CTNNB1,DYNLL1,FXR1,GAPDH,MAD2L2,PDCD5,PTPLB,RPL38,RPN2,TUBA1B,UFM1	3132	34	55765
LANG_MYB_FAMILY_TARGETS	1.56e-09	5.79696e-06	13	API5,BIRC2,CCT2,CD53,EMILIN2,HSPA13,IQGAP1,NSUN2,PPP3CA,SET,TFB1M,TFEC,TIMM44	3132	29	55765
GARGALOVIC_RESPONSE_TO_OXIDIZED_PHOSPHOLIPIDS_TURQUOISE_UP	1.62e-09	6.0183e-06	21	AFF4,AHR,CCDC117,CCDC82,DIDO1,DUSP3,FAM126B,FGFR1OP2,GABARAPL1,GCLM,MYC,NCOA3,PTP4A1,RICTOR,SLC4A7,SLC7A11,SPRY2,SQSTM1,TIPARP,TNPO1,ZCCHC2	3132	79	55765
REACTOME_NFKB_AND_MAP_KINASES_ACTIVATION_MEDIATED_BY_TLR4_SIGNALING_REPERTOIRE	1.69e-09	6.27666e-06	20	APP,ATF2,CDK1,CREB1,DUSP3,DUSP6,HMGB1,IKBKB,MAP2K1,MAP3K7,MAPK1,MAPK8,MAPK9,MAPKAPK3,MEF2A,MEF2C,RPS27A,RPS6KA1,RPS6KA3,UBA52	3132	72	55765
SESTO_RESPONSE_TO_UV_C8	1.69e-09	6.27666e-06	20	ALCAM,APP,CSNK2A2,CTNNA1,EPRS,FDFT1,FXR1,MRPS27,MTHFD2,MYC,PFKP,PPP2R5A,PPP3CA,PRDX6,R3HDM1,TMED10,TMEM131,TOMM20,TTC3,VEGFA	3132	72	55765
SUNG_METASTASIS_STROMA_UP	1.7e-09	6.3104e-06	25	ADAM10,ALCAM,ANXA4,ASS1,BNIP3L,C12ORF23,CD46,CDC42EP3,CKB,CPEB2,DUSP6,GAA,JMY,MAPK1,NEAT1,RDH10,RFX5,SEC13,SEC24D,SLC16A1,SNX1,SOCS5,STK38L,TKT,U2AF2	3132	110	55765
KYNG_RESPONSE_TO_H2O2_VIA_ERCC6_UP	1.78e-09	6.60558e-06	15	AKT2,CANX,CCNA2,FBXW2,IFT88,PABPC4,PPP1R2,PTOV1,PTPLAD1,RFXAP,SLC20A2,SLC39A6,TSN,TWF1,UROS	3132	40	55765
BIOCARTA_CDC42RAC_PATHWAY	1.8e-09	6.678e-06	10	ACTR2,ACTR3,ARPC2,ARPC5,CDC42,PAK1,PIK3R1,RAC1,RHOA,WASL	3132	16	55765
BRACHAT_RESPONSE_TO_CAMPTOTHECIN_DN	1.86e-09	6.89874e-06	16	ALDOA,ANP32E,ANXA4,BCL2,BNIP3L,BTF3,C11ORF73,CDK1,GAPDH,MYB,PLAC8,PPIA,PSAT1,RCN1,RSU1,TAX1BP1	3132	46	55765
SESTO_RESPONSE_TO_UV_C5	1.86e-09	6.89874e-06	16	CBFB,CLINT1,CLIP1,EPS15,FAM120A,GTF3C2,IQGAP1,METAP1,MYC,PBX3,PUM1,RAB2A,RASA1,SREBF1,STAT1,WWP1	3132	46	55765
GARGALOVIC_RESPONSE_TO_OXIDIZED_PHOSPHOLIPIDS_BLUE_UP	2.04e-09	7.56228e-06	28	AIFM2,C16ORF52,CHORDC1,CREM,DNAJB6,E2F6,EIF1,EIF5,F3,FGFR1OP2,FRS2,GLA,GNA13,HSPH1,JMJD6,KBTBD8,KLF5,KLHL28,PMAIP1,RBBP6,RSL1D1,SAMSN1,SAV1,SLC3A2,SOS1,STIP1,VCPIP1,WDR20	3132	136	55765
REACTOME_LOSS_OF_NLP_FROM_MITOTIC_CENTROSOMES	2.07e-09	7.67142e-06	18	AKAP9,CDK1,CEP135,CEP250,CEP41,CEP57,CEP76,CNTRL,DYNC1I2,DYNLL1,HAUS2,HSP90AA1,NEDD1,OFD1,PCM1,PLK4,YWHAE,YWHAG	3132	59	55765
ZHANG_BREAST_CANCER_PROGENITORS_DN	2.15e-09	7.96575e-06	29	ANAPC5,ARMC8,ATPIF1,BANF1,BPHL,CAST,CGRRF1,CNDP2,CPD,CRYZL1,DCAF6,DNPEP,FAM173A,FNDC3A,GALNT1,HPS1,IL18,JMY,KIF23,LMNB1,MDFIC,PAPOLA,PCMTD1,PPP1R2,PRPF39,RNF166,SENP6,TTC3,VAT1	3132	145	55765
REACTOME_RIG_I_MDA5_MEDIATED_INDUCTION_OF_IFN_ALPHA_BETA_PATHWAYS	2.21e-09	8.18584e-06	20	APP,ATG12,ATG5,CASP8,DAK,HMGB1,IFIH1,IKBKB,IRF3,MAP3K1,NLRC5,RPS27A,TANK,TAX1BP1,TRAF3,UBA52,UBE2D1,UBE2D2,UBE2D3,UBE2K	3132	73	55765
TURASHVILI_BREAST_DUCTAL_CARCINOMA_VS_LOBULAR_NORMAL_UP	2.21e-09	8.18584e-06	20	ATP2B1,C7ORF73,DENND1B,DTL,EPB41L3,EPS15L1,FANCI,GLRX3,HMMR,MLLT10,NUSAP1,RAB18,RAC1,RMND1,SGMS1,THAP6,TOP2A,TRNT1,UBE2D1,UBE2D2	3132	73	55765
ADDYA_ERYTHROID_DIFFERENTIATION_BY_HEMIN	2.21e-09	8.18584e-06	20	ADAM10,BIRC5,CREM,CTSH,DDIT4,DHX9,ID2,INSIG1,LMO2,MEF2C,MYB,NFYA,NPRL3,NQO1,PIM1,PTPN7,RTN4,SOCS2,TAX1BP1,TXNRD1	3132	73	55765
SIG_REGULATION_OF_THE_ACTIN_CYTOSKELETON_BY_RHO_GTPASES	2.28e-09	8.43828e-06	14	ACTR2,ACTR3,AKT1,CDC42,CFL1,FLNA,GDI2,PAK1,PAK2,ROCK1,RPS4X,VASP,WASF1,WASL	3132	35	55765
DELYS_THYROID_CANCER_UP	2.28e-09	8.43828e-06	58	ALDH3B1,ANXA1,APLP2,BCAT1,CD151,CD58,CD97,CKS2,CORO1C,CPD,CTSA,CTSB,CTSC,CTSH,CTSS,DPYD,DUSP6,EMILIN2,EMP3,ETHE1,FAS,FXYD5,FYN,IGF2BP2,IL1RAP,KLHL2,LGALS1,LST1,LYN,MAP3K5,MAPKAPK3,MPV17,NCKAP1L,PAPSS1,PBX3,PLIN2,PLXNB2,PLXND1,PMAIP1,PPP4C,QSOX1,RAD23B,RCN2,RGS3,RHOBTB3,RUNX1,SLC17A9,SNX1,SOX4,STAM,STAT1,TIMP1,TIPARP,TK1,TMEM87A,VAMP8,WARS,YAF2	3132	443	55765
RIZKI_TUMOR_INVASIVENESS_3D_UP	2.28e-09	8.43828e-06	36	ACYP1,ALG3,ATP2A2,BCAS2,CASC3,CCNA2,CCNI,CNN2,CSE1L,CTBP1,DCAF7,DNM2,ECI1,EPS15L1,HLTF,ISCU,LIMA1,MARS,MLLT10,NR4A2,PIK3CB,PMAIP1,RREB1,SLC25A46,SLC3A2,SSBP2,TARDBP,TBL2,TCF12,TIMM17A,TMED10,TYMS,UBE2I,UBL3,ZNF263,ZNF273	3132	210	55765
GAUSSMANN_MLL_AF4_FUSION_TARGETS_A_UP	2.3e-09	8.5054e-06	34	ANKRD28,BRD8,BTBD7,CPSF6,DTL,EBF1,GIT2,GK,GLA,GNPDA2,HDAC2,ID2,IGFBP7,KDM5C,LYN,MATR3,NCAM1,NR2C2,PITRM1,PRPF3,RIF1,RP2,RPL15,SETD8,SH3KBP1,SLBP,THOC1,TNFAIP8,TNRC6A,USP14,WAC,WASL,WIPF1,ZDHHC20	3132	191	55765
KEGG_APOPTOSIS	2.36e-09	8.72492e-06	22	AKT1,AKT2,APAF1,ATM,BCL2,BCL2L1,BIRC2,CASP7,CASP8,CYCS,DFFA,FAS,IKBKB,IL1RAP,IRAK3,IRAK4,PIK3CB,PIK3R1,PPP3CA,PPP3CB,PRKACB,XIAP	3132	88	55765
UEDA_CENTRAL_CLOCK	2.36e-09	8.72492e-06	22	BCKDHB,BLCAP,CHORDC1,CRY1,GPANK1,HNRNPM,HSPD1,HSPH1,ID2,MAN2A1,MRPL41,ORMDL1,PDIA6,PNRC1,RABEP1,RBM3,RPN2,SFPQ,SRSF6,TMEM30A,UBE2S,XBP1	3132	88	55765
REACTOME_PROTEIN_FOLDING	2.44e-09	9.0158e-06	17	CCT2,CCT4,CCT6A,CCT8,FBXL3,FBXL5,FBXW2,FBXW7,LONP2,PFDN5,TBCA,TBCB,TBCD,TUBA1B,TUBB6,USP11,XRN2	3132	53	55765
REACTOME_CIRCADIAN_CLOCK	2.44e-09	9.0158e-06	17	ATF2,CREB1,CRY1,FBXL3,MEF2C,MEF2D,NAMPT,NCOA2,NCOA3,NCOR1,PPARA,RPS27A,RXRA,SREBF1,TBL1X,TBL1XR1,UBA52	3132	53	55765
REACTOME_RNA_POL_I_TRANSCRIPTION_INITIATION	2.52e-09	9.30636e-06	12	ERCC2,GTF2H1,GTF2H2,GTF2H3,POLR1A,POLR1B,POLR1D,POLR2H,RRN3,TAF1B,TAF1C,UBTF	3132	25	55765
COLLER_MYC_TARGETS_UP	2.52e-09	9.30636e-06	12	ASS1,CKS2,EIF5A,FBL,FKBP4,HSPD1,IARS,NAMPT,NCL,POLR2H,SLC16A1,TFRC	3132	25	55765
REACTOME_PPARA_ACTIVATES_GENE_EXPRESSION	2.58e-09	9.52278e-06	24	ABCA1,CCNC,FDFT1,HMGCR,MED10,MED13L,MED21,MED22,MED24,MED30,MED4,NCOA2,NCOA3,NCOR1,NFYA,NFYB,PLIN2,PPARA,RXRA,SREBF1,SREBF2,TBL1X,TBL1XR1,TXNRD1	3132	104	55765
REACTOME_INTRINSIC_PATHWAY_FOR_APOPTOSIS	2.62e-09	9.6678e-06	13	AKT1,APAF1,BCL2,BCL2L1,CASP7,CASP8,CYCS,DYNLL1,MAPK8,NMT1,PMAIP1,TFDP1,XIAP	3132	30	55765
GUILLAUMOND_KLF10_TARGETS_DN	2.62e-09	9.6678e-06	13	AK3,CHPT1,CTNNB1,CTSS,ELOVL5,OGT,OSTC,PSME4,RPL7L1,RTN4,SEC61A1,SRSF3,TMSB4X	3132	30	55765
GUO_HEX_TARGETS_UP	2.66e-09	9.81008e-06	21	ATP6V1A,ATXN2,CMTM6,DHX36,ENY2,IQGAP1,KDM6A,MTF2,NAA15,PCM1,PTEN,RAB6A,RBM39,REST,RRAGD,SLC6A6,SRSF7,TBL1X,UBE3A,VEGFA,WDR26	3132	81	55765
SHETH_LIVER_CANCER_VS_TXNIP_LOSS_PAM4	2.7e-09	9.9549e-06	41	ABCB10,ABHD3,ACADSB,ACYP1,ATG5,BLMH,CBS,CELF2,CHCHD7,CHPT1,CLPX,DENND1A,DLEU2,DPYD,ETHE1,GABARAPL1,GDI2,GFER,GSTK1,HEMK1,IDH1,IL1RAP,IMMP2L,LAMP2,MCM10,MDH1,MKRN1,MSI2,PAICS,PARK7,PMPCB,PNKD,PRKAG2,SERPINB1,SLC27A5,SLC2A5,SUCLG2,TERF2IP,TIMM9,TK1,TPRKB	3132	261	55765
KEGG_ACUTE_MYELOID_LEUKEMIA	2.8e-09	1.03208e-05	18	AKT1,AKT2,FLT3,HRAS,IKBKB,KRAS,MAP2K1,MAPK1,MYC,NRAS,PIK3CB,PIK3R1,PIM1,PML,RPS6KB2,RUNX1,SOS1,SOS2	3132	60	55765
REACTOME_CELL_DEATH_SIGNALLING_VIA_NRAGE_NRIF_AND_NADE	2.8e-09	1.03208e-05	18	AKAP13,ARHGEF2,ARHGEF6,CASP2,ECT2,ITGB3BP,ITSN1,MAPK8,NET1,OBSCN,PSEN1,RAC1,RPS27A,SOS1,SOS2,SQSTM1,UBA52,YWHAE	3132	60	55765
MILI_PSEUDOPODIA_CHEMOTAXIS_UP	2.87e-09	1.05731e-05	20	ANKRD11,C1ORF216,CCNG1,COA5,EIF2A,EIF2S2,EIF3A,EIF3E,HMGN5,HSPB11,INTS6,KIF5B,MATR3,MFF,NAP1L1,NCL,PGGT1B,SCAPER,SH3BGRL,VCPIP1	3132	74	55765
GENTILE_UV_LOW_DOSE_DN	2.94e-09	1.0828e-05	19	C2CD2,CRADD,DDIT4,DYNC1LI2,EIF4G3,FNBP1,G6PD,GBE1,LAS1L,LMNB1,MEIS2,NAP1L1,PHKB,RASA1,SATB2,SLC20A2,STX12,UBL3,UTRN	3132	67	55765
ZWANG_CLASS_3_TRANSIENTLY_INDUCED_BY_EGF	3.05e-09	1.12301e-05	37	AFF1,ANO6,ARL5B,ATXN1,BTBD3,C16ORF52,CCNL1,CHMP1B,CPEB2,DENND3,ELL2,FKBP5,FNDC3A,IL1RAP,JOSD1,KLF13,NAB1,NCOA7,NDRG1,NR4A2,PDP1,PLAC8,PPFIBP1,PPTC7,PTP4A1,RIMKLB,RUNX1,SEMA3A,SERTAD2,SLC20A2,STK38L,TFRC,TGIF1,TIPARP,TMEM67,TOB1,TXNRD1	3132	222	55765
TSENG_IRS1_TARGETS_UP	3.08e-09	1.13375e-05	25	ACLY,ACTR3,ASNS,BUB1,CYHR1,DBN1,GTF2IRD2,HSP90AA1,HSPA4,HSPA9,IARS,MEF2C,MTHFD2,NARS,NMT1,NSUN2,PAG1,PCYT2,PHB,RHOU,SLC35C2,SLC3A2,ST13,UCK2,ZDHHC6	3132	113	55765
REACTOME_APOPTOTIC_EXECUTION_PHASE	3.37e-09	1.24016e-05	17	ACIN1,ADD1,BIRC2,CASP7,CASP8,CTNNB1,DFFA,HMGB1,HMGB2,KPNB1,LMNA,LMNB1,MST4,PAK2,PLEC,ROCK1,SPTAN1	3132	54	55765
TONKS_TARGETS_OF_RUNX1_RUNX1T1_FUSION_ERYTHROCYTE_UP	3.55e-09	1.30604e-05	30	APP,ARL4A,ATXN1,CPD,CREM,DUSP6,ELANE,ETNK1,FNDC3B,HSPB1,IFI16,IL1RAP,IRAK3,LAIR1,MAN1A1,NDRG1,NETO2,NQO1,PALM,PNRC1,RRAGD,SLC2A5,SLC7A11,SOX4,SPTAN1,SSBP2,STAT1,TUBB6,VAT1,ZNF217	3132	157	55765
IIZUKA_LIVER_CANCER_PROGRESSION_L0_L1_DN	3.6e-09	1.32408e-05	11	ARPC2,COX4I1,CTNNA1,CTSA,ISCU,PRCP,RHOA,RPS19,SRP72,SSR4,TMX1	3132	21	55765
MARIADASON_RESPONSE_TO_BUTYRATE_SULINDAC_4	3.6e-09	1.32408e-05	11	CACNA2D4,FAM136A,GMNN,HMGB1,MYB,NRAS,NUCKS1,PHF10,TYMS,UBTF,ZNF367	3132	21	55765
KEGG_B_CELL_RECEPTOR_SIGNALING_PATHWAY	3.7e-09	1.36012e-05	20	AKT1,AKT2,BTK,HRAS,IKBKB,INPP5D,KRAS,LYN,MAP2K1,MAPK1,NFATC1,NRAS,PIK3AP1,PIK3CB,PIK3R1,PPP3CA,PPP3CB,RAC1,SOS1,SOS2	3132	75	55765
KOKKINAKIS_METHIONINE_DEPRIVATION_96HR_DN	3.7e-09	1.36012e-05	20	AKAP9,ATF2,ATM,BIRC5,CALM1,CDC42,CDK1,GSR,GSTK1,HDAC1,HSP90AA1,MGST2,MYC,NT5C,OGG1,RRM1,SOS1,SOS2,TK1,TOP1	3132	75	55765
LENAOUR_DENDRITIC_CELL_MATURATION_UP	3.74e-09	1.37408e-05	25	AES,ARF4,CAT,CBS,CITED2,CTSC,GATM,HMGN3,IARS,KCNAB2,KIAA0100,LGALS3BP,LIPA,MGLL,MMD,NCAPH,OAT,PFKP,PKD2,PRKACB,QSOX1,SCARB1,SOX4,SPTAN1,TFRC	3132	114	55765
RASHI_RESPONSE_TO_IONIZING_RADIATION_4	3.77e-09	1.38472e-05	18	ATP2A2,CASP2,E2F8,FAM114A2,GTF2IRD2,HEATR2,HERC4,HMGB2,IFI16,MED22,MGLL,PLK4,PSMB4,RAD23B,RGS19,SEMA4D,SF3A3,YWHAG	3132	61	55765
GNATENKO_PLATELET_SIGNATURE	3.8e-09	1.39536e-05	16	B2M,CFL1,DYNLL1,FLNA,GAPDH,GNAS,H3F3A,ITM2B,MYL12A,NCOA4,OAZ1,PTMA,RPL41,TLN1,TMSB4X,UBC	3132	48	55765
IVANOVA_HEMATOPOIESIS_STEM_CELL	3.89e-09	1.42802e-05	40	ABCF2,BPHL,CAMTA1,DDIT4,DDX27,DEF8,DNAJC21,FMR1,GRSF1,GTF2IRD2,IFIH1,MBTD1,MPRIP,MSI2,MYCBP2,NCOA2,NR4A2,PAIP1,PAPD5,PHF17,PKD2,PNRC1,PPP2R5C,PRKAA1,PRKACB,RBBP6,RBM28,REST,RPL10A,SART3,SCAF11,SMARCA2,SMC5,SOCS5,SOS1,SREK1,TLN1,TRAFD1,UBA5,WHSC1L1	3132	254	55765
REACTOME_TRNA_AMINOACYLATION	3.92e-09	1.43864e-05	15	AIMP1,CARS2,DARS,DARS2,EPRS,FARSA,IARS,LARS,MARS,NARS,NARS2,PPA1,RARS,TARS,WARS	3132	42	55765
GRAESSMANN_APOPTOSIS_BY_SERUM_DEPRIVATION_DN	3.96e-09	1.45292e-05	38	ABCA2,ABTB1,ANP32A,ASS1,BAG2,BCL11A,C11ORF73,C9ORF89,CNDP2,EGLN1,ERAL1,F3,FAM162A,GBE1,HOMER1,HPS1,ID2,JMY,MAPK8IP3,MED24,METRN,MPHOSPH6,MYBL1,NASP,NDRG1,NIN,PAPOLA,PDXK,RAB2A,RALGPS1,RIC8A,SERPINB1,SH3KBP1,TBL2,TPM3,UBXN2A,VEGFA,WIPF1	3132	234	55765
REACTOME_NEGATIVE_REGULATORS_OF_RIG_I_MDA5_SIGNALING	4.28e-09	1.5699e-05	13	ATG12,ATG5,IFIH1,IRF3,NLRC5,RPS27A,TAX1BP1,TRAF3,UBA52,UBE2D1,UBE2D2,UBE2D3,UBE2K	3132	31	55765
LI_INDUCED_T_TO_NATURAL_KILLER_UP	4.36e-09	1.59881e-05	45	AHNAK,ALDOA,ARF6,ARL6IP5,ASAH1,CAPZB,CCDC132,CCNG1,CDKN2A,CHSY1,CORO1C,CTNNA1,CYB5R4,DENND3,DUSP6,ECI1,EMILIN2,FNBP1,FXYD5,HVCN1,ID2,ITGAE,KHNYN,LGALS1,LGALS3BP,LMNA,MAPKAPK3,MB21D1,MED10,MYO1F,MYO1G,NCF4,NDFIP1,OSBPL3,PLSCR1,PRMT2,PRR7,PRRC1,SEMA4A,SH3BP2,SNX18,STX7,SYPL1,TUBB6,XBP1	3132	307	55765
BIOCARTA_RACCYCD_PATHWAY	4.45e-09	1.63137e-05	12	AKT1,CDK6,CDKN1B,HRAS,IKBKB,MAPK1,PAK1,PIK3R1,RAC1,RB1,RHOA,TFDP1	3132	26	55765
REACTOME_APC_C_CDC20_MEDIATED_DEGRADATION_OF_CYCLIN_B	4.45e-09	1.63137e-05	12	ANAPC2,ANAPC4,ANAPC5,CDC16,CDC23,CDC27,CDK1,RPS27A,UBA52,UBE2C,UBE2D1,UBE2E1	3132	26	55765
DEN_INTERACT_WITH_LCA5	4.45e-09	1.63137e-05	12	CSNK2A2,DYNLL1,HSPA9,NAP1L1,NCL,NPM1,RANBP9,SET,TCEB3,YWHAE,YWHAG,YWHAZ	3132	26	55765
JUBAN_TARGETS_OF_SPI1_AND_FLI1_UP	4.52e-09	1.65568e-05	25	ACADVL,ADD1,ADD3,AES,ARL1,CYHR1,FIGNL1,GMCL1,GMPPA,GOLIM4,HIATL1,LAMP2,LYRM7,MPHOSPH6,NEK7,NRBP1,RNF166,TMEM219,TNRC6B,TRAFD1,USP11,USP7,USP8,VEZF1,WWP1	3132	115	55765
PID_TGFBR_PATHWAY	4.63e-09	1.69551e-05	17	CTNNB1,DAXX,EIF2A,FKBP1A,ITCH,MAP3K7,PML,PPP1CA,PPP2R2A,RHOA,SMAD2,SOS1,STRAP,TGFBR1,WWP1,XIAP,YWHAE	3132	55	55765
REACTOME_SIGNALING_BY_ILS	4.73e-09	1.73165e-05	24	CDK1,CRK,FYN,HRAS,IKBKB,IL18,IL1RAP,IRAK3,IRAK4,JAK1,KRAS,LYN,MAP2K1,MAP3K7,MAPK1,NRAS,PIK3CB,PIK3R1,PRKACB,PTK2B,SOS1,SQSTM1,STAT1,YWHAZ	3132	107	55765
RAY_TUMORIGENESIS_BY_ERBB2_CDC25A_DN	4.84e-09	1.77144e-05	30	AIFM2,AK2,ARFRP1,ARHGEF6,BDH1,CCDC28B,CDC42EP3,EIF4G3,ENAH,EPC2,EPT1,FAM63B,FEM1C,HP1BP3,HSPH1,ITM2B,LIN7C,MIB1,NCOA3,NFIC,PRDX6,PUM1,RBM39,RERE,RHOU,RPL22,RPS6KA1,SRSF4,TOB1,ZNF770	3132	159	55765
BROWNE_HCMV_INFECTION_30MIN_DN	4.86e-09	1.77827e-05	29	ATG5,BRCA2,CDC42,CDK1,DDX17,DHFR,DMXL1,EEA1,EEF1A1,GLMN,ISG20L2,ITSN2,LAPTM5,LRP8,MAPKAPK5,MOGS,NCAPH,NFYA,PTP4A1,RALGPS1,RANBP6,RER1,RGS3,RUFY3,TAF13,TROVE2,TWISTNB,VDAC1,VWA5A	3132	150	55765
BAKKER_FOXO3_TARGETS_DN	4.92e-09	1.79974e-05	33	AGPAT5,ANKRD10,APRT,BCL11A,CLINT1,COPS8,DCP2,FAM136A,GFER,GUK1,LINS,MAPKAPK3,MED10,MKI67,MUT,NDUFB10,P2RX1,PAFAH1B2,PCYT2,POP5,RAB28,SEL1L,SLC19A1,SNRPA,SPEF2,SRSF4,STRAP,STRN3,TNPO1,TNRC18,UTP6,WDR4,YY1	3132	187	55765
PID_FCER1_PATHWAY	5.03e-09	1.83947e-05	18	AKT1,BTK,FYN,HCLS1,HRAS,IKBKB,INPP5D,LCP2,LYN,MAP2K1,MAP3K1,MAPK1,MAPK8,PAK2,PIK3R1,RASA1,SOS1,WIPF1	3132	62	55765
PID_VEGFR1_2_PATHWAY	5.04e-09	1.84262e-05	19	AKT1,CDC42,CTNNA1,CTNNB1,DNM2,FYN,HSP90AA1,IQGAP1,ITGAV,MAP2K1,MAPK1,PAK2,PIK3R1,PRKAA1,PTK2B,PTPN2,RHOA,ROCK1,VEGFA	3132	69	55765
PID_PI3KCI_PATHWAY	5.35e-09	1.95543e-05	16	ARF6,BTK,CYTH1,FYN,HRAS,HSP90AA1,INPP5D,KRAS,LYN,NRAS,PIK3CB,PIK3R1,PTEN,RAC1,RAP1A,RHOA	3132	49	55765
STAMBOLSKY_TARGETS_OF_MUTATED_TP53_UP	5.35e-09	1.95543e-05	16	ANXA1,ARHGEF7,C5ORF22,C6ORF62,CALM1,CCNL1,CDK13,DNAJC7,EIF4B,GNAS,HNRNPM,IFNGR1,MYNN,NAA15,SKAP2,ZNF638	3132	49	55765
BIOCARTA_MET_PATHWAY	5.4e-09	1.97262e-05	14	CRK,HRAS,ITGB1,MAP2K1,MAPK1,MAPK8,PAK1,PIK3R1,PTEN,PTK2B,RAP1A,RAP1B,RASA1,SOS1	3132	37	55765
ST_PHOSPHOINOSITIDE_3_KINASE_PATHWAY	5.4e-09	1.97262e-05	14	AKT1,AKT2,BTK,CDKN2A,IARS,INPP5D,PTEN,RPS6KA1,RPS6KA3,SOS1,SOS2,YWHAE,YWHAG,YWHAZ	3132	37	55765
PID_GMCSF_PATHWAY	5.4e-09	1.97262e-05	14	HRAS,IKBKB,INPP5D,KRAS,LYN,MAP2K1,MAPK1,NRAS,PIK3R1,PIM1,PRKACB,SOS1,STAT1,YWHAZ	3132	37	55765
XU_GH1_AUTOCRINE_TARGETS_DN	5.62e-09	2.0513e-05	28	AFF1,C6ORF211,COQ4,CUX1,DBN1,DYRK1B,EIF5,EXOC3,HDLBP,HSPH1,IPO7,ISOC1,JAK1,MAP3K1,MCPH1,MPRIP,NAT1,NETO2,NUMA1,PCCB,PPIP5K2,PUS7,RPL37,RSL1D1,SLC39A10,TMSB4X,UBL3,ZNF217	3132	142	55765
KEGG_WNT_SIGNALING_PATHWAY	5.69e-09	2.07628e-05	29	CACYBP,CCND3,CSNK2A2,CTBP1,CTBP2,CTNNB1,CTNNBIP1,MAP3K7,MAPK8,MAPK9,MYC,NFATC1,NKD2,NLK,PLCB2,PPP2R5A,PPP2R5C,PPP2R5E,PPP3CA,PPP3CB,PRKACB,PSEN1,RAC1,RHOA,ROCK1,RUVBL1,SMAD2,TBL1X,TBL1XR1	3132	151	55765
PID_TCPTP_PATHWAY	5.7e-09	2.07936e-05	15	ATR,EIF2A,ITGB1,JAK1,KPNA2,KPNB1,LMAN1,PDGFRB,PIK3CB,PIK3R1,PTPN2,SOS1,STAT1,STAT6,VEGFA	3132	43	55765
REACTOME_DOWNSTREAM_SIGNALING_OF_ACTIVATED_FGFR	5.88e-09	2.14444e-05	23	ADRBK1,AKT1,AKT1S1,AKT2,CALM1,CDK1,CDKN1B,CREB1,FRS2,HRAS,KRAS,MAP2K1,MAPK1,MLST8,NRAS,PDE1B,PIK3R1,PRKACB,PTEN,RICTOR,RPS6KB2,SOS1,THEM4	3132	100	55765
REACTOME_PHOSPHOLIPID_METABOLISM	5.98e-09	2.18031e-05	34	ACER3,AGPAT3,AGPAT5,AGPAT6,ARSK,ASAH1,CDS2,CHPT1,COL4A3BP,CTSA,EPT1,ETNK1,GLA,HADHB,MBOAT7,MGLL,MTMR4,MTMR6,PCYT2,PGS1,PI4K2B,PIK3CB,PIK3R1,PIKFYVE,PTDSS1,PTEN,SACM1L,SGMS1,SLC44A1,SMPD4,SUMF2,SYNJ2,TAZ,VAPA	3132	198	55765
TAYLOR_METHYLATED_IN_ACUTE_LYMPHOBLASTIC_LEUKEMIA	6.09e-09	2.21981e-05	20	AZIN1,CDC42SE1,COL24A1,GMNN,GTF2H2,H3F3A,MYC,NASP,NDUFA4,RFC2,RPS14,RREB1,SMARCAD1,SMC2,SMEK2,SNRPC,STAM,TTK,ZMPSTE24,ZNHIT6	3132	77	55765
CARD_MIR302A_TARGETS	6.09e-09	2.21981e-05	20	ASAP1,CDC37L1,CDK6,CNOT7,EPC2,FOXJ3,IKZF2,KPNA2,MBD2,NANOS1,PHTF2,PPP6C,RB1,RB1CC1,RBBP4,RBBP6,RBBP7,TARDBP,VEGFA,ZNF367	3132	77	55765
KYNG_ENVIRONMENTAL_STRESS_RESPONSE_UP	6.29e-09	2.29145e-05	17	ANXA1,ATP5I,BNIP3L,CCNL2,CSDE1,CYCS,DAXX,EIF3L,HNRNPA2B1,MARK3,NDRG1,OAZ1,PDCD5,POMP,SOD1,TAF1C,TBCA	3132	56	55765
WAKABAYASHI_ADIPOGENESIS_PPARG_RXRA_BOUND_36HR	6.65e-09	2.42193e-05	29	ACADVL,ARF4,ATP6V1A,BCL2L13,BMP2K,BTF3L4,CASP8,CMPK1,CRYZL1,DNAJC19,ELMOD2,ETFA,ETFDH,HSDL2,IDH1,ITSN1,LMBR1,LMBRD1,MGST1,MLST8,OXSR1,PNRC1,PPP1R15B,RBM4B,SEC24C,SF1,TMED5,TMEM87A,YWHAG	3132	152	55765
COLDREN_GEFITINIB_RESISTANCE_UP	6.81e-09	2.47952e-05	21	C18ORF21,CSGALNACT2,FBXO30,FSD1L,GAS5,IARS,NAP1L1,NOL8,PCGF6,PDHA1,PRELID1,RAD50,RFK,SACS,SRRT,TBL1X,TIMM50,TRNT1,UBA2,UBE2M,USP36	3132	85	55765
KEGG_CITRATE_CYCLE_TCA_CYCLE	6.83e-09	2.48612e-05	13	ACLY,DLAT,DLD,IDH1,IDH3A,IDH3B,MDH1,MDH2,OGDH,PDHA1,SDHC,SUCLA2,SUCLG2	3132	32	55765
REACTOME_RNA_POL_I_TRANSCRIPTION_TERMINATION	6.83e-09	2.48612e-05	11	ERCC2,GTF2H1,GTF2H2,GTF2H3,POLR1A,POLR1B,POLR1D,POLR2H,TAF1B,TAF1C,UBTF	3132	22	55765
ACEVEDO_METHYLATED_IN_LIVER_CANCER_DN	7.52e-09	2.73578e-05	97	ADD1,AIFM2,AKNA,ARHGEF10,C6ORF89,CAMTA1,CAT,CDCA7,CLASP2,CLN8,CNOT2,COL24A1,CREBZF,CRYZ,CSMD3,CSPP1,CTBP2,DDX42,DENND1A,DENND3,E2F6,ESD,FASTKD2,FBXW7,FCGR1B,FCHSD2,FKBP5,FYN,GAPVD1,H3F3A,H3F3AP4,HMGN5,IKZF2,INTS10,IRAK4,ITFG2,ITSN1,JOSD1,KAZN,KCNAB2,KIDINS220,KLF13,LARP4B,LARS,LSM14A,LST1,MAP2K1,MECP2,METTL17,MIER3,MLLT6,MPST,MTMR4,MTX2,NBPF1,NCKAP1L,NCOA4,NGDN,NUP35,OBSCN,OTUD4,PANK2,POGZ,PPP2R2…	3132	940	55765
TIEN_INTESTINE_PROBIOTICS_2HR_UP	7.59e-09	2.76048e-05	12	ANP32A,B2M,EEF1A1,EIF5A,FAM120A,GAPDH,KLF5,NAP1L1,PGK1,PTP4A2,RPS6,UBC	3132	27	55765
NICK_RESPONSE_TO_PROC_TREATMENT_DN	7.59e-09	2.76048e-05	12	AHCYL1,ATP6V1A,BRD1,EIF2S3,ERAP1,ERAP2,ETNK1,FUBP1,SPG11,SSFA2,UBR5,ZFX	3132	27	55765
DARWICHE_SQUAMOUS_CELL_CARCINOMA_DN	7.97e-09	2.8971e-05	32	ANP32A,APP,ASNS,BAG6,C11ORF58,CCNI,CSPP1,DENR,DGUOK,EIF5A,FBRSL1,GABARAPL2,ITPR1,LRIF1,LRRC58,MAPK8IP3,MEF2C,MGAT1,NBN,NIT1,PABPC4,PDXDC1,PEPD,POLI,PRRC1,RPAIN,SAR1A,SELT,SLC35B1,TPM3,YTHDF2,ZNF830	3132	181	55765
REACTOME_TRANSCRIPTIONAL_ACTIVITY_OF_SMAD2_SMAD3_SMAD4_HETEROTRIMER	8.1e-09	2.94354e-05	14	CCNC,CCNT2,HDAC1,MYC,NCOR1,PPM1A,RPS27A,SMAD2,TFDP1,TGIF1,TRIM33,UBA52,UBE2D1,UBE2D3	3132	38	55765
HOLLEMAN_VINCRISTINE_RESISTANCE_B_ALL_UP	8.1e-09	2.94354e-05	14	ABHD3,BTBD3,CHCHD7,CREB3L2,DIDO1,MTF2,MTMR9,NFATC1,PNN,PSME4,RUFY3,TCEB3,TRIM24,ZNF263	3132	38	55765
REACTOME_TRANSMEMBRANE_TRANSPORT_OF_SMALL_MOLECULES	8.37e-09	3.03998e-05	54	AAAS,ABCA2,ABCA7,ABCB10,ABCC4,ABCD3,ATP11B,ATP2A2,ATP2C1,ATP6V0A2,ATP6V0B,ATP6V0E1,ATP6V1A,ATP6V1C1,ATP6V1G1,ATP8B4,CYBRD1,GNAS,GNB4,NUP133,NUP153,NUP155,NUP214,NUP35,NUP43,NUP54,NUP93,NUPL1,POM121,PRKACB,RAB11FIP2,RANBP2,SEH1L,SLC15A4,SLC16A1,SLC16A3,SLC20A2,SLC26A6,SLC2A5,SLC30A5,SLC33A1,SLC38A2,SLC38A5,SLC39A10,SLC39A6,SLC39A7,SLC3A2,SLC44A1,SLC4A7,SLC5A6,SLC6A6,SLC7A11,SLC7A6,TFRC	3132	413	55765
LAIHO_COLORECTAL_CANCER_SERRATED_DN	8.53e-09	3.09724e-05	21	ADD1,ASXL1,BRD1,CDK16,CLCN7,DLGAP4,ERAL1,FMR1,GRINA,INPP5D,KDM5C,NIPSNAP3B,OGT,PHKB,RCBTB1,RPL37A,SIN3B,SLC26A6,SPOP,TNPO2,ZNF263	3132	86	55765
KOKKINAKIS_METHIONINE_DEPRIVATION_48HR_DN	8.8e-09	3.1944e-05	18	AKAP9,ATF2,ATM,BIRC5,CALM1,CDC42,GSTK1,HDAC1,MYC,NT5C,OGG1,RRM1,SMAD5,SOS1,SOS2,TK1,TOP1,TYMS	3132	64	55765
ZHAN_MULTIPLE_MYELOMA_UP	8.8e-09	3.1944e-05	18	ABL1,ALG3,CD47,EIF3B,EWSR1,EXTL2,FARSA,GART,ILF3,MAPKAPK3,NAP1L4,PHB,PPP2R4,QSOX1,SNX1,TROVE2,TSC1,ZNF76	3132	64	55765
NIKOLSKY_MUTATED_AND_AMPLIFIED_IN_BREAST_CANCER	8.87e-09	3.21804e-05	22	AKAP9,ARFRP1,ARRB1,ATRN,CSMD3,DCAF13,DGKE,DYRK2,FAM189B,GOLGA7,IKBKB,KIAA0100,MTL5,MYO9B,NSMCE2,PUS1,SPCS2,UBE2I,VPS13B,ZMIZ1,ZNF529,ZNF569	3132	94	55765
GAVIN_FOXP3_TARGETS_CLUSTER_T4	8.87e-09	3.21804e-05	22	AHNAK,ANKRD17,BMPR2,GLUD1,HINT1,IKZF2,ITGA6,ITGAE,ITGAV,ITGB1,METTL17,MYC,NUCB2,PLSCR1,PSMD8,RRAGD,SEMA4A,SH3BGRL,SNX18,SOCS2,TMEM65,XBP1	3132	94	55765
YIH_RESPONSE_TO_ARSENITE_C2	8.88e-09	3.21989e-05	10	ABL1,ATF2,CAST,NIT1,PPP1CA,RAB5A,SP3,TANK,TCF12,USP8	3132	18	55765
LENAOUR_DENDRITIC_CELL_MATURATION_DN	1.02e-08	3.6975e-05	26	ADAM10,ALG3,BCAT1,CTBP1,DUSP6,ELK3,EMP3,GK,GLA,GSR,ITGAL,ITPR1,KYNU,LST1,NAMPT,NAP1L4,NCOA4,NUP214,PLSCR1,PSEN1,PTK2B,PUF60,SOD2,SOS2,SREBF2,TROVE2	3132	128	55765
CREIGHTON_ENDOCRINE_THERAPY_RESISTANCE_2	1.02e-08	3.6975e-05	59	AIFM2,AKNA,API5,ARL6,AZU1,C14ORF142,C16ORF93,CCDC138,CCP110,CEP120,CEP41,CEP78,CIAO1,CNTRL,CRY1,DHFR,DPY19L1,DPY19L2P2,EFCAB2,ERCC1,FAM179B,FCHSD2,FSD1L,GAPVD1,GPR107,H2AFY,HEATR3,HERC2,HSP90AA1,IFT27,KCNE1,KIF3A,LSMD1,MDM1,MSL3,NEK4,NETO2,NIPSNAP3B,NUB1,ODF2L,OTUD4,PCM1,PHF10,PLK4,PPP6R3,PRPS2,PSIP1,PSME2,PTPN22,RALGPS1,RANBP9,SPEF2,SPOP,SUZ12,TMEM67,TRAF3,TRIM24,TSGA10,ZNF346	3132	473	55765
MORI_PLASMA_CELL_UP	1.03e-08	3.73169e-05	16	ARMCX3,BET1,CTSB,DERL1,HDLBP,HSPA13,LMAN1,M6PR,MAGT1,OSTC,PRRC1,RPN1,SLC44A1,SPCS3,TMED2,UBXN4	3132	51	55765
ZHAN_MULTIPLE_MYELOMA_CD1_AND_CD2_DN	1.03e-08	3.73169e-05	16	ADAM10,ANP32A,APPL1,C9ORF41,CAMSAP2,CDK6,CLTB,DMXL2,ELOVL5,FAM162A,IFNGR1,MYC,NCF4,TMED3,UBE2B,UQCRB	3132	51	55765
ZHANG_PROLIFERATING_VS_QUIESCENT	1.03e-08	3.73169e-05	16	CASP4,DYNLL1,GNAS,HSP90AA1,HSPB1,IGFBP2,ITGA6,ITGAV,ITGB1,PTMA,RAD23B,RHOA,RPL6,RPS19,SOD1,TCEB1	3132	51	55765
REACTOME_TRANSPORT_TO_THE_GOLGI_AND_SUBSEQUENT_MODIFICATION	1.07e-08	3.8734e-05	13	B4GALT2,LMAN1,MAN1A1,MAN1A2,MAN2A1,MANEA,MGAT1,SAR1B,SEC13,SEC23A,SEC24B,SEC24C,SEC24D	3132	33	55765
SMITH_TERT_TARGETS_DN	1.07e-08	3.8734e-05	21	ACLY,AKT1,ALDH3A2,ANXA4,APEX1,ASAH1,CAT,CCNG1,CD47,DNA2,DUSP6,IDI1,KYNU,LAMP2,LIPA,OAT,PCNA,PML,RAB40B,UGP2,XRCC5	3132	87	55765
WENDT_COHESIN_TARGETS_UP	1.07e-08	3.8734e-05	13	ALCAM,ASPH,ATG5,CAMSAP2,CAST,ELF2,EXOC6,FRA10AC1,MEF2A,SREK1,TNPO1,USP25,VTA1	3132	33	55765
REACTOME_TRANSCRIPTIONAL_REGULATION_OF_WHITE_ADIPOCYTE_DIFFERENTIATION	1.09e-08	3.94253e-05	19	CCNC,CCND3,EBF1,KLF5,MED10,MED13L,MED21,MED22,MED24,MED30,MED4,NCOA2,NCOA3,NCOR1,PPARA,RXRA,SREBF1,TBL1X,TBL1XR1	3132	72	55765
SESTO_RESPONSE_TO_UV_C1	1.09e-08	3.94253e-05	19	C11ORF58,CAPRIN1,COPS8,EIF4H,ETF1,HDAC1,HSP90AA1,IER2,MAPK6,NAMPT,PIM1,PPP2R2A,PSMC6,SNRPA1,SOD2,UBE2D2,UBE2G1,UBE2I,UBXN4	3132	72	55765
REACTOME_CELL_CELL_COMMUNICATION	1.13e-08	4.08495e-05	25	ARHGEF6,CD151,CD2AP,CD47,CTNNA1,CTNNB1,FYN,IQGAP1,ITGB1,LIMS1,MAPK8,MPP5,PAK1,PIK3CB,PIK3R1,PLEC,PRKCI,PTK2B,PVRL2,RAC1,RSU1,SKAP2,SPTAN1,VASP,WASL	3132	120	55765
CHIARADONNA_NEOPLASTIC_TRANSFORMATION_CDC25_UP	1.13e-08	4.08495e-05	25	ANP32E,CASP4,CTSB,EMB,ENAH,EVL,FAM3C,GTF2A2,IFI16,IMPACT,IVNS1ABP,LAMP2,MAN2A1,NAP1L1,NCAM1,PLSCR1,PTEN,RBM3,SLC16A1,SLC38A2,SRRT,SRSF3,SRSF6,TOP1,UBE2D2	3132	120	55765
KEGG_GLIOMA	1.15e-08	4.15495e-05	18	AKT1,AKT2,CALM1,CDK6,CDKN2A,E2F3,HRAS,KRAS,MAP2K1,MAPK1,NRAS,PDGFRB,PIK3CB,PIK3R1,PTEN,RB1,SOS1,SOS2	3132	65	55765
BYSTRYKH_HEMATOPOIESIS_STEM_CELL_AND_BRAIN_QTL_CIS	1.15e-08	4.15495e-05	18	AGTRAP,CTSC,CUX1,DAP3,DDA1,FAM114A2,GFER,IQGAP1,MRPL35,MRPS7,MTIF2,PDXDC1,SCOC,SRP9,TCEB3,TMEM66,VPS52,ZFAND5	3132	65	55765
SHAFFER_IRF4_TARGETS_IN_ACTIVATED_DENDRITIC_CELL	1.15e-08	4.15495e-05	18	C11ORF24,CANX,ELL2,GLS,HMMR,MARS,MYB,PAICS,PDS5A,PPP1R2,PRR7,SLC38A2,SUB1,TCERG1,TRAM1,UBE2J1,UCK2,UNG	3132	65	55765
PID_INSULIN_PATHWAY	1.17e-08	4.2237e-05	15	AKT1,AKT2,CRK,EXOC1,EXOC2,EXOC3,EXOC5,EXOC6,EXOC7,HRAS,INPP5D,PIK3R1,PRKCI,RASA1,SOS1	3132	45	55765
REACTOME_MRNA_SPLICING_MINOR_PATHWAY	1.17e-08	4.2237e-05	15	DDX23,EFTUD2,NCBP1,NCBP2,NHP2L1,POLR2B,POLR2F,POLR2H,PRPF8,SF3B1,SNRPD2,SNRPE,SRSF6,SRSF7,TXNL4A	3132	45	55765
REACTOME_FORMATION_OF_RNA_POL_II_ELONGATION_COMPLEX_	1.17e-08	4.2237e-05	15	CCNT2,CTDP1,ERCC2,GTF2H1,GTF2H2,GTF2H3,NCBP1,NCBP2,POLR2B,POLR2F,POLR2H,SUPT16H,TCEA1,TCEB1,TCEB3	3132	45	55765
REACTOME_G2_M_CHECKPOINTS	1.17e-08	4.2237e-05	15	ATM,ATR,CDC7,CDK1,MCM10,MCM2,MCM3,MCM4,MCM7,ORC3,RAD1,RAD17,RFC2,RFC3,RFC5	3132	45	55765
WANG_TARGETS_OF_MLL_CBP_FUSION_DN	1.17e-08	4.2237e-05	15	CAT,CUL4A,DLAT,DOCK8,G6PD,GABARAPL1,GLRX3,GTPBP4,KPNB1,NMD3,PITRM1,RIC8A,STRAP,TMED10,VDAC1	3132	45	55765
AIYAR_COBRA1_TARGETS_UP	1.2e-08	4.326e-05	14	ASNS,ASS1,CTSB,ENAH,EPRS,FRS2,MBTPS1,PARP4,PBRM1,PRCP,TIMP1,TMEM50A,TOMM20,UBL3	3132	39	55765
STONER_ESOPHAGEAL_CARCINOGENESIS_UP	1.2e-08	4.326e-05	14	AP3S1,ATP6V0E1,BUB1,CCDC115,CRK,GOLGA7,GPN2,H2AFZ,PDCD10,RAB1A,TMED2,UBXN4,USO1,USP14	3132	39	55765
MA_MYELOID_DIFFERENTIATION_UP	1.2e-08	4.326e-05	14	BNIP3L,DHPS,EEF1A1,EMP3,GNAS,KLF13,MTF2,NCL,PPIA,RAN,RB1,SMAD5,TIAL1,VASP	3132	39	55765
SCHAEFFER_PROSTATE_DEVELOPMENT_48HR_UP	1.22e-08	4.39444e-05	60	ABCC4,AFF1,ANXA1,BCL2,BCL2L1,BDH1,BRI3,C5ORF15,C5ORF30,C9ORF89,CALM1,CITED2,COL24A1,COL9A3,CROT,DRAM2,DUSP6,EMB,ERP29,FAM3C,FKBP5,GABARAPL2,GSTK1,HDAC9,HEBP2,HMGN3,ID2,IGFBP2,ISCU,ITM2B,JTB,LAMP2,LYRM4,M6PR,MICALL1,MTHFD2,NAMPT,NQO1,PIGF,PLAC8,PLSCR1,PTS,RBBP7,RCSD1,RDH10,SAR1B,SEMA4A,SH3YL1,SKAP2,SPTSSA,SSR3,TIPARP,TMTC4,USP2,USP6NL,VAMP8,VPS37B,VWA5A,XPR1,ZDHHC14	3132	487	55765
BIOCARTA_CASPASE_PATHWAY	1.24e-08	4.46524e-05	11	APAF1,BIRC2,CASP2,CASP4,CASP7,CASP8,CYCS,DFFA,LMNA,LMNB1,XIAP	3132	23	55765
WANG_RESPONSE_TO_FORSKOLIN_UP	1.24e-08	4.46524e-05	11	ACSL3,CENPN,ELK4,EVI5,HMGCR,INSIG1,MED28,NGLY1,SPCS3,TMEM50A,UBE2J1	3132	23	55765
EGUCHI_CELL_CYCLE_RB1_TARGETS	1.24e-08	4.46524e-05	11	BUB1,CCNA2,ECT2,HMGB2,KIF18A,MCM2,MCM3,MCM4,MCM7,SMC2,SMC4	3132	23	55765
WU_HBX_TARGETS_2_UP	1.24e-08	4.46524e-05	11	ATP5J,BCL2L1,CASP4,CCNG1,FAS,HMGB2,PDS5B,PPP5C,STK25,UCK2,YWHAE	3132	23	55765
RASHI_RESPONSE_TO_IONIZING_RADIATION_5	1.25e-08	4.49625e-05	28	ANP32A,BCAS2,CASP8,CNOT6L,CRK,CTDP1,EVI5,FASTK,HERC2,HSDL2,KLF13,MAP3K7,MAT2B,MMS19,NAP1L4,NCOA2,NDUFA4,P4HB,PIK3R1,PREPL,R3HDM1,RNF7,SEMA4A,SLMAP,TAF1B,TMEM5,UCHL5,USP7	3132	147	55765
SMID_BREAST_CANCER_ERBB2_UP	1.25e-08	4.49625e-05	28	ALCAM,ANP32A,ASPH,ASS1,CD164,CD46,CDK10,CDK12,CPD,DUSP6,EIF5A,ELL2,G6PD,KIAA0100,KYNU,MED24,MPHOSPH6,NCOA3,NQO1,NUDT4,P4HB,PRMT7,PSMD3,SEC24D,SQSTM1,SRSF6,TMED2,UBE2M	3132	147	55765
BIOCARTA_G1_PATHWAY	1.26e-08	4.5297e-05	12	ABL1,ATM,ATR,CDK1,CDK6,CDKN1B,CDKN2A,DHFR,HDAC1,RB1,SKP2,TFDP1	3132	28	55765
GENTILE_UV_RESPONSE_CLUSTER_D9	1.26e-08	4.5297e-05	12	CCNA2,CCNG1,CD2AP,CITED2,DYRK2,IDI1,KAZN,NAP1L1,PRRC2C,RBPJ,TGIF1,UBR5	3132	28	55765
KASLER_HDAC7_TARGETS_1_UP	1.26e-08	4.5297e-05	33	AGPAT6,ARHGEF2,ATP2A2,BCL2,BCOR,CAPN7,CUTA,DDX21,DGKZ,ELK3,ERP29,FARSA,FRYL,GPAA1,GPN2,H2AFY,HDAC5,LRP10,NCOA2,NCOA3,OSBPL3,PBX3,PPP5C,PTGER4,PTPLAD1,RPS6KA1,RUNX1,SBF1,SEMA4D,SHKBP1,TIMMDC1,U2AF2,WDR82	3132	194	55765
KESHELAVA_MULTIPLE_DRUG_RESISTANCE	1.33e-08	4.77736e-05	21	CASP4,CD151,CDKN2C,CYTH1,FBXO11,GGA2,GSTK1,GUK1,HDAC1,HGSNAT,HSPB1,IQGAP1,LRRC14,MAGOHB,MYO1F,NXT2,PPP4C,RINT1,SLC25A13,TMED10,TRAPPC10	3132	88	55765
TONKS_TARGETS_OF_RUNX1_RUNX1T1_FUSION_HSC_UP	1.38e-08	4.95558e-05	32	ADD3,AHR,BBIP1,BNIP3L,CDC42EP3,CREM,DGKE,DUSP6,FXR1,GLMN,GSTM4,HBP1,HSPB1,IFI16,KLHL24,NQO1,OPTN,PNRC1,PPFIBP1,RB1,RPL35A,RUNX1,SAMSN1,SLC39A9,SLC7A11,SOCS2,SOX4,TWF1,UBA6,UBL3,WSB1,ZNF217	3132	185	55765
MYLLYKANGAS_AMPLIFICATION_HOT_SPOT_12	1.39e-08	4.9901e-05	8	ASPSCR1,BRCA1,CLTC,MLLT6,NF1,RNF213,SUZ12,TAF15	3132	11	55765
LIN_MELANOMA_COPY_NUMBER_UP	1.4e-08	5.0246e-05	19	ARL4A,CDC42SE1,CEP41,DERL1,ENSA,FAM60A,IQGAP1,KRAS,LYRM4,MKRN1,MYC,ORAOV1,POGZ,PRPF4B,PSMB4,RFX5,RNF213,RPP40,SLC38A10	3132	73	55765
BOYAULT_LIVER_CANCER_SUBCLASS_G1_UP	1.48e-08	5.31024e-05	24	ABHD3,AHNAK,ATP2B1,EDEM3,EXOC2,FNBP1,IDUA,IKBKAP,LBR,LMNA,NAP1L1,NCOA3,NUP133,PAIP1,POGZ,PRPF4B,PRRC2C,RBM8A,RPS19,SEPHS1,SREBF2,TROVE2,TTC3,UBXN7	3132	113	55765
PID_TCR_PATHWAY	1.5e-08	5.3805e-05	18	AKT1,CD4,CDC42,FLNA,FYN,HRAS,IKBKB,INPP5D,KRAS,LCP2,NRAS,PAG1,PTEN,PTPRC,RAP1A,RASGRP2,SH3BP2,SOS1	3132	66	55765
STEIN_ESRRA_TARGETS_DN	1.59e-08	5.70174e-05	23	BPTF,C4ORF27,CDC23,CIZ1,DAXX,DCTD,DGUOK,DHX40,DIEXF,KIDINS220,LRRC41,MBD4,NAP1L1,PHIP,PLS1,PRPS2,RFXANK,RGS19,TERF1,TNFAIP8,TUBB6,UCK2,ZNF24	3132	105	55765
SIG_BCR_SIGNALING_PATHWAY	1.64e-08	5.8794e-05	15	AKT1,AKT2,BCL2,BTK,INPP5D,ITPR1,LYN,MAPK1,NFATC1,PIK3R1,PPP3CA,PPP3CB,PTPRC,SOS1,SOS2	3132	46	55765
PID_IL2_PI3K_PATHWAY	1.64e-08	5.8794e-05	13	AKT1,BCL2,BCL2L1,EIF3A,HSP90AA1,JAK1,MYB,MYC,PIK3R1,RAC1,RPS6,SGMS1,SOS1	3132	34	55765
JIANG_HYPOXIA_VIA_VHL	1.64e-08	5.8794e-05	13	AIMP1,CANX,EWSR1,GMFB,GTF2A2,MCM4,MRPL41,RAB14,RPLP0,SERBP1,SET,SLC3A2,TRAPPC2L	3132	34	55765
BILD_MYC_ONCOGENIC_SIGNATURE	1.68e-08	6.01776e-05	34	AGPAT5,AHNAK,ALG3,C12ORF66,DIEXF,DUSP22,ERCC1,FARSA,FCHSD1,GPATCH4,HSPD1,KHNYN,MRTO4,MYBBP1A,MYC,NCL,NIT1,NLE1,NOLC1,NPM1,PAICS,PDP1,PHB,PLEC,PTRH2,RNF213,RPP40,RUNX1,SERPINB1,SLC19A1,SNHG1,SPTAN1,WDR12,WSB1	3132	206	55765
JOHNSTONE_PARVB_TARGETS_2_UP	1.71e-08	6.12351e-05	27	APLP2,ASXL2,B2M,BCL2L1,BSG,CD151,CFL1,CITED2,CMTM6,DCAF6,DLGAP4,EEF1A1,EMB,FKBP1A,FLNA,FXYD5,G6PD,GRINA,NCOA7,OGDH,PPP2R4,PVRL2,SPTAN1,TLN1,TXNRD1,USP11,YWHAE	3132	140	55765
BOHN_PRIMARY_IMMUNODEFICIENCY_SYNDROM_DN	1.75e-08	6.265e-05	14	ASAH1,BMP2K,CDKN2A,CKAP2,CTSH,DPYD,DYRK2,INPP5D,LST1,NIPA2,PLSCR1,RABEP2,TOP1,TUBB6	3132	40	55765
BIOCARTA_MAL_PATHWAY	1.78e-08	6.37062e-05	10	CDC42,DIAPH1,HRAS,MAP2K1,MAP3K1,MAPK1,MAPK8,RAC1,RHOA,ROCK1	3132	19	55765
REACTOME_PROLONGED_ERK_ACTIVATION_EVENTS	1.78e-08	6.37062e-05	10	CDK1,CRK,FRS2,HRAS,KIDINS220,KRAS,MAP2K1,MAPK1,NRAS,RAP1A	3132	19	55765
SEIDEN_MET_SIGNALING	1.78e-08	6.37062e-05	10	ABCC4,API5,CAPRIN1,CCT8,CLCN3,CSE1L,ITGAV,PRPS2,SFPQ,TM9SF3	3132	19	55765
KEEN_RESPONSE_TO_ROSIGLITAZONE_DN	1.92e-08	6.86592e-05	23	ANXA1,ATL2,BNIP2,BTG3,CAPZB,CD53,CGGBP1,CLCN3,CTSS,DAZAP2,DYNLL1,EMP3,ENAH,FXYD5,MAT2B,MATR3,MEF2A,PTEN,PTGES3,RCN2,SRGN,TMEM59,TXN	3132	106	55765
AMIT_EGF_RESPONSE_240_HELA	2.01e-08	7.18575e-05	17	ARF6,CDK17,CREM,DLGAP4,EHBP1L1,ELL2,FARSA,LRP8,MAT2A,NDRG1,RPS6KB2,SLC7A11,THOC1,TOP1,TUBGCP2,TXNRD1,YY1	3132	60	55765
WEIGEL_OXIDATIVE_STRESS_BY_HNE_AND_TBH	2.01e-08	7.18575e-05	17	ATR,BCL2L1,CD47,CREB1,FASTK,GAK,HTT,ITGA6,ITSN1,LYN,MARK3,NFATC1,PPP1CA,PPP3CA,STAT6,TCF3,TERF1	3132	60	55765
KEGG_THYROID_CANCER	2.04e-08	7.28892e-05	12	CCDC6,CTNNB1,HRAS,KRAS,MAP2K1,MAPK1,MYC,NCOA4,NRAS,RXRA,TFG,TPM3	3132	29	55765
REACTOME_PKB_MEDIATED_EVENTS	2.04e-08	7.28892e-05	12	AKT2,CAB39,EIF4B,EIF4G1,MLST8,PPM1A,PRKAA1,PRKAG2,RHEB,RPS6,STK11,TSC1	3132	29	55765
SA_B_CELL_RECEPTOR_COMPLEXES	2.17e-08	7.74907e-05	11	ATF2,HRAS,LYN,MAP2K1,MAP3K1,MAPK1,MAPK8IP3,RAC1,RPS6KA1,RPS6KA3,SOS1	3132	24	55765
REACTOME_INHIBITION_OF_THE_PROTEOLYTIC_ACTIVITY_OF_APC_C_REQUIRED_FOR_THE_ONSET_OF_ANAPHASE_BY_MITOTIC_SPINDLE_CHECKPOINT_COMPONENTS	2.17e-08	7.74907e-05	11	ANAPC2,ANAPC4,ANAPC5,BUB3,CDC16,CDC23,CDC27,MAD2L1,UBE2C,UBE2D1,UBE2E1	3132	24	55765
CHEOK_RESPONSE_TO_HD_MTX_DN	2.17e-08	7.74907e-05	11	AP1S2,ARF4,ARF6,BNIP3L,CEP170,CRYZ,MAPK1IP1L,SOCS2,STRAP,TGIF1,ZBTB1	3132	24	55765
KEGG_ADHERENS_JUNCTION	2.26e-08	8.06368e-05	19	ACP1,CDC42,CSNK2A2,CTNNA1,CTNNB1,FARP2,FYN,IQGAP1,MAP3K7,MAPK1,MLLT4,NLK,PVRL2,RAC1,RHOA,SMAD2,TGFBR1,WASF1,WASL	3132	75	55765
WOOD_EBV_EBNA1_TARGETS_DN	2.28e-08	8.13276e-05	15	ABCC4,ABCE1,ACTR2,ALCAM,CALCOCO2,EPB41L3,GNAQ,IDI1,IPO7,IQGAP1,KIF5B,SLC27A5,SLC39A6,TAX1BP1,UGP2	3132	47	55765
SHETH_LIVER_CANCER_VS_TXNIP_LOSS_PAM1	2.38e-08	8.48708e-05	36	ALCAM,ANXA4,ARF6,ATF4,CD151,CORO1C,DDIT4,DYNLL1,E2F3,FAM3C,HNRNPAB,IFNGR1,KIAA0930,LMNA,MAT2A,MTA3,NAP1L1,NOL11,PAFAH1B3,PCGF6,PSPH,QTRT1,RBBP7,RP2,RPL12,SATB2,SCARB1,SLC41A3,SOX4,TFRC,TMEM167A,TMEM41B,TOP2A,TUBA1B,UBE2S,VASP	3132	229	55765
REACTOME_SEMAPHORIN_INTERACTIONS	2.51e-08	8.94815e-05	18	CDC42,CFL1,FARP2,FYN,HSP90AA1,ITGB1,LIMK2,PAK1,PAK2,PLXND1,PTPRC,RAC1,RHOA,ROCK1,SEMA3A,SEMA4A,SEMA4D,TLN1	3132	68	55765
KEGG_AMINOACYL_TRNA_BIOSYNTHESIS	2.52e-08	8.98128e-05	14	CARS2,DARS,DARS2,EPRS,FARSA,IARS,LARS,MARS,NARS,NARS2,PSTK,RARS,TARS,WARS	3132	41	55765
BIOCARTA_FCER1_PATHWAY	2.52e-08	8.98128e-05	14	BTK,CALM1,HRAS,LYN,MAP2K1,MAP3K1,MAPK1,MAPK8,NFATC1,PAK2,PIK3R1,PPP3CA,PPP3CB,SOS1	3132	41	55765
RIZ_ERYTHROID_DIFFERENTIATION_HBZ	2.52e-08	8.98128e-05	14	AFF1,BARD1,CBX3,CUX1,E2F8,HMGB1,MCM4,MCM7,NR4A2,PAPOLA,RB1,SMARCD2,SOX4,TMPO	3132	41	55765
LINDGREN_BLADDER_CANCER_CLUSTER_2B	2.52e-08	8.98128e-05	51	AFF1,AIF1,AP1S2,ARPC2,BMP2K,CALM1,CD97,CDC42EP3,CELF2,CHSY1,CLIC4,CTSG,CYBRD1,EBF1,EMP3,EPB41L2,FAM126A,FYN,IER2,IGFBP7,ITGA4,ITGAL,LAPTM5,LCP2,LGALS1,LIG4,MYO1F,NEK6,NFATC1,NUMA1,PARVG,PDGFRB,PHTF2,PPTC7,PTPN7,RNF41,RUNX2,SAMSN1,SH3KBP1,SLFN11,SOCS2,SON,SREBF1,SRGN,STARD4,STOM,TGFBR1,TTC7A,UBE2J1,YWHAZ,ZFAND5	3132	392	55765
KUROKAWA_LIVER_CANCER_CHEMOTHERAPY_DN	2.52e-08	8.98128e-05	14	BLMH,BRCA2,CALM1,CLNS1A,GLS,MAD2L1,MGST2,NT5C,POLR2H,PPP2R2A,PVRL2,SUZ12,TMPO,XIAP	3132	41	55765
KEGG_NON_SMALL_CELL_LUNG_CANCER	2.58e-08	9.18222e-05	16	AKT1,AKT2,CDK6,CDKN2A,E2F3,HRAS,KRAS,MAP2K1,MAPK1,NRAS,PIK3CB,PIK3R1,RB1,RXRA,SOS1,SOS2	3132	54	55765
SESTO_RESPONSE_TO_UV_C2	2.58e-08	9.18222e-05	16	CCNG1,ELL2,F3,KIF5B,PCMT1,PLSCR1,PSME4,PTPN12,SRPK2,SRSF4,STXBP3,TIAL1,TOP1,USP11,XPO1,YY1	3132	54	55765
JIANG_AGING_CEREBRAL_CORTEX_DN	2.58e-08	9.18222e-05	16	ACTR3,ARPP19,ATP2A2,CDK16,CSDE1,DDX3X,EIF4G3,MGLL,NCL,NSF,PGK1,PPM1A,PRKACB,RAB14,RAB2A,SRSF5	3132	54	55765
VERHAAK_GLIOBLASTOMA_CLASSICAL	2.94e-08	0.000104546	29	ACSL3,AKT2,ANXA5,BLM,CALM1,CD151,CD97,CDK6,DOCK6,ERCC2,GNAS,GSTK1,IRF3,KEAP1,LMO2,LRP10,MEGF8,MEIS1,MLC1,OSBPL3,PEPD,POMT2,PRPF31,QTRT1,RFXANK,RGS12,SOCS2,SPRY2,ZNF235	3132	162	55765
FAELT_B_CLL_WITH_VH_REARRANGEMENTS_UP	3.15e-08	0.000111982	15	ARFRP1,CAPZA2,CLIC4,DENND4B,EFR3A,EMP3,NCF4,NHP2L1,NPTN,PLAGL1,RAB6A,RUNX1,SAP18,SPEN,TBL1X	3132	48	55765
SANSOM_APC_TARGETS_UP	3.17e-08	0.000112662	25	APEX1,BCAS2,CDCA7,CNOT2,CYBRD1,DIAPH3,DTL,ECT2,EIF2S2,GGH,HNRNPR,MCM2,MCM3,MCM7,PAICS,POLI,PSAT1,RECQL,RPL14,SKP2,SNAPC2,SOX4,TGIF1,UNG,WDFY1	3132	126	55765
KEGG_P53_SIGNALING_PATHWAY	3.21e-08	0.000114051	18	APAF1,ATM,ATR,CASP8,CCND3,CCNG1,CDK1,CDK6,CDKN2A,CYCS,EI24,FAS,PIDD,PMAIP1,PPM1D,PTEN,RCHY1,RRM2B	3132	69	55765
REACTOME_GLUCOSE_METABOLISM	3.21e-08	0.000114051	18	AGL,ALDOA,CALM1,GAPDH,GBE1,MDH1,MDH2,PFKL,PFKP,PGAM1,PGK1,PGM2,PHKB,PRKACB,SLC25A11,SLC25A13,TPI1,UGP2	3132	69	55765
OUELLET_CULTURED_OVARIAN_CANCER_INVASIVE_VS_LMP_UP	3.21e-08	0.000114051	18	CAPZA2,CKS2,CSE1L,DCUN1D4,DNAJC7,ELF2,GGH,GMFB,HNRNPM,MARK3,MMD,PNN,RBBP4,RBBP7,RBM39,SET,SRP72,TSPAN3	3132	69	55765
LU_EZH2_TARGETS_UP	3.28e-08	0.00011644	42	ATOX1,C15ORF57,C1ORF50,C2CD2,CASP7,CUTA,DDIT4,ENSA,FNBP1,GANAB,H2AFJ,HDAC1,HSDL2,JOSD2,LINC00152,LMNA,LSMD1,MAPKAPK3,MATK,NOLC1,NUDT1,OGFR,OGG1,PFKL,PIH1D1,PLEKHJ1,PPFIBP1,PPP2R2A,PSMC3,RGS19,RMND5B,RPAIN,RPS6KB2,RUVBL1,SDHC,SKA2,SOD2,TAF15,TMEM30A,TOMM22,WDR54,ZNF589	3132	295	55765
REACTOME_DOWNREGULATION_OF_SMAD2_3_SMAD4_TRANSCRIPTIONAL_ACTIVITY	3.38e-08	0.000119956	10	HDAC1,NCOR1,PPM1A,RPS27A,SMAD2,TGIF1,TRIM33,UBA52,UBE2D1,UBE2D3	3132	20	55765
TOMLINS_METASTASIS_DN	3.38e-08	0.000119956	10	ABCC4,CTBP2,IER2,MIA3,PCM1,PVRL2,TM9SF2,TMEM131,TMEM50B,UBE2J1	3132	20	55765
BIOCARTA_CHREBP2_PATHWAY	3.58e-08	0.000126983	14	ACACA,MLX,PPP2R2A,PPP2R2D,PPP2R4,PPP2R5A,PPP2R5C,PPP2R5E,PRKAA1,PRKACB,PRKAG2,YWHAE,YWHAG,YWHAZ	3132	42	55765
PID_ECADHERIN_STABILIZATION_PATHWAY	3.58e-08	0.000126983	14	ABI1,ARF6,CTNNA1,CTNNB1,DIAPH1,ENAH,EXOC3,LIMA1,MLLT4,PVRL2,RHOA,ROCK1,STX4,VASP	3132	42	55765
BILBAN_B_CLL_LPL_DN	3.58e-08	0.000126983	14	ACAP2,ANXA1,ARGLU1,ARHGEF6,CCNL1,DUSP22,FYN,HMGB2,ID2,PMAIP1,PNISR,SFPQ,SRSF7,SUGP2	3132	42	55765
MAGRANGEAS_MULTIPLE_MYELOMA_IGLL_VS_IGLK_UP	3.58e-08	0.000126983	14	BPHL,CDC42EP3,CDK1,CSNK2A2,CTSB,CUL4A,FAS,MYB,NR2C1,PRKCI,RB1,SLC44A1,UBE3A,YEATS4	3132	42	55765
SARRIO_EPITHELIAL_MESENCHYMAL_TRANSITION_DN	3.58e-08	0.000126983	28	ALG6,BNIP3L,CAPZB,CCNG1,CITED2,CYBRD1,EIF4B,GLUD1,IFI16,IFNGR1,INSIG1,KYNU,MAP3K5,NEAT1,NFE2L1,PNRC1,POLR3E,PTEN,RNF145,RPL37,RPLP1,SDCBP,SND1,SOD2,STOM,TCF3,TKT,TMEM59	3132	154	55765
MULLIGHAN_NPM1_MUTATED_SIGNATURE_2_DN	3.59e-08	0.000127158	19	ACLY,ALDOA,EEF1D,EIF3D,EIF4B,ELAVL1,FAM162A,FXYD5,GDI2,LDHA,MEF2A,MOB1A,RERE,RPL28,SYNJ2,TCEB1,UBE2L3,UTP11L,ZC3H15	3132	77	55765
RODRIGUES_THYROID_CARCINOMA_DN	3.59e-08	0.000127158	19	ALCAM,ANKRD10,ANKRD28,ARHGEF7,ATXN1,CDC42EP3,CDK6,DICER1,IGF2BP2,MORF4L2,NAMPT,PLEC,QKI,RNF213,SNHG12,SRGN,TRA2A,UBXN7,ZNF638	3132	77	55765
MORI_PRE_BI_LYMPHOCYTE_DN	3.59e-08	0.000127158	19	ATP6V0B,CLK1,ERP29,FAM3C,FBXO11,IAH1,LYN,NBR1,NEAT1,PDE7A,PTK2B,PTPRC,RBM39,TANK,TMEM50B,TRAF3,TRNT1,UBLCP1,UBP1	3132	77	55765
DACOSTA_UV_RESPONSE_VIA_ERCC3_COMMON_UP	3.59e-08	0.000127158	19	ACYP1,C17ORF76-AS1,CLK3,CLTB,CNP,EIF2S3,GABARAPL1,HRAS,NAT1,NXF1,PCNA,PNRC1,RFC5,RPS6KB2,RSL1D1,TK1,TMBIM6,TOB1,ZNF263	3132	77	55765
REACTOME_SIGNALLING_TO_ERKS	3.68e-08	0.000130198	13	CDK1,CRK,FRS2,HRAS,KIDINS220,KRAS,MAP2K1,MAPK1,MAPKAPK3,NRAS,RALA,RAP1A,SOS1	3132	36	55765
VANHARANTA_UTERINE_FIBROID_WITH_7Q_DELETION_DN	3.68e-08	0.000130198	13	ARIH2,CAPZA2,CLIC4,EEF1A1,EIF4E2,GAA,GAPVD1,IFI16,NCOR1,RPL34,TTF2,VPS52,WIPI2	3132	36	55765
GAL_LEUKEMIC_STEM_CELL_DN	4.05e-08	0.000143208	37	AZU1,BIRC5,BUB1,C12ORF29,CCNA2,CDC42EP3,CDK1,CTSG,DHFR,DIEXF,DLX4,DMXL2,E2F8,ELANE,ELL2,FCGR1B,HMMR,IGFBP2,IGFBP7,LGALS1,LIG1,LINS,LMNB1,MOGS,NIPAL3,NUSAP1,PRMT7,REST,SLC6A6,SMC1A,SMC2,TOP2A,TPI1,TYMS,ZFY,ZNF589,ZWINT	3132	244	55765
SMID_BREAST_CANCER_BASAL_DN	4.14e-08	0.000146349	76	ACACA,ACADSB,ACSL3,AGL,AHNAK,ALCAM,ALG8,APPBP2,ASAH1,ASPH,BCL2,C5ORF30,C6ORF211,CASD1,CDK12,COQ4,CPD,CROT,CYBRD1,DAK,DENND1B,DUSP6,EFCAB2,ELF1,ELOVL5,EVL,EXOC7,HEMK1,HSDL2,HSPB1,IKBKB,ITPR1,IVD,KAT6B,KAZALD1,KIF16B,LONP2,LRBA,MAN1A1,MCCC2,MDM1,MED13L,MED24,METRN,MTL5,MYB,MZF1,NADSYN1,NAT1,NCOA3,NF1,NQO1,NR4A2,NUCB2,NUDT4,PDS5B,PIDD,PLEKHF2,PRKACB,PTP4A2,RABEP1,RALGPS1,RMND1,RNF41,SH3BGRL,SLC39A6,…	3132	701	55765
TIMOFEEVA_GROWTH_STRESS_VIA_STAT1_DN	4.38e-08	0.000154789	9	CDK10,CUX1,HRAS,HSF1,HSPB1,KPNB1,RAC1,SNRPE,TNPO2	3132	16	55765
BARRIER_CANCER_RELAPSE_TUMOR_SAMPLE_UP	4.38e-08	0.000154789	9	ATG12,ATP6V0E1,ATP6V1G1,H2AFZ,HSPA13,LYN,MED21,PDCD10,ZFAND1	3132	16	55765
HE_PTEN_TARGETS_UP	4.38e-08	0.000154789	9	AKT2,CCND3,CCNI,CDK6,ECT2,ELK3,ITGB1,PLAGL1,RB1	3132	16	55765
MODY_HIPPOCAMPUS_POSTNATAL	4.46e-08	0.000157483	17	AIP,ALDOA,ATP2A2,ATP6V1C1,CLTB,DGKZ,FBXW7,GK,GRINA,HRAS,MDH1,NDUFS2,PPP3CA,PRDX6,PTK2B,TPI1,VDAC1	3132	63	55765
KYNG_DNA_DAMAGE_BY_4NQO_OR_UV	4.46e-08	0.000157483	17	ATP6V0B,BTG3,CDC37L1,HNRNPD,IFNGR1,ITGAL,ITGB1,NMT1,PAFAH1B3,PCNA,PCYT2,RBM3,SEMA4D,SLC35B1,TCEA2,TOPBP1,TWF1	3132	63	55765
DARWICHE_PAPILLOMA_RISK_LOW_DN	4.48e-08	0.000158099	29	ANP32A,ASNS,BAG6,BEST1,C11ORF58,CCNI,CCT4,CITED2,CSPP1,DENR,DGUOK,FBRSL1,ITPR1,KLF13,MAN2A2,MAPK8IP3,MEF2C,NBN,NIT1,PABPC4,PEPD,PLAC8,POLI,RNF19A,RPAIN,SOD1,TPM3,YTHDF2,ZNF830	3132	165	55765
KONDO_EZH2_TARGETS	4.51e-08	0.000159113	37	AHCTF1,AKAP13,ANTXR2,APP,C1D,C6ORF89,CCDC50,CD164,COMMD10,CSGALNACT2,CTSB,EPB41L3,GABARAPL2,ID2,ITGA6,KDELC2,LMAN1,MAGT1,MCPH1,MEF2D,MGLL,NCF4,NIP7,NIPSNAP3A,PYROXD1,RRAGD,SCARB1,SLC25A16,TNRC6B,TPM3,TSC1,UHRF2,VAMP4,VPS13C,VTI1A,ZFX,ZNF76	3132	245	55765
REACTOME_L1CAM_INTERACTIONS	4.65e-08	0.000164006	20	ALCAM,AP2A2,CLTC,CSNK2A2,DNM2,ITGAV,ITGB1,MAP2K1,MAPK1,NCAM1,NUMB,PAK1,RAC1,RANBP9,RDX,RPS6KA1,RPS6KA3,SDCBP,SPTAN1,STIP1	3132	86	55765
YAO_TEMPORAL_RESPONSE_TO_PROGESTERONE_CLUSTER_2	4.65e-08	0.000164006	20	AKAP9,BCL2,BIRC2,CCNL2,CLK1,CLPX,FUBP1,KPNB1,MED22,OGT,OSBPL9,RAB14,RBM39,RHOU,RPL22,SFPQ,SRSF7,TARDBP,TIPARP,TTC14	3132	86	55765
SANSOM_APC_TARGETS_DN	4.98e-08	0.000175545	48	ACOT13,ATP6V0A2,ATP6V0B,BPHL,CASP7,CD53,CD70,CGGBP1,CHPT1,CNTROB,FAS,FMNL1,GRINA,GSTK1,IL18,INPP5D,ITGAE,ITGAL,KEAP1,LAPTM5,LIPA,LYL1,MAP3K1,MEIS2,MGST2,MTF2,NDFIP2,NUB1,NUMB,OGDH,PEPD,PPARA,PRPSAP1,PTPRC,RFXANK,RRAGD,RUNX2,SDF4,SEL1L,SLC2A5,SLC35B1,SLC35C2,SRGN,ST3GAL4,TMEM50B,TOB1,USP2,ZNHIT3	3132	366	55765
SIMBULAN_UV_RESPONSE_IMMORTALIZED_DN	4.99e-08	0.000175848	12	AHNAK,DDX21,ITGA6,JAK1,MYC,NAP1L1,NBN,PLEC,PTP4A1,RDX,ROCK1,SF3A2	3132	31	55765
VALK_AML_CLUSTER_15	4.99e-08	0.000175848	12	CTNNA1,EPB41L2,GNA12,HSPB1,IGF2BP2,MEIS1,NDFIP1,RUNX1,SLC16A1,SUCLG2,TBL1X,TUBB6	3132	31	55765
PID_THROMBIN_PAR1_PATHWAY	5.03e-08	0.000177157	14	AKAP13,ARHGEF1,ARRB1,DNM2,GNA12,GNA13,GNAQ,PIK3R1,PLCB2,RHOA,ROCK1,SNX1,SNX2,VASP	3132	43	55765
POMEROY_MEDULLOBLASTOMA_PROGNOSIS_DN	5.03e-08	0.000177157	14	BARD1,ERP29,HMGA1,IARS,RPL10A,RPL11,RPL29,RPL35A,RPS19,RPS25,SNRPA1,SNRPD2,TKT,UBE2D3	3132	43	55765
CAIRO_LIVER_DEVELOPMENT_UP	5.14e-08	0.000180928	29	ARPP19,CBFB,CTBP2,EVL,FAM136A,GOLT1B,HDAC2,HMGN3,IGF2BP2,LRFN4,MAK16,PAFAH1B3,POGK,PTBP2,RCN1,RCN2,RRP8,SEMA3A,SERPINH1,SLC39A6,SMARCA2,SMYD2,SRSF7,TBCB,TGIF1,TMEM50B,TTC3,WASF1,WT1	3132	166	55765
BIOCARTA_PAR1_PATHWAY	5.37e-08	0.00018897	13	ARHGEF1,ARHGEF10,ARHGEF2,ARHGEF6,ARHGEF7,GNA12,GNA13,GNAQ,MAP3K7,PIK3R1,PTK2B,RHOA,ROCK1	3132	37	55765
KEGG_FC_EPSILON_RI_SIGNALING_PATHWAY	5.61e-08	0.00019736	19	AKT1,AKT2,BTK,FYN,HRAS,INPP5D,KRAS,LCP2,LYN,MAP2K1,MAPK1,MAPK8,MAPK9,NRAS,PIK3CB,PIK3R1,RAC1,SOS1,SOS2	3132	79	55765
BOQUEST_STEM_CELL_CULTURED_VS_FRESH_UP	5.61e-08	0.00019736	53	ABCC4,ACLY,ADAM10,AKAP13,ALCAM,ASNS,ATP8B4,CBS,CCNL1,CDC42EP3,CDK1,CELF2,CLK1,CTSS,EIF1,EIF2S2,EIF5,ELOVL5,ERAP1,G6PD,GLS,HNRNPM,IARS,IFIH1,ITGA4,KLHL24,LRRC8B,MAN1A1,MARS,MYBL1,MYC,NAMPT,NEK7,NQO1,PGK1,PGM3,PIK3IP1,PIK3R1,PMAIP1,PSAT1,SHMT2,SLC16A3,SLC7A11,SOD2,SOX4,SPRY2,SRGN,SRSF7,TMPO,TOP2A,TXNRD1,WARS,ZBTB10	3132	425	55765
TOOKER_GEMCITABINE_RESISTANCE_UP	5.61e-08	0.00019736	19	ANXA1,ARFIP2,ASS1,CIRBP,HSPA4,KIAA0100,MEF2C,NAP1L4,PFDN5,PTDSS1,RPL15,RPL28,RRM1,RRP8,TMED3,TMEM5,TPI1,TSSC4,XRCC5	3132	79	55765
KEGG_ERBB_SIGNALING_PATHWAY	5.72e-08	0.000201058	20	ABL1,AKT1,AKT2,CDKN1B,CRK,HRAS,KRAS,MAP2K1,MAPK1,MAPK8,MAPK9,MYC,NRAS,PAK1,PAK2,PIK3CB,PIK3R1,RPS6KB2,SOS1,SOS2	3132	87	55765
KAYO_CALORIE_RESTRICTION_MUSCLE_DN	5.72e-08	0.000201058	20	COX4I1,CREM,DDX17,GNAQ,HADH,HADHB,HRAS,KAT5,KDM5C,MBTPS1,MDH1,MRPL23,NNT,RAB2A,RGS3,RUNX2,TAZ,TUG1,UQCRB,UQCRC2	3132	87	55765
PURBEY_TARGETS_OF_CTBP1_AND_SATB1_UP	5.72e-08	0.000201058	20	ASNS,CCNI,CHAF1A,DDX17,DGUOK,HBS1L,LDHA,NEAT1,PAIP2,PDHA1,PIM1,PNISR,PPP1CA,RPL34,RPLP0,RPS6,TBCA,WSB1,YWHAE,ZBTB7A	3132	87	55765
REACTOME_MAP_KINASE_ACTIVATION_IN_TLR_CASCADE	5.82e-08	0.000204398	15	ATF2,CDK1,CREB1,DUSP3,DUSP6,MAP2K1,MAP3K7,MAPK1,MAPK8,MAPK9,MAPKAPK3,MEF2A,MEF2C,RPS6KA1,RPS6KA3	3132	50	55765
MARTINEZ_RESPONSE_TO_TRABECTEDIN	5.82e-08	0.000204398	15	ALCAM,CRADD,CUX1,EIF4G3,GBE1,GNAQ,ITPR1,KIAA0430,LRBA,NUMB,SND1,SRPK2,TCF12,TMEM131,XRCC4	3132	50	55765
DIRMEIER_LMP1_RESPONSE_LATE_UP	6.02e-08	0.000211302	16	ANP32A,BZW1,CD58,CD97,ETF1,LYN,MDFIC,MTHFD2,NBN,OTUD4,PIEZO1,POM121,RPS28,SQSTM1,SRRT,STIP1	3132	57	55765
REACTOME_TGF_BETA_RECEPTOR_SIGNALING_ACTIVATES_SMADS	6.06e-08	0.000212645	11	FKBP1A,MTMR4,PPP1CA,PPP1CC,RPS27A,SMAD2,STRAP,TGFBR1,UBA52,UCHL5,XPO1	3132	26	55765
BIOCARTA_TFF_PATHWAY	6.12e-08	0.00021469	10	AKT1,APAF1,CTNNB1,CYCS,HRAS,ITGB1,MAPK1,PIK3R1,RHOA,SOS1	3132	21	55765
RAY_TUMORIGENESIS_BY_ERBB2_CDC25A_UP	6.28e-08	0.00022024	22	ABCA2,ABHD3,ATP11B,CENPK,CTSC,DTL,ECT2,EMB,FAM162A,GMNN,HINT1,MAPK6,MCM7,MKI67,MRPL35,NCAM1,NCOA3,PLSCR1,PTK2B,RPL22L1,RRAGD,SRSF4	3132	104	55765
IVANOVA_HEMATOPOIESIS_STEM_CELL_LONG_TERM	6.43e-08	0.000225436	42	AAAS,ACADVL,ADARB1,AFF4,AKAP9,ARFRP1,ARHGEF10,ASXL2,ATXN1,C1ORF52,CCDC117,CUTA,DCAF6,DOCK8,EIF3D,EPB41L2,GAA,GLA,GLS,HP1BP3,INTS1,KAZALD1,LENG8,MTDH,NAA30,NMT1,NUP35,POLR1A,PPAT,PSMB4,RPLP0,RPS4X,SCAPER,SF1,SLTM,STK35,TNPO1,UFSP2,UTRN,ZC3H15,ZFP1,ZMYND11	3132	302	55765
LANDIS_ERBB2_BREAST_TUMORS_324_DN	6.69e-08	0.000234485	27	AHNAK,APLP2,BCKDHB,BNIP2,CD151,CHCHD10,CHPT1,DERL1,GBE1,GPD2,HADH,HADHB,IDH1,IVD,LYL1,MAN1A1,MAP4,MUT,NDUFV1,NET1,PDHA1,PHLDB1,PLAC8,PPP2R5A,QKI,SEC23A,YWHAG	3132	149	55765
PID_BETA_CATENIN_NUC_PATHWAY	6.97e-08	0.000244229	19	AES,CDKN2A,CTBP1,CTNNB1,CTNNBIP1,HBP1,HDAC1,HDAC2,ID2,MDFIC,MYC,NCOA2,RUVBL2,TBL1X,TBL1XR1,XPO1,YWHAE,YWHAG,YWHAZ	3132	80	55765
THILLAINADESAN_ZNF217_TARGETS_UP	7e-08	0.00024521	14	BRCA1,CALM1,CECR5,DAZAP1,ETF1,HAUS2,LBR,LMNB1,MLF1IP,RAD51AP1,SKA3,SRP72,TCF3,XPO4	3132	44	55765
LEE_CALORIE_RESTRICTION_NEOCORTEX_DN	7.01e-08	0.00024549	20	ACLY,ATP2A2,ATP5F1,BUB3,CLIC4,CTNNA1,EEF1A1,EEF1D,EPRS,HSPB1,IARS,KIF5B,PAK1,PML,RAC1,SEC23A,SRPK1,STAT6,TARS,TFRC	3132	88	55765
SCHAEFFER_PROSTATE_DEVELOPMENT_48HR_DN	7.07e-08	0.000247521	53	AHR,ARMCX3,ASNS,ATP2B1,BCAT1,BCOR,BMP2K,CABLES1,CDC42EP3,CDCA7,CTSB,DDX3X,DIXDC1,DNPEP,EIF2S3,FAM126A,FEM1B,FOXJ3,ISOC1,ITGA4,KAZN,KDM5C,LMNA,LPHN3,MAP4K5,MBD1,MED13L,MEIS1,MYB,NAPRT1,NDRG1,NFIC,NR4A2,OXCT1,PAPSS1,PDE1B,PDGFRB,PDXK,PKD2,PTEN,RBPJ,RUNX1,SERTAD2,SH3KBP1,SLC16A3,SMAD5,SMC1A,SNX20,SREBF1,ST3GAL4,TSN,TTYH3,WASF1	3132	428	55765
YOSHIOKA_LIVER_CANCER_EARLY_RECURRENCE_DN	7.39e-08	0.00025865	17	AIP,BCOR,BIRC5,CEP89,GMPPA,MAN1A2,MED28,NAPRT1,NXF1,PARP4,PIEZO1,RIOK3,RNF13,RREB1,SAR1B,TBC1D22A,UFM1	3132	65	55765
TORCHIA_TARGETS_OF_EWSR1_FLI1_FUSION_UP	7.46e-08	0.000261025	39	ACADSB,ARHGEF2,ASB1,BZRAP1,C7ORF60,CDKN2C,CMAHP,CMAS,CPNE5,CPNE7,CREM,DDIT4,DERL1,DIAPH1,EMP3,FDFT1,GNAQ,GNB4,ID2,MR1,MSI2,MVD,NCOA3,NEAT1,NFIC,OPTN,ORAI2,P2RX1,PBX3,RFK,RSPRY1,RSU1,RUNX1,SLC25A11,STX7,TBCEL,TMEM64,VSIG10,ZMIZ1	3132	271	55765
REACTOME_CD28_CO_STIMULATION	7.57e-08	0.000264799	12	AKT1,AKT2,CDC42,FYN,LYN,MLST8,PAK1,PAK2,PIK3R1,RAC1,RICTOR,THEM4	3132	32	55765
DORSAM_HOXA9_TARGETS_DN	7.57e-08	0.000264799	12	CLCN7,DYNC1LI2,FXR1,LYN,MAN2A2,MYC,OSBPL8,RBBP6,SDCBP,SRP72,SRSF11,WSB1	3132	32	55765
REACTOME_PI3K_AKT_ACTIVATION	7.75e-08	0.00027094	13	AKT1,AKT1S1,AKT2,CDKN1B,CREB1,MLST8,PIK3CB,PIK3R1,PTEN,RHOA,RICTOR,RPS6KB2,THEM4	3132	38	55765
REACTOME_GLUCOSE_TRANSPORT	7.75e-08	0.00027094	13	AAAS,NUP133,NUP153,NUP155,NUP214,NUP35,NUP43,NUP54,NUP93,NUPL1,POM121,RANBP2,SEH1L	3132	38	55765
REACTOME_ACTIVATION_OF_ATR_IN_RESPONSE_TO_REPLICATION_STRESS	7.75e-08	0.00027094	13	ATR,CDC7,MCM10,MCM2,MCM3,MCM4,MCM7,ORC3,RAD1,RAD17,RFC2,RFC3,RFC5	3132	38	55765
SIG_INSULIN_RECEPTOR_PATHWAY_IN_CARDIAC_MYOCYTES	7.82e-08	0.000273153	15	AKT1,AKT2,BRD4,CDC42,CDKN2A,MAPK1,PIK3R1,PTEN,RPS6KA1,RPS6KA3,SOS1,SOS2,YWHAE,YWHAG,YWHAZ	3132	51	55765
REACTOME_NUCLEOTIDE_EXCISION_REPAIR	7.82e-08	0.000273153	15	ERCC1,ERCC2,GTF2H1,GTF2H2,GTF2H3,LIG1,PCNA,POLR2B,POLR2F,POLR2H,RAD23B,RFC2,RFC3,RFC5,TCEA1	3132	51	55765
BIOCARTA_ARF_PATHWAY	8.85e-08	0.000308954	9	ABL1,CDKN2A,MYC,PIK3R1,POLR1A,POLR1B,POLR1D,RAC1,RB1	3132	17	55765
PID_SMAD2_3PATHWAY	8.85e-08	0.000308954	9	KPNA2,KPNB1,MAP3K1,MAPK1,NUP153,NUP214,PPM1A,SMAD2,UBE2I	3132	17	55765
REACTOME_ARMS_MEDIATED_ACTIVATION	8.85e-08	0.000308954	9	CDK1,CRK,HRAS,KIDINS220,KRAS,MAP2K1,MAPK1,NRAS,RAP1A	3132	17	55765
REACTOME_HOMOLOGOUS_RECOMBINATION_REPAIR_OF_REPLICATION_INDEPENDENT_DOUBLE_STRAND_BREAKS	8.85e-08	0.000308954	9	ATM,BRCA1,BRCA2,BRIP1,LIG1,MRE11A,NBN,RAD50,TP53BP1	3132	17	55765
LEE_METASTASIS_AND_RNA_PROCESSING_UP	8.85e-08	0.000308954	9	ACIN1,COIL,EXOSC8,FBL,GRSF1,HNRNPA2B1,PABPC1,PPIG,SLBP	3132	17	55765
ZHOU_INFLAMMATORY_RESPONSE_FIMA_DN	9.26e-08	0.000322804	40	ABHD10,ATG4B,BRAT1,C9ORF40,CHD9,CITED2,CLPX,CRBN,DGKZ,DOK3,DTWD1,FASTKD1,GEMIN6,HEATR3,INTS10,MIS18BP1,MRPS25,MRPS27,MTF2,MUM1,NCKIPSD,NUDT12,PAPD5,PRPSAP1,RAB40B,RANBP6,RIN3,RNF166,RPE,SETDB2,SMARCA2,SNX18,SPRY2,TMEM177,TSHZ1,USP2,WIPF1,XRCC6BP1,ZNF131,ZXDC	3132	284	55765
BRUNO_HEMATOPOIESIS	9.44e-08	0.000328984	17	BCL2,CD53,CTSC,ELF1,ENAH,FKBP1A,HMGCR,IGFBP7,MAP3K1,NDRG1,NET1,PFKP,RCN1,RNF19A,SLC39A6,SNAP23,SQSTM1	3132	66	55765
ZHONG_SECRETOME_OF_LUNG_CANCER_AND_ENDOTHELIUM	9.44e-08	0.000328984	17	ALDOA,CTSA,GAPDH,HMGB1,IGFBP7,LDHA,LGALS3BP,MDH2,PCNA,RAN,RPL10A,TKT,TPI1,TPM3,YWHAE,YWHAG,YWHAZ	3132	66	55765
PID_RHOA_PATHWAY	9.63e-08	0.000335413	14	ATF2,CDC42,CDKN1B,CFL1,DIAPH1,ITGB1,LIMK2,MAPK8,PPP1R12A,PTEN,RDX,RHOA,ROCK1,TLN1	3132	45	55765
REACTOME_TRANSCRIPTION_COUPLED_NER_TC_NER	9.63e-08	0.000335413	14	ERCC1,ERCC2,GTF2H1,GTF2H2,GTF2H3,LIG1,PCNA,POLR2B,POLR2F,POLR2H,RFC2,RFC3,RFC5,TCEA1	3132	45	55765
SMITH_LIVER_CANCER	9.63e-08	0.000335413	14	ACACA,ANXA7,FDPS,GSTM4,MTFR1,NCOA2,NHP2,PDCD5,PEX2,PPP2R5A,RHOBTB3,SDHC,TOB1,TOP2A	3132	45	55765
SHIPP_DLBCL_VS_FOLLICULAR_LYMPHOMA_UP	9.63e-08	0.000335413	14	ALDOA,HMGA1,HSP90AA1,HSPD1,KPNA2,LDHA,MCM7,MTHFD2,P4HB,PFKP,PGAM1,PSME2,TFRC,THOP1	3132	45	55765
REACTOME_ASSOCIATION_OF_TRIC_CCT_WITH_TARGET_PROTEINS_DURING_BIOSYNTHESIS	9.71e-08	0.000337811	11	CCT2,CCT4,CCT6A,CCT8,FBXL3,FBXL5,FBXW2,FBXW7,LONP2,USP11,XRN2	3132	27	55765
REACTOME_ENDOSOMAL_SORTING_COMPLEX_REQUIRED_FOR_TRANSPORT_ESCRT	9.71e-08	0.000337811	11	CHMP2B,CHMP5,CHMP6,RPS27A,STAM,UBA52,VPS28,VPS36,VPS37B,VPS4B,VTA1	3132	27	55765
CHOW_RASSF1_TARGETS_UP	9.71e-08	0.000337811	11	ALCAM,CARD8,CHD1,FKBP15,ID2,INSIG1,MBNL1,RSRC2,SMC1A,SS18,TTF2	3132	27	55765
BIOCARTA_SALMONELLA_PATHWAY	9.79e-08	0.0003403	8	ACTR2,ACTR3,ARPC2,ARPC5,CDC42,RAC1,WASF1,WASL	3132	13	55765
KEGG_PYRIMIDINE_METABOLISM	9.83e-08	0.000341592	21	AK3,CMPK1,DCTD,DPYD,DUT,NT5C,POLR1A,POLR1B,POLR1D,POLR2B,POLR2F,POLR2H,POLR3D,POLR3G,RRM1,RRM2B,TK1,TXNRD1,TYMS,UCK2,UMPS	3132	98	55765
KINSEY_TARGETS_OF_EWSR1_FLII_FUSION_DN	1e-07	0.0003474	44	ABCA1,AFF1,ATP2B1,BLCAP,C4ORF3,CRYBG3,EBF1,ELP2,FMNL2,FNDC3B,GMPPA,GNAS,HBP1,HDAC5,IGF2BP2,IGFBP7,KLHL24,LGALS3BP,LIMA1,LMNA,LMO2,LRP10,MAN2A1,MEF2C,MEF2D,MLC1,ORAI2,PDP1,PHLDB1,PLEKHJ1,QSOX1,RGS3,SECISBP2L,SLC20A2,SLC35C2,SMARCA2,SOX4,SPTAN1,TBC1D22A,TECPR1,TNRC6B,TSHZ1,UBXN4,WIPI2	3132	329	55765
KEGG_PATHOGENIC_ESCHERICHIA_COLI_INFECTION	1.03e-07	0.000357719	16	ABL1,ARHGEF2,ARPC2,ARPC5,CDC42,CTNNB1,FYN,HCLS1,ITGB1,NCL,RHOA,ROCK1,TUBA1B,TUBB6,WASL,YWHAZ	3132	59	55765
PID_ATF2_PATHWAY	1.03e-07	0.000357719	16	ATF2,BCL2,BCL2L1,BRCA1,CBFB,CCNA2,COL24A1,CREB1,H2AFY,KAT5,MAPK1,MAPK8,MAPK9,NF1,RB1,RUVBL2	3132	59	55765
KEGG_ENDOMETRIAL_CANCER	1.04e-07	0.000360984	15	AKT1,AKT2,CTNNA1,CTNNB1,HRAS,KRAS,MAP2K1,MAPK1,MYC,NRAS,PIK3CB,PIK3R1,PTEN,SOS1,SOS2	3132	52	55765
REACTOME_GENERIC_TRANSCRIPTION_PATHWAY	1.04e-07	0.000360984	46	CCNC,CCNT2,HDAC1,MED10,MED24,MED30,MED4,MYC,NCOA2,NCOA3,NCOR1,NR4A2,NRBF2,NRBP1,PPARA,PPM1A,RBPJ,RPS27A,RUNX2,RXRA,SMAD2,TBL1X,TBL1XR1,TFDP1,TGIF1,THRA,TRIM33,UBA52,UBE2D1,UBE2D3,ZFP1,ZNF100,ZNF12,ZNF226,ZNF235,ZNF263,ZNF267,ZNF273,ZNF274,ZNF317,ZNF333,ZNF431,ZNF529,ZNF569,ZNF589,ZNF92	3132	352	55765
REACTOME_G_ALPHA1213_SIGNALLING_EVENTS	1.04e-07	0.000360984	18	AKAP13,ARHGEF1,ARHGEF2,ARHGEF6,CDC42,ECT2,GNA12,GNA13,GNB4,ITSN1,NET1,OBSCN,PIK3R1,RAC1,RHOA,ROCK1,SOS1,SOS2	3132	74	55765
PAPASPYRIDONOS_UNSTABLE_ATEROSCLEROTIC_PLAQUE_UP	1.04e-07	0.000360984	15	ATP2B1,BAZ1A,CTSB,CTSS,DUSP6,IDH1,LAMP1,MLEC,NCKAP1L,RPN2,SAMSN1,SOD2,SRGN,TDP2,TRAM1	3132	52	55765
REACTOME_DEADENYLATION_OF_MRNA	1.07e-07	0.000370969	10	CNOT2,CNOT3,CNOT4,CNOT6,CNOT7,EIF4A3,EIF4B,EIF4G1,PABPC1,PAIP1	3132	22	55765
ROESSLER_LIVER_CANCER_METASTASIS_UP	1.07e-07	0.000370969	22	ADD2,ALDH3B1,ASPH,ATF2,CALCOCO2,CLCN7,GPD2,GTF2H1,HMMR,JOSD1,MATK,NCAPD3,PMAIP1,RAB28,RAD50,RFC5,SLC20A2,SLTM,SUV420H1,TSHZ1,USP12,VPS41	3132	107	55765
PID_AURORA_B_PATHWAY	1.1e-07	0.00038115	13	BIRC5,BUB1,EVI5,KIF23,NCAPH,NCL,NPM1,NSUN2,PPP1CC,RASA1,RHOA,SMC2,SMC4	3132	39	55765
PID_ATR_PATHWAY	1.1e-07	0.00038115	13	ATR,BRCA2,CCNA2,MCM2,MCM7,NBN,RAD1,RAD17,RFC2,RFC3,RFC5,TOPBP1,YWHAZ	3132	39	55765
ACOSTA_PROLIFERATION_INDEPENDENT_MYC_TARGETS_DN	1.12e-07	0.000387856	23	AIF1,ARHGEF2,ARL4A,BCL2L1,CD97,CLEC11A,CMTM6,CREM,ITFG2,KYNU,LCP2,LMO2,LRP10,LYL1,MYC,PIM1,PTPRC,SAMSN1,SEC24D,SERPINH1,TNFAIP8,UGP2,USP11	3132	116	55765
LIANG_HEMATOPOIESIS_STEM_CELL_NUMBER_SMALL_VS_HUGE_DN	1.13e-07	0.000391206	12	C4ORF3,CEP89,CYTH1,HS1BP3,MAPK8,MCM3,NBR1,RASGRP2,RRAGD,SAP18,SOCS2,TRAM1	3132	33	55765
ELVIDGE_HIF1A_TARGETS_UP	1.2e-07	0.00041532	17	ABCF2,AMD1,ATP6V0A2,CCND3,GPATCH2,HSPA4,HSPH1,IDH3A,OSTM1,RFK,RPP40,SCYL2,SLC35B1,SLC5A6,SLC7A6,SOCS2,TMEM33	3132	67	55765
SHAFFER_IRF4_TARGETS_IN_PLASMA_CELL_VS_MATURE_B_LYMPHOCYTE	1.2e-07	0.00041532	17	ACP1,ATF4,C11ORF24,CANX,ELL2,HSPB1,KRAS,MAN2A1,NAMPT,NDRG1,PABPC4,SLC3A2,SUB1,TRAM1,UBE2J1,UCK2,VEGFA	3132	67	55765
DODD_NASOPHARYNGEAL_CARCINOMA_UP	1.22e-07	0.000421998	156	ACOT8,AHNAK,AKAP13,ALDH3A2,ALDH3B1,ANKMY1,ANXA1,ANXA11,APLP2,ARHGAP18,ASS1,ATP5S,ATP6V0E1,BDH1,BTBD7,C14ORF142,C16ORF93,C20ORF196,C4ORF3,C6ORF89,CALM1,CAMKK1,CASP7,CAST,CIRBP,CKB,CMAHP,CNN2,COL4A3BP,COQ4,CTNNA1,CXXC5,DEF8,DIDO1,DIXDC1,DUSP22,EBF1,EFCAB2,ELK3,EXD3,F3,FARP2,GAPVD1,GATM,GCLM,GK,GNAQ,H2AFJ,H3F3A,HDAC5,HEMK1,IFT88,IKBKB,IL18,KAT5,KAZN,KCNE1,KIAA0141,KIAA0513,KLF5,LIMK2,LMO2,LRP10,LRP1…	3132	1821	55765
REACTOME_CELL_SURFACE_INTERACTIONS_AT_THE_VASCULAR_WALL	1.27e-07	0.000439166	20	BSG,CD47,CD58,FYN,HRAS,ITGAL,ITGAV,ITGB1,KRAS,LYN,NRAS,PIK3CB,PIK3R1,PPIA,SLC16A1,SLC16A3,SLC3A2,SLC7A11,SLC7A6,SOS1	3132	91	55765
LE_EGR2_TARGETS_DN	1.28e-07	0.000442496	22	ABCA2,ADAM10,AK3,CAT,CLTB,CMTM6,CPEB2,FDFT1,FDPS,HMGCR,IDI1,MVD,NDRG1,NR4A2,PCMT1,PCYT2,PIK3R1,RNF13,TIPARP,TKT,TMEM30A,UTRN	3132	108	55765
HOFFMANN_PRE_BI_TO_LARGE_PRE_BII_LYMPHOCYTE_DN	1.29e-07	0.000445824	18	AHNAK,ANKRD28,ANXA1,BCL2,EMB,FAM189B,FXYD5,GTF2H1,LRFN4,MAPK8IP3,MGST2,NDRG1,PTPN22,RCN1,RUNX2,SOCS2,SSBP4,THRA	3132	75	55765
REACTOME_NOTCH1_INTRACELLULAR_DOMAIN_REGULATES_TRANSCRIPTION	1.31e-07	0.000452605	14	CCNC,FBXW7,HDAC1,HDAC2,HDAC5,HDAC8,HDAC9,MYC,NCOR1,RBPJ,RPS27A,TBL1X,TBL1XR1,UBA52	3132	46	55765
AMIT_EGF_RESPONSE_60_HELA	1.31e-07	0.000452605	14	CITED2,DCUN1D4,EXOC5,FXR1,H3F3A,HSPH1,NAA15,NKTR,NR4A2,PLSCR1,PMAIP1,SOD2,TIPARP,VEGFA	3132	46	55765
MARIADASON_REGULATED_BY_HISTONE_ACETYLATION_UP	1.31e-07	0.000452605	19	ABCD3,AFTPH,ARHGEF10,BCL2L1,CCP110,CELF1,CRADD,DLX4,GAK,ID2,MARK3,MBD4,MYO9B,OSTM1,RINT1,SLC25A16,SNAP23,SNX20,ZNF706	3132	83	55765
NUTT_GBM_VS_AO_GLIOMA_UP	1.31e-07	0.000452605	14	AGL,AP1S2,CAPZB,CLIC4,DCTD,FADS3,FLNA,LAPTM5,LDHA,LRRC41,RBBP4,STAT1,TMED9,TMX1	3132	46	55765
HUTTMANN_B_CLL_POOR_SURVIVAL_DN	1.33e-07	0.000458983	16	ABCA1,ADAM10,ADARB1,ALCAM,ATP2B1,EIF4G3,FRS2,MEF2C,MYBL1,NUCB2,SLC4A7,SMC5,SOCS5,SYNJ2,USP6NL,ZNF280D	3132	60	55765
GARGALOVIC_RESPONSE_TO_OXIDIZED_PHOSPHOLIPIDS_TURQUOISE_DN	1.38e-07	0.0004761	15	ARMCX4,BARD1,CCNA2,CDKN2C,E2F8,ENOSF1,FAM111A,GEMIN6,LYL1,MKI67,NEIL3,PRMT7,SKP2,TMPO,ZNF280D	3132	53	55765
CHICAS_RB1_TARGETS_LOW_SERUM	1.42e-07	0.000489758	21	ATOX1,ATP5I,ATP5L,C8ORF59,CDCA7,DEPDC1,DTL,LMNB1,MCM3,MCM4,RBM39,RIF1,RNF145,RPL38,RPS21,RPS28,SEC62,SNRPE,SOX4,TYMS,ZNF367	3132	100	55765
SESTO_RESPONSE_TO_UV_C7	1.51e-07	0.000520648	17	AKR1A1,ASNS,ASS1,CIRBP,CTSC,ESD,HMGB1,HNRNPA2B1,ITGA6,ITGB1,LGALS1,PRCP,PTMA,RSU1,TK1,UBE2C,XBP1	3132	68	55765
PID_LIS1_PATHWAY	1.52e-07	0.000523944	11	ABL1,CDC42,CLIP1,IQGAP1,LRP8,NDEL1,PAFAH1B2,PAFAH1B3,RAC1,RHOA,YWHAE	3132	28	55765
LUI_THYROID_CANCER_CLUSTER_3	1.52e-07	0.000523944	11	ATXN10,EIF3G,EIF3K,FBL,HINT1,ITM2B,PSMD8,RPL10A,RPS12,RTN4,TMBIM6	3132	28	55765
CHNG_MULTIPLE_MYELOMA_HYPERPLOID_DN	1.52e-07	0.000523944	11	CACYBP,EIF1,EIF2B1,GABARAPL2,RNF41,SEC23B,SLBP,TMED2,UBE2D1,XPOT,YME1L1	3132	28	55765
[truncated: 3,444 more rows]

## Sheet: C5_GSEA
Supplementary table 5: Gene Set Enrichment Analysis of genes with significant splicing modulation after 24 hours treatment of THP-1 cells with 3μM SPHINX31.
[truncated: 6,167 more rows]

[truncated: 1 more sheets: C6_GSEA]
