# Supplementary material for: SRPK1 maintains acute myeloid leukemia through effects on isoform usage of epigenetic regulators including BRD4
Source: Nat Commun. 2018 Dec 19;9:5378. doi: 10.1038/s41467-018-07620-0 (PMC6300607; doi:10.1038/s41467-018-07620-0)
Supplement: Supplementary file 8 — Supplementary Data 6 [file 41467_2018_7620_MOESM8_ESM.csv]

Supplementary Data 6: Total and differential (FDR � 0.1) peaks identified in THP-1 cells after BRD4S-to BRD4L isoform switching using gRNA (compared to empty control).
seqnames	start	end	width	strand	Conc	Conc_gRNA_short	Conc_gRNA_empty	Fold	p.value	FDR	Called1	Called2	gRNA_short1	gRNA_short2	gRNA_empty1	gRNA_empty2	annotation	geneChr	geneStart	geneEnd	geneLength	geneStrand	geneId	transcriptId	distanceToTSS	ENSEMBL	SYMBOL	GENENAME	status
chr19	15402036	15417295	15260	*	9.57	8.41	10.2	-1.79	1.85E-73	4.49E-69	2	2	349.6	331.73	1174.9	1185	Intron (uc002nat.3/23476, intron 11 of 11)	19	15348301	15391262	42962	2	23476	uc002nar.3	-10774	ENSG00000141867	BRD4	bromodomain containing 4	down
chr8	54923142	54936737	13596	*	10.11	9.08	10.7	-1.62	7.30E-68	8.84E-64	2	2	502.83	579.93	1587.1	1737	Promoter	8	54879116	54935008	55893	2	6917	uc003xru.3	0	ENSG00000187735	TCEA1	transcription elongation factor A1	down
chr20	349541	368143	18603	*	10.22	9.33	10.77	-1.44	1.20E-65	9.67E-62	2	2	680.61	607.51	1731.48	1764	Promoter	20	361308	378203	16896	1	57761	uc002wdm.3	0	ENSG00000101255	TRIB3	tribbles pseudokinase 3	down
chr6	8092443	8103973	11531	*	9.29	8.11	9.93	-1.82	6.55E-63	3.97E-59	2	2	282.66	268.69	953.1	998	Promoter	6	8013800	8102828	89029	2	100526837	uc021ylg.1	0	NA	EEF1E1-BLOC1S5	EEF1E1-BLOC1S5 readthrough (NMD candidate)	down
chr6	43876054	43886706	10653	*	8.21	6.29	9.01	-2.72	2.32E-59	1.12E-55	0	2	74.38	81.95	526.24	502	Intron (uc011dvm.2/100132354, intron 1 of 1)	6	43858765	43905944	47180	1	100132354	uc011dvm.2	17289	NA	LINC01512	long intergenic non-protein coding RNA 1512	down
chr20	334597	349466	14870	*	8.88	7.6	9.55	-1.95	6.67E-52	2.69E-48	2	2	179.26	208.81	773.67	725	3' UTR	20	327370	335512	8143	1	80023	uc002wdi.4	7227	ENSG00000125841	NRSN2	neurensin 2	down
chr10	73017784	73034238	16455	*	9.6	8.71	10.15	-1.44	2.99E-50	1.04E-46	2	2	414.32	425.49	1112.12	1162	Intron (uc001jro.3/219699, intron 1 of 16)	10	72976981	72977985	1005	2	728978	uc021psk.1	-39799	ENSG00000237512	UNC5B-AS1	UNC5B antisense RNA 1	down
chr19	42511184	42517847	6664	*	8.64	7.38	9.3	-1.92	2.49E-46	7.55E-43	2	2	163.64	170.2	621.97	643	Intron (uc002osi.2/2901, intron 5 of 8)	19	42470734	42498428	27695	2	478	uc002osg.4	-12756	ENSG00000105409	ATP1A3	ATPase Na+/K+ transporting subunit alpha 3	down
chr8	37164551	37172424	7874	*	8.1	6.49	8.85	-2.36	4.77E-45	1.28E-41	2	2	89.26	90.61	471.84	449	Distal Intergenic	8	37553301	37556396	3096	1	80139	uc003xjy.1	-380877	ENSG00000183779	ZNF703	zinc finger protein 703	down
chr12	92525238	92541518	16281	*	9.3	8.27	9.9	-1.63	4.87E-44	1.18E-40	2	2	317.62	297.85	875.16	1036	Promoter	12	92378752	92535489	156738	2	256021	uc031qiz.1	0	ENSG00000257242	LINC01619	long intergenic non-protein coding RNA 1619	down
chr9	139095148	139107790	12643	*	9.19	8.18	9.77	-1.59	8.95E-44	1.97E-40	2	2	267.78	312.82	864.17	887	Promoter	9	139088096	139096955	8860	2	8022	uc004cha.3	0	ENSG00000107187	LHX3	LIM homeobox 3	down
chr17	62150460	62156331	5872	*	8.27	6.71	9	-2.3	3.49E-42	7.05E-39	2	2	87.77	121.34	496.95	530	Exon (uc002jdz.2/2081, exon 5 of 22)	17	62120390	62207502	87113	2	2081	uc002jdz.2	51171	ENSG00000178607	ERN1	endoplasmic reticulum to nucleus signaling 1	down
chr6	43889790	43898387	8598	*	9.35	8.49	9.89	-1.4	1.54E-40	2.88E-37	2	2	345.14	373.49	933.22	958	Intron (uc011dvm.2/100132354, intron 1 of 1)	6	43858765	43905944	47180	1	100132354	uc011dvm.2	31025	NA	LINC01512	long intergenic non-protein coding RNA 1512	down
chr11	78039906	78077495	37590	*	11.07	10.6	11.42	-0.82	5.37E-39	9.28E-36	2	2	1551.64	1547.54	2731.14	2753	Promoter	11	77926336	78052926	126591	2	9846	uc001ozg.3	0	ENSG00000033327	GAB2	GRB2 associated binding protein 2	down
chr8	124139821	124143881	4061	*	6.76	3.46	7.69	-4.23	8.52E-36	1.37E-32	0	2	14.88	7.09	205.58	207	Exon (uc003ypp.2/93594, exon 14 of 22)	8	124138296	124164392	26097	1	93594	uc003ypu.2	1525	ENSG00000156787	TBC1D31	TBC1 domain family member 31	down
chr8	59520962	59531991	11030	*	8.66	7.59	9.27	-1.68	1.00E-35	1.52E-32	2	2	178.52	206.44	607.33	628	Exon (uc011lee.2/8439, exon 10 of 31)	8	59496064	59571966	75903	2	8439	uc011lee.2	39975	ENSG00000035681	NSMAF	neutral sphingomyelinase activation associated factor	down
chr17	17105412	17119537	14126	*	9.51	8.75	10	-1.25	1.55E-35	2.20E-32	2	2	435.89	425.49	983.44	1063	Promoter	17	17104309	17109646	5338	2	201164	uc002gqz.3	0	ENSG00000179598	PLD6	phospholipase D family member 6	down
chr20	33666805	33681814	15010	*	9.63	8.88	10.13	-1.25	1.71E-35	2.31E-32	2	2	505.81	433.37	1103.23	1137	Promoter	20	33590207	33680618	90412	2	26133	uc002xbk.3	0	ENSG00000100991	TRPC4AP	transient receptor potential cation channel subfamily C member 4 associated protein	down
chr15	41766564	41772462	5899	*	7.72	6.15	8.46	-2.31	1.38E-33	1.76E-30	2	2	69.18	72.49	343.16	360	Exon (uc001zny.3/23168, exon 9 of 18)	15	41786056	41795757	9702	1	3706	uc001znz.3	-13594	ENSG00000137825	ITPKA	inositol-trisphosphate 3-kinase A	down
chr4	123606855	123611677	4823	*	8.03	6.68	8.71	-2.03	2.24E-33	2.72E-30	2	2	97.44	107.95	431.56	408	Exon (uc003iet.3/uc003iet.3, exon 11 of 11)	4	123651344	123653613	2270	2	729338	uc011cgm.1	41936	NA	CETN4P	centrin 4, pseudogene	down
chr7	139860665	139869608	8944	*	8.04	6.74	8.72	-1.98	7.89E-33	9.10E-30	2	2	105.62	107.95	428.95	413	Intron (uc003vvm.3/80853, intron 19 of 19)	7	139784546	139876741	92196	2	80853	uc003vvm.3	7133	ENSG00000006459	KDM7A	lysine demethylase 7A	down
chr1	3235376	3242115	6740	*	7.81	6.33	8.52	-2.19	8.76E-33	9.64E-30	2	2	76.62	84.31	369.31	366	Intron (uc001akc.3/63976, intron 3 of 16)	1	3371147	3397677	26531	1	27237	uc001akg.4	-129032	ENSG00000130762	ARHGEF16	Rho guanine nucleotide exchange factor 16	down
chr1	116514158	116525696	11539	*	9.58	8.82	10.07	-1.25	1.57E-32	1.66E-29	2	2	484.98	419.98	1022.67	1126	Promoter	1	116519119	116574511	55393	1	55356	uc001ega.2	0	ENSG00000163393	SLC22A15	solute carrier family 22 member 15	down
chr8	17183390	17189279	5890	*	7.77	6.23	8.5	-2.27	4.97E-32	5.01E-29	2	2	84.05	66.19	374.02	350	Exon (uc003wxm.3/9108, exon 7 of 14)	8	17154306	17169182	14877	2	9108	uc011kya.2	-14208	ENSG00000003987	MTMR7	myotubularin related protein 7	down
chr1	246225715	246281190	55476	*	11.81	11.46	12.09	-0.63	1.91E-31	1.85E-28	2	2	2812.45	2823.23	4344.92	4355	Intron (uc001ibk.3/64754, intron 7 of 11)	1	245912642	246094125	181484	2	64754	uc001ibj.3	-131590	ENSG00000185420	SMYD3	SET and MYND domain containing 3	down
chr8	1892285	1909111	16827	*	10.68	10.16	11.05	-0.89	4.48E-31	4.17E-28	2	2	1100.14	1190.6	2030.7	2221	3' UTR	8	1922044	1955109	33066	1	9920	uc003wpw.4	-12933	ENSG00000176595	KBTBD11	kelch repeat and BTB domain containing 11	down
chr22	29589332	29605581	16250	*	10	9.44	10.4	-0.96	1.11E-30	9.94E-28	2	2	684.33	701.28	1340.72	1361	Promoter	22	29601901	29655586	53686	1	129080	uc003aem.4	0	ENSG00000186998	EMID1	EMI domain containing 1	down
chr9	139109617	139118910	9294	*	8.09	6.86	8.75	-1.89	1.91E-30	1.65E-27	2	2	121.99	110.31	446.73	412	Exon (uc010nbi.2/169714, exon 2 of 12)	9	139088096	139096955	8860	2	8022	uc004cha.3	-12662	ENSG00000107187	LHX3	LIM homeobox 3	down
chr5	14003346	14007771	4426	*	6.53	3.42	7.45	-4.03	2.36E-30	1.97E-27	0	2	10.41	11.03	177.33	172	Distal Intergenic	5	13690437	13944589	254153	2	1767	uc003jfd.2	-58757	ENSG00000039139	DNAH5	dynein axonemal heavy chain 5	down
chr8	82016923	82024798	7876	*	9.39	8.69	9.85	-1.17	2.25E-29	1.82E-26	2	2	425.47	399.49	896.6	955	Promoter	8	81880046	82024303	144258	2	55824	uc003ybz.3	0	ENSG00000076641	PAG1	phosphoprotein membrane anchor with glycosphingolipid microdomains 1	down
chr19	30170426	30182246	11821	*	8.78	7.81	9.35	-1.55	2.52E-29	1.97E-26	2	2	203.81	244.27	607.85	700	Distal Intergenic	19	30156366	30166383	10018	1	79156	uc002nsi.4	14060	ENSG00000166289	PLEKHF1	pleckstrin homology and FYVE domain containing 1	down
chr8	20118195	20145666	27472	*	10.63	10.17	10.98	-0.81	2.79E-29	2.11E-26	2	2	1115.76	1185.08	2051.1	1986	Promoter	8	20133284	20147969	14686	1	100874051	uc022aso.2	0	ENSG00000253733	LZTS1-AS1	LZTS1 antisense RNA 1	down
chr9	117075752	117083747	7996	*	8.25	7.15	8.87	-1.72	7.56E-29	5.55E-26	2	2	139.1	144.2	444.64	489	Distal Intergenic	9	117085303	117088759	3457	1	5004	uc004bik.4	-1556	ENSG00000229314	ORM1	orosomucoid 1	down
chr13	23565444	23569573	4130	*	7.63	6.06	8.36	-2.3	1.50E-28	1.06E-25	2	2	78.1	55.16	326.42	331	Distal Intergenic	13	23471169	23472320	1152	2	646201	uc021rhf.1	-93124	NA	BASP1P1	brain abundant, membrane attached signal protein 1 pseudogene 1	down
chr4	80925795	80936004	10210	*	8.34	7.32	8.94	-1.62	2.00E-28	1.38E-25	2	2	162.16	156.8	504.8	476	Exon (uc003hly.4/118429, exon 12 of 17)	4	80826725	80992808	166084	2	118429	uc003hlx.1	56804	ENSG00000163297	ANTXR2	anthrax toxin receptor 2	down
chr8	104663253	104665843	2591	*	5.94	0.64	6.93	-6.29	2.41E-28	1.62E-25	0	2	0.74	2.36	126.07	117	Intron (uc003ylp.3/9699, intron 1 of 23)	8	104512976	105266656	753681	1	9699	uc003ylp.3	150277	ENSG00000176406	RIMS2	regulating synaptic membrane exocytosis 2	down
chr19	50892719	50898952	6234	*	7.73	6.37	8.41	-2.04	8.35E-28	5.46E-25	2	2	84.8	81.16	345.25	337	Intron (uc002psb.5/5424, intron 1 of 26)	19	50902108	50921275	19168	1	5424	uc010eny.4	-3156	ENSG00000062822	POLD1	DNA polymerase delta 1, catalytic subunit	down
chr12	46939989	46946796	6808	*	8.42	7.44	9	-1.56	8.86E-28	5.64E-25	2	2	177.03	169.41	496.43	526	Distal Intergenic	12	46751971	46766645	14675	2	54407	uc001rpg.3	-173344	ENSG00000134294	SLC38A2	solute carrier family 38 member 2	down
chr15	55690857	55702069	11213	*	9.86	9.26	10.28	-1.02	1.05E-27	6.53E-25	2	2	630.77	593.33	1175.94	1306	Promoter	15	55700723	55710910	10188	1	145788	uc002ada.3	0	ENSG00000261652	C15orf65	chromosome 15 open reading frame 65	down
chr4	2490469	2494601	4133	*	7.16	5.31	7.94	-2.63	1.96E-27	1.19E-24	1	2	42.4	37.03	251.09	241	5' UTR	4	2471180	2517586	46407	1	6047	uc003gfc.3	19289	ENSG00000063978	RNF4	ring finger protein 4	down
chr8	9756197	9768362	12166	*	9.52	8.9	9.95	-1.05	2.05E-27	1.21E-24	2	2	474.57	482.23	992.33	982	Promoter	8	9757574	9760839	3266	2	157627	uc003wsu.2	0	ENSG00000253230	LINC00599	long intergenic non-protein coding RNA 599	down
chr3	52903764	52909888	6125	*	7.65	6.2	8.36	-2.15	3.56E-27	2.05E-24	2	2	65.46	81.95	315.96	339	Intron (uc003dgc.4/100526772, intron 9 of 9)	3	52867131	52931597	64467	2	100526772	uc003dgc.4	21709	ENSG00000248592	TMEM110-MUSTN1	TMEM110-MUSTN1 readthrough	down
chr12	121577811	121585913	8103	*	9.1	8.39	9.58	-1.19	7.34E-27	4.14E-24	2	2	342.91	327	760.07	770	Intron (uc001tzm.3/5027, intron 1 of 12)	12	121570622	121624354	53733	1	5027	uc001tzm.3	7189	ENSG00000089041	P2RX7	purinergic receptor P2X 7	down
chr20	21078244	21084801	6558	*	8.54	7.6	9.11	-1.51	1.02E-26	5.61E-24	2	2	211.25	175.71	564.95	540	Distal Intergenic	20	21106624	21227258	120635	1	55857	uc002wsb.3	-21823	ENSG00000088970	KIZ	kizuna centrosomal protein	down
chr6	156472595	156478472	5878	*	7.92	6.56	8.6	-2.04	1.99E-26	1.07E-23	2	2	78.1	111.1	415.35	361	Distal Intergenic	6	157099064	157531913	432850	1	57492	uc003qqn.3	-620592	ENSG00000049618	ARID1B	AT-rich interaction domain 1B	down
chr12	50134192	50148425	14234	*	9.16	8.45	9.63	-1.18	2.22E-26	1.17E-23	2	2	366.71	331.73	797.21	785	Promoter	12	50135293	50158717	23425	1	7009	uc001rux.2	0	ENSG00000139644	TMBIM6	transmembrane BAX inhibitor motif containing 6	down
chr2	86973245	86977290	4046	*	6.9	4.81	7.72	-2.91	3.18E-26	1.64E-23	0	2	25.29	30.73	215.52	206	Intron (uc002srr.2/64795, intron 2 of 8)	2	86730553	86948245	217693	2	100526767	uc010ytl.2	-25000	ENSG00000249884	RNF103-CHMP3	RNF103-CHMP3 readthrough	down
chr15	75065684	75087711	22028	*	10.53	10.09	10.87	-0.78	4.55E-26	2.30E-23	2	2	1110.55	1075.55	1829.83	1915	Promoter	15	75081013	75081098	86	2	100616183	uc021sql.1	0	ENSG00000264386	MIR4513	microRNA 4513	down
chr9	139078718	139085666	6949	*	7.58	6.15	8.28	-2.13	5.31E-26	2.63E-23	2	2	77.36	64.61	319.09	302	5' UTR	9	139088096	139095004	6909	2	8022	uc004cgz.3	9338	ENSG00000107187	LHX3	LIM homeobox 3	down
chr11	77991670	78019677	28008	*	10.7	10.29	11.02	-0.73	6.81E-26	3.30E-23	2	2	1238.49	1274.12	2063.13	2099	5' UTR	11	77926336	78052926	126591	2	9846	uc001ozg.3	33249	ENSG00000033327	GAB2	GRB2 associated binding protein 2	down
chr7	6046986	6058551	11566	*	9.16	8.45	9.63	-1.19	7.68E-26	3.65E-23	2	2	325.06	372.7	798.78	789	Promoter	7	6012870	6048737	35868	2	5395	uc003spk.3	0	ENSG00000122512	PMS2	PMS1 homolog 2, mismatch repair system component	down
chr3	5236048	5247782	11735	*	9.09	8.39	9.57	-1.18	1.18E-25	5.49E-23	2	2	331.01	338.03	732.35	784	5' UTR	3	5230034	5252983	22950	1	9695	uc021wsl.1	6014	ENSG00000134109	EDEM1	ER degradation enhancing alpha-mannosidase like protein 1	down
chr7	73890916	73901434	10519	*	9.15	8.41	9.64	-1.24	1.49E-25	6.80E-23	2	2	306.46	372.7	819.18	781	Intron (uc003uap.3/9569, intron 1 of 26)	7	73920322	74016918	96597	1	9569	uc003uar.1	-18888	ENSG00000006704	GTF2IRD1	GTF2I repeat domain containing 1	down
chr4	160294918	160297746	2829	*	5.78	0.19	6.76	-6.58	2.38E-25	1.07E-22	0	2	1.49	0.79	123.45	94	Distal Intergenic	4	160188998	160281301	92304	1	9693	uc003iqg.4	105920	ENSG00000109756	RAPGEF2	Rap guanine nucleotide exchange factor 2	down
chr8	90847830	90854348	6519	*	8.13	6.98	8.76	-1.78	2.63E-25	1.16E-22	2	2	116.04	137.1	478.12	391	Distal Intergenic	8	90914096	90940095	26000	1	734	uc003yeg.3	-59748	ENSG00000164823	OSGIN2	oxidative stress induced growth inhibitor family member 2	down
chr11	3937332	3946467	9136	*	7.91	6.72	8.56	-1.84	2.71E-25	1.17E-22	2	2	114.55	96.13	364.08	390	Intron (uc001lyv.2/6786, intron 1 of 11)	11	3877292	3877371	80	1	100616453	uc021qcp.1	60040	ENSG00000167323	MIR4687	microRNA 4687	down
chr1	198945563	198993416	47854	*	12.36	12.06	12.61	-0.55	5.11E-25	2.17E-22	2	2	4367.07	4175.36	6086.86	6423	Exon (uc001gva.4/uc001gva.4, exon 1 of 3)	1	198777132	198906558	129427	2	100131234	uc021pgz.1	-39005	NA	MIR181A1HG	MIR181A1 host gene	down
chr2	214089399	214111491	22093	*	11.03	10.63	11.34	-0.71	6.19E-25	2.58E-22	2	2	1626.77	1549.9	2496.26	2693	Distal Intergenic	2	214141277	214148929	7653	2	100130451	uc021vwb.1	37438	NA	LOC100130451	uncharacterized LOC100130451	down
chr9	94179208	94187466	8259	*	8.98	8.25	9.47	-1.22	8.01E-25	3.29E-22	2	2	316.13	293.12	683.18	732	Promoter	9	94171327	94186144	14818	2	4783	uc004arh.3	0	ENSG00000165030	NFIL3	nuclear factor, interleukin 3 regulated	down
chr17	58937563	58945197	7635	*	9.16	8.47	9.63	-1.16	8.30E-25	3.35E-22	2	2	371.92	338.03	763.21	822	Intron (uc010wow.1/54828, intron 3 of 10)	17	58964363	59067596	103234	1	54828	uc002iyx.1	-19166	ENSG00000141376	BCAS3	BCAS3, microtubule associated cell migration factor	down
chr19	54870179	54895554	25376	*	11.79	11.43	12.08	-0.65	1.32E-24	5.24E-22	2	2	2698.64	2801.96	4090.17	4561	Promoter	19	54865235	54876721	11487	2	3903	uc002qfk.1	0	ENSG00000167613	LAIR1	leukocyte associated immunoglobulin like receptor 1	down
chr1	198994252	199061294	67043	*	12.26	11.96	12.5	-0.53	1.68E-24	6.57E-22	2	2	4096.31	3895.63	5724.87	5836	Distal Intergenic	1	198777132	198906558	129427	2	100131234	uc021pgz.1	-87694	NA	MIR181A1HG	MIR181A1 host gene	down
chr7	115781398	115795888	14491	*	8.88	8.1	9.38	-1.27	2.06E-24	7.88E-22	2	2	293.82	256.08	690.5	640	Intron (uc011kmw.2/22797, intron 8 of 8)	7	115580006	115799950	219945	2	22797	uc011kmw.2	4062	ENSG00000105967	TFEC	transcription factor EC	down
chr8	9406968	9415290	8323	*	8.84	8.06	9.34	-1.28	2.11E-24	7.88E-22	2	2	246.95	286.03	666.44	632	Promoter	8	9413445	9567919	154475	1	8658	uc011kwv.1	0	ENSG00000173273	TNKS	tankyrase	down
chr17	46124016	46136754	12739	*	9.81	9.28	10.2	-0.92	2.12E-24	7.88E-22	2	2	598.05	644.54	1197.91	1152	Promoter	17	46125686	46138907	13222	1	4779	uc002imz.4	0	ENSG00000082641	NFE2L1	nuclear factor, erythroid 2 like 1	down
chr12	122888731	122894748	6018	*	7.87	6.66	8.51	-1.85	2.35E-24	8.62E-22	2	2	112.32	90.61	355.19	375	Intron (uc001ucg.2/6249, intron 25 of 25)	12	122880089	122884491	4403	1	100507066	uc021rfk.1	8642	NA	CLIP1-AS1	CLIP1 antisense RNA 1	down
chr19	11427655	11439256	11602	*	9.37	8.76	9.79	-1.04	2.52E-24	9.11E-22	2	2	446.3	418.4	894.51	882	5' UTR	19	11432722	11450344	17623	2	9545	uc002mqx.3	11088	ENSG00000105514	RAB3D	RAB3D, member RAS oncogene family	down
chr8	26428503	26432034	3532	*	7.53	6.12	8.22	-2.1	2.68E-24	9.54E-22	2	2	66.95	72.49	278.82	319	Intron (uc003xfa.3/1808, intron 1 of 13)	8	26435340	26501120	65781	1	1808	uc011lag.2	-3306	ENSG00000092964	DPYSL2	dihydropyrimidinase like 2	down
chr13	110356071	110361304	5234	*	8.15	7.14	8.74	-1.6	3.10E-24	1.09E-21	2	2	133.15	148.92	423.19	432	Distal Intergenic	13	110406184	110438914	32731	2	8660	uc001vqv.3	77610	ENSG00000185950	IRS2	insulin receptor substrate 2	down
chr19	7291755	7303952	12198	*	9.54	8.92	9.96	-1.04	3.18E-24	1.10E-21	2	2	453	517.68	968.27	1030	Promoter	19	7112266	7294011	181746	2	3643	uc002mgd.1	0	ENSG00000171105	INSR	insulin receptor	down
chr13	46867696	46873381	5686	*	8.77	7.99	9.26	-1.27	4.80E-24	1.64E-21	2	2	246.21	263.96	602.1	628	Promoter	13	46870580	46871979	1400	2	100861554	uc031qll.1	0	ENSG00000261097	LINC00563	long intergenic non-protein coding RNA 563	down
chr2	217479613	217490489	10877	*	9.59	9.03	9.99	-0.96	5.57E-24	1.87E-21	2	2	535.56	509.02	1010.64	1019	Distal Intergenic	2	217498127	217529158	31032	1	3485	uc021vwn.1	-7638	ENSG00000115457	IGFBP2	insulin like growth factor binding protein 2	down
chr4	148950056	148953465	3410	*	7.29	5.77	8.02	-2.24	6.15E-24	2.04E-21	2	2	54.3	55.16	258.94	259	Intron (uc003ilf.3/79658, intron 19 of 22)	4	148944398	148993927	49530	1	79658	uc003ili.3	5658	ENSG00000071205	ARHGAP10	Rho GTPase activating protein 10	down
chr6	37938651	37943027	4377	*	8.04	6.95	8.65	-1.7	6.43E-24	2.10E-21	2	2	134.63	113.47	417.96	386	Intron (uc003onx.3/60685, intron 2 of 5)	6	37787307	38122399	335093	1	60685	uc003onx.3	151344	ENSG00000156639	ZFAND3	zinc finger AN1-type containing 3	down
chr10	21385134	21388119	2986	*	5.8	1.23	6.77	-5.54	1.16E-23	3.74E-21	0	2	0.74	3.94	109.33	109	Intron (uc001iqk.3/10529, intron 5 of 6)	10	21414692	21435488	20797	2	387638	uc001iqm.3	47369	ENSG00000204683	C10orf113	chromosome 10 open reading frame 113	down
chr20	49647314	49655112	7799	*	8.52	7.68	9.04	-1.36	1.48E-23	4.73E-21	2	2	211.25	198.56	532.52	521	Distal Intergenic	20	49620193	49639675	19483	2	3755	uc002xwa.4	-7639	ENSG00000026559	KCNG1	potassium voltage-gated channel modifier subfamily G member 1	down
chr21	43977216	43993584	16369	*	9.41	8.83	9.83	-1	1.75E-23	5.51E-21	2	2	467.13	442.83	915.44	904	Exon (uc002zbi.3/54020, exon 12 of 21)	21	43934024	44001550	67527	1	54020	uc002zbj.3	43192	ENSG00000160190	SLC37A1	solute carrier family 37 member 1	down
chr20	30248735	30277047	28313	*	10.72	10.33	11.02	-0.69	2.89E-23	8.98E-21	2	2	1266.75	1314.3	2053.19	2114	3' UTR	20	30225691	30232800	7110	1	84701	uc002wwj.1	23044	ENSG00000131055	COX4I2	cytochrome c oxidase subunit 4I2	down
chr11	57249173	57256949	7777	*	8.47	7.62	9	-1.39	2.99E-23	9.15E-21	2	2	185.22	207.23	518.4	509	3' UTR	11	57228339	57244384	16046	1	349667	uc010rjt.2	20834	ENSG00000186907	RTN4RL2	reticulon 4 receptor-like 2	down
chr21	22515403	22576824	61422	*	11.87	11.58	12.12	-0.54	3.32E-23	1.00E-20	2	2	3081.72	3030.46	4364.28	4521	Promoter	21	22519438	22757994	238557	1	4685	uc011acc.2	0	ENSG00000154654	NCAM2	neural cell adhesion molecule 2	down
chr17	64937272	64944856	7585	*	8.29	7.17	8.91	-1.74	4.16E-23	1.24E-20	2	2	119.01	169.41	437.32	526	Distal Intergenic	17	64960980	65029518	68539	1	27092	uc002jft.2	-16124	ENSG00000075461	CACNG4	calcium voltage-gated channel auxiliary subunit gamma 4	down
chr10	74073966	74097753	23788	*	10.87	10.48	11.17	-0.69	4.62E-23	1.37E-20	2	2	1448.99	1404.92	2221.63	2397	3' UTR	10	74092588	74114907	22320	2	54788	uc001jsz.2	17154	ENSG00000148719	DNAJB12	DnaJ heat shock protein family (Hsp40) member B12	down
chr20	379317	384960	5644	*	7.53	6.21	8.21	-2	5.79E-23	1.69E-20	2	2	69.18	78.8	305.49	285	Distal Intergenic	20	388709	391408	2700	1	10616	uc002wdo.3	-3749	ENSG00000125826	RBCK1	RANBP2-type and C3HC4-type zinc finger containing 1	down
chr6	106957744	106973490	15747	*	9.91	9.43	10.27	-0.84	1.16E-22	3.35E-20	2	2	681.35	701.28	1223.55	1249	Promoter	6	106959305	107018334	59030	1	202	uc003prh.3	0	ENSG00000112297	AIM1	absent in melanoma 1	down
chr11	72671113	72688729	17617	*	9.06	8.39	9.52	-1.13	1.17E-22	3.35E-20	2	2	351.83	318.33	752.75	711	Intron (uc001oth.4/9873, intron 12 of 18)	11	72525451	72530043	4593	1	89849	uc001otc.1	145662	ENSG00000168010	ATG16L2	autophagy related 16 like 2	down
chr2	114325362	114330043	4682	*	6.47	4.01	7.34	-3.33	1.84E-22	5.18E-20	0	2	14.88	17.33	145.95	177	Distal Intergenic	2	114334959	114336429	1471	1	654412	uc002tjz.3	-4916	ENSG00000226516	FAM138B	family with sequence similarity 138 member B	down
chr1	182582936	182587885	4950	*	7.57	6.25	8.25	-1.99	2.39E-22	6.66E-20	2	2	69.18	83.52	327.46	280	Promoter	1	182584275	182585764	1490	1	284648	uc021pfy.1	0	ENSG00000261504	LOC284648	uncharacterized LOC284648	down
chr8	60145520	60152741	7222	*	7.95	6.86	8.56	-1.7	2.50E-22	6.87E-20	2	2	129.43	103.22	379.25	377	Distal Intergenic	8	59717977	60031767	313791	2	9760	uc003xtw.1	-113753	ENSG00000198846	TOX	thymocyte selection associated high mobility group box	down
chr3	71589548	71610771	21224	*	9.81	9.31	10.19	-0.88	2.65E-22	7.18E-20	2	2	651.6	617.75	1132.53	1200	Promoter	3	71591121	71591240	120	2	100302112	uc021xap.1	0	ENSG00000221264	MIR1284	microRNA 1284	down
chr15	51168204	51178985	10782	*	9.17	8.52	9.62	-1.1	2.67E-22	7.18E-20	2	2	368.2	367.19	840.63	736	Distal Intergenic	15	51200869	51240356	39488	1	23431	uc010ufi.2	-21884	ENSG00000081014	AP4E1	adaptor related protein complex 4 epsilon 1 subunit	down
chr11	79001745	79004486	2742	*	6.12	3.07	7.03	-3.96	2.99E-22	7.92E-20	0	2	8.93	7.88	137.05	124	Intron (uc001ozl.4/26011, intron 32 of 33)	11	78775644	78980718	205075	2	26011	uc009yvc.3	-21027	ENSG00000149256	TENM4	teneurin transmembrane protein 4	down
chr7	117945351	117955991	10641	*	9.43	8.85	9.84	-0.99	3.01E-22	7.92E-20	2	2	476.06	448.34	886.14	949	Distal Intergenic	7	117864712	117882784	18073	1	56311	uc003vji.3	80639	ENSG00000106013	ANKRD7	ankyrin repeat domain 7	down
chr17	43298278	43310385	12108	*	10.13	9.63	10.5	-0.87	3.18E-22	8.29E-20	2	2	842.02	743.83	1385.71	1515	Promoter	17	43299292	43324683	25392	1	752	uc002iin.3	0	ENSG00000184922	FMNL1	formin like 1	down
chr3	190241492	190255145	13654	*	8.79	8.07	9.27	-1.2	3.23E-22	8.32E-20	2	2	259.6	278.94	627.2	608	Intron (uc003fsk.3/3556, intron 1 of 8)	3	190231840	190348073	116234	1	3556	uc003fsk.3	9652	ENSG00000196083	IL1RAP	interleukin 1 receptor accessory protein	down
chr8	97630329	97635522	5194	*	9.23	8.53	9.71	-1.18	4.17E-22	1.06E-19	2	2	334.73	403.43	774.72	897	Distal Intergenic	8	97657499	98155722	498224	1	10404	uc003yhw.3	-21977	ENSG00000104324	CPQ	carboxypeptidase Q	down
chr12	57844650	57854447	9798	*	9	8.34	9.45	-1.11	4.50E-22	1.13E-19	2	2	319.11	328.58	687.36	707	Promoter	12	57853918	57858651	4734	1	2735	uc009zpp.2	0	ENSG00000111087	GLI1	GLI family zinc finger 1	down
chr2	145399822	145475825	76004	*	12.98	12.74	13.19	-0.45	4.58E-22	1.14E-19	2	2	6933.31	6748.81	9204.05	9537	Promoter	2	145425534	145834291	408758	1	401014	uc021vqn.2	0	ENSG00000226674	TEX41	testis expressed 41 (non-protein coding)	nochange
chr13	113234965	113245073	10109	*	9.82	9.32	10.19	-0.87	9.88E-22	2.44E-19	2	2	621.85	655.58	1210.99	1122	Promoter	13	113139328	113242481	103154	2	10426	uc001vse.1	0	ENSG00000126216	TUBGCP3	tubulin gamma complex associated protein 3	down
chr8	9461411	9476557	15147	*	9.86	9.37	10.22	-0.84	1.55E-21	3.79E-19	2	2	686.56	639.03	1178.04	1202	Exon (uc011kwv.1/8658, exon 3 of 11)	8	9432558	9639856	207299	1	8658	uc011kww.2	28853	ENSG00000173273	TNKS	tankyrase	down
chr21	35911619	35921312	9694	*	8.95	8.29	9.4	-1.11	1.66E-21	4.02E-19	2	2	304.97	321.48	669.05	683	Intron (uc002yuc.3/1827, intron 3 of 3)	21	35888784	35899261	10478	2	1827	uc002yub.3	-12358	ENSG00000159200	RCAN1	regulator of calcineurin 1	down
chr9	117156407	117161634	5228	*	7.87	6.81	8.48	-1.66	1.93E-21	4.62E-19	2	2	109.34	115.83	342.11	371	Promoter	9	117096433	117156685	60253	2	80709	uc004bis.3	0	ENSG00000106948	AKNA	AT-hook transcription factor	down
chr2	58913654	58961514	47861	*	11.78	11.48	12.03	-0.55	2.33E-21	5.52E-19	2	2	2887.58	2812.2	4040.47	4318	Intron (uc002rzy.3/400955, intron 2 of 13)	2	58747888	59290901	543014	1	400955	uc002rzy.3	165766	ENSG00000233723	LINC01122	long intergenic non-protein coding RNA 1122	down
chr8	66086633	66090276	3644	*	6.49	4.07	7.35	-3.28	2.77E-21	6.52E-19	0	2	17.11	16.55	137.05	189	Exon (uc022ave.1/552859, exon 2 of 4)	8	66073380	66092575	19196	2	552859	uc022ave.1	2299	ENSG00000280725	LINC00251	long intergenic non-protein coding RNA 251	down
chr6	112237898	112247226	9329	*	8.9	8.2	9.37	-1.17	3.13E-21	7.29E-19	2	2	292.33	293.91	618.83	701	Distal Intergenic	6	111981535	112194655	213121	2	2534	uc003pvk.3	-43243	ENSG00000010810	FYN	FYN proto-oncogene, Src family tyrosine kinase	down
chr14	95980486	95997242	16757	*	9.69	9.19	10.07	-0.88	3.34E-21	7.69E-19	2	2	605.48	560.23	1081.78	1061	Downstream (2-3kb)	14	95999249	96001209	1961	2	283596	uc001yek.3	3967	NA	SNHG10	small nucleolar RNA host gene 10	down
chr15	68826989	68830844	3856	*	6.66	4.61	7.47	-2.87	3.94E-21	8.91E-19	0	2	28.27	20.49	180.47	175	Distal Intergenic	15	68871308	69020144	148837	1	10391	uc002arj.4	-40464	ENSG00000103647	CORO2B	coronin 2B	down
chr11	78123609	78137329	13721	*	9.77	9.26	10.14	-0.89	3.94E-21	8.91E-19	2	2	576.47	648.48	1115.26	1147	Promoter	11	77926336	78128868	202533	2	9846	uc001ozh.3	0	ENSG00000033327	GAB2	GRB2 associated binding protein 2	down
chr17	2161085	2174144	13060	*	8.91	8.25	9.36	-1.11	4.71E-21	1.06E-18	2	2	311.67	296.27	649.17	666	Promoter	17	1963133	2169493	206361	2	23293	uc031qxx.1	0	ENSG00000070366	SMG6	SMG6, nonsense mediated mRNA decay factor	down
chr2	28165414	28186617	21204	*	10.27	9.83	10.61	-0.78	5.68E-21	1.26E-18	2	2	944.67	876.2	1498.7	1622	Intron (uc002rlp.2/9577, intron 3 of 11)	2	28152690	28561767	409078	1	9577	uc002rlv.3	12724	ENSG00000158019	BRE	brain and reproductive organ-expressed (TNFRSF1A modulator)	down
chr6	45384521	45417375	32855	*	11.61	11.31	11.86	-0.55	1.70E-20	3.75E-18	2	2	2575.16	2506.48	3608.39	3842	Promoter	6	45389914	45518819	128906	1	860	uc003oxt.3	0	ENSG00000124813	RUNX2	runt related transcription factor 2	down
chr1	234629855	234666555	36701	*	11.41	11.11	11.65	-0.54	1.73E-20	3.78E-18	2	2	2181.67	2240.94	3236.46	3210	Promoter	1	234663637	234667525	3889	2	100506795	uc001hwe.3	970	ENSG00000231768	LINC01354	long intergenic non-protein coding RNA 1354	down
chr9	6563927	6568845	4919	*	8.03	7.08	8.6	-1.52	1.78E-20	3.85E-18	2	2	128.68	141.83	379.25	396	Exon (uc003zkc.3/2731, exon 16 of 25)	9	6532464	6645692	113229	2	2731	uc003zkc.3	76847	ENSG00000178445	GLDC	glycine decarboxylase	down
chr10	80881765	80914717	32953	*	10.44	10.06	10.74	-0.68	1.90E-20	4.08E-18	2	2	1078.56	1061.37	1706.9	1723	Promoter	10	80899439	80977183	77745	1	57178	uc001kae.3	0	ENSG00000108175	ZMIZ1	zinc finger MIZ-type containing 1	down
chr2	47744876	47749097	4222	*	7.41	6.12	8.08	-1.96	2.24E-20	4.76E-18	2	2	74.38	64.61	259.46	283	3' UTR	2	47747915	47797470	49556	2	56660	uc002rwb.3	48373	ENSG00000184261	KCNK12	potassium two pore domain channel subfamily K member 12	down
chr19	7264770	7282541	17772	*	9.75	9.25	10.12	-0.87	2.41E-20	5.08E-18	2	2	593.58	627.21	1065.04	1168	Exon (uc002mgd.1/3643, exon 2 of 22)	19	7112266	7294011	181746	2	3643	uc002mgd.1	11470	ENSG00000171105	INSR	insulin receptor	down
chr5	158631043	158641469	10427	*	9.37	8.82	9.77	-0.95	2.47E-20	5.16E-18	2	2	470.11	431.8	880.39	861	Promoter	5	158584417	158634656	50240	2	153830	uc011ddy.2	0	ENSG00000145860	RNF145	ring finger protein 145	down
chr19	4806337	4810134	3798	*	7.47	6.2	8.14	-1.94	2.59E-20	5.36E-18	2	2	75.13	71.7	306.54	256	Distal Intergenic	19	4791728	4795571	3844	1	55527	uc002mbf.3	14609	ENSG00000141965	FEM1A	fem-1 homolog A	down
chr8	81974406	81982013	7608	*	8.02	6.97	8.63	-1.65	2.78E-20	5.71E-18	2	2	110.83	140.26	433.66	356	Intron (uc003ybz.3/55824, intron 7 of 8)	8	81880046	82024303	144258	2	55824	uc003ybz.3	42290	ENSG00000076641	PAG1	phosphoprotein membrane anchor with glycosphingolipid microdomains 1	down
chr8	82003932	82009336	5405	*	8.38	7.53	8.91	-1.39	2.95E-20	5.99E-18	2	2	203.07	166.26	467.13	498	Intron (uc003ybz.3/55824, intron 8 of 8)	8	81880046	82024303	144258	2	55824	uc003ybz.3	14967	ENSG00000076641	PAG1	phosphoprotein membrane anchor with glycosphingolipid microdomains 1	down
chr2	30643160	30647241	4082	*	7.89	6.81	8.49	-1.68	4.79E-20	9.66E-18	2	2	128.68	96.13	367.74	353	Distal Intergenic	2	30670123	30867091	196969	1	253558	uc002rnj.3	-22882	ENSG00000172954	LCLAT1	lysocardiolipin acyltransferase 1	down
chr8	93261794	93265386	3593	*	6.71	4.84	7.5	-2.66	5.49E-20	1.10E-17	1	2	30.5	26.79	171.58	191	Distal Intergenic	8	92967195	93115454	148260	2	862	uc022axu.1	-146340	ENSG00000079102	RUNX1T1	RUNX1 translocation partner 1	down
chr5	130990431	130995510	5080	*	7.64	6.28	8.33	-2.05	5.56E-20	1.10E-17	2	2	96.7	59.1	292.94	351	Intron (uc003kvp.2/51735, intron 27 of 28)	5	130759614	130970929	211316	2	51735	uc003kvn.2	-19502	ENSG00000158987	RAPGEF6	Rap guanine nucleotide exchange factor 6	down
chr2	32395002	32400290	5289	*	6.8	4.94	7.59	-2.66	7.42E-20	1.46E-17	1	2	30.5	30.73	222.84	163	5' UTR	2	32390910	32449181	58272	1	55676	uc002roe.2	4092	ENSG00000152683	SLC30A6	solute carrier family 30 member 6	down
chr6	41166299	41171206	4908	*	8.09	7.2	8.64	-1.44	8.34E-20	1.63E-17	2	2	142.07	151.29	393.38	405	Promoter	6	41157552	41168925	11374	2	79865	uc010jxm.1	0	ENSG00000112195	TREML2	triggering receptor expressed on myeloid cells like 2	down
chr16	20910361	20934503	24143	*	10.8	10.43	11.1	-0.67	8.52E-20	1.65E-17	2	2	1294.28	1456.14	2173.51	2215	Promoter	16	20807662	20911561	103900	2	112479	uc002dht.3	0	ENSG00000196678	ERI2	ERI1 exoribonuclease family member 2	down
chr17	79788244	79802523	14280	*	10.43	10.04	10.73	-0.7	9.22E-20	1.77E-17	2	2	1035.42	1063.74	1644.65	1764	Promoter	17	79791368	79792926	1559	2	116729	uc002kbj.1	0	ENSG00000182676	PPP1R27	protein phosphatase 1 regulatory subunit 27	down
chr18	3601159	3607975	6817	*	9.06	8.46	9.48	-1.02	9.44E-20	1.80E-17	2	2	357.79	345.12	700.96	726	Exon (uc002kmi.3/uc002kmi.3, exon 1 of 2)	18	3594112	3597377	3266	1	649446	uc010wza.3	7047	NA	DLGAP1-AS1	DLGAP1 antisense RNA 1	down
chr8	114974079	114999003	24925	*	9.73	9.26	10.08	-0.83	1.21E-19	2.28E-17	2	2	623.34	601.21	1112.12	1058	Distal Intergenic	8	113235159	114449242	1214084	2	114788	uc003ynu.3	-524837	ENSG00000164796	CSMD3	CUB and Sushi multiple domains 3	down
chr10	29732300	29738975	6676	*	7.86	6.81	8.47	-1.65	1.28E-19	2.40E-17	2	2	97.44	127.65	354.14	353	Intron (uc001iup.3/387647, intron 2 of 2)	10	29698501	29711299	12799	1	387647	uc001iun.2	33799	NA	PTCHD3P1	patched domain containing 3 pseudogene 1	down
chr15	79310756	79315168	4413	*	6.43	4.23	7.27	-3.04	1.46E-19	2.71E-17	0	2	19.34	18.12	168.96	139	Promoter	15	79282382	79310314	27933	2	5923	uc010unh.1	-442	ENSG00000058335	RASGRF1	Ras protein specific guanine nucleotide releasing factor 1	down
chr20	25216835	25221274	4440	*	7.12	5.51	7.86	-2.36	1.88E-19	3.47E-17	1	2	33.47	57.52	223.89	242	Distal Intergenic	20	25228706	25278648	49943	1	5834	uc002wup.3	-7432	ENSG00000100994	PYGB	phosphorylase, glycogen; brain	down
chr19	21807431	21812600	5170	*	7.21	5.79	7.91	-2.12	2.64E-19	4.83E-17	1	2	58.76	52	218.14	264	Distal Intergenic	19	21688437	21721079	32643	1	353088	uc002nqd.1	118994	ENSG00000197013	ZNF429	zinc finger protein 429	down
chr14	73879127	73885186	6060	*	7.63	6.51	8.25	-1.74	3.98E-19	7.25E-17	2	2	99.67	82.73	298.17	310	Intron (uc001xny.1/8650, intron 12 of 12)	14	73741918	73925286	183369	2	8650	uc001xny.1	40100	ENSG00000133961	NUMB	NUMB, endocytic adaptor protein	down
chr8	81076904	81084595	7692	*	8.99	8.39	9.42	-1.03	5.36E-19	9.68E-17	2	2	347.37	321.48	698.87	668	Promoter	8	80947105	81083345	136241	2	7163	uc010lzs.1	0	ENSG00000076554	TPD52	tumor protein D52	down
chr8	74213274	74234215	20942	*	10.3	9.92	10.6	-0.69	5.54E-19	9.92E-17	2	2	988.56	943.18	1544.73	1566	Exon (uc003xzi.3/157506, exon 3 of 6)	8	74209339	74237520	28182	1	157506	uc003xzj.3	3935	ENSG00000121039	RDH10	retinol dehydrogenase 10 (all-trans)	down
chr19	13201250	13218820	17571	*	10.43	10.06	10.72	-0.66	5.57E-19	9.92E-17	2	2	1071.87	1063.74	1661.91	1713	Promoter	19	13209842	13213974	4133	2	4066	uc002mwi.3	0	ENSG00000104903	LYL1	LYL1, basic helix-loop-helix family member	down
chr11	63447891	63459692	11802	*	9.23	8.69	9.63	-0.94	6.20E-19	1.10E-16	2	2	423.99	400.28	799.83	783	Promoter	11	63448922	63527363	78442	1	10313	uc001nxm.3	0	ENSG00000133318	RTN3	reticulon 3	down
chr19	13885108	13886686	1579	*	5.31	6.29	-0.39	6.69	7.50E-19	1.32E-16	2	0	64.71	92.19	0.52	1	Promoter	19	13885257	13889586	4330	1	28974	uc002mxg.3	0	ENSG00000104979	C19orf53	chromosome 19 open reading frame 53	up
chr9	130724572	130732845	8274	*	7.96	6.98	8.53	-1.56	9.97E-19	1.74E-16	2	2	113.81	137.89	345.77	396	Intron (uc004bsx.2/399665, intron 10 of 10)	9	130702861	130742812	39952	2	399665	uc004bsx.2	9967	ENSG00000167106	FAM102A	family with sequence similarity 102 member A	down
chr11	46257554	46273635	16082	*	9.35	8.82	9.74	-0.91	1.41E-18	2.43E-16	2	2	456.72	449.13	819.71	887	Distal Intergenic	11	46299228	46342296	43069	1	90993	uc021qik.1	-25593	ENSG00000157613	CREB3L1	cAMP responsive element binding protein 3 like 1	down
chr1	50922845	50925852	3008	*	6.83	5.19	7.58	-2.39	1.50E-18	2.58E-16	2	2	32.73	40.19	188.84	193	Intron (uc010onc.1/11124, intron 1 of 11)	1	50883223	50889119	5897	2	63950	uc010onb.2	-33726	ENSG00000142700	DMRTA2	DMRT like family A2	down
chr3	17973939	18042332	68394	*	12.82	12.58	13.03	-0.45	1.55E-18	2.64E-16	2	2	6140.38	6101.11	8054.27	8668	Promoter	3	18004064	18310410	306347	1	339862	uc003cbg.4	0	NA	LOC339862	uncharacterized LOC339862	nochange
chr11	94256804	94320323	63520	*	12.29	12.03	12.5	-0.47	1.60E-18	2.71E-16	2	2	4268.88	4116.26	5642.22	5968	Promoter	11	94277006	94351273	74268	1	143689	uc010rue.1	0	ENSG00000134627	PIWIL4	piwi like RNA-mediated gene silencing 4	nochange
chr2	129227761	129233603	5843	*	7.75	6.75	8.34	-1.59	1.82E-18	3.06E-16	2	2	110.09	104.8	338.97	309	Distal Intergenic	2	129023054	129076171	53118	2	9394	uc002tpt.4	-151590	ENSG00000136720	HS6ST1	heparan sulfate 6-O-sulfotransferase 1	down
chr17	6653464	6661975	8512	*	9.11	8.54	9.52	-0.98	1.87E-18	3.13E-16	2	2	389.03	357.73	725.03	744	Promoter	17	6658794	6665356	6563	1	54739	uc010clr.1	0	ENSG00000132530	XAF1	XIAP associated factor 1	down
chr17	77798155	77821107	22953	*	11.48	11.18	11.72	-0.54	3.66E-18	6.04E-16	2	2	2333.42	2307.91	3242.21	3505	Promoter	17	77806955	77813213	6259	2	8535	uc002jxe.3	0	ENSG00000141582	CBX4	chromobox 4	down
chr13	97422137	97426040	3904	*	6.67	4.71	7.48	-2.77	3.67E-18	6.04E-16	1	2	34.22	18.12	165.3	191	Intron (uc001vmw.4/266722, intron 1 of 1)	13	97593535	97636426	42892	2	100887754	uc031qmy.1	210386	NA	LINC00359	long intergenic non-protein coding RNA 359	down
chr9	106290518	106297212	6695	*	8.42	7.7	8.9	-1.2	4.53E-18	7.40E-16	2	2	210.51	205.66	479.17	479	Distal Intergenic	9	105757593	105780770	23178	1	1539	uc004bbs.2	532925	ENSG00000155833	CYLC2	cylicin 2	down
chr2	179266185	179282357	16173	*	9.99	9.52	10.34	-0.82	5.12E-18	8.32E-16	2	2	778.8	688.67	1221.98	1374	Exon (uc002umb.1/uc002umb.1, exon 1 of 4)	2	179246805	179541009	294205	1	100302152	uc021vsx.1	19380	ENSG00000221669	MIR548N	microRNA 548n	down
chr17	29632919	29649864	16946	*	10.83	10.47	11.11	-0.64	5.74E-18	9.26E-16	2	2	1442.3	1395.46	2094.52	2337	Promoter	17	29643428	29648767	5340	2	2123	uc002hgl.3	0	ENSG00000126860	EVI2A	ecotropic viral integration site 2A	down
chr12	52672773	52675440	2668	*	6.16	3.55	7.04	-3.49	6.22E-18	9.97E-16	0	2	16.36	7.09	120.31	143	Intron (uc010snq.2/3892, intron 1 of 9)	12	52668459	52702947	34489	1	3892	uc009zmg.3	4314	ENSG00000170442	KRT86	keratin 86	down
chr5	126090630	126099083	8454	*	8.68	8.03	9.14	-1.11	7.27E-18	1.16E-15	2	2	252.16	269.48	545.6	579	Exon (uc021yda.1/uc021yda.1, exon 1 of 1)	5	126112315	126172712	60398	1	4001	uc003kud.2	-13232	ENSG00000113368	LMNB1	lamin B1	down
chr3	4545456	4550628	5173	*	7.55	6.49	8.16	-1.67	8.28E-18	1.30E-15	2	2	90.75	89.04	286.14	286	Intron (uc010hbz.3/3708, intron 2 of 9)	3	4535032	4687692	152661	1	3708	uc010hbz.3	10424	ENSG00000150995	ITPR1	inositol 1,4,5-trisphosphate receptor type 1	down
chr11	73493616	73497200	3585	*	7.45	6.33	8.08	-1.75	8.29E-18	1.30E-15	2	2	81.08	79.58	281.95	259	Distal Intergenic	11	73498917	73575656	76740	1	51642	uc001ouh.4	-1717	ENSG00000175581	MRPL48	mitochondrial ribosomal protein L48	down
chr3	128829763	128833227	3465	*	6.88	5.23	7.63	-2.39	8.83E-18	1.38E-15	2	2	45.37	29.94	212.38	183	Intron (uc003eln.2/339122, intron 2 of 2)	3	128806412	128840647	34236	2	339122	uc003eln.2	7420	ENSG00000172780	RAB43	RAB43, member RAS oncogene family	down
chr1	113475595	113482004	6410	*	7.68	6.68	8.27	-1.59	1.07E-17	1.66E-15	2	2	106.37	98.49	308.63	307	Intron (uc001ecx.3/6566, intron 4 of 4)	1	113465972	113467295	1324	1	246182	uc001eda.1	9623	NA	AKR7A2P1	aldo-keto reductase family 7 member A2 pseudogene 1	down
chr3	28347374	28353351	5978	*	7.39	6.22	8.03	-1.81	1.09E-17	1.68E-15	2	2	69.18	79.58	271.49	250	Intron (uc003cea.3/152100, intron 2 of 3)	3	28363844	28390618	26775	2	64343	uc003ceb.4	37267	ENSG00000163512	AZI2	5-azacytidine induced 2	down
chr22	19927453	19938881	11429	*	10.1	9.71	10.41	-0.7	1.10E-17	1.69E-15	2	2	856.16	817.89	1339.15	1382	Promoter	22	19863040	19929359	66320	2	10587	uc002zqo.1	0	ENSG00000184470	TXNRD2	thioredoxin reductase 2	down
chr4	130449117	130495580	46464	*	11.85	11.58	12.07	-0.48	1.23E-17	1.88E-15	2	2	3150.15	2985.55	4213.1	4370	Distal Intergenic	4	130017282	130033843	16562	1	132321	uc010iod.3	431835	ENSG00000151470	C4orf33	chromosome 4 open reading frame 33	nochange
chr7	107298153	107303038	4886	*	7.78	6.83	8.35	-1.52	1.40E-17	2.12E-15	2	2	116.78	111.1	333.22	319	Promoter	7	107296961	107302243	5283	2	286002	uc003veo.3	0	ENSG00000233705	SLC26A4-AS1	SLC26A4 antisense RNA 1	down
chr19	50419219	50437169	17951	*	10.76	10.44	11.03	-0.59	1.61E-17	2.42E-15	2	2	1379.07	1394.68	2033.84	2150	Promoter	19	50436321	50436394	74	1	100616483	uc021uyb.1	0	ENSG00000169136	MIR4751	microRNA 4751	down
chr18	60863774	60885440	21667	*	10.24	9.87	10.54	-0.68	1.75E-17	2.61E-15	2	2	964.76	900.63	1480.39	1500	Intron (uc002lit.1/596, intron 1 of 2)	18	60790579	60986613	196035	2	596	uc002lit.1	101173	ENSG00000171791	BCL2	BCL2, apoptosis regulator	down
chr19	13141012	13145990	4979	*	7.82	6.84	8.39	-1.55	1.90E-17	2.81E-15	2	2	109.34	119.77	309.68	363	Intron (uc002mwd.3/4784, intron 2 of 9)	19	13135777	13201204	65428	1	4784	uc002mwg.2	5235	ENSG00000008441	NFIX	nuclear factor I X	down
chr9	80611790	80651430	39641	*	11.81	11.56	12.02	-0.46	1.91E-17	2.81E-15	2	2	2997.66	3021.8	4089.12	4206	Promoter	9	80335191	80646219	311029	2	2776	uc004akw.3	0	ENSG00000156052	GNAQ	G protein subunit alpha q	nochange
chr9	33514105	33527756	13652	*	9.07	8.51	9.47	-0.96	1.91E-17	2.81E-15	2	2	365.22	365.61	736.53	681	Promoter	9	33524411	33573001	48591	1	441459	uc010mjw.2	0	ENSG00000230453	ANKRD18B	ankyrin repeat domain 18B	down
chr5	77972194	77975508	3315	*	6.45	4.46	7.25	-2.79	2.04E-17	2.98E-15	0	2	26.03	18.12	153.27	152	Distal Intergenic	5	77781038	77944648	163611	2	10184	uc003kfo.3	-27546	ENSG00000145685	LHFPL2	lipoma HMGIC fusion partner-like 2	down
chr3	58317172	58343863	26692	*	10.89	10.58	11.14	-0.56	2.18E-17	3.16E-15	2	2	1539.74	1527.05	2230	2290	Promoter	3	58318617	58406687	88071	1	54899	uc003djx.1	0	ENSG00000168297	PXK	PX domain containing serine/threonine kinase like	down
chr7	138259789	138262104	2316	*	5.31	0.59	6.28	-5.69	2.38E-17	3.43E-15	0	2	2.23	0.79	71.67	84	Exon (uc003vub.3/8805, exon 13 of 19)	7	138279030	138348969	69940	2	136306	uc003vue.3	86865	ENSG00000157703	SVOPL	SVOP like	down
chr17	58154010	58161476	7467	*	9.12	8.57	9.52	-0.94	2.43E-17	3.48E-15	2	2	387.54	375.07	706.72	759	Promoter	17	58120552	58156292	35741	2	63897	uc002iyk.1	0	ENSG00000068097	HEATR6	HEAT repeat containing 6	down
chr20	46770872	46773477	2606	*	6	3.27	6.89	-3.62	2.94E-17	4.18E-15	0	2	5.95	13.4	109.33	128	Distal Intergenic	20	46988654	46999381	10728	1	284749	uc002xtt.2	-215177	ENSG00000235621	LINC00494	long intergenic non-protein coding RNA 494	down
chr8	49561268	49567592	6325	*	8.27	7.52	8.77	-1.25	3.57E-17	5.06E-15	2	2	188.93	178.08	425.29	446	Distal Intergenic	8	49623351	49647870	24520	2	79645	uc003xqn.3	80278	ENSG00000034239	EFCAB1	EF-hand calcium binding domain 1	down
chr16	11149396	11154706	5311	*	7.36	6.21	8	-1.79	4.04E-17	5.68E-15	2	2	72.9	74.86	272.54	239	Intron (uc002dan.4/23274, intron 17 of 20)	16	11219836	11276046	56211	1	23274	uc002dap.3	-65130	ENSG00000038532	CLEC16A	C-type lectin domain family 16 member A	down
chr10	74028453	74043311	14859	*	9.81	9.37	10.15	-0.78	4.99E-17	6.98E-15	2	2	650.11	676.85	1081.26	1193	Promoter	10	74033677	74035797	2121	1	54541	uc001jsx.1	0	ENSG00000168209	DDIT4	DNA damage inducible transcript 4	down
chr2	68636698	68649683	12986	*	9.09	8.56	9.48	-0.92	6.17E-17	8.59E-15	2	2	367.46	387.67	720.32	711	Distal Intergenic	2	68592322	68624585	32264	1	5341	uc002sen.4	44376	ENSG00000115956	PLEK	pleckstrin	down
chr19	45087611	45096955	9345	*	9.6	9.13	9.96	-0.83	7.48E-17	1.03E-14	2	2	524.41	594.9	969.84	1018	Distal Intergenic	19	45116940	45140081	23142	1	147710	uc021uvj.1	-19985	ENSG00000216588	IGSF23	immunoglobulin superfamily member 23	down
chr10	92220245	92223850	3606	*	5.99	3.28	6.88	-3.6	9.35E-17	1.29E-14	0	2	5.21	14.18	118.22	117	Intron (uc001kgy.3/uc001kgy.3, intron 1 of 2)	10	92500576	92617671	117096	2	3363	uc001kgz.3	393821	ENSG00000148680	HTR7	5-hydroxytryptamine receptor 7	down
chr19	12891600	12905529	13930	*	10.72	10.41	10.98	-0.58	1.19E-16	1.63E-14	2	2	1353.78	1360.01	1975.77	2075	Promoter	19	12902310	12904125	1816	1	3726	uc002mvc.3	0	ENSG00000171223	JUNB	JunB proto-oncogene, AP-1 transcription factor subunit	down
chr20	42862357	42865125	2769	*	6.55	4.71	7.33	-2.62	1.36E-16	1.85E-14	0	2	20.83	31.52	153.27	168	Distal Intergenic	20	42875739	42909557	33819	1	78997	uc031rtn.1	-10614	ENSG00000124194	GDAP1L1	ganglioside induced differentiation associated protein 1 like 1	down
chr14	69905934	69911922	5989	*	8.39	7.69	8.86	-1.18	1.40E-16	1.89E-14	2	2	214.97	197.78	456.15	476	5' UTR	14	69951471	69970407	18937	1	400224	uc001xli.2	-39549	ENSG00000175985	PLEKHD1	pleckstrin homology and coiled-coil domain containing D1	down
chr8	124029404	124035827	6424	*	8.54	7.86	9.01	-1.15	1.45E-16	1.95E-14	2	2	211.25	252.14	528.86	501	3' UTR	8	124025404	124054663	29260	2	79139	uc003ypl.3	18836	ENSG00000136986	DERL1	derlin 1	down
chr4	180967525	181004588	37064	*	11.21	10.93	11.45	-0.52	1.48E-16	1.99E-14	2	2	1900.5	2005.34	2805.94	2777	Distal Intergenic	4	181985243	182080302	95060	2	728081	uc003iuz.3	1075714	ENSG00000248197	LINC00290	long intergenic non-protein coding RNA 290	down
chr2	66660388	66681052	20665	*	10.96	10.67	11.21	-0.54	1.55E-16	2.05E-14	2	2	1637.19	1610.57	2313.7	2423	Promoter	2	66662532	66799583	137052	1	4211	uc002sdt.3	0	ENSG00000143995	MEIS1	Meis homeobox 1	down
chr3	106346637	106352295	5659	*	6.71	4.95	7.48	-2.53	1.55E-16	2.05E-14	0	2	21.57	40.19	179.43	178	Distal Intergenic	3	106555658	106959485	403828	2	100302640	uc003dwf.4	607190	ENSG00000242759	LINC00882	long intergenic non-protein coding RNA 882	down
chr1	143729926	143768246	38321	*	9.87	9.47	10.19	-0.72	1.57E-16	2.06E-14	2	2	727.47	692.61	1174.37	1157	Promoter	1	143647639	143744587	96949	2	100286793	uc001ejp.3	0	NA	NA	NA	down
chr21	38336042	38340259	4218	*	7.79	6.88	8.34	-1.46	1.84E-16	2.40E-14	2	2	121.25	115.04	335.31	314	Promoter	21	38123189	38338956	215768	2	3141	uc010gnb.3	0	ENSG00000159267	HLCS	holocarboxylase synthetase	down
chr19	49373669	49383185	9517	*	9.51	9.07	9.85	-0.79	1.95E-16	2.54E-14	2	2	534.82	537.38	918.57	933	Promoter	19	49375649	49379319	3671	1	23645	uc002pky.4	0	ENSG00000087074	PPP1R15A	protein phosphatase 1 regulatory subunit 15A	down
chr6	138817729	138822304	4576	*	7.38	6.13	8.04	-1.91	2.03E-16	2.63E-14	1	2	56.53	83.52	292.94	235	Promoter	6	138743181	138820579	77399	2	57224	uc011edp.2	0	ENSG00000135540	NHSL1	NHS like 1	down
chr20	52193862	52219324	25463	*	10.85	10.53	11.1	-0.57	2.22E-16	2.86E-14	2	2	1522.63	1438.8	2144.21	2258	Promoter	20	52183610	52199707	16098	2	7764	uc002xwq.4	0	ENSG00000171940	ZNF217	zinc finger protein 217	down
chr4	96504843	96545888	41046	*	10.77	10.46	11.02	-0.56	2.73E-16	3.50E-14	2	2	1443.79	1378.13	2067.84	2097	Distal Intergenic	4	96083656	96470361	386706	2	8633	uc003hto.3	-34482	ENSG00000182168	UNC5C	unc-5 netrin receptor C	down
chr20	385995	392416	6422	*	8.35	7.65	8.82	-1.17	2.80E-16	3.57E-14	2	2	198.6	201.72	442.02	459	Promoter	20	388709	391408	2700	1	10616	uc002wdo.3	0	ENSG00000125826	RBCK1	RANBP2-type and C3HC4-type zinc finger containing 1	down
chr5	32381483	32397089	15607	*	9.96	9.58	10.26	-0.69	2.97E-16	3.76E-14	2	2	777.31	749.34	1224.59	1235	Promoter	5	32354456	32383925	29470	2	51663	uc010ium.1	0	ENSG00000056097	ZFR	zinc finger RNA binding protein	down
chr2	37957577	37964918	7342	*	8.55	7.9	9	-1.1	3.23E-16	4.07E-14	2	2	229.85	247.42	498.52	522	Distal Intergenic	2	37869025	37899678	30654	2	10602	uc031roa.1	-57899	ENSG00000163171	CDC42EP3	CDC42 effector protein 3	down
chr5	138717433	138742091	24659	*	10.43	10.09	10.71	-0.62	3.33E-16	4.18E-14	2	2	1094.18	1090.53	1625.29	1725	Promoter	5	138732255	138739776	7522	2	202051	uc003lek.2	0	ENSG00000170469	SPATA24	spermatogenesis associated 24	down
chr4	81043405	81062709	19305	*	10.06	9.69	10.36	-0.67	3.36E-16	4.19E-14	2	2	841.28	810.8	1311.95	1311	Distal Intergenic	4	81105439	81125482	20044	1	56978	uc010ijo.3	-42730	ENSG00000152784	PRDM8	PR/SET domain 8	down
chr16	11157592	11164721	7130	*	7.65	6.65	8.23	-1.58	3.64E-16	4.52E-14	2	2	90	111.1	314.39	286	Intron (uc002dan.4/23274, intron 18 of 20)	16	11219836	11276046	56211	1	23274	uc002dap.3	-55115	ENSG00000038532	CLEC16A	C-type lectin domain family 16 member A	down
chr1	28740631	28745669	5039	*	7.67	6.72	8.24	-1.52	3.77E-16	4.66E-14	2	2	98.93	111.89	306.02	298	Intron (uc001bpu.3/65979, intron 2 of 5)	1	28764661	28826881	62221	1	65979	uc001bpy.3	-18992	ENSG00000204138	PHACTR4	phosphatase and actin regulator 4	down
chr3	37174289	37179376	5088	*	6.94	5.46	7.65	-2.19	4.06E-16	4.99E-14	1	2	53.56	34.67	201.4	200	Intron (uc011ayf.1/9209, intron 16 of 18)	3	37094117	37216680	122564	2	9209	uc011ayf.1	37304	ENSG00000093167	LRRFIP2	LRR binding FLII interacting protein 2	down
chr4	80118518	80135586	17069	*	8.8	8.22	9.21	-0.99	4.16E-16	5.09E-14	2	2	307.2	288.39	592.68	593	Intron (uc003hlr.2/100505875, intron 4 of 5)	4	80116990	80220718	103729	1	100505875	uc003hls.3	1528	NA	LINC01088	long intergenic non-protein coding RNA 1088	down
chr1	1076723	1082513	5791	*	8.85	8.23	9.28	-1.05	4.42E-16	5.38E-14	2	2	284.89	315.97	576.46	670	5' UTR	1	1072397	1079434	7038	1	254099	uc001acv.3	4326	ENSG00000223823	LINC01342	long intergenic non-protein coding RNA 1342	down
chr10	111501721	111503730	2010	*	5.1	-0.38	6.09	-6.47	4.80E-16	5.82E-14	0	2	0.74	0.79	75.85	60	Distal Intergenic	10	111635286	111644030	8745	2	7511	uc010qra.1	140300	ENSG00000108039	XPNPEP1	X-prolyl aminopeptidase 1	down
chr13	28803320	28851832	48513	*	12.06	11.81	12.28	-0.46	4.93E-16	5.94E-14	2	2	3610.59	3595.43	4761.31	5160	5' UTR	13	28874483	28882571	8089	2	2321	uc031qkv.1	30739	ENSG00000102755	FLT1	fms related tyrosine kinase 1	nochange
chr20	30638337	30658974	20638	*	9.84	9.44	10.16	-0.72	5.02E-16	6.01E-14	2	2	690.28	697.34	1106.37	1179	Promoter	20	30639991	30689657	49667	1	3055	uc002wxh.3	0	ENSG00000101336	HCK	HCK proto-oncogene, Src family tyrosine kinase	down
chr14	81994352	81997313	2962	*	6.22	3.88	7.08	-3.2	5.10E-16	6.08E-14	0	2	8.93	20.49	153.79	116	Intron (uc010tvv.2/6400, intron 20 of 20)	14	81937891	82000205	62315	2	6400	uc010tvv.2	2892	ENSG00000071537	SEL1L	SEL1L ERAD E3 ligase adaptor subunit	down
chr13	46741586	46759362	17777	*	10.74	10.4	11.01	-0.61	6.50E-16	7.72E-14	2	2	1334.44	1371.82	1952.76	2180	Promoter	13	46700058	46742699	42642	2	3936	uc001vaz.4	0	ENSG00000136167	LCP1	lymphocyte cytosolic protein 1	down
chr5	131788652	131797227	8576	*	8.94	8.38	9.34	-0.97	6.78E-16	8.01E-14	2	2	341.42	323.85	619.36	681	3' UTR	5	131821323	131825175	3853	2	3659	uc010jdt.2	27948	ENSG00000125347	IRF1	interferon regulatory factor 1	down
chr13	41547205	41597691	50487	*	11.79	11.53	12.01	-0.48	7.32E-16	8.61E-14	2	2	2991.71	2921.73	3958.87	4291	Promoter	13	41506055	41556418	50364	2	1997	uc010acd.3	0	ENSG00000120690	ELF1	E74 like ETS transcription factor 1	nochange
chr1	156456873	156479109	22237	*	10.97	10.68	11.2	-0.52	8.52E-16	9.97E-14	2	2	1640.9	1649.18	2400.53	2320	Promoter	1	156433513	156460391	26879	2	4209	uc001fpb.4	0	ENSG00000116604	MEF2D	myocyte enhancer factor 2D	down
chr6	7103597	7177473	73877	*	12.63	12.41	12.82	-0.41	9.32E-16	1.08E-13	2	2	5513.32	5373.83	7019.56	7451	Promoter	6	7107830	7252213	144384	1	6239	uc021yky.1	0	ENSG00000124782	RREB1	ras responsive element binding protein 1	nochange
chr17	40160516	40178405	17890	*	10.3	9.95	10.57	-0.62	9.60E-16	1.11E-13	2	2	1001.95	982.58	1501.31	1541	Promoter	17	40169594	40177656	8063	1	28511	uc002hyq.3	0	ENSG00000168256	NKIRAS2	NFKB inhibitor interacting Ras like 2	down
chr19	19279456	19286177	6722	*	8.93	8.4	9.32	-0.93	1.04E-15	1.20E-13	2	2	333.24	340.4	640.81	641	Promoter	19	19256376	19281098	24723	2	100271849	uc002nll.2	0	ENSG00000213999	MEF2B	myocyte enhancer factor 2B	down
chr5	142101638	142109386	7749	*	9.11	8.61	9.49	-0.87	1.05E-15	1.20E-13	2	2	387.54	394.76	729.73	705	Distal Intergenic	5	141971743	142077635	105893	2	2246	uc003lmq.3	-24003	ENSG00000113578	FGF1	fibroblast growth factor 1	down
chr9	2653627	2663283	9657	*	8.46	7.82	8.91	-1.09	1.21E-15	1.38E-13	2	2	226.87	224.57	485.44	476	3' UTR	9	2422702	2622373	199672	2	401491	uc003zhi.2	-31254	ENSG00000236404	VLDLR-AS1	VLDLR antisense RNA 1	down
chr17	4335167	4344187	9021	*	8.37	7.69	8.83	-1.14	1.59E-15	1.80E-13	2	2	202.32	209.6	472.36	435	Promoter	17	4337219	4391499	54281	1	201305	uc002fxt.3	0	ENSG00000182557	SPNS3	sphingolipid transporter 3 (putative)	down
chr2	196684018	196686526	2509	*	5.52	2.18	6.45	-4.27	1.60E-15	1.81E-13	0	2	6.69	2.36	92.07	83	Intron (uc002utj.4/56171, intron 16 of 64)	2	196602427	196660564	58138	2	56171	uc002uti.4	-23454	ENSG00000118997	DNAH7	dynein axonemal heavy chain 7	down
chr18	60472681	60477734	5054	*	7.52	6.52	8.1	-1.58	1.66E-15	1.87E-13	2	2	91.49	92.19	261.03	289	Intron (uc021ule.1/23239, intron 1 of 16)	18	60382672	60647676	265005	1	23239	uc021ule.1	90009	ENSG00000081913	PHLPP1	PH domain and leucine rich repeat protein phosphatase 1	down
chr8	97579827	97585454	5628	*	8.38	7.64	8.86	-1.23	1.72E-15	1.93E-13	2	2	174.06	223.78	488.06	444	Intron (uc003yhv.1/6383, intron 1 of 4)	8	97592577	97624037	31461	1	6383	uc011lgu.1	-7123	ENSG00000169439	SDC2	syndecan 2	down
chr19	3190763	3197662	6900	*	7.64	6.68	8.21	-1.53	1.88E-15	2.10E-13	2	2	92.24	113.47	305.49	288	Exon (uc002lxh.1/56926, exon 2 of 16)	19	3198815	3209569	10755	1	56926	uc002lxj.1	-1153	ENSG00000125912	NCLN	nicalin	down
chr7	115850070	115853346	3277	*	6.93	5.59	7.62	-2.02	1.90E-15	2.11E-13	2	2	49.09	47.28	185.18	207	Promoter	7	115850547	115890086	39540	1	26136	uc011kmx.2	0	ENSG00000135269	TES	testin LIM domain protein	down
chr12	66626899	66642240	15342	*	10.28	9.93	10.57	-0.64	2.06E-15	2.28E-13	2	2	1005.67	940.03	1467.84	1572	3' UTR	12	66582978	66591997	9020	1	11213	uc001stg.2	43921	ENSG00000090376	IRAK3	interleukin 1 receptor associated kinase 3	down
chr22	46980134	47002046	21913	*	10.55	10.22	10.81	-0.59	2.29E-15	2.52E-13	2	2	1190.14	1201.63	1737.24	1851	Distal Intergenic	22	47022648	47075688	53041	1	23151	uc003bhx.3	-20602	ENSG00000075240	GRAMD4	GRAM domain containing 4	down
chr8	10668779	10679290	10512	*	8.08	7.32	8.57	-1.25	2.37E-15	2.60E-13	2	2	165.13	153.65	386.05	374	Exon (uc003wth.2/54984, exon 6 of 7)	8	10682883	10682953	71	2	100302166	uc022arv.1	3663	ENSG00000283210	MIR1322	microRNA 1322	down
chr16	23072410	23079207	6798	*	7.91	7.09	8.43	-1.34	2.62E-15	2.85E-13	2	2	130.92	141.83	337.93	351	3' UTR	16	23072728	23083869	11142	2	57478	uc002dlk.3	4662	ENSG00000103404	USP31	ubiquitin specific peptidase 31	down
chr4	87877648	87897920	20273	*	10.14	9.77	10.43	-0.66	2.79E-15	3.03E-13	2	2	905.25	843.9	1343.34	1413	Intron (uc011ccx.2/4299, intron 2 of 2)	4	87857562	87869723	12162	1	4299	uc003hqi.1	20086	ENSG00000172493	AFF1	AF4/FMR2 family member 1	down
chr6	137537549	137556533	18985	*	9.9	9.52	10.19	-0.67	3.02E-15	3.26E-13	2	2	730.45	739.1	1169.14	1172	Promoter	6	137518621	137539651	21031	2	3459	uc011edm.1	0	ENSG00000027697	IFNGR1	interferon gamma receptor 1	down
chr10	21974905	21978227	3323	*	6.34	4.5	7.12	-2.63	3.11E-15	3.35E-13	0	2	22.32	22.85	133.92	145	Exon (uc001iqs.3/8028, exon 14 of 24)	10	21962570	22032559	69990	1	8028	uc001irb.3	12335	ENSG00000078403	MLLT10	myeloid/lymphoid or mixed-lineage leukemia; translocated to, 10	down
chr4	163090338	163093342	3005	*	5.21	0.91	6.17	-5.26	3.16E-15	3.38E-13	0	2	2.98	0.79	65.39	79	Distal Intergenic	4	162305044	163085186	780143	2	56884	uc003iqh.4	-5152	ENSG00000168843	FSTL5	follistatin like 5	down
chr4	130495694	130512867	17174	*	10.06	9.7	10.35	-0.65	3.20E-15	3.42E-13	2	2	809.29	854.14	1337.06	1280	Distal Intergenic	4	130017282	130033843	16562	1	132321	uc010iod.3	478412	ENSG00000151470	C4orf33	chromosome 4 open reading frame 33	down
chr7	47605990	47622327	16338	*	9.14	8.64	9.5	-0.86	3.28E-15	3.49E-13	2	2	387.54	412.89	724.5	727	Promoter	7	47314752	47621742	306991	2	64759	uc003tnw.3	0	ENSG00000136205	TNS3	tensin 3	down
chr8	90226140	90231763	5624	*	8.17	7.43	8.65	-1.23	3.64E-15	3.85E-13	2	2	165.13	178.87	424.24	380	Distal Intergenic	8	90769975	90803292	33318	1	8767	uc003yee.3	-538212	ENSG00000104312	RIPK2	receptor interacting serine/threonine kinase 2	down
chr9	112908204	112925556	17353	*	9.96	9.58	10.26	-0.67	4.32E-15	4.55E-13	2	2	795.16	738.31	1212.56	1235	Exon (uc004bej.4/445815, exon 9 of 11)	9	112898407	112934791	36385	1	11217	uc004ben.3	9797	ENSG00000241978	AKAP2	A-kinase anchoring protein 2	down
chr15	99046015	99049952	3938	*	6.59	4.97	7.34	-2.37	4.38E-15	4.59E-13	0	2	35.7	26.79	153.79	170	Intron (uc002buk.1/283777, intron 5 of 6)	15	98980391	99057611	77221	2	283777	uc002buk.1	7659	ENSG00000185087	FAM169B	family with sequence similarity 169 member B	down
chr1	50730748	50732909	2162	*	5.01	-0.38	5.99	-6.38	4.44E-15	4.64E-13	0	2	0.74	0.79	63.3	64	Distal Intergenic	1	50883223	50887304	4082	2	63950	uc010ona.2	154395	ENSG00000142700	DMRTA2	DMRT like family A2	down
chr19	42500958	42503661	2704	*	6.95	5.64	7.62	-1.98	4.75E-15	4.93E-13	2	2	46.86	52.79	210.29	184	3' UTR	19	42470734	42498428	27695	2	478	uc002osg.4	-2530	ENSG00000105409	ATP1A3	ATPase Na+/K+ transporting subunit alpha 3	down
chr2	64072718	64086387	13670	*	9.44	9	9.78	-0.79	4.95E-15	5.13E-13	2	2	498.37	522.41	851.62	910	5' UTR	2	64069519	64118696	49178	1	7360	uc010ypx.2	3199	ENSG00000169764	UGP2	UDP-glucose pyrophosphorylase 2	down
chr4	185729396	185737733	8338	*	8.47	7.83	8.9	-1.08	5.22E-15	5.38E-13	2	2	219.43	235.6	490.67	468	Promoter	4	185676749	185729605	52857	2	2180	uc011ckm.1	0	ENSG00000151726	ACSL1	acyl-CoA synthetase long-chain family member 1	down
chr4	36508309	36513126	4818	*	6.6	5	7.34	-2.34	6.18E-15	6.35E-13	2	2	36.45	27.58	156.93	167	Distal Intergenic	4	36335118	36346407	11290	1	401124	uc003gsv.4	173191	ENSG00000197057	DTHD1	death domain containing 1	down
chr16	85782678	85794562	11885	*	9.18	8.7	9.54	-0.83	7.49E-15	7.63E-13	2	2	407.62	426.28	752.75	732	Promoter	16	85741124	85784689	43566	2	404550	uc002fjc.4	0	ENSG00000154102	C16orf74	chromosome 16 open reading frame 74	down
chr7	17734478	17739179	4702	*	7.26	6.17	7.88	-1.71	7.50E-15	7.63E-13	2	2	66.95	77.22	241.68	229	Distal Intergenic	7	17830385	17861320	30936	2	23161	uc010kub.3	122141	ENSG00000071189	SNX13	sorting nexin 13	down
chr6	146607489	146612300	4812	*	6.26	4.28	7.07	-2.79	9.01E-15	9.13E-13	1	2	24.55	14.18	134.96	133	Intron (uc010khv.2/2911, intron 3 of 9)	6	146864828	146876086	11259	1	10981	uc003qln.1	-252528	ENSG00000118508	RAB32	RAB32, member RAS oncogene family	down
chr7	117923949	117932171	8223	*	8.17	7.44	8.65	-1.21	9.99E-15	1.01E-12	2	2	175.55	172.56	378.21	427	Distal Intergenic	7	117864712	117882784	18073	1	56311	uc003vji.3	59237	ENSG00000106013	ANKRD7	ankyrin repeat domain 7	down
chr2	85628625	85639086	10462	*	9.24	8.76	9.6	-0.83	1.01E-14	1.01E-12	2	2	454.48	415.25	757.98	791	Promoter	2	85621871	85637820	15950	2	822	uc002spl.2	0	ENSG00000042493	CAPG	capping actin protein, gelsolin like	down
chr17	19287262	19292098	4837	*	7.38	6.34	7.98	-1.64	1.01E-14	1.01E-12	2	2	77.36	84.31	270.45	233	Promoter	17	19286755	19290532	3778	2	4239	uc002gvs.3	0	ENSG00000166482	MFAP4	microfibrillar associated protein 4	down
chr4	140475380	140482953	7574	*	8.69	8.09	9.12	-1.03	1.07E-14	1.07E-12	2	2	246.95	296.27	573.85	538	Promoter	4	140427192	140477577	50386	2	80854	uc003ihw.3	0	ENSG00000145391	SETD7	SET domain containing lysine methyltransferase 7	down
chr16	30460449	30504316	43868	*	11.33	11.07	11.54	-0.47	1.12E-14	1.11E-12	2	2	2104.32	2205.48	2971.24	2989	Promoter	16	30483983	30495584	11602	1	3683	uc010veu.1	0	ENSG00000005844	ITGAL	integrin subunit alpha L	nochange
chr5	5584298	5587470	3173	*	6.63	4.89	7.39	-2.51	1.28E-14	1.27E-12	0	2	39.42	19.7	180.99	155	Distal Intergenic	5	5422786	5490347	67562	1	23379	uc003jdm.5	161512	ENSG00000164151	ICE1	interactor of little elongation complex ELL subunit 1	down
chrX	70321809	70334231	12423	*	9.21	8.72	9.58	-0.86	1.31E-14	1.29E-12	2	2	439.61	404.22	726.59	806	Promoter	23	70323739	70326638	2900	2	158830	uc011mpo.2	0	ENSG00000204165	CXorf65	chromosome X open reading frame 65	down
chr11	18636620	18641543	4924	*	7.11	5.95	7.75	-1.8	1.36E-14	1.34E-12	1	2	57.28	66.19	213.43	216	Exon (uc001moy.3/144108, exon 2 of 6)	11	18624534	18625440	907	1	100506540	uc001mox.3	12086	ENSG00000247595	SPTY2D1-AS1	SPTY2D1 antisense RNA 1	down
chr1	154971213	154986600	15388	*	10.04	9.69	10.32	-0.64	1.67E-14	1.63E-12	2	2	811.53	837.59	1255.98	1309	Promoter	1	154975106	154991001	15896	1	51043	uc001fgj.4	0	ENSG00000160685	ZBTB7B	zinc finger and BTB domain containing 7B	down
chr17	74338955	74343429	4475	*	6.87	5.48	7.57	-2.09	1.71E-14	1.67E-12	1	2	49.09	40.19	215	165	5' UTR	17	74306868	74350230	43363	2	5635	uc010wta.1	6801	ENSG00000161542	PRPSAP1	phosphoribosyl pyrophosphate synthetase associated protein 1	down
chr21	35905037	35910295	5259	*	7.55	6.56	8.13	-1.58	1.77E-14	1.72E-12	2	2	108.6	79.58	286.14	275	Intron (uc002yuc.3/1827, intron 3 of 3)	21	35888784	35899261	10478	2	1827	uc002yub.3	-5776	ENSG00000159200	RCAN1	regulator of calcineurin 1	down
chr8	117883407	117892874	9468	*	9.84	9.44	10.15	-0.72	1.83E-14	1.76E-12	2	2	698.46	686.31	1070.8	1204	Promoter	8	117886967	117887039	73	2	100500914	uc022azz.1	0	ENSG00000164754	MIR3610	microRNA 3610	down
chr14	85981585	85984600	3016	*	6.26	4.37	7.04	-2.67	2.18E-14	2.10E-12	0	2	17.85	23.64	125.02	139	Distal Intergenic	14	85996488	86094270	97783	1	23768	uc001xvr.3	-11888	ENSG00000185070	FLRT2	fibronectin leucine rich transmembrane protein 2	down
chr14	97217666	97222470	4805	*	7.44	6.38	8.05	-1.66	2.43E-14	2.33E-12	2	2	68.43	98.49	275.68	253	Distal Intergenic	14	97263684	97347951	84268	1	7443	uc001yft.3	-41214	ENSG00000100749	VRK1	vaccinia related kinase 1	down
chr4	40190021	40209697	19677	*	10.08	9.74	10.36	-0.63	2.62E-14	2.50E-12	2	2	874.75	832.08	1345.43	1290	Promoter	4	40198527	40246281	47755	1	399	uc003guz.2	0	ENSG00000168421	RHOH	ras homolog family member H	down
chr16	56964468	56973956	9489	*	8.7	8.06	9.14	-1.08	2.87E-14	2.72E-12	2	2	243.98	290.75	514.74	617	Promoter	16	56966002	56971325	5324	1	9709	uc031qwf.1	0	ENSG00000051108	HERPUD1	homocysteine inducible ER protein with ubiquitin like domain 1	down
chr16	29651042	29695517	44476	*	11.33	11.08	11.54	-0.46	2.95E-14	2.79E-12	2	2	2171.26	2158.2	2920.5	3022	Promoter	16	29690441	29709314	18874	1	23475	uc002dto.3	0	ENSG00000103485	QPRT	quinolinate phosphoribosyltransferase	nochange
chr15	78326190	78370754	44565	*	11.23	10.98	11.44	-0.46	3.42E-14	3.23E-12	2	2	1998.69	2035.28	2827.39	2736	Promoter	15	78287327	78369994	82668	2	23102	uc002bcy.4	0	ENSG00000167202	TBC1D2B	TBC1 domain family member 2B	nochange
chr5	164835481	164840120	4640	*	7.53	6.61	8.08	-1.48	3.58E-14	3.36E-12	2	2	99.67	95.34	278.82	264	Distal Intergenic	5	166711843	167420187	708345	1	57451	uc021yhi.1	-1871723	ENSG00000145934	TENM2	teneurin transmembrane protein 2	down
chr5	16735221	16737981	2761	*	6.43	4.76	7.18	-2.42	3.66E-14	3.42E-12	2	2	29.75	24.43	150.65	139	Promoter	5	16662016	16738496	76481	2	4651	uc011cnd.2	515	ENSG00000145555	MYO10	myosin X	down
chr7	92356305	92363492	7188	*	7.07	5.88	7.71	-1.83	3.74E-14	3.48E-12	1	2	51.32	66.19	213.43	205	Intron (uc011khw.2/1021, intron 5 of 7)	7	92234235	92463231	228997	2	1021	uc011khw.2	99739	ENSG00000105810	CDK6	cyclin dependent kinase 6	down
chr15	55564653	55583397	18745	*	10.08	9.74	10.36	-0.62	3.90E-14	3.62E-12	2	2	847.23	859.66	1281.61	1344	Promoter	15	55495164	55582013	86850	2	5873	uc002acr.3	0	ENSG00000069974	RAB27A	RAB27A, member RAS oncogene family	down
chr17	27450812	27473440	22629	*	10.34	10.01	10.61	-0.6	4.18E-14	3.86E-12	2	2	998.97	1068.46	1519.1	1609	Promoter	17	27400528	27467404	66877	2	399687	uc002hds.2	0	ENSG00000196535	MYO18A	myosin XVIIIA	down
chrX	65229158	65242723	13566	*	9.71	9.33	10.01	-0.69	4.33E-14	3.99E-12	2	2	656.06	628.79	1021.1	1047	Promoter	23	65238712	65238821	110	1	407008	uc022byg.1	0	ENSG00000274536	MIR223	microRNA 223	down
chr2	72157640	72164494	6855	*	8.3	7.61	8.76	-1.15	4.71E-14	4.32E-12	2	2	203.07	187.53	401.75	466	Distal Intergenic	2	72356367	72371544	15178	2	56603	uc010yra.1	207050	ENSG00000003137	CYP26B1	cytochrome P450 family 26 subfamily B member 1	down
chr22	29189632	29212492	22861	*	10.93	10.66	11.16	-0.49	4.80E-14	4.38E-12	2	2	1600.74	1642.88	2262.43	2299	Promoter	22	29190548	29193033	2486	2	7494	uc003aec.3	0	ENSG00000100219	XBP1	X-box binding protein 1	nochange
chr1	234715717	234728582	12866	*	9.95	9.59	10.24	-0.65	6.34E-14	5.77E-12	2	2	740.86	800.56	1198.44	1214	Distal Intergenic	1	234740015	234743860	3846	2	359948	uc009xfw.3	15278	ENSG00000168264	IRF2BP2	interferon regulatory factor 2 binding protein 2	down
chr16	85760364	85773545	13182	*	9.73	9.35	10.02	-0.67	6.79E-14	6.16E-12	2	2	647.14	661.09	1053.54	1030	5' UTR	16	85775227	85775306	80	2	100302261	uc021tme.1	1761	ENSG00000283416	MIR1910	microRNA 1910	down
chr19	15389614	15395804	6191	*	7.29	6.19	7.91	-1.71	8.31E-14	7.50E-12	1	2	72.9	73.28	274.63	205	Promoter	19	15348301	15391262	42962	2	23476	uc002nar.3	0	ENSG00000141867	BRD4	bromodomain containing 4	down
chr7	115796170	115800765	4596	*	7.1	5.99	7.72	-1.73	8.51E-14	7.66E-12	2	2	66.2	60.67	211.33	211	Promoter	7	115580006	115799950	219945	2	22797	uc011kmw.2	0	ENSG00000105967	TFEC	transcription factor EC	down
chr19	16242862	16264472	21611	*	11.32	11.08	11.53	-0.45	9.00E-14	8.07E-12	2	2	2177.96	2150.32	2905.86	3000	Promoter	19	16244838	16269377	24540	1	84941	uc002ndp.4	0	ENSG00000196684	HSH2D	hematopoietic SH2 domain containing	nochange
chr16	87836096	87844227	8132	*	8.6	8.03	9	-0.97	9.05E-14	8.09E-12	2	2	267.04	256.87	518.4	507	Distal Intergenic	16	87741418	87799598	58181	2	54758	uc002fki.3	-36498	ENSG00000104731	KLHDC4	kelch domain containing 4	down
chr6	113433911	113438424	4514	*	7.72	6.89	8.24	-1.35	9.36E-14	8.33E-12	2	2	123.48	113.47	310.73	294	Distal Intergenic	6	114178527	114184652	6126	1	4082	uc003pvy.4	-740103	ENSG00000277443	MARCKS	myristoylated alanine rich protein kinase C substrate	down
chr19	18496356	18499695	3340	*	6.41	4.67	7.17	-2.5	9.68E-14	8.59E-12	0	2	31.98	18.91	148.56	140	Promoter	19	18497372	18497444	73	1	100422943	uc021uqo.1	0	ENSG00000264175	MIR3189	microRNA 3189	down
chr1	245113433	245141072	27640	*	11.3	11.05	11.51	-0.46	9.86E-14	8.72E-12	2	2	2061.92	2173.96	2868.19	2972	Promoter	1	245133171	245251148	117978	1	84288	uc001ibc.2	0	ENSG00000203666	EFCAB2	EF-hand calcium binding domain 2	nochange
chr17	77962019	77973290	11272	*	9.97	9.58	10.27	-0.7	1.00E-13	8.84E-12	2	2	708.88	819.47	1194.77	1280	Intron (uc002jxj.4/125058, intron 9 of 11)	17	77906142	78009657	103516	2	125058	uc002jxj.4	36367	ENSG00000167291	TBC1D16	TBC1 domain family member 16	down
chr8	16421995	16424597	2603	*	6.2	4.25	7.01	-2.76	1.04E-13	9.15E-12	2	2	24.55	13.4	136.01	121	Distal Intergenic	8	15965387	16050300	84914	2	4481	uc003wwz.3	-371695	ENSG00000038945	MSR1	macrophage scavenger receptor 1	down
chr9	128644341	128656236	11896	*	8.49	7.86	8.93	-1.07	1.06E-13	9.29E-12	2	2	208.27	255.3	505.32	469	Intron (uc004bqb.3/5090, intron 2 of 8)	9	128677965	128729655	51691	1	5090	uc004bqe.3	-21729	ENSG00000167081	PBX3	PBX homeobox 3	down
chr11	3989909	3993407	3499	*	6.07	3.92	6.9	-2.98	1.19E-13	1.03E-11	0	2	20.83	9.46	118.75	120	Intron (uc001lyv.2/6786, intron 2 of 11)	11	4079979	4114440	34462	1	6786	uc009yeg.2	-86572	ENSG00000167323	STIM1	stromal interaction molecule 1	down
chr3	160786819	160791886	5068	*	6.86	5.57	7.53	-1.95	1.28E-13	1.11E-11	1	2	53.56	41.76	184.13	185	3' UTR	3	160802779	160819021	16243	2	8706	uc011bpa.2	27135	ENSG00000169255	B3GALNT1	beta-1,3-N-acetylgalactosaminyltransferase 1 (globoside blood group)	down
chr11	45477722	45481171	3450	*	6.71	5.28	7.41	-2.14	1.31E-13	1.13E-11	1	2	46.12	31.52	170.01	171	Distal Intergenic	11	45261853	45307884	46032	2	57586	uc001myq.2	-169838	ENSG00000019505	SYT13	synaptotagmin 13	down
chr5	79475099	79503229	28131	*	10.62	10.34	10.86	-0.52	1.39E-13	1.19E-11	2	2	1287.58	1304.06	1847.61	1861	Exon (uc003kgj.3/256987, exon 2 of 13)	5	79407050	79551898	144849	2	256987	uc003kgj.3	48669	ENSG00000164300	SERINC5	serine incorporator 5	down
chr3	169844202	169852447	8246	*	8.57	8	8.98	-0.98	1.47E-13	1.26E-11	2	2	265.55	246.63	493.29	519	Exon (uc010hws.1/80012, exon 8 of 15)	3	169805368	169899516	94149	2	80012	uc010hws.1	47069	ENSG00000173889	PHC3	polyhomeotic homolog 3	down
chr3	138211515	138215482	3968	*	6.94	5.69	7.59	-1.91	1.52E-13	1.30E-11	2	2	55.04	48.07	213.43	173	3' UTR	3	138153415	138191701	38287	1	83850	uc010hug.2	58100	ENSG00000158220	ESYT3	extended synaptotagmin 3	down
chr4	151235837	151240047	4211	*	7.08	5.84	7.73	-1.89	1.63E-13	1.39E-11	2	2	46.86	67.76	190.41	235	Exon (uc010ipi.3/987, exon 5 of 11)	4	151185811	151232521	46711	2	987	uc003ilr.4	-3316	ENSG00000198589	LRBA	LPS responsive beige-like anchor protein	down
chr14	25039322	25048826	9505	*	8.98	8.49	9.34	-0.84	1.71E-13	1.45E-11	2	2	361.5	359.31	635.57	657	Promoter	14	25042724	25045466	2743	2	1511	uc001wpq.3	0	ENSG00000100448	CTSG	cathepsin G	down
chr3	196342915	196372283	29369	*	11.15	10.9	11.37	-0.47	1.73E-13	1.47E-11	2	2	1925.79	1891.08	2574.21	2710	Promoter	3	196366656	196388874	22219	1	375387	uc003fwv.3	0	ENSG00000174004	NRROS	negative regulator of reactive oxygen species	nochange
chr6	43593224	43599873	6650	*	9.11	8.65	9.46	-0.81	1.75E-13	1.48E-11	2	2	406.14	397.92	729.21	681	Promoter	6	43588218	43595090	6873	2	54676	uc010jyv.3	0	ENSG00000172432	GTPBP2	GTP binding protein 2	down
chr3	127478512	127501751	23240	*	9.9	9.53	10.19	-0.65	1.85E-13	1.56E-11	2	2	741.61	741.46	1116.83	1218	Exon (uc003ejw.4/11343, exon 3 of 8)	3	127407905	127455200	47296	2	11343	uc003ejv.4	-23312	ENSG00000074416	MGLL	monoglyceride lipase	down
chr8	8186748	8207774	21027	*	10.4	10.09	10.65	-0.56	2.13E-13	1.78E-11	2	2	1117.24	1059.01	1572.46	1640	Exon (uc003wsh.4/157285, exon 3 of 5)	8	8175258	8239257	64000	2	157285	uc003wsh.4	31483	ENSG00000275342	SGK223	homolog of rat pragma of Rnd2	down
chr19	51221250	51232516	11267	*	9.52	9.12	9.83	-0.71	2.25E-13	1.88E-11	2	2	543	571.27	892.42	933	Promoter	19	51226605	51228981	2377	1	6320	uc002psy.3	0	ENSG00000105472	CLEC11A	C-type lectin domain family 11 member A	down
chr2	152412053	152416566	4514	*	7.4	6.46	7.97	-1.51	2.31E-13	1.92E-11	2	2	92.24	83.52	243.24	258	Intron (uc002txr.3/4703, intron 50 of 73)	2	152353812	152389154	35343	2	4703	uc002txt.4	-22899	ENSG00000183091	NEB	nebulin	down
chr2	28612452	28621571	9120	*	9.45	9.03	9.77	-0.74	2.39E-13	1.98E-11	2	2	530.36	513.74	836.45	908	Promoter	2	28615669	28639445	23777	1	2355	uc021vfg.1	0	ENSG00000075426	FOSL2	FOS like 2, AP-1 transcription factor subunit	down
chr15	91190186	91211765	21580	*	10.87	10.6	11.09	-0.5	2.45E-13	2.03E-11	2	2	1509.25	1588.51	2149.44	2224	Exon (uc002bpq.3/uc002bpq.3, exon 1 of 3)	15	91260579	91358686	98108	1	641	uc002bpr.3	-48814	ENSG00000197299	BLM	Bloom syndrome RecQ like helicase	down
chr12	7059095	7075431	16337	*	10.39	10.06	10.65	-0.6	2.51E-13	2.07E-11	2	2	1001.95	1127.56	1572.46	1651	Promoter	12	7073260	7073354	95	1	406933	uc009zfm.2	0	ENSG00000207708	MIR141	microRNA 141	down
chr13	99869131	99886128	16998	*	9.61	9.22	9.92	-0.7	2.52E-13	2.07E-11	2	2	624.82	568.9	981.35	958	Exon (uc010tiv.2/337867, exon 2 of 9)	13	99853163	100038753	185591	1	337867	uc001voc.3	15968	ENSG00000134882	UBAC2	UBA domain containing 2	down
chr19	55726403	55729634	3232	*	7.67	6.81	8.21	-1.4	2.61E-13	2.14E-11	2	2	124.96	99.28	288.75	303	Distal Intergenic	19	55692615	55720874	28260	2	5794	uc002qjq.3	-5529	ENSG00000080031	PTPRH	protein tyrosine phosphatase, receptor type H	down
chr16	2515297	2526679	11383	*	9.78	9.42	10.07	-0.65	2.65E-13	2.16E-11	2	2	680.61	689.46	1094.86	1051	Promoter	16	2521500	2524146	2647	1	4917	uc002cqj.3	0	ENSG00000162068	NTN3	netrin 3	down
chr20	1830036	1833447	3412	*	6.37	4.67	7.13	-2.46	2.79E-13	2.27E-11	2	2	31.24	19.7	143.85	136	Distal Intergenic	20	1874813	1920540	45728	1	140885	uc002wfq.3	-41366	ENSG00000198053	SIRPA	signal regulatory protein alpha	down
chr19	818457	854820	36364	*	12.23	12.02	12.42	-0.4	3.47E-13	2.81E-11	2	2	4135.73	4144.63	5259.83	5701	Promoter	19	852291	856246	3956	1	1991	uc002lqb.3	0	ENSG00000197561	ELANE	elastase, neutrophil expressed	nochange
chr10	15222866	15226375	3510	*	6.74	5.42	7.42	-2	3.52E-13	2.84E-11	2	2	44.63	40.97	162.69	179	Distal Intergenic	10	15147771	15210695	62925	2	9397	uc001inz.1	-12171	ENSG00000152465	NMT2	N-myristoyltransferase 2	down
chr6	16724238	16735579	11342	*	9.73	9.34	10.03	-0.69	3.91E-13	3.14E-11	2	2	688.79	605.94	1064.52	1029	Intron (uc003nbt.3/6310, intron 6 of 8)	6	16432795	16750324	317530	2	6310	uc003nbu.1	14745	ENSG00000124788	ATXN1	ataxin 1	down
chr19	13259383	13268169	8787	*	10.09	9.76	10.37	-0.61	3.97E-13	3.18E-11	2	2	862.11	867.54	1266.96	1371	Promoter	19	13254872	13261188	6317	2	8677	uc002mwn.4	0	ENSG00000104915	STX10	syntaxin 10	down
chr15	55536826	55549309	12484	*	9.24	8.8	9.57	-0.76	4.07E-13	3.25E-11	2	2	450.77	443.62	743.86	774	Intron (uc002aco.3/5873, intron 6 of 6)	15	55495164	55562482	67319	2	5873	uc002aco.3	13173	ENSG00000069974	RAB27A	RAB27A, member RAS oncogene family	down
chr2	1790811	1809470	18660	*	9.91	9.57	10.19	-0.63	4.09E-13	3.26E-11	2	2	765.41	751.71	1140.89	1199	3' UTR	2	1792885	1846658	53774	2	23040	uc010ewk.3	37188	ENSG00000186487	MYT1L	myelin transcription factor 1 like	down
chr19	2079434	2098225	18792	*	10.9	10.61	11.14	-0.53	4.27E-13	3.39E-11	2	2	1497.34	1634.21	2172.98	2340	Promoter	19	2096868	2099583	2716	1	113177	uc002luw.1	0	ENSG00000099840	IZUMO4	IZUMO family member 4	down
chr1	51423959	51452093	28135	*	11.11	10.83	11.34	-0.51	4.36E-13	3.44E-11	2	2	1841	1809.93	2454.94	2737	Promoter	1	51433608	51440309	6702	1	1031	uc001csf.3	0	ENSG00000123080	CDKN2C	cyclin dependent kinase inhibitor 2C	down
chr8	114999136	115006033	6898	*	6.79	5.5	7.46	-1.96	4.36E-13	3.44E-11	1	2	44.63	45.7	161.64	191	Distal Intergenic	8	113235159	114449242	1214084	2	114788	uc003ynu.3	-549894	ENSG00000164796	CSMD3	CUB and Sushi multiple domains 3	down
chr19	2391587	2398005	6419	*	8.93	8.42	9.31	-0.9	4.90E-13	3.85E-11	2	2	310.18	372.7	625.64	646	Exon (uc002lvv.1/360200, exon 2 of 10)	19	2389784	2414056	24273	1	360200	uc002lvv.1	1803	ENSG00000178297	TMPRSS9	transmembrane protease, serine 9	down
chr16	48332662	48336267	3606	*	7.51	6.63	8.06	-1.43	4.95E-13	3.88E-11	2	2	98.93	99.28	253.18	280	Exon (uc010vgm.1/83752, exon 9 of 13)	16	48250025	48281479	31455	2	85320	uc010vgl.1	-51183	ENSG00000121270	ABCC11	ATP binding cassette subfamily C member 11	down
chr11	17294322	17309468	15147	*	10.01	9.68	10.28	-0.61	5.16E-13	4.03E-11	2	2	834.59	802.14	1219.88	1272	Promoter	11	17297555	17333667	36113	1	4925	uc001mmv.1	0	ENSG00000070081	NUCB2	nucleobindin 2	down
chr2	60321068	60335371	14304	*	9.57	9.19	9.88	-0.69	5.66E-13	4.41E-11	2	2	601.76	566.54	951.53	927	Distal Intergenic	2	60614497	60614580	84	2	100616473	uc021vie.1	279209	ENSG00000266078	MIR4432	microRNA 4432	down
chr6	75228002	75230807	2806	*	6.32	4.61	7.08	-2.48	6.13E-13	4.75E-11	2	2	29.01	19.7	123.45	148	Intron (uc003phr.3/uc003phr.3, intron 2 of 3)	6	75887368	75898251	10884	2	1303	uc003phu.1	667444	ENSG00000111799	COL12A1	collagen type XII alpha 1 chain	down
chr2	138554991	138561540	6550	*	7.55	6.69	8.09	-1.4	6.25E-13	4.84E-11	2	2	107.11	99.28	286.14	258	Distal Intergenic	2	138721808	138725014	3207	1	3176	uc002tvd.3	-160268	ENSG00000150540	HNMT	histamine N-methyltransferase	down
chr8	95125968	95129562	3595	*	6.35	4.68	7.1	-2.41	6.44E-13	4.96E-11	0	2	23.8	27.58	154.84	119	Distal Intergenic	8	95139394	95220815	81422	2	1015	uc003ygh.2	91253	ENSG00000079112	CDH17	cadherin 17	down
chr2	37937059	37942615	5557	*	8.15	7.5	8.6	-1.1	6.88E-13	5.29E-11	2	2	175.55	187.53	385.01	392	Distal Intergenic	2	37869025	37899678	30654	2	10602	uc031roa.1	-37381	ENSG00000163171	CDC42EP3	CDC42 effector protein 3	down
chr6	149567577	149569752	2176	*	5.25	1.75	6.18	-4.43	6.94E-13	5.32E-11	0	2	5.95	0.79	75.33	70	Intron (uc011eec.2/23118, intron 1 of 5)	6	149539759	149732747	192989	1	23118	uc011eec.2	27818	ENSG00000055208	TAB2	TGF-beta activated kinase 1/MAP3K7 binding protein 2	down
chr15	37369691	37395576	25886	*	10.35	10.04	10.61	-0.57	7.24E-13	5.53E-11	2	2	1068.89	1035.37	1497.13	1625	Promoter	15	37183222	37390562	207341	2	4212	uc001zjl.3	0	ENSG00000134138	MEIS2	Meis homeobox 2	down
chr6	26019951	26061567	41617	*	11.99	11.78	12.17	-0.4	7.30E-13	5.56E-11	2	2	3469.26	3556.82	4492.96	4751	Promoter	6	26055968	26056699	732	2	3006	uc003nfw.3	0	ENSG00000187837	HIST1H1C	histone cluster 1 H1 family member c	nochange
chr11	65531499	65541293	9795	*	8.85	8.35	9.22	-0.87	7.33E-13	5.57E-11	2	2	310.18	342.76	600.53	591	Downstream (<1kb)	11	65541369	65548062	6694	2	91056	uc031qbm.1	6769	ENSG00000254470	AP5B1	adaptor related protein complex 5 beta 1 subunit	down
chr19	2160237	2174538	14302	*	10.32	10.01	10.58	-0.56	7.38E-13	5.58E-11	2	2	1074.84	993.61	1518.05	1536	Promoter	19	2164148	2232577	68430	1	84444	uc002lvb.4	0	ENSG00000104885	DOT1L	DOT1 like histone lysine methyltransferase	down
chr8	37637246	37647677	10432	*	8.61	8.08	9	-0.92	7.98E-13	6.02E-11	2	2	267.04	272.63	507.41	517	3' UTR	8	37654401	37687244	32844	1	25960	uc003xki.3	-6724	ENSG00000020181	ADGRA2	adhesion G protein-coupled receptor A2	down
chr16	8958203	8967306	9104	*	8.89	8.41	9.25	-0.84	8.08E-13	6.08E-11	2	2	345.14	336.46	621.97	598	Promoter	16	8946799	8961285	14487	2	23589	uc031qva.1	0	ENSG00000153048	CARHSP1	calcium regulated heat stable protein 1	down
chr17	1097716	1105020	7305	*	8.6	8.06	8.99	-0.93	8.26E-13	6.19E-11	2	2	266.29	266.33	497.47	519	Distal Intergenic	17	906758	1090616	183859	2	29	uc002fse.4	-7100	ENSG00000159842	ABR	active BCR-related	down
chr19	39887364	39905045	17682	*	10.65	10.37	10.89	-0.52	8.38E-13	6.26E-11	2	2	1306.18	1345.03	1836.63	1960	Promoter	19	39900263	39900318	56	2	100616163	uc021uuk.1	0	ENSG00000266559	MIR4530	microRNA 4530	down
chr12	119808544	119815031	6488	*	8.16	7.51	8.6	-1.09	8.74E-13	6.51E-11	2	2	179.26	185.17	378.73	399	Intron (uc001txe.3/160777, intron 1 of 13)	12	119772517	119978852	206336	1	160777	uc001txe.3	36027	ENSG00000183273	CCDC60	coiled-coil domain containing 60	down
chr2	241558789	241568451	9663	*	8.72	8.16	9.12	-0.96	9.09E-13	6.75E-11	2	2	262.57	309.67	527.81	582	Promoter	2	241564662	241570676	6015	1	2859	uc021vze.1	0	ENSG00000178623	GPR35	G protein-coupled receptor 35	down
chr17	25851911	25864137	12227	*	10.19	9.87	10.45	-0.58	9.43E-13	6.99E-11	2	2	940.21	932.94	1352.23	1440	Intron (uc002gzj.1/8844, intron 1 of 15)	17	25887343	25906904	19562	1	8844	uc002gzl.1	-23206	ENSG00000141068	KSR1	kinase suppressor of ras 1	down
chr8	143279306	143284574	5269	*	8.1	7.43	8.56	-1.12	9.89E-13	7.30E-11	2	2	163.64	182.02	370.36	382	Promoter	8	143279717	143290364	10648	1	619434	uc011ljt.2	0	ENSG00000254008	LINC00051	long intergenic non-protein coding RNA 51	down
chr17	75434509	75444356	9848	*	9.13	8.67	9.48	-0.81	1.06E-12	7.78E-11	2	2	379.36	434.16	730.78	694	Intron (uc002jts.4/10801, intron 3 of 11)	17	75446613	75496678	50066	1	10801	uc002jty.4	-2257	ENSG00000184640	Sep-09	septin 9	down
chr17	70693011	70696274	3264	*	6.53	4.9	7.28	-2.38	1.12E-12	8.23E-11	1	2	19.34	40.19	157.98	152	Intron (uc002jja.3/201266, intron 3 of 9)	17	70594180	70636611	42432	2	400619	uc021ucl.1	-56400	ENSG00000227036	LINC00511	long intergenic non-protein coding RNA 511	down
chr6	37804943	37813773	8831	*	8.56	7.25	9.24	-1.99	1.19E-12	8.67E-11	2	2	121.25	182.8	629.3	577	Intron (uc003onx.3/60685, intron 1 of 5)	6	37787307	38122399	335093	1	60685	uc003onx.3	17636	ENSG00000156639	ZFAND3	zinc finger AN1-type containing 3	down
chr1	26865361	26886118	20758	*	9.7	9.34	9.99	-0.65	1.21E-12	8.86E-11	2	2	648.63	650.85	1047.26	988	Promoter	1	26881033	26881084	52	1	100302190	uc021ojp.1	0	ENSG00000238705	MIR1976	microRNA 1976	down
chr6	135489801	135520918	31118	*	11.6	11.37	11.8	-0.43	1.22E-12	8.87E-11	2	2	2672.61	2627.82	3436.81	3687	Promoter	6	135502453	135525088	22636	1	4602	uc003qfb.1	0	ENSG00000118513	MYB	MYB proto-oncogene, transcription factor	nochange
chr22	31586819	31591542	4724	*	6.42	4.92	7.14	-2.22	1.36E-12	9.87E-11	0	2	29.75	30.73	144.9	137	Exon (uc010gwh.3/91445, exon 3 of 8)	22	31608250	31676066	67817	1	3985	uc003akh.3	-16708	ENSG00000182541	LIMK2	LIM domain kinase 2	down
chr19	7397106	7417519	20414	*	10.41	10.11	10.67	-0.56	1.42E-12	1.03E-10	2	2	1042.86	1162.23	1615.35	1635	Distal Intergenic	19	7447720	7535201	87482	1	23370	uc010xjm.1	-30201	ENSG00000104880	ARHGEF18	Rho/Rac guanine nucleotide exchange factor 18	down
chr9	38618922	38624515	5594	*	7.91	7.19	8.4	-1.21	1.52E-12	1.10E-10	2	2	153.97	137.1	321.19	353	Promoter	9	38620731	38623277	2547	1	158228	uc031tdt.1	0	NA	FAM201A	family with sequence similarity 201 member A	down
chr2	70150958	70156965	6008	*	7.35	6.43	7.91	-1.48	1.63E-12	1.17E-10	2	2	90	82.73	234.35	247	Intron (uc002sfy.3/4084, intron 3 of 5)	2	70142173	70170076	27904	1	4084	uc002sfy.3	8785	ENSG00000059728	MXD1	MAX dimerization protein 1	down
chr6	6586458	6595036	8579	*	9.44	9.04	9.76	-0.72	1.90E-12	1.36E-10	2	2	508.04	542.9	829.65	900	Promoter	6	6588934	6655216	66283	1	9450	uc003mwy.1	0	ENSG00000112799	LY86	lymphocyte antigen 86	down
chr6	166876000	166878343	2344	*	4.86	0.21	5.83	-5.62	1.96E-12	1.40E-10	0	2	0.74	1.58	50.74	63	Promoter	6	166874151	166878871	4721	2	100874353	uc031src.1	528	ENSG00000232082	RPS6KA2-IT1	RPS6KA2 intronic transcript 1	down
chr12	114295601	114302204	6604	*	8.49	7.92	8.9	-0.97	2.06E-12	1.47E-10	2	2	245.47	240.33	505.84	447	Exon (uc009zwi.2/9904, exon 22 of 25)	12	114254543	114404176	149634	2	9904	uc009zwi.2	101972	ENSG00000122965	RBM19	RNA binding motif protein 19	down
chr20	48806649	48810997	4349	*	8.87	8.37	9.24	-0.87	2.07E-12	1.47E-10	2	2	330.26	332.52	568.09	641	Promoter	20	48807120	48809227	2108	1	1051	uc002xvi.2	0	ENSG00000172216	CEBPB	CCAAT/enhancer binding protein beta	down
chrX	65212246	65228283	16038	*	9.56	9.19	9.85	-0.66	2.20E-12	1.56E-10	2	2	569.78	594.9	930.61	916	Distal Intergenic	23	65238712	65238821	110	1	407008	uc022byg.1	-10429	ENSG00000274536	MIR223	microRNA 223	down
chr19	5716554	5721688	5135	*	9.2	8.78	9.52	-0.74	2.39E-12	1.69E-10	2	2	437.38	443.62	730.78	741	Promoter	19	5720688	5772479	51792	1	257062	uc010duj.1	0	ENSG00000174898	CATSPERD	cation channel sperm associated auxiliary subunit delta	down
chr1	198890650	198910576	19927	*	10.29	9.98	10.55	-0.57	2.46E-12	1.73E-10	2	2	1042.12	977.85	1440.11	1565	Promoter	1	198777132	198906558	129427	2	100131234	uc021pgz.1	0	NA	MIR181A1HG	MIR181A1 host gene	down
chr1	234729215	234752123	22909	*	11.15	10.92	11.35	-0.43	2.52E-12	1.77E-10	2	2	1956.29	1912.36	2593.56	2632	Promoter	1	234740015	234743860	3846	2	359948	uc009xfw.3	0	ENSG00000168264	IRF2BP2	interferon regulatory factor 2 binding protein 2	nochange
chr4	180670133	180688848	18716	*	9.84	9.43	10.15	-0.73	2.66E-12	1.86E-10	2	2	760.2	616.18	1097.48	1181	Distal Intergenic	4	181985243	182080302	95060	2	728081	uc003iuz.3	1391454	ENSG00000248197	LINC00290	long intergenic non-protein coding RNA 290	down
chr18	13608149	13621860	13712	*	9.45	9.06	9.75	-0.68	3.09E-12	2.16E-10	2	2	539.28	530.29	845.34	874	Promoter	18	13611113	13611199	87	1	100616130	uc021uhr.1	0	ENSG00000263527	MIR4526	microRNA 4526	down
chr5	19000222	19002714	2493	*	4.76	-0.38	5.74	-6.13	3.20E-12	2.23E-10	0	2	0.74	0.79	54.93	52	Distal Intergenic	5	19473155	19886381	413227	2	1016	uc021xwu.1	883667	ENSG00000145526	CDH18	cadherin 18	down
chr20	38635786	38637876	2091	*	4.94	0.91	5.9	-4.99	3.35E-12	2.32E-10	0	2	2.98	0.79	61.2	58	Distal Intergenic	20	39314517	39317876	3360	2	9935	uc002xji.3	680000	ENSG00000204103	MAFB	MAF bZIP transcription factor B	down
chr1	228672844	228680226	7383	*	8.99	8.54	9.34	-0.8	3.41E-12	2.36E-10	2	2	360.02	383.73	635.57	657	Promoter	1	228675068	228683889	8822	1	149603	uc001htb.3	0	ENSG00000168159	RNF187	ring finger protein 187	down
chr9	37277087	37306099	29013	*	10.58	10.32	10.81	-0.49	3.44E-12	2.37E-10	2	2	1268.24	1282.79	1794.25	1789	5' UTR	9	37422681	37429051	6371	1	9380	uc010mlu.4	-116582	ENSG00000137106	GRHPR	glyoxylate and hydroxypyruvate reductase	nochange
chr3	126727025	126735471	8447	*	8.21	7.6	8.64	-1.04	3.50E-12	2.41E-10	2	2	197.12	189.9	388.67	409	Exon (uc003ejg.3/5361, exon 9 of 31)	3	126745228	126756235	11008	1	5361	uc003ejh.3	-9757	ENSG00000114554	PLXNA1	plexin A1	down
chr16	4724921	4734049	9129	*	8.65	8.13	9.03	-0.9	3.73E-12	2.56E-10	2	2	293.07	267.9	525.72	518	Exon (uc002cwz.3/23295, exon 11 of 17)	16	4743694	4745856	2163	1	84309	uc002cxf.2	-9645	ENSG00000168101	NUDT16L1	nudix hydrolase 16 like 1	down
chr2	145257458	145283054	25597	*	11.64	11.42	11.83	-0.41	3.74E-12	2.56E-10	2	2	2682.28	2797.23	3543	3738	Promoter	2	145277181	145278465	1285	1	100303491	uc031rpn.1	0	ENSG00000238057	ZEB2-AS1	ZEB2 antisense RNA 1	nochange
chr2	182235455	182242122	6668	*	7.8	7.03	8.29	-1.26	3.75E-12	2.56E-10	2	2	145.05	116.62	310.2	317	Intron (uc002uns.1/uc002uns.1, intron 4 of 4)	2	182170320	182170379	60	2	100616213	uc021vtg.1	-65076	ENSG00000266705	MIR4437	microRNA 4437	down
chr11	63852411	63865120	12710	*	9.41	9.02	9.71	-0.68	3.85E-12	2.62E-10	2	2	520.69	519.26	835.92	836	Intron (uc001nyh.3/28992, intron 8 of 10)	11	63871362	63886645	15284	1	23769	uc001nyi.1	-6242	ENSG00000126500	FLRT1	fibronectin leucine rich transmembrane protein 1	down
chr14	24161721	24166738	5018	*	7.28	6.35	7.84	-1.49	3.86E-12	2.62E-10	2	2	85.54	77.22	234.35	224	Distal Intergenic	14	24105573	24114848	9276	1	10202	uc001wkt.4	56148	ENSG00000100867	DHRS2	dehydrogenase/reductase 2	down
chr20	42696842	42699665	2824	*	6.84	5.58	7.5	-1.93	3.92E-12	2.64E-10	2	2	37.94	57.52	169.49	193	3' UTR	20	42667644	42698254	30611	1	84969	uc010zwk.2	29198	ENSG00000124191	TOX2	TOX high mobility group box family member 2	down
chr17	14453983	14457162	3180	*	6.15	4.26	6.94	-2.67	3.92E-12	2.64E-10	0	2	16.36	22.06	97.82	147	Distal Intergenic	17	14207057	14209062	2006	1	84815	uc010vvv.2	246926	ENSG00000266709	MGC12916	uncharacterized protein MGC12916	down
chr4	8243823	8250311	6489	*	7.63	6.69	8.2	-1.51	3.97E-12	2.67E-10	2	2	127.94	78.01	292.94	294	Distal Intergenic	4	8230878	8242830	11953	1	54436	uc003gky.3	12945	ENSG00000125089	SH3TC1	SH3 domain and tetratricopeptide repeats 1	down
chr10	111825556	111839330	13775	*	9.3	8.9	9.61	-0.71	4.02E-12	2.70E-10	2	2	475.31	480.65	781	781	Intron (uc001kyt.4/120, intron 2 of 15)	10	111882778	111895323	12546	1	120	uc001kyx.3	-43448	ENSG00000148700	ADD3	adducin 3	down
chr15	93569099	93572700	3602	*	6.28	4.6	7.03	-2.43	4.11E-12	2.75E-10	1	2	17.85	30.73	130.25	132	3' UTR	15	93586636	93616389	29754	2	56963	uc002bsq.2	43689	ENSG00000182175	RGMA	repulsive guidance molecule family member a	down
chr17	75444373	75451776	7404	*	8.7	8.18	9.09	-0.91	4.60E-12	3.07E-10	2	2	313.16	265.54	536.71	550	Promoter	17	75446613	75496678	50066	1	10801	uc002jty.4	0	ENSG00000184640	Sep-09	septin 9	down
chr6	130822892	130825865	2974	*	5.34	2.23	6.25	-4.03	4.62E-12	3.07E-10	0	2	1.49	7.88	68.53	84	Distal Intergenic	6	130758262	130764210	5949	1	114801	uc003qcb.3	64630	ENSG00000164484	TMEM200A	transmembrane protein 200A	down
chr1	200982490	200993706	11217	*	8.88	8.38	9.25	-0.86	4.63E-12	3.07E-10	2	2	352.58	314.39	575.42	639	Promoter	1	200938514	200992828	54315	2	23046	uc001gvr.2	0	ENSG00000116852	KIF21B	kinesin family member 21B	down
chr7	45440387	45444057	3671	*	7.2	6.24	7.78	-1.54	4.77E-12	3.16E-10	2	2	80.33	70.92	218.66	220	Distal Intergenic	7	45613739	45704271	90533	1	107	uc003tnd.3	-169682	ENSG00000164742	ADCY1	adenylate cyclase 1	down
chr17	57902364	57928325	25962	*	10.69	10.43	10.91	-0.48	5.22E-12	3.45E-10	2	2	1358.99	1406.49	1911.95	1940	Promoter	17	57918627	57918698	72	1	406991	uc002ixv.3	0	ENSG00000062716	MIR21	microRNA 21	nochange
chr6	138912153	138917600	5448	*	8.07	7.42	8.52	-1.1	5.53E-12	3.64E-10	2	2	180.01	161.53	356.24	377	Distal Intergenic	6	138743181	138893668	150488	2	57224	uc003qhx.3	-18485	ENSG00000135540	NHSL1	NHS like 1	down
chr22	36745698	36756650	10953	*	8.39	7.79	8.81	-1.02	5.60E-12	3.68E-10	2	2	208.27	234.02	483.87	413	Intron (uc003apg.3/4627, intron 40 of 40)	22	36721078	36761157	40080	2	4627	uc003api.1	4507	ENSG00000100345	MYH9	myosin heavy chain 9	down
chr12	56726274	56733822	7549	*	8.72	8.21	9.1	-0.89	5.81E-12	3.80E-10	2	2	277.45	313.6	529.38	565	Promoter	12	56732663	56734194	1532	1	51561	uc001sla.3	0	ENSG00000110944	IL23A	interleukin 23 subunit alpha	down
chr6	147630132	147637304	7173	*	7.85	7.12	8.34	-1.22	5.86E-12	3.82E-10	2	2	128.68	148.92	303.92	344	5' UTR	6	147646095	147661829	15735	1	134957	uc003qma.4	-8791	ENSG00000164506	STXBP5	syntaxin binding protein 5	down
chr5	76026708	76032463	5756	*	6.51	4.9	7.26	-2.36	6.21E-12	4.04E-10	0	2	19.34	40.19	172.1	134	3' UTR	5	76011868	76031595	19728	1	2149	uc003ken.4	14840	ENSG00000181104	F2R	coagulation factor II thrombin receptor	down
chr1	158977345	158983488	6144	*	8.09	7.41	8.55	-1.14	6.45E-12	4.19E-10	2	2	148.77	191.47	371.41	380	Promoter	1	158979682	159024945	45264	1	3428	uc001ftg.3	0	ENSG00000163565	IFI16	interferon gamma inducible protein 16	down
chr12	11796489	11813025	16537	*	10.04	9.69	10.32	-0.63	6.47E-12	4.19E-10	2	2	830.12	817.89	1184.84	1367	Promoter	12	11802788	12048325	245538	1	2120	uc001qzz.3	0	ENSG00000139083	ETV6	ETS variant 6	down
chr1	43015470	43018754	3285	*	6.96	5.8	7.6	-1.79	6.87E-12	4.44E-10	2	2	44.63	66.98	202.97	184	Intron (uc001chm.2/728621, intron 10 of 22)	1	43002147	43061224	59078	1	728621	uc001chp.3	13323	ENSG00000186409	CCDC30	coiled-coil domain containing 30	down
chr3	50623249	50651967	28719	*	11.37	11.13	11.58	-0.45	6.96E-12	4.48E-10	2	2	2172.75	2307.91	2935.67	3203	Promoter	3	50643885	50649262	5378	2	1154	uc003dax.3	0	ENSG00000114737	CISH	cytokine inducible SH2 containing protein	nochange
chrX	70799016	70802425	3410	*	6.03	4.23	6.81	-2.57	6.99E-12	4.49E-10	0	2	17.85	19.7	105.67	118	5' UTR	23	70797874	70833433	35560	1	93953	uc004eae.2	1142	ENSG00000147174	ACRC	acidic repeat containing	down
chr17	54854065	54859058	4994	*	7.28	6.29	7.87	-1.57	7.20E-12	4.61E-10	2	2	65.46	91.4	250.57	216	Distal Intergenic	17	54869274	54911256	41983	2	339210	uc002iuq.4	52198	ENSG00000214226	C17orf67	chromosome 17 open reading frame 67	down
chr10	73501528	73515293	13766	*	9.64	9.27	9.93	-0.66	7.29E-12	4.66E-10	2	2	615.9	618.54	927.99	1025	3' UTR	10	73471458	73497581	26124	2	414152	uc001jsb.2	-3947	ENSG00000214688	C10orf105	chromosome 10 open reading frame 105	down
chr5	177926134	177937510	11377	*	8.28	7.69	8.69	-1.01	7.50E-12	4.78E-10	2	2	198.6	213.54	402.79	426	Intron (uc021yiy.1/91522, intron 27 of 28)	5	177664617	178017556	352940	2	91522	uc021yiy.1	80046	ENSG00000050767	COL23A1	collagen type XXIII alpha 1 chain	down
chr1	198846801	198859053	12253	*	8.19	7.59	8.61	-1.03	7.82E-12	4.97E-10	2	2	188.93	195.41	394.42	388	Intron (uc021pgz.1/100131234, intron 1 of 2)	1	198828173	198828282	110	2	406995	uc001guy.3	-18519	ENSG00000207759	MIR181A1	microRNA 181a-1	down
chr10	11203079	11226898	23820	*	10.82	10.55	11.04	-0.49	8.14E-12	5.16E-10	2	2	1538.26	1464.8	2028.61	2182	Promoter	10	11206993	11330515	123523	1	10659	uc010qbk.1	0	ENSG00000048740	CELF2	CUGBP, Elav-like family member 2	nochange
chr2	101653220	101659838	6619	*	7.31	6.34	7.89	-1.55	8.17E-12	5.16E-10	2	2	66.95	94.55	225.46	248	Exon (uc002tau.4/11138, exon 4 of 18)	2	101623690	101676001	52312	2	11138	uc002tau.4	16163	ENSG00000204634	TBC1D8	TBC1 domain family member 8	down
chr9	127148098	127157584	9487	*	8.59	8.07	8.97	-0.9	9.12E-12	5.75E-10	2	2	275.96	260.81	484.92	518	Intron (uc004boj.4/5695, intron 3 of 7)	9	127115744	127177752	62009	2	5695	uc004boj.4	20168	ENSG00000136930	PSMB7	proteasome subunit beta 7	down
chr15	50340947	50365296	24350	*	10.85	10.6	11.06	-0.45	9.98E-12	6.28E-10	2	2	1568.75	1542.02	2103.41	2156	Intron (uc010ber.3/79895, intron 26 of 28)	15	50150435	50405513	255079	2	79895	uc010ber.3	40217	ENSG00000104043	ATP8B4	ATPase phospholipid transporting 8B4 (putative)	nochange
chr12	121568982	121573804	4823	*	6.96	5.89	7.56	-1.67	1.02E-11	6.40E-10	2	2	58.76	59.88	196.69	181	Promoter	12	121570622	121624354	53733	1	5027	uc001tzm.3	0	ENSG00000089041	P2RX7	purinergic receptor P2X 7	down
chr20	30622174	30630079	7906	*	8.65	8.13	9.02	-0.9	1.03E-11	6.45E-10	2	2	299.02	260.81	515.78	526	Distal Intergenic	20	30639991	30689657	49667	1	3055	uc002wxh.3	-9912	ENSG00000101336	HCK	HCK proto-oncogene, Src family tyrosine kinase	down
chr7	155147911	155157796	9886	*	8.44	7.89	8.84	-0.95	1.04E-11	6.47E-10	2	2	251.42	221.41	466.09	450	Distal Intergenic	7	155089486	155101945	12460	1	3638	uc003wly.3	58425	ENSG00000186480	INSIG1	insulin induced gene 1	down
chr19	1851931	1872361	20431	*	10.69	10.41	10.93	-0.52	1.05E-11	6.53E-10	2	2	1394.69	1329.28	1850.23	2043	Promoter	19	1852398	1863564	11167	2	83855	uc002luc.3	0	ENSG00000129911	KLF16	Kruppel like factor 16	down
chr2	172910213	172913283	3071	*	6.33	4.84	7.05	-2.2	1.09E-11	6.76E-10	1	2	27.52	29.94	133.39	131	Intron (uc002uhk.3/254042, intron 1 of 9)	2	172950208	172951866	1659	1	1745	uc010fqj.1	-36925	ENSG00000144355	DLX1	distal-less homeobox 1	down
chr22	23553002	23564188	11187	*	9.21	8.76	9.56	-0.8	1.10E-11	6.82E-10	2	2	388.28	479.07	768.97	738	Promoter	22	23558936	23660224	101289	1	613	uc011aiy.2	0	ENSG00000186716	BCR	BCR, RhoGEF and GTPase activating protein	down
chr9	37960326	37967439	7114	*	7.67	6.92	8.17	-1.25	1.15E-11	7.13E-10	2	2	123.48	118.19	275.68	300	Intron (uc004aax.3/6461, intron 3 of 5)	9	37877572	37904350	26779	2	92014	uc004aaq.1	-55976	ENSG00000122696	SLC25A51	solute carrier family 25 member 51	down
chr8	9116665	9119103	2439	*	5.72	3.49	6.55	-3.07	1.21E-11	7.43E-10	0	2	7.44	14.97	100.96	87	Distal Intergenic	8	9182561	9192590	10030	1	157273	uc003wsq.1	-63458	ENSG00000254235	LOC157273	uncharacterized LOC157273	down
chr10	119521249	119524190	2942	*	5.19	2.2	6.1	-3.9	1.29E-11	7.95E-10	0	2	4.46	4.73	78.99	58	Distal Intergenic	10	119243804	119304579	60776	2	196047	uc001ldg.3	-216670	ENSG00000229847	EMX2OS	EMX2 opposite strand/antisense RNA	down
chr17	56403021	56425646	22626	*	11.63	11.4	11.83	-0.43	1.33E-11	8.16E-10	2	2	2705.34	2685.34	3444.65	3813	Promoter	17	56406299	56431088	24790	1	100506779	uc010dct.2	0	ENSG00000265148	TSPOAP1-AS1	TSPOAP1 antisense RNA 1	nochange
chr2	214007191	214020310	13120	*	9.98	9.66	10.24	-0.58	1.38E-11	8.41E-10	2	2	802.6	815.53	1164.96	1262	Promoter	2	213864411	214013368	148958	2	22807	uc002vej.3	0	ENSG00000030419	IKZF2	IKAROS family zinc finger 2	down
chr10	75020702	75023824	3123	*	6.18	4.45	6.95	-2.5	1.41E-11	8.61E-10	0	2	20.08	23.64	100.96	146	Intron (uc021ptm.1/414245, intron 2 of 3)	10	75006446	75012451	6006	2	51021	uc010qkh.1	-8251	ENSG00000182180	MRPS16	mitochondrial ribosomal protein S16	down
chr15	50379956	50412472	32517	*	10.91	10.67	11.11	-0.45	1.66E-11	1.01E-09	2	2	1596.27	1651.55	2260.34	2169	Promoter	15	50150435	50405513	255079	2	79895	uc010ber.3	0	ENSG00000104043	ATP8B4	ATPase phospholipid transporting 8B4 (putative)	nochange
chr10	120883518	120904319	20802	*	10.44	10.17	10.67	-0.51	1.75E-11	1.06E-09	2	2	1123.19	1174.05	1672.89	1588	3' UTR	10	120900425	120920657	20233	2	119559	uc001ldy.3	16338	ENSG00000183605	SFXN4	sideroflexin 4	down
chr9	11933102	11935803	2702	*	5.82	3.86	6.62	-2.76	1.81E-11	1.10E-09	1	2	15.62	13.4	96.77	100	Distal Intergenic	9	12693386	12710266	16881	1	7306	uc003zkv.4	-757583	ENSG00000107165	TYRP1	tyrosinase related protein 1	down
chr5	17396318	17403469	7152	*	8.48	7.95	8.87	-0.92	1.83E-11	1.10E-09	2	2	243.23	251.36	449.87	487	Distal Intergenic	5	17379015	17387419	8405	2	401177	uc003jga.3	-8899	ENSG00000250822	LOC401177	uncharacterized LOC401177	down
chr8	23145020	23158902	13883	*	10.02	9.71	10.27	-0.56	2.04E-11	1.23E-09	2	2	810.04	862.81	1221.98	1249	Promoter	8	23145612	23153792	8181	1	203069	uc003xdf.3	0	ENSG00000104679	R3HCC1	R3H domain and coiled-coil containing 1	down
chr1	168212055	168214433	2379	*	4.85	0.93	5.8	-4.87	2.04E-11	1.23E-09	0	2	2.23	1.58	55.45	56	3' UTR	1	168214819	168216668	1850	2	84832	uc010plo.2	2235	ENSG00000214262	ANKRD36BP1	ankyrin repeat domain 36B pseudogene 1	down
chr8	110908175	110909486	1312	*	4.69	-0.38	5.67	-6.06	2.07E-11	1.24E-09	0	2	0.74	0.79	46.03	56	Distal Intergenic	8	110979233	110987421	8189	2	27012	uc003ynr.4	77935	ENSG00000164794	KCNV1	potassium voltage-gated channel modifier subfamily V member 1	down
chr18	13622276	13631439	9164	*	8.76	8.29	9.12	-0.84	2.08E-11	1.24E-09	2	2	296.79	327.79	570.19	544	Intron (uc002ksb.3/753, intron 5 of 5)	18	13620867	13652753	31887	1	753	uc002ksh.1	1409	ENSG00000168675	LDLRAD4	low density lipoprotein receptor class A domain containing 4	down
chr10	112206158	112210059	3902	*	6.3	4.58	7.06	-2.47	2.11E-11	1.26E-09	1	2	14.88	33.09	125.55	141	Distal Intergenic	10	112257625	112271302	13678	1	1847	uc001kzd.3	-47566	ENSG00000138166	DUSP5	dual specificity phosphatase 5	down
chr17	14200240	14207078	6839	*	8.43	7.9	8.82	-0.92	2.23E-11	1.33E-09	2	2	237.28	241.9	457.19	447	Promoter	17	14207057	14209062	2006	1	84815	uc010vvv.2	0	ENSG00000266709	MGC12916	uncharacterized protein MGC12916	down
chr2	70140005	70147499	7495	*	8.42	7.89	8.81	-0.92	2.34E-11	1.39E-09	2	2	236.54	237.17	454.06	442	Promoter	2	70142173	70170076	27904	1	4084	uc002sfy.3	0	ENSG00000059728	MXD1	MAX dimerization protein 1	down
chr20	507872	513486	5615	*	7.55	6.73	8.07	-1.34	2.39E-11	1.41E-09	2	2	92.98	118.98	284.05	254	5' UTR	20	463338	524482	61145	2	1457	uc002wdw.1	10996	ENSG00000101266	CSNK2A1	casein kinase 2 alpha 1	down
chr3	13107497	13116909	9413	*	8.14	7.47	8.6	-1.12	2.39E-11	1.41E-09	2	2	153.23	202.5	406.98	367	Promoter	3	12938542	13114617	176076	2	9922	uc011auw.2	0	ENSG00000144711	IQSEC1	IQ motif and Sec7 domain 1	down
chr20	48208830	48215028	6199	*	8.17	7.55	8.61	-1.06	2.43E-11	1.43E-09	2	2	200.09	174.93	416.39	363	Distal Intergenic	20	48120411	48184707	64297	2	5740	uc002xut.3	-24123	ENSG00000124212	PTGIS	prostaglandin I2 synthase	down
chr3	71623985	71635776	11792	*	10.22	9.93	10.45	-0.52	2.50E-11	1.47E-09	2	2	990.79	966.03	1395.65	1411	Promoter	3	71003865	71632904	629040	2	27086	uc003doo.3	0	ENSG00000114861	FOXP1	forkhead box P1	down
chr20	30919737	30931526	11790	*	8.82	8.37	9.17	-0.8	2.56E-11	1.50E-09	2	2	329.52	332.52	582.22	568	3' UTR	20	30946147	30960352	14206	1	171023	uc002wxt.3	-14621	ENSG00000171456	ASXL1	additional sex combs like 1, transcriptional regulator	down
chr17	79874331	79886956	12626	*	9.92	9.6	10.18	-0.58	2.57E-11	1.50E-09	2	2	798.88	749.34	1135.14	1180	Promoter	17	79876145	79881444	5300	2	4097	uc002kcm.3	0	ENSG00000197063	MAFG	MAF bZIP transcription factor G	down
chr1	27015595	27030789	15195	*	10.37	10.09	10.61	-0.53	2.57E-11	1.50E-09	2	2	1094.18	1080.28	1498.7	1631	Promoter	1	27022522	27102198	79677	1	8289	uc001bmt.1	0	ENSG00000117713	ARID1A	AT-rich interaction domain 1A	down
chr5	172751430	172755647	4218	*	6.75	5.59	7.38	-1.79	2.68E-11	1.56E-09	2	2	48.35	48.07	163.21	170	Promoter	5	172741726	172754724	12999	2	8614	uc003mcn.1	0	ENSG00000113739	STC2	stanniocalcin 2	down
chr22	41611335	41615598	4264	*	7.77	6.99	8.27	-1.28	2.68E-11	1.56E-09	2	2	127.94	126.86	269.4	350	Exon (uc010gyi.1/83746, exon 4 of 14)	22	41601313	41623873	22561	1	83746	uc010gyi.1	10022	ENSG00000100395	L3MBTL2	L3MBTL2 polycomb repressive complex 1 subunit	down
chr11	35767792	35769710	1919	*	4.73	0.19	5.7	-5.52	2.82E-11	1.63E-09	0	2	1.49	0.79	49.17	55	Intron (uc001mwi.2/54765, intron 4 of 4)	11	35684353	35830930	146578	1	54765	uc001mwi.2	83439	ENSG00000166326	TRIM44	tripartite motif containing 44	down
chr9	134111021	134118382	7362	*	8.9	8.46	9.24	-0.78	2.92E-11	1.69E-09	2	2	354.81	348.27	592.16	615	Distal Intergenic	9	134133465	134145880	12416	2	286336	uc004caj.3	27498	ENSG00000126882	FAM78A	family with sequence similarity 78 member A	down
chr6	68590499	68644886	54388	*	12.7	12.52	12.86	-0.34	2.93E-11	1.69E-09	2	2	5813.83	5931.7	7191.14	7691	Exon (uc003pes.1/uc003pes.1, exon 1 of 3)	6	69345632	70099403	753772	1	577	uc003pev.4	-700746	ENSG00000135298	ADGRB3	adhesion G protein-coupled receptor B3	nochange
chr5	159468928	159477439	8512	*	8.89	8.45	9.22	-0.78	3.07E-11	1.76E-09	2	2	349.6	348.27	598.43	597	Exon (uc003lxu.3/7265, exon 5 of 8)	5	159436180	159492550	56371	1	7265	uc003lxu.3	32748	ENSG00000113312	TTC1	tetratricopeptide repeat domain 1	down
chr17	62158702	62162700	3999	*	6.38	4.97	7.08	-2.11	3.23E-11	1.85E-09	0	2	31.24	31.52	129.21	141	Intron (uc002jdz.2/2081, intron 20 of 21)	17	62120390	62207502	87113	2	2081	uc002jdz.2	44802	ENSG00000178607	ERN1	endoplasmic reticulum to nucleus signaling 1	down
chr17	72730992	72739964	8973	*	8.95	8.51	9.28	-0.77	3.24E-11	1.86E-09	2	2	373.41	356.94	610.99	633	Promoter	17	72732737	72743474	10738	1	326624	uc010wrb.2	0	ENSG00000172794	RAB37	RAB37, member RAS oncogene family	down
chr20	46234179	46238226	4048	*	7.11	6.11	7.69	-1.57	3.28E-11	1.87E-09	2	2	68.43	70.13	229.64	183	Intron (uc002xtk.3/8202, intron 2 of 22)	20	46255746	46285621	29876	1	8202	uc010zyc.2	-17520	ENSG00000124151	NCOA3	nuclear receptor coactivator 3	down
chr17	79365369	79381997	16629	*	10.86	10.59	11.09	-0.5	3.35E-11	1.91E-09	2	2	1521.15	1565.66	2048.48	2308	Promoter	17	79374516	79374578	63	2	100616294	uc021uez.1	0	ENSG00000266392	MIR4740	microRNA 4740	down
chr17	57850977	57894831	43855	*	11.52	11.32	11.7	-0.38	3.63E-11	2.06E-09	2	2	2575.91	2540.36	3306.03	3336	Exon (uc002ixu.4/81671, exon 7 of 12)	17	57918627	57918698	72	1	406991	uc002ixv.3	-23796	ENSG00000062716	MIR21	microRNA 21	nochange
chr2	205617776	205619913	2138	*	5.26	2.44	6.15	-3.71	3.67E-11	2.08E-09	0	2	2.98	7.88	76.37	66	Intron (uc010fub.2/117583, intron 2 of 18)	2	205410516	206166631	756116	1	117583	uc010fub.2	207260	ENSG00000116117	PARD3B	par-3 family cell polarity regulator beta	down
chr6	151831648	151839429	7782	*	8.64	8.16	9	-0.84	3.79E-11	2.14E-09	2	2	290.84	279.72	519.44	505	Intron (uc003qol.3/80129, intron 1 of 10)	6	151815175	151942328	127154	1	80129	uc003qol.3	16473	ENSG00000120262	CCDC170	coiled-coil domain containing 170	down
chr13	98034149	98043180	9032	*	8.83	8.38	9.17	-0.79	3.90E-11	2.20E-09	2	2	337.7	330.15	592.68	563	Intron (uc031qmz.1/10150, intron 7 of 7)	13	97999295	98011528	12234	1	10150	uc001vnc.3	34854	ENSG00000139793	MBNL2	muscleblind like splicing regulator 2	down
chr22	47518376	47522235	3860	*	6.74	5.53	7.39	-1.86	3.97E-11	2.24E-09	2	2	52.81	39.4	183.09	152	Intron (uc003bib.3/25771, intron 12 of 12)	22	47169824	47571342	401519	1	25771	uc003bif.3	348552	ENSG00000054611	TBC1D22A	TBC1 domain family member 22A	down
chr20	10836328	10845724	9397	*	8.19	7.59	8.62	-1.03	4.02E-11	2.26E-09	2	2	206.04	178.08	374.02	413	Distal Intergenic	20	10618332	10654694	36363	2	182	uc002wnw.2	-181634	ENSG00000101384	JAG1	jagged 1	down
chr1	44294255	44321519	27265	*	11.14	10.91	11.34	-0.43	4.08E-11	2.29E-09	2	2	1925.05	1912.36	2496.26	2675	5' UTR	1	44398992	44402912	3921	1	9048	uc001cks.3	-77473	ENSG00000117407	ARTN	artemin	nochange
chr6	74157612	74175403	17792	*	10.63	10.37	10.86	-0.48	4.11E-11	2.30E-09	2	2	1323.29	1324.55	1780.65	1925	Promoter	6	74134856	74162043	27188	2	115004	uc003pgx.1	0	ENSG00000164430	MB21D1	Mab-21 domain containing 1	nochange
chr17	47073954	47083394	9441	*	9.87	9.56	10.12	-0.56	4.54E-11	2.53E-09	2	2	754.25	752.49	1115.26	1112	Promoter	17	47074774	47133507	58734	1	10642	uc002iom.3	0	ENSG00000159217	IGF2BP1	insulin like growth factor 2 mRNA binding protein 1	down
chr11	65183149	65198843	15695	*	10.25	9.97	10.48	-0.51	4.60E-11	2.56E-09	2	2	1023.52	981.79	1427.03	1432	Promoter	11	65190269	65212028	21760	1	283131	uc010rog.2	0	ENSG00000245532	NEAT1	nuclear paraspeckle assembly transcript 1 (non-protein coding)	down
chrX	37241710	37244259	2550	*	5.44	3.07	6.29	-3.22	4.96E-11	2.76E-09	0	2	8.93	7.88	73.76	83	Intron (uc022but.1/5638, intron 1 of 3)	23	37245852	37301477	55626	1	5638	uc010ngx.2	-1593	ENSG00000130962	PRRG1	proline rich and Gla domain 1	down
chr6	27093158	27117938	24781	*	11.6	11.38	11.79	-0.41	5.33E-11	2.95E-09	2	2	2634.67	2691.64	3378.74	3708	Promoter	6	27115405	27115467	63	1	100422934	uc021yoz.1	0	ENSG00000265565	MIR3143	microRNA 3143	nochange
chr17	78970005	78978132	8128	*	8.04	7.42	8.47	-1.05	5.34E-11	2.95E-09	2	2	178.52	163.89	353.62	354	3' UTR	17	78965641	78973933	8293	1	79643	uc002jyw.4	4364	ENSG00000176108	CHMP6	charged multivesicular body protein 6	down
chrX	12991120	12999133	8014	*	8.52	8.01	8.89	-0.88	5.57E-11	3.07E-09	2	2	248.44	267.9	476.03	473	Promoter	23	12993226	12995346	2121	1	7114	uc004cvf.3	0	ENSG00000205542	TMSB4X	thymosin beta 4, X-linked	down
chr16	87420201	87427154	6954	*	8.75	8.28	9.1	-0.83	5.59E-11	3.07E-09	2	2	302	317.54	525.2	575	Promoter	16	87362942	87425708	62767	2	79791	uc010vot.2	0	ENSG00000103264	FBXO31	F-box protein 31	down
chr7	101497589	101501863	4275	*	7.95	7.29	8.4	-1.11	5.69E-11	3.13E-09	2	2	166.62	146.56	354.67	319	Intron (uc003uys.4/1523, intron 1 of 23)	7	101460882	101901513	440632	1	1523	uc003uyx.4	36707	ENSG00000257923	CUX1	cut like homeobox 1	down
chr3	12433771	12438470	4700	*	6.99	5.99	7.57	-1.58	5.73E-11	3.14E-09	2	2	63.97	63.04	185.18	195	Exon (uc031rym.1/5468, exon 5 of 8)	3	12421203	12458653	37451	1	5468	uc010hea.1	12568	ENSG00000132170	PPARG	peroxisome proliferator activated receptor gamma	down
chr4	127965018	127968402	3385	*	6.43	5.09	7.11	-2.02	5.74E-11	3.14E-09	1	2	32.73	35.46	139.67	137	Distal Intergenic	4	128554087	128637934	83848	1	27152	uc003ifk.2	-585685	ENSG00000164066	INTU	inturned planar cell polarity protein	down
chr6	138713879	138716769	2891	*	6.55	5.27	7.22	-1.94	6.06E-11	3.30E-09	2	2	39.42	37.82	162.16	135	Distal Intergenic	6	138725336	138734582	9247	1	23593	uc003qhw.1	-8567	ENSG00000051620	HEBP2	heme binding protein 2	down
chr5	175959481	175971648	12168	*	9.88	9.57	10.13	-0.56	6.06E-11	3.30E-09	2	2	743.09	772.98	1110.03	1132	Promoter	5	175953700	175964421	10722	2	22838	uc003mek.1	0	ENSG00000146083	RNF44	ring finger protein 44	down
chr2	205333988	205336189	2202	*	5.02	1.58	5.95	-4.37	6.16E-11	3.34E-09	0	2	5.21	0.79	57.02	67	Distal Intergenic	2	205410516	206166631	756116	1	117583	uc010fub.2	-74327	ENSG00000116117	PARD3B	par-3 family cell polarity regulator beta	down
chr16	17364665	17369550	4886	*	6.52	5.23	7.18	-1.95	6.51E-11	3.53E-09	1	2	34.22	40.97	146.99	144	Intron (uc002dfa.3/64131, intron 10 of 11)	16	17196181	17564738	368558	2	64131	uc002dfa.3	195188	ENSG00000103489	XYLT1	xylosyltransferase 1	down
chr13	51481606	51497938	16333	*	10.69	10.41	10.92	-0.51	6.53E-11	3.53E-09	2	2	1383.54	1336.37	1818.32	2057	Promoter	13	51456515	51484848	28334	2	100874255	uc031qlp.1	0	NA	RNASEH2B-AS1	RNASEH2B antisense RNA 1	down
chr19	47603886	47618375	14490	*	10.49	10.22	10.72	-0.5	6.97E-11	3.76E-09	2	2	1184.19	1198.48	1612.21	1764	Promoter	19	47567447	47617009	49563	2	23211	uc002pga.4	0	ENSG00000130749	ZC3H4	zinc finger CCCH-type containing 4	down
chr5	55146686	55154280	7595	*	7.84	7.12	8.31	-1.19	7.19E-11	3.87E-09	2	2	120.5	158.38	323.28	312	Promoter	5	55147207	55204972	57766	1	133396	uc003jqk.3	0	ENSG00000164509	IL31RA	interleukin 31 receptor A	down
chr5	77229264	77234643	5380	*	8.71	8.24	9.06	-0.83	7.38E-11	3.96E-09	2	2	288.61	315.18	553.97	517	Distal Intergenic	5	76986995	77072185	85191	2	6902	uc003kfh.1	-157079	ENSG00000171530	TBCA	tubulin folding cofactor A	down
chr13	83215365	83219311	3947	*	6.2	4.56	6.94	-2.38	7.55E-11	4.04E-09	0	2	29.01	18.12	140.19	106	Distal Intergenic	13	84451343	84456528	5186	2	114798	uc001vlk.3	1237217	ENSG00000178235	SLITRK1	SLIT and NTRK like family member 1	down
chr1	115873624	115877531	3908	*	5.58	3.37	6.41	-3.04	7.55E-11	4.04E-09	0	2	10.41	10.24	73.23	97	Intron (uc001efu.1/4803, intron 2 of 2)	1	115828537	115880857	52321	2	4803	uc001efu.1	3326	ENSG00000134259	NGF	nerve growth factor	down
chr6	6652396	6663043	10648	*	9.5	9.15	9.78	-0.63	8.06E-11	4.30E-09	2	2	556.39	579.93	875.68	878	3' UTR	6	6649848	6655216	5369	1	9450	uc003mwz.1	2548	ENSG00000112799	LY86	lymphocyte antigen 86	down
chr5	158372282	158399150	26869	*	10.59	10.32	10.81	-0.49	8.22E-11	4.37E-09	2	2	1341.88	1213.45	1784.32	1806	Intron (uc011ddw.2/1879, intron 10 of 13)	5	158122923	158523614	400692	2	1879	uc011ddw.2	124464	ENSG00000164330	EBF1	early B-cell factor 1	nochange
chr6	111069628	111073229	3602	*	6.97	5.98	7.55	-1.58	8.37E-11	4.44E-09	2	2	64.71	61.46	194.07	182	Intron (uc003puh.1/23097, intron 12 of 12)	6	111135824	111216913	81090	1	262	uc011eay.1	-62595	ENSG00000123505	AMD1	adenosylmethionine decarboxylase 1	down
chr19	10673779	10681406	7628	*	9.43	9.07	9.72	-0.65	8.50E-11	4.50E-09	2	2	521.43	552.35	818.14	872	Promoter	19	10677138	10679631	2494	2	1032	uc002mpa.3	0	ENSG00000129355	CDKN2D	cyclin dependent kinase inhibitor 2D	down
chr14	84453079	84455860	2782	*	5.42	2.73	6.31	-3.58	8.67E-11	4.58E-09	0	2	2.23	11.03	77.42	81	Distal Intergenic	14	85860223	85886418	26196	1	100996280	uc031qpp.1	-1404363	ENSG00000259107	LINC00911	long intergenic non-protein coding RNA 911	down
chr14	65673086	65679793	6708	*	8.68	8.21	9.04	-0.83	8.81E-11	4.65E-09	2	2	287.12	305.73	510.55	542	Exon (uc001xil.3/uc001xil.3, exon 4 of 4)	14	65541842	65569413	27572	2	4149	uc031qpb.1	-103673	ENSG00000125952	MAX	MYC associated factor X	down
chr11	15073832	15076403	2572	*	4.85	0.93	5.8	-4.87	9.17E-11	4.83E-09	0	2	2.23	1.58	70.62	41	Distal Intergenic	11	15095146	15100177	5032	1	797	uc001mlx.1	-18743	ENSG00000175868	CALCB	calcitonin related polypeptide beta	down
chr18	74196018	74220236	24219	*	10.09	9.8	10.34	-0.53	9.20E-11	4.83E-09	2	2	910.46	873.84	1260.69	1324	Promoter	18	74207477	74210045	2569	1	400658	uc031rir.1	0	NA	C18orf65	chromosome 18 open reading frame 65	down
chr3	100864805	100867622	2818	*	5.78	3.76	6.59	-2.84	9.62E-11	5.04E-09	0	2	8.93	18.12	104.1	89	Distal Intergenic	3	100948224	100951835	3612	2	50939	uc010hpj.1	84213	ENSG00000081148	IMPG2	interphotoreceptor matrix proteoglycan 2	down
chr14	103318401	103321279	2879	*	5.45	3.13	6.29	-3.16	9.78E-11	5.12E-09	0	2	10.41	7.09	76.9	80	Intron (uc001ymc.2/7187, intron 2 of 11)	14	103388993	103397179	8187	1	81693	uc001ymg.4	-67714	ENSG00000166126	AMN	amnion associated transmembrane protein	down
chr19	42362740	42383182	20443	*	10.19	9.92	10.42	-0.51	1.00E-10	5.22E-09	2	2	960.29	976.27	1381.52	1367	Promoter	19	42363988	42375484	11497	1	6223	uc002ort.3	0	ENSG00000105372	RPS19	ribosomal protein S19	down
chr1	109201908	109208987	7080	*	8.63	8.12	9.01	-0.9	1.00E-10	5.22E-09	2	2	287.12	267.9	472.36	560	Promoter	1	109190910	109203744	12835	2	113802	uc001dvt.4	0	ENSG00000162639	HENMT1	HEN1 methyltransferase homolog 1	down
chr8	130968350	130973772	5423	*	8.88	8.44	9.21	-0.77	1.03E-10	5.33E-09	2	2	343.65	350.64	571.23	616	Intron (uc003ysw.4/51571, intron 12 of 13)	8	130851839	130952118	100280	2	51571	uc003yss.4	-16232	ENSG00000153310	FAM49B	family with sequence similarity 49 member B	down
chr7	99549163	99553086	3924	*	6.88	5.81	7.48	-1.67	1.03E-10	5.35E-09	2	2	58.02	54.37	197.21	161	Distal Intergenic	7	99564350	99573735	9386	2	563	uc003ush.3	20649	ENSG00000160862	AZGP1	alpha-2-glycoprotein 1, zinc-binding	down
chr6	92819327	92822296	2970	*	6.56	5.28	7.23	-1.95	1.03E-10	5.35E-09	1	2	31.98	45.7	144.38	156	Distal Intergenic	6	92231378	92231455	78	1	100616174	uc021zcv.1	587949	ENSG00000263734	MIR4643	microRNA 4643	down
chr8	114410566	114454140	43575	*	11.86	11.67	12.03	-0.36	1.05E-10	5.42E-09	2	2	3263.21	3256.61	4069.77	4300	Promoter	8	113235159	114449242	1214084	2	114788	uc003ynu.3	0	ENSG00000164796	CSMD3	CUB and Sushi multiple domains 3	nochange
chr2	232417012	232423069	6058	*	8.47	7.92	8.87	-0.94	1.05E-10	5.42E-09	2	2	214.97	271.06	462.95	472	Distal Intergenic	2	232387871	232395182	7312	2	10316	uc002vry.4	-21830	ENSG00000171596	NMUR1	neuromedin U receptor 1	down
chr2	765441	771640	6200	*	8.34	7.8	8.73	-0.94	1.05E-10	5.42E-09	2	2	211.99	232.45	410.12	441	Distal Intergenic	2	667973	677439	9467	2	129787	uc002qwl.3	-88002	ENSG00000151353	TMEM18	transmembrane protein 18	down
chr13	99907591	99914518	6928	*	7.5	6.68	8.02	-1.35	1.06E-10	5.44E-09	2	2	86.29	118.19	272.54	248	Promoter	13	99906967	99910840	3874	2	2841	uc001voe.4	0	ENSG00000125245	GPR18	G protein-coupled receptor 18	down
chr9	107519655	107539785	20131	*	10.05	9.75	10.31	-0.56	1.14E-10	5.82E-09	2	2	814.5	903.78	1236.62	1295	Promoter	9	107536633	107540045	3413	1	286367	uc004bck.4	0	NA	NA	NA	down
chr2	199077765	199080242	2478	*	5.6	3.43	6.43	-3	1.14E-10	5.82E-09	0	2	8.18	13.4	96.25	76	Distal Intergenic	2	198669426	199014608	345183	1	5334	uc002uuv.4	408339	ENSG00000115896	PLCL1	phospholipase C like 1	down
chr13	106586444	106591423	4980	*	7.07	6.12	7.63	-1.51	1.15E-10	5.88E-09	2	2	65.46	74.07	196.69	200	Distal Intergenic	13	106359218	106414143	54926	1	144920	uc001vqf.2	227226	NA	LINC00343	long intergenic non-protein coding RNA 343	down
chr12	57909978	57918647	8670	*	9.51	9.16	9.79	-0.64	1.16E-10	5.91E-09	2	2	545.98	594.9	869.93	902	Promoter	12	57916659	57923931	7273	1	114785	uc001soj.1	0	ENSG00000166987	MBD6	methyl-CpG binding domain protein 6	down
chr18	3446434	3456106	9673	*	9.72	9.38	10	-0.62	1.25E-10	6.34E-09	2	2	634.49	700.49	983.44	1063	Promoter	18	3447608	3458406	10799	1	7050	uc002klv.3	0	ENSG00000177426	TGIF1	TGFB induced factor homeobox 1	down
chr10	114218762	114222755	3994	*	6.82	5.72	7.44	-1.72	1.27E-10	6.41E-09	2	2	60.25	44.91	168.44	179	Exon (uc001kzy.3/143187, exon 2 of 8)	10	114194055	114207306	13252	2	64429	uc009xya.1	-11456	ENSG00000023041	ZDHHC6	zinc finger DHHC-type containing 6	down
chr4	178227142	178233036	5895	*	8.15	7.57	8.56	-0.99	1.27E-10	6.42E-09	2	2	196.37	184.38	367.74	387	Promoter	4	178230991	178275433	44443	1	55247	uc010irs.3	0	ENSG00000109674	NEIL3	nei like DNA glycosylase 3	down
chr19	10662197	10669337	7141	*	7.83	7.15	8.29	-1.14	1.28E-10	6.46E-09	2	2	147.28	137.1	337.4	288	Promoter	19	10662798	10662880	83	1	100302226	uc021uoy.1	0	ENSG00000221410	MIR1238	microRNA 1238	down
chr17	76119821	76128526	8706	*	9.63	9.29	9.9	-0.61	1.35E-10	6.78E-09	2	2	635.24	620.91	925.37	986	Promoter	17	76108999	76123039	14041	2	11322	uc002juj.1	0	ENSG00000141524	TMC6	transmembrane channel like 6	down
chr4	7649109	7655863	6755	*	7.88	7.24	8.32	-1.08	1.37E-10	6.87E-09	2	2	154.72	148.13	319.62	320	Exon (uc003gkb.4/57537, exon 5 of 27)	4	7755817	7780654	24838	1	84740	uc003gkd.4	-99954	ENSG00000272620	AFAP1-AS1	AFAP1 antisense RNA 1	down
chr19	3127794	3148745	20952	*	10.35	10.08	10.57	-0.49	1.37E-10	6.87E-09	2	2	1110.55	1055.86	1515.96	1524	Promoter	19	3136191	3150538	14348	1	2769	uc010xhf.1	0	ENSG00000060558	GNA15	G protein subunit alpha 15	nochange
chr13	110038730	110044040	5311	*	8.19	7.6	8.62	-1.02	1.39E-10	6.93E-09	2	2	174.06	212.75	375.07	410	Distal Intergenic	13	109816253	109819651	3399	2	100885782	uc031qng.1	-219079	ENSG00000236242	MYO16-AS1	MYO16 antisense RNA 1	down
chr16	57708226	57710912	2687	*	6.04	4.42	6.79	-2.36	1.39E-10	6.94E-09	0	2	20.08	22.85	105.67	115	Exon (uc010cdc.3/222487, exon 3 of 4)	16	57713710	57723290	9581	1	222487	uc010cde.3	-2798	ENSG00000182885	ADGRG3	adhesion G protein-coupled receptor G3	down
chr3	67048502	67053379	4878	*	7.24	6.28	7.81	-1.53	1.40E-10	6.98E-09	2	2	85.54	70.13	192.5	257	Promoter	3	67048727	67061632	12906	1	84541	uc003dmy.3	0	ENSG00000163376	KBTBD8	kelch repeat and BTB domain containing 8	down
chr1	182570685	182574195	3511	*	6.11	4.54	6.85	-2.31	1.41E-10	7.02E-09	1	2	26.78	19.7	118.75	112	Promoter	1	182567758	182573548	5791	2	6004	uc001gpl.4	0	ENSG00000143333	RGS16	regulator of G-protein signaling 16	down
chr19	21782335	21789068	6734	*	8.51	8.02	8.88	-0.87	1.48E-10	7.34E-09	2	2	248.44	269.48	488.06	456	Distal Intergenic	19	21688437	21721079	32643	1	353088	uc002nqd.1	93898	ENSG00000197013	ZNF429	zinc finger protein 429	down
chr11	500885	508420	7536	*	9.53	9.18	9.81	-0.63	1.54E-10	7.61E-09	2	2	589.86	569.69	859.99	939	Promoter	11	494512	503570	9059	2	6050	uc001lpk.1	0	ENSG00000023191	RNH1	ribonuclease/angiogenin inhibitor 1	down
chr7	137579736	137582162	2427	*	5.99	4.18	6.77	-2.59	1.54E-10	7.61E-09	0	2	24.55	11.82	108.28	110	Intron (uc003vtv.3/64764, intron 4 of 11)	7	137559725	137617754	58030	2	64764	uc003vtv.3	35592	ENSG00000182158	CREB3L2	cAMP responsive element binding protein 3 like 2	down
chr11	34443220	34456231	13012	*	9.39	8.97	9.71	-0.74	1.57E-10	7.73E-09	2	2	562.34	442.04	840.11	840	Distal Intergenic	11	34460472	34493607	33136	1	847	uc001mvm.3	-4241	ENSG00000121691	CAT	catalase	down
chr8	129439684	129441281	1598	*	4.59	-0.38	5.57	-5.96	1.59E-10	7.82E-09	0	2	0.74	0.79	46.03	49	Exon (uc003ysn.2/uc003ysn.2, exon 1 of 6)	8	129162362	129162434	73	1	100302281	uc022bbk.1	277322	ENSG00000221261	MIR1208	microRNA 1208	down
chr5	43771264	43774874	3611	*	7.24	6.37	7.78	-1.41	1.68E-10	8.24E-09	2	2	87.77	78.01	208.2	232	Distal Intergenic	5	43573287	43603332	30046	2	100652772	uc031sjh.1	-167932	NA	NNT-AS1	NNT antisense RNA 1	down
chr21	36930749	36939145	8397	*	8.86	8.38	9.21	-0.83	1.74E-10	8.55E-09	2	2	368.2	299.42	575.42	612	Intron (uc002yut.1/861, intron 5 of 10)	21	36744805	36953227	208423	2	100506403	uc031rvg.1	14082	ENSG00000159216	LOC100506403	uncharacterized LOC100506403	down
chr9	93628729	93633369	4641	*	6.66	5.51	7.29	-1.78	1.90E-10	9.28E-09	0	2	43.89	47.28	167.92	146	Exon (uc004aqz.3/6850, exon 7 of 14)	9	93606140	93660842	54703	1	6850	uc011ltr.2	22589	ENSG00000165025	SYK	spleen associated tyrosine kinase	down
chr2	55336316	55342217	5902	*	8.42	7.91	8.8	-0.89	1.93E-10	9.41E-09	2	2	246.95	234.81	432.61	458	Distal Intergenic	2	55199327	55277734	78408	2	57142	uc002rye.3	-58582	ENSG00000115310	RTN4	reticulon 4	down
chr6	25123347	25126618	3272	*	5.02	1.95	5.93	-3.98	1.95E-10	9.49E-09	0	2	2.23	5.52	65.91	56	Intron (uc003ner.4/8418, intron 12 of 12)	6	25081295	25138051	56757	2	8418	uc003ner.4	11433	NA	CMAHP	cytidine monophospho-N-acetylneuraminic acid hydroxylase, pseudogene	down
chr12	62674651	62678370	3720	*	5.84	4.01	6.62	-2.6	2.03E-10	9.85E-09	0	2	13.39	18.91	93.11	103	Intron (uc010ssj.2/9958, intron 1 of 2)	12	62654121	62697367	43247	1	9958	uc010ssj.2	20530	ENSG00000135655	USP15	ubiquitin specific peptidase 15	down
chr9	128001739	128007163	5425	*	8.14	7.58	8.54	-0.97	2.13E-10	1.03E-08	2	2	193.4	188.32	369.84	377	Promoter	9	127997127	128003666	6540	2	3309	uc004bpn.3	0	ENSG00000044574	HSPA5	heat shock protein family A (Hsp70) member 5	down
chr19	18523785	18544028	20244	*	10.64	10.39	10.84	-0.45	2.23E-10	1.08E-08	2	2	1347.09	1342.67	1795.3	1880	Promoter	19	18530146	18542880	12735	1	170463	uc010ebp.3	0	ENSG00000130511	SSBP4	single stranded DNA binding protein 4	nochange
chr7	1539557	1556830	17274	*	10.22	9.95	10.45	-0.49	2.24E-10	1.08E-08	2	2	981.12	1002.28	1418.66	1375	Promoter	7	1509913	1544018	34106	2	26173	uc003skn.2	0	ENSG00000164880	INTS1	integrator complex subunit 1	nochange
chr15	75396538	75405160	8623	*	8.34	7.79	8.74	-0.95	2.26E-10	1.09E-08	2	2	212.74	229.29	395.47	457	Distal Intergenic	15	75315927	75343067	27141	1	60490	uc002azo.3	80611	ENSG00000138621	PPCDC	phosphopantothenoylcysteine decarboxylase	down
chr13	113170928	113173691	2764	*	5.87	4.07	6.64	-2.57	2.29E-10	1.10E-08	0	2	16.36	17.33	113.51	86	Exon (uc001vse.1/10426, exon 16 of 22)	13	113139328	113242481	103154	2	10426	uc001vse.1	68790	ENSG00000126216	TUBGCP3	tubulin gamma complex associated protein 3	down
chr8	134256246	134265097	8852	*	9.6	9.28	9.87	-0.59	2.42E-10	1.16E-08	2	2	624.08	616.18	915.44	957	Promoter	8	134249414	134256746	7333	2	10397	uc003yue.2	0	ENSG00000104419	NDRG1	N-myc downstream regulated 1	down
chr10	90897792	90899822	2031	*	5.38	2.81	6.25	-3.44	2.43E-10	1.17E-08	0	2	2.98	11.03	74.28	78	Distal Intergenic	10	90965694	90967071	1378	2	9023	uc001kfz.3	67249	ENSG00000138135	CH25H	cholesterol 25-hydroxylase	down
chr6	165594166	165602062	7897	*	9.11	8.72	9.42	-0.71	2.44E-10	1.17E-08	2	2	400.18	440.47	674.81	696	Distal Intergenic	6	165695129	165722342	27214	2	168090	uc011egi.1	120280	ENSG00000112539	C6orf118	chromosome 6 open reading frame 118	down
chr21	46272497	46279370	6874	*	7.79	7.09	8.26	-1.17	2.48E-10	1.19E-08	2	2	121.99	151.29	330.08	284	Exon (uc002zgb.2/754, exon 4 of 6)	21	46269500	46293818	24319	2	754	uc002zgb.2	14448	ENSG00000183255	PTTG1IP	pituitary tumor-transforming 1 interacting protein	down
chr18	46799043	46802451	3409	*	6.55	5.36	7.2	-1.84	2.55E-10	1.22E-08	2	2	40.91	40.97	149.09	144	Intron (uc002ldi.1/54808, intron 7 of 16)	18	46690055	46784863	94809	2	54808	uc010dov.1	-14180	ENSG00000141627	DYM	dymeclin	down
chr6	160519792	160524466	4675	*	7.72	7	8.2	-1.2	2.59E-10	1.23E-08	2	2	112.32	143.41	309.16	277	Exon (uc003qta.3/3482, exon 46 of 48)	6	160514114	160517244	3131	1	729603	uc003qtb.3	5678	ENSG00000213073	LOC729603	calcineurin like EF-hand protein 1 pseudogene	down
chr3	122040115	122046397	6283	*	7.86	7.22	8.3	-1.07	2.66E-10	1.26E-08	2	2	145.79	152.86	323.28	305	Promoter	3	122044011	122060815	16805	1	1475	uc003eex.3	0	ENSG00000121552	CSTA	cystatin A	down
chr3	138228588	138233442	4855	*	6.48	5.23	7.14	-1.91	2.66E-10	1.26E-08	1	2	37.19	37.82	151.18	131	Intron (uc003esl.3/80321, intron 7 of 17)	3	138153415	138191701	38287	1	83850	uc010hug.2	75173	ENSG00000158220	ESYT3	extended synaptotagmin 3	down
chr4	141070973	141076178	5206	*	8.51	8.03	8.87	-0.84	2.69E-10	1.27E-08	2	2	256.62	265.54	478.64	458	Promoter	4	140637546	141075233	437688	2	55534	uc011chd.1	0	ENSG00000196782	MAML3	mastermind like transcriptional coactivator 3	down
chr19	34285490	34289901	4412	*	9.04	8.62	9.36	-0.74	2.77E-10	1.31E-08	2	2	382.33	406.58	622.5	691	Promoter	19	34287751	34306666	18916	1	79047	uc002nuv.3	0	ENSG00000153885	KCTD15	potassium channel tetramerization domain containing 15	down
chr18	43245426	43252788	7363	*	8.72	8.27	9.06	-0.79	2.77E-10	1.31E-08	2	2	318.36	301	530.95	537	Exon (uc010dnj.3/8170, exon 13 of 21)	18	43194766	43263060	68295	1	8170	uc002lbe.3	50660	ENSG00000132874	SLC14A2	solute carrier family 14 member 2	down
chr20	33078029	33080686	2658	*	5.76	3.59	6.59	-3	2.80E-10	1.32E-08	0	2	18.6	5.52	96.25	96	Exon (uc002xak.3/83737, exon 23 of 25)	20	33104204	33123391	19188	1	83658	uc010zuk.2	-23518	ENSG00000125971	DYNLRB1	dynein light chain roadblock-type 1	down
chr19	19076510	19086164	9655	*	9.72	9.4	9.99	-0.59	2.81E-10	1.32E-08	2	2	643.42	706.79	999.66	1028	Distal Intergenic	19	19040010	19052041	12032	2	9454	uc002nkv.2	-24469	ENSG00000051128	HOMER3	homer scaffolding protein 3	down
chr12	126035200	126038664	3465	*	6.81	5.76	7.41	-1.66	2.83E-10	1.33E-08	2	2	51.32	56.73	181.52	159	Intron (uc001uhe.1/114795, intron 4 of 8)	12	126107042	126143589	36548	1	114795	uc001uhf.1	-68378	ENSG00000139364	TMEM132B	transmembrane protein 132B	down
chr4	188537288	188541255	3968	*	7.55	6.77	8.06	-1.3	2.92E-10	1.37E-08	2	2	91.49	126.07	257.37	277	Distal Intergenic	4	188225237	188426767	201531	2	339975	uc021xvl.1	-110521	NA	LOC339975	uncharacterized LOC339975	down
chr8	134574598	134586282	11685	*	10.05	9.75	10.3	-0.55	2.93E-10	1.37E-08	2	2	874.75	848.62	1196.34	1329	Promoter	8	134467091	134584183	117093	2	6482	uc003yuk.2	0	ENSG00000008513	ST3GAL1	ST3 beta-galactoside alpha-2,3-sialyltransferase 1	down
chr8	99168954	99172254	3301	*	7.09	6.17	7.64	-1.47	3.04E-10	1.41E-08	2	2	77.36	66.98	207.15	192	3' UTR	8	99130068	99172069	42002	1	10940	uc003yik.3	38886	ENSG00000104356	POP1	POP1 homolog, ribonuclease P/MRP subunit	down
chr10	73922090	73926717	4628	*	7.25	6.42	7.78	-1.36	3.04E-10	1.41E-08	2	2	90.75	80.37	221.8	218	Intron (uc021psn.1/119504, intron 1 of 3)	10	73855790	73963282	107493	2	51008	uc001jsr.2	36565	ENSG00000138303	ASCC1	activating signal cointegrator 1 complex subunit 1	down
chr2	61514200	61517015	2816	*	6.48	5.18	7.15	-1.97	3.16E-10	1.46E-08	2	2	41.65	30.73	130.78	153	Exon (uc002sbe.3/9736, exon 34 of 80)	2	61453925	61507483	53559	2	9736	uc002sbf.3	-6717	ENSG00000115464	USP34	ubiquitin specific peptidase 34	down
chr7	158602750	158623998	21249	*	10.43	10.18	10.64	-0.46	3.17E-10	1.47E-08	2	2	1142.53	1173.26	1611.69	1581	Promoter	7	158523689	158622319	98631	2	57488	uc003wob.1	0	ENSG00000117868	ESYT2	extended synaptotagmin 2	nochange
chr19	16220954	16242288	21335	*	10.6	10.36	10.8	-0.45	3.21E-10	1.48E-08	2	2	1334.44	1289.09	1815.18	1761	Promoter	19	16222490	16237800	15311	1	4218	uc002ndm.1	0	ENSG00000167461	RAB8A	RAB8A, member RAS oncogene family	nochange
chr16	17432481	17445164	12684	*	9.59	9.25	9.86	-0.6	3.45E-10	1.59E-08	2	2	586.14	635.09	946.3	906	5' UTR	16	17196181	17564738	368558	2	64131	uc002dfa.3	119574	ENSG00000103489	XYLT1	xylosyltransferase 1	down
chr12	1914323	1926023	11701	*	9.6	9.25	9.88	-0.63	3.55E-10	1.63E-08	2	2	647.14	572.05	909.68	977	Promoter	12	1904834	1920889	16056	2	93589	uc021qsy.1	0	ENSG00000151062	CACNA2D4	calcium voltage-gated channel auxiliary subunit alpha2delta 4	down
chr12	108953031	108961067	8037	*	8.69	8.23	9.03	-0.8	3.64E-10	1.67E-08	2	2	293.07	308.88	508.98	536	Promoter	12	108956294	108961684	5391	1	23479	uc010sxa.1	0	ENSG00000136003	ISCU	iron-sulfur cluster assembly enzyme	down
chr8	145012263	145020077	7815	*	8.85	8.42	9.18	-0.76	3.64E-10	1.67E-08	2	2	360.76	322.27	584.83	574	Promoter	8	144989321	145013758	24438	2	5339	uc003zab.1	0	ENSG00000178209	PLEC	plectin	down
chr1	1837069	1842096	5028	*	8.11	7.55	8.52	-0.97	3.94E-10	1.80E-08	2	2	188.93	185.96	358.33	374	Distal Intergenic	1	1846266	1848733	2468	1	163688	uc001aih.1	-4170	ENSG00000169885	CALML6	calmodulin like 6	down
chr6	27773598	27809877	36280	*	12.1	11.92	12.26	-0.34	4.01E-10	1.83E-08	2	2	3799.52	3968.13	4801.07	5036	Promoter	6	27805658	27806117	460	2	8330	uc003njs.3	0	ENSG00000275221	HIST1H2AK	histone cluster 1 H2A family member k	nochange
chr19	13272256	13279586	7331	*	8.74	8.3	9.07	-0.77	4.06E-10	1.85E-08	2	2	322.83	307.3	535.66	541	Distal Intergenic	19	13261282	13265718	4437	1	9592	uc002mwr.3	10974	ENSG00000160888	IER2	immediate early response 2	down
chr16	53913869	53916757	2889	*	5.72	3.83	6.51	-2.68	4.06E-10	1.85E-08	0	2	11.9	16.55	86.31	96	Exon (uc002ehr.3/79068, exon 6 of 9)	16	53920842	54148379	227538	1	79068	uc010cbz.3	-4085	ENSG00000140718	FTO	FTO, alpha-ketoglutarate dependent dioxygenase	down
chr19	2055780	2063073	7294	*	9.04	8.61	9.37	-0.76	4.09E-10	1.86E-08	2	2	357.79	424.71	634	691	Distal Intergenic	19	2037470	2051243	13774	2	2872	uc002lur.2	-4537	ENSG00000099875	MKNK2	MAP kinase interacting serine/threonine kinase 2	down
chr16	75104981	75116101	11121	*	9.28	8.92	9.57	-0.65	4.12E-10	1.87E-08	2	2	481.26	489.32	790.41	733	Intron (uc010vmz.1/84937, intron 1 of 2)	16	75145758	75150670	4913	2	197257	uc002fdm.3	34569	ENSG00000166816	LDHD	lactate dehydrogenase D	down
chr10	65213748	65233621	19874	*	10.23	9.97	10.46	-0.5	4.15E-10	1.88E-08	2	2	978.89	1020.4	1376.82	1442	Promoter	10	64926988	65225722	298735	2	221037	uc001jmn.3	0	ENSG00000171988	JMJD1C	jumonji domain containing 1C	down
chr5	142378398	142384556	6159	*	8.73	8.24	9.09	-0.85	4.23E-10	1.91E-08	2	2	303.49	301.79	492.77	597	Intron (uc003lmt.3/23092, intron 11 of 22)	5	142239170	142248475	9306	2	100874239	uc003lmv.3	-129923	ENSG00000226272	ARHGAP26-AS1	ARHGAP26 antisense RNA 1	down
chr17	42509796	42512126	2331	*	5.74	3.87	6.53	-2.66	4.33E-10	1.95E-08	0	2	11.9	17.33	99.91	85	Intron (uc002igv.2/23131, intron 3 of 6)	17	42472645	42542461	69817	2	23131	uc002igv.2	30335	ENSG00000186566	GPATCH8	G-patch domain containing 8	down
chr5	131745062	131765744	20683	*	10.99	10.77	11.18	-0.4	4.36E-10	1.96E-08	2	2	1738.35	1764.22	2284.4	2343	Promoter	5	131746465	131796622	50158	1	441108	uc003kwy.3	0	ENSG00000197536	C5orf56	chromosome 5 open reading frame 56	nochange
chr9	74508281	74518471	10191	*	9.22	8.84	9.52	-0.68	4.45E-10	2.00E-08	2	2	438.86	477.5	709.86	755	Intron (uc004ail.3/51104, intron 4 of 4)	9	74477368	74526148	48781	2	51104	uc004ail.3	7677	ENSG00000107362	ABHD17B	abhydrolase domain containing 17B	down
chr19	45352181	45362740	10560	*	9	8.56	9.34	-0.79	4.75E-10	2.13E-08	2	2	408.37	344.34	699.39	600	Intron (uc002ozv.3/5819, intron 1 of 5)	19	45349393	45382198	32806	1	5819	uc002ozv.3	2788	ENSG00000130202	NECTIN2	nectin cell adhesion molecule 2	down
chr16	54953092	54966828	13737	*	9.87	9.53	10.15	-0.61	4.78E-10	2.14E-08	2	2	804.09	676.85	1094.86	1170	Promoter	16	54965111	54966815	1705	1	10265	uc010cca.1	0	ENSG00000176842	IRX5	iroquois homeobox 5	down
chr21	45770754	45784793	14040	*	9.42	9.08	9.69	-0.61	4.90E-10	2.19E-08	2	2	552.67	529.5	831.22	825	Promoter	21	45773139	45862964	89826	1	7226	uc002zeu.1	0	ENSG00000142185	TRPM2	transient receptor potential cation channel subfamily M member 2	down
chr4	13165495	13167905	2411	*	5.23	2.78	6.09	-3.31	5.19E-10	2.31E-08	0	2	7.44	6.3	65.91	70	Distal Intergenic	4	13369347	13485989	116643	2	9364	uc003gmt.2	318084	ENSG00000157869	RAB28	RAB28, member RAS oncogene family	down
chrX	45612421	45624113	11693	*	8.57	8.1	8.93	-0.83	5.24E-10	2.33E-08	2	2	290.84	256.87	488.06	486	Distal Intergenic	23	45606421	45606530	110	2	407007	uc011mlf.1	-5891	ENSG00000207725	MIR222	microRNA 222	down
chr1	31205063	31210137	5075	*	6.77	5.71	7.37	-1.66	5.32E-10	2.36E-08	2	2	53.56	51.22	177.86	153	3' UTR	1	31212003	31212079	77	2	100616164	uc021okj.1	1942	ENSG00000264773	MIR4420	microRNA 4420	down
chr3	71488505	71498923	10419	*	9.25	8.9	9.54	-0.64	5.34E-10	2.37E-08	2	2	477.54	475.14	743.86	743	Intron (uc003don.3/27086, intron 21 of 21)	3	71003865	71542706	538842	2	27086	uc003don.3	43783	ENSG00000114861	FOXP1	forkhead box P1	down
chr6	26177333	26209732	32400	*	11.64	11.43	11.83	-0.4	5.97E-10	2.64E-08	2	2	2610.12	2913.06	3575.43	3699	Promoter	6	26199012	26199521	510	2	3013	uc003ngw.4	0	ENSG00000196866	HIST1H2AD	histone cluster 1 H2A family member d	nochange
chr8	144621944	144632188	10245	*	9.88	9.57	10.13	-0.56	5.99E-10	2.65E-08	2	2	720.03	802.14	1105.85	1135	Promoter	8	144519825	144623620	103796	2	23144	uc003yyd.2	0	ENSG00000014164	ZC3H3	zinc finger CCCH-type containing 3	down
chr14	86318441	86320222	1782	*	4.67	0.64	5.63	-4.99	6.09E-10	2.69E-08	0	2	0.74	2.36	54.93	44	Distal Intergenic	14	85996572	86094270	97699	1	23768	uc010atd.3	321869	ENSG00000185070	FLRT2	fibronectin leucine rich transmembrane protein 2	down
chr2	160467772	160496264	28493	*	11.09	10.88	11.27	-0.39	6.13E-10	2.70E-08	2	2	1846.95	1917.09	2442.91	2501	Promoter	2	160175490	160473112	297623	2	29994	uc002uao.3	0	ENSG00000123636	BAZ2B	bromodomain adjacent to zinc finger domain 2B	nochange
chr1	182267479	182272322	4844	*	8	7.41	8.42	-1.01	6.18E-10	2.72E-08	2	2	159.92	181.23	344.73	340	Distal Intergenic	1	182350839	182354717	3879	2	2752	uc010pnt.2	82395	ENSG00000135821	GLUL	glutamate-ammonia ligase	down
chr14	91433943	91438073	4131	*	7.61	6.91	8.07	-1.16	6.20E-10	2.72E-08	2	2	127.2	113.47	274.11	265	Intron (uc010twi.1/9252, intron 14 of 16)	14	91337167	91526478	189312	2	9252	uc010twi.1	88405	ENSG00000100784	RPS6KA5	ribosomal protein S6 kinase A5	down
chr20	61515502	61524434	8933	*	7.9	7.3	8.33	-1.03	6.30E-10	2.76E-08	2	2	156.95	158.38	321.19	321	3' UTR	20	61536358	61545758	9401	2	11083	uc011aao.1	21324	ENSG00000101191	DIDO1	death inducer-obliterator 1	down
chr11	62318509	62329013	10505	*	9.01	8.62	9.32	-0.7	6.35E-10	2.77E-08	2	2	377.13	407.37	631.91	646	3' UTR	11	62201014	62314332	113319	2	79026	uc001ntk.2	-4177	ENSG00000124942	AHNAK	AHNAK nucleoprotein	down
chr10	12751188	12754308	3121	*	6.48	5.19	7.14	-1.95	6.35E-10	2.77E-08	2	2	29.75	43.34	130.78	152	Intron (uc001iln.3/57118, intron 3 of 9)	10	12875133	12877545	2413	1	283070	uc001ilp.4	-120825	NA	NA	NA	down
chr2	238521420	238526869	5450	*	7.25	6.42	7.78	-1.36	6.41E-10	2.79E-08	2	2	77.36	93.77	212.9	226	Distal Intergenic	2	238536224	238690290	154067	1	9208	uc002vxc.3	-9355	ENSG00000124831	LRRFIP1	LRR binding FLII interacting protein 1	down
chr8	25761930	25766728	4799	*	7.77	7.13	8.22	-1.08	6.50E-10	2.82E-08	2	2	144.3	136.32	305.49	289	Exon (uc003xes.2/64641, exon 7 of 16)	8	25699246	25745488	46243	2	64641	uc010lug.2	-16442	ENSG00000221818	EBF2	early B-cell factor 2	down
chr9	77761101	77766428	5328	*	7.65	6.97	8.11	-1.14	6.63E-10	2.88E-08	2	2	126.45	124.5	266.26	287	3' UTR	9	77703501	77762114	58614	1	26578	uc004ajx.4	57600	ENSG00000134996	OSTF1	osteoclast stimulating factor 1	down
chr2	69607262	69616268	9007	*	8.75	8.3	9.09	-0.78	6.72E-10	2.91E-08	2	2	336.96	294.69	539.85	548	Promoter	2	69546901	69614386	67486	2	2673	uc002sfh.3	0	ENSG00000198380	GFPT1	glutamine--fructose-6-phosphate transaminase 1	down
chrX	129304140	129309301	5162	*	8.04	7.46	8.46	-1	6.95E-10	3.01E-08	2	2	162.16	189.9	358.33	345	Promoter	23	129305773	129318844	13072	1	9363	uc004evl.3	0	ENSG00000134594	RAB33A	RAB33A, member RAS oncogene family	down
chr2	238432908	238451749	18842	*	10.38	10.11	10.61	-0.5	7.07E-10	3.05E-08	2	2	1153.69	1057.43	1502.88	1628	Exon (uc002vws.3/79083, exon 8 of 14)	2	238426672	238463961	37290	1	79083	uc002vwx.3	6236	ENSG00000115648	MLPH	melanophilin	down
chr9	3505297	3514932	9636	*	8.75	8.3	9.1	-0.8	7.31E-10	3.15E-08	2	2	336.96	293.12	525.72	570	Intron (uc003zhr.3/5991, intron 17 of 17)	9	3224647	3525983	301337	2	5991	uc003zhr.3	11051	ENSG00000080298	RFX3	regulatory factor X3	down
chr4	8478909	8482362	3454	*	6.16	4.73	6.86	-2.13	7.48E-10	3.22E-08	0	2	24.55	28.37	120.31	112	3' UTR	4	8475243	8495258	20016	1	152992	uc003gli.1	3666	ENSG00000155275	TRMT44	tRNA methyltransferase 44 homolog (S. cerevisiae)	down
chr6	7177752	7191744	13993	*	8.91	8.46	9.25	-0.79	7.53E-10	3.23E-08	2	2	391.26	312.03	602.1	618	Promoter	6	7182103	7252213	70111	1	6239	uc021ykz.1	0	ENSG00000124782	RREB1	ras responsive element binding protein 1	down
chr4	130515947	130551579	35633	*	11	10.79	11.19	-0.4	7.61E-10	3.26E-08	2	2	1755.46	1787.86	2376.47	2287	Distal Intergenic	4	130017282	130033843	16562	1	132321	uc010iod.3	498665	ENSG00000151470	C4orf33	chromosome 4 open reading frame 33	nochange
chr3	35335631	35341687	6057	*	7.98	7.39	8.4	-1.01	7.82E-10	3.35E-08	2	2	160.67	174.14	354.14	320	Distal Intergenic	3	35680666	35727379	46714	1	10777	uc003cfz.4	-338979	ENSG00000172995	ARPP21	cAMP regulated phosphoprotein 21	down
chr16	56014282	56016984	2703	*	4.73	0.91	5.67	-4.76	7.86E-10	3.36E-08	0	2	2.98	0.79	58.06	44	Distal Intergenic	16	55880066	55989943	109878	2	221223	uc021tir.1	-24339	ENSG00000159398	CES5A	carboxylesterase 5A	down
chr19	686349	711019	24671	*	10.74	10.51	10.94	-0.43	7.89E-10	3.36E-08	2	2	1473.54	1447.47	1911.95	2028	Promoter	19	685546	695461	9916	2	400668	uc002lpl.1	0	ENSG00000185198	PRSS57	protease, serine 57	nochange
chrX	108682425	108684885	2461	*	5.45	3.32	6.28	-2.96	8.16E-10	3.47E-08	0	2	8.18	11.82	84.22	71	Exon (uc011msq.2/2986, exon 6 of 21)	23	108616135	108719250	103116	2	2986	uc011msq.2	34365	ENSG00000101890	GUCY2F	guanylate cyclase 2F, retinal	down
chr6	73328946	73335300	6355	*	8.92	8.52	9.23	-0.72	8.19E-10	3.47E-08	2	2	364.48	369.55	589.02	616	Promoter	6	73331571	73834372	502802	1	56479	uc003pgj.4	0	ENSG00000185760	KCNQ5	potassium voltage-gated channel subfamily Q member 5	down
chr1	8222184	8225398	3215	*	5.7	3.87	6.48	-2.62	8.19E-10	3.47E-08	0	2	13.39	15.76	94.68	84	Distal Intergenic	1	8071779	8086393	14615	2	54206	uc001aoz.3	-135791	ENSG00000116285	ERRFI1	ERBB receptor feedback inhibitor 1	down
chr16	87897712	87907687	9976	*	9.13	8.74	9.43	-0.69	8.22E-10	3.48E-08	2	2	398.7	454.65	707.76	673	Promoter	16	87863629	87903100	39472	2	8140	uc002fkm.3	0	ENSG00000103257	SLC7A5	solute carrier family 7 member 5	down
chr2	102087531	102093508	5978	*	8.81	8.35	9.16	-0.81	8.38E-10	3.54E-08	2	2	319.85	334.09	521.01	622	Promoter	2	102013823	102091165	77343	2	731220	uc002tbb.1	0	ENSG00000196460	RFX8	RFX family member 8, lacking RFX DNA binding domain	down
chr12	9798023	9805887	7865	*	9.5	9.17	9.77	-0.6	8.42E-10	3.55E-08	2	2	595.81	557.87	872.54	871	Promoter	12	9800515	9811010	10496	1	374443	uc031qga.1	0	ENSG00000256594	LOC374443	C-type lectin domain family 2 member D pseudogene	down
chr11	65633617	65641978	8362	*	8.37	7.87	8.74	-0.87	8.56E-10	3.60E-08	2	2	246.21	221.41	438.89	418	Promoter	11	65633912	65640405	6494	2	30008	uc001ofy.4	0	ENSG00000172638	EFEMP2	EGF containing fibulin like extracellular matrix protein 2	down
chr5	49922270	49941259	18990	*	10.67	10.44	10.87	-0.43	9.12E-10	3.83E-08	2	2	1372.38	1409.65	1835.06	1919	Distal Intergenic	5	49961733	50142356	180624	1	79668	uc003jon.4	-20474	ENSG00000151883	PARP8	poly(ADP-ribose) polymerase family member 8	nochange
chr18	46576930	46583707	6778	*	8.16	7.63	8.55	-0.93	9.23E-10	3.87E-08	2	2	193.4	202.5	371.93	380	Promoter	18	46576057	46576138	82	2	100616420	uc021ujs.1	-792	ENSG00000263849	MIR4744	microRNA 4744	down
chr2	232407444	232413989	6546	*	8.35	7.85	8.72	-0.86	9.32E-10	3.90E-08	2	2	226.13	236.39	421.62	420	Distal Intergenic	2	232387871	232395182	7312	2	10316	uc002vry.4	-12262	ENSG00000171596	NMUR1	neuromedin U receptor 1	down
chr19	33158791	33167539	8749	*	9.19	8.82	9.49	-0.67	9.56E-10	4.00E-08	2	2	441.84	461.74	686.84	751	Promoter	19	33166313	33169206	2894	1	388531	uc002ntp.1	0	ENSG00000186326	RGS9BP	regulator of G-protein signaling 9 binding protein	down
chr3	194720713	194729087	8375	*	8.41	7.91	8.79	-0.87	9.70E-10	4.05E-08	2	2	223.15	258.45	457.72	425	Distal Intergenic	3	194789013	194842924	53912	2	152002	uc003fuk.3	113837	ENSG00000173950	XXYLT1	xyloside xylosyltransferase 1	down
chr19	3427002	3431037	4036	*	7.49	6.65	8.02	-1.37	9.98E-10	4.16E-08	2	2	78.1	122.92	245.86	273	Intron (uc002lxo.3/4782, intron 3 of 10)	19	3474405	3480540	6136	2	284422	uc010xhk.1	49503	ENSG00000095932	SMIM24	small integral membrane protein 24	down
chr19	31794226	31798198	3973	*	6.72	5.43	7.39	-1.95	1.03E-09	4.27E-08	1	2	58.76	27.58	178.38	156	Intron (uc002nsy.4/57616, intron 1 of 1)	19	31765851	31840190	74340	2	57616	uc002nsy.4	41992	ENSG00000121297	TSHZ3	teashirt zinc finger homeobox 3	down
chr2	219257238	219267063	9826	*	9.87	9.57	10.12	-0.54	1.09E-09	4.51E-08	2	2	776.57	746.98	1069.23	1151	Promoter	2	219263061	219270664	7604	1	58190	uc021vwv.1	0	ENSG00000144579	CTDSP1	CTD small phosphatase 1	down
chr2	182164678	182179488	14811	*	9.78	9.47	10.03	-0.56	1.12E-09	4.64E-08	2	2	740.86	679.21	1022.15	1072	Promoter	2	182170320	182170379	60	2	100616213	uc021vtg.1	0	ENSG00000266705	MIR4437	microRNA 4437	down
chr11	74382755	74385741	2987	*	6.26	4.92	6.94	-2.02	1.17E-09	4.86E-08	0	2	28.27	32.31	130.78	115	Distal Intergenic	11	74413839	74415761	1923	2	25884	uc001ovj.1	30020	ENSG00000054938	CHRDL2	chordin like 2	down
chr1	182427981	182431724	3744	*	7.28	6.46	7.8	-1.34	1.18E-09	4.89E-08	2	2	98.93	77.22	232.26	214	Exon (uc021pfx.1/353299, exon 4 of 8)	1	182419256	182457862	38607	1	353299	uc021pfx.1	8725	ENSG00000121446	RGSL1	regulator of G-protein signaling like 1	down
chr6	24220985	24224749	3765	*	5.77	3.94	6.55	-2.6	1.20E-09	4.96E-08	0	2	13.39	17.33	109.85	77	Intron (uc003ndx.3/51473, intron 3 of 9)	6	24171983	24205531	33549	2	51473	uc003ndw.3	-15454	ENSG00000146038	DCDC2	doublecortin domain containing 2	down
chr2	197263543	197266366	2824	*	6.89	5.94	7.46	-1.52	1.22E-09	5.00E-08	2	2	61.74	60.67	171.58	180	Intron (uc002utm.1/57520, intron 27 of 28)	2	197063977	197226946	162970	2	57520	uc002utl.1	-36597	ENSG00000138411	HECW2	HECT, C2 and WW domain containing E3 ubiquitin protein ligase 2	down
chr7	30764741	30768108	3368	*	7.21	6.31	7.76	-1.44	1.22E-09	5.00E-08	2	2	95.21	63.82	215.52	217	Intron (uc010kwc.1/11185, intron 1 of 3)	7	30791751	30932002	140252	1	100526825	uc010kwe.3	-23643	ENSG00000254959	INMT-FAM188B	INMT-FAM188B readthrough (NMD candidate)	down
chr5	118674961	118679192	4232	*	7.72	7.08	8.17	-1.09	1.22E-09	5.00E-08	2	2	142.82	126.86	287.71	288	Intron (uc003ksf.1/25816, intron 1 of 2)	5	118668870	118730294	61425	1	25816	uc011cwf.2	6091	ENSG00000145779	TNFAIP8	TNF alpha induced protein 8	down
chr8	96246754	96250616	3863	*	6.81	5.71	7.42	-1.72	1.26E-09	5.15E-08	2	2	60.99	43.34	150.13	193	Distal Intergenic	8	96219235	96228602	9368	2	619344	uc031tbt.1	-18152	ENSG00000253351	LINC01298	long intergenic non-protein coding RNA 1298	down
chr17	53748489	53752173	3685	*	6.58	5.4	7.22	-1.82	1.29E-09	5.26E-08	1	2	34.96	49.64	139.67	159	Distal Intergenic	17	53796988	53800225	3238	2	55273	uc002iuj.4	48052	ENSG00000166292	TMEM100	transmembrane protein 100	down
chr9	75757726	75765431	7706	*	7.85	7.22	8.29	-1.07	1.29E-09	5.28E-08	2	2	136.87	161.53	330.08	295	Distal Intergenic	9	75766781	75782928	16148	1	301	uc031tee.1	-1350	ENSG00000135046	ANXA1	annexin A1	down
chr6	25049238	25057083	7846	*	8.52	8.06	8.87	-0.81	1.31E-09	5.34E-08	2	2	254.39	278.94	470.27	467	Distal Intergenic	6	24840351	25042398	202048	2	9750	uc011dju.2	-6840	ENSG00000111913	FAM65B	family with sequence similarity 65 member B	down
chr19	13943496	13955208	11713	*	10.55	10.28	10.77	-0.49	1.33E-09	5.40E-08	2	2	1179.73	1311.94	1674.46	1816	Promoter	19	13945330	13947473	2144	2	284454	uc002mxi.4	0	ENSG00000267519	LOC284454	uncharacterized LOC284454	nochange
chr3	178931142	178935238	4097	*	7.09	6.2	7.63	-1.44	1.35E-09	5.47E-08	2	2	78.85	67.76	184.13	213	Intron (uc003fjk.3/5290, intron 9 of 20)	3	178960554	178969403	8850	2	27094	uc003fjm.3	34165	ENSG00000171121	KCNMB3	potassium calcium-activated channel subfamily M regulatory beta subunit 3	down
chr10	69547090	69552544	5455	*	7.03	6.09	7.6	-1.51	1.36E-09	5.52E-08	2	2	63.97	72.49	170.53	217	Distal Intergenic	10	69556427	69597937	41511	2	56521	uc001jnb.3	45393	ENSG00000108176	DNAJC12	DnaJ heat shock protein family (Hsp40) member C12	down
chr17	15569957	15588572	18616	*	10.26	10	10.48	-0.47	1.39E-09	5.62E-08	2	2	998.97	1054.28	1411.34	1440	Promoter	17	15531280	15586193	54914	2	10626	uc002gox.3	0	ENSG00000221926	TRIM16	tripartite motif containing 16	nochange
chr20	9483277	9499713	16437	*	10.81	10.59	11.01	-0.42	1.41E-09	5.68E-08	2	2	1540.49	1536.51	1989.9	2138	Promoter	20	9495005	9511171	16167	1	24141	uc002wni.2	0	ENSG00000125869	LAMP5	lysosomal associated membrane protein family member 5	nochange
chr4	57045807	57050521	4715	*	7.29	6.5	7.8	-1.3	1.47E-09	5.93E-08	2	2	97.44	83.52	228.6	216	Intron (uc003hbk.2/57482, intron 2 of 10)	4	57036361	57196890	160530	1	57482	uc003hbk.2	9446	ENSG00000109265	KIAA1211	KIAA1211	down
chr12	11909886	11969599	59714	*	11.24	11.04	11.41	-0.37	1.54E-09	6.19E-08	2	2	2149.69	2071.53	2716.49	2736	Intron (uc001qzz.3/2120, intron 2 of 7)	12	12022358	12268261	245904	1	2120	uc001raa.1	-52759	ENSG00000139083	ETV6	ETS variant 6	nochange
chr2	234129658	234135701	6044	*	7.63	6.92	8.11	-1.2	1.63E-09	6.56E-08	2	2	128.68	112.68	246.91	306	Distal Intergenic	2	234160217	234204320	44104	1	55054	uc002vtx.2	-24516	ENSG00000085978	ATG16L1	autophagy related 16 like 1	down
chr1	12060422	12062471	2050	*	5.49	3.42	6.3	-2.88	1.63E-09	6.56E-08	0	2	10.41	11.03	93.11	65	Exon (uc001atn.4/9927, exon 9 of 19)	1	12079299	12092106	12808	1	60672	uc001ato.2	-16828	ENSG00000116691	MIIP	migration and invasion inhibitory protein	down
chr16	15763477	15770328	6852	*	8.37	7.84	8.76	-0.92	1.68E-09	6.74E-08	2	2	203.81	252.93	409.07	456	Intron (uc010uzy.2/54820, intron 4 of 9)	16	15758593	15790785	32193	1	54820	uc002ddt.1	4884	ENSG00000072864	NDE1	nudE neurodevelopment protein 1	down
chr6	138224162	138228858	4697	*	7.31	6.48	7.83	-1.36	1.68E-09	6.74E-08	2	2	77.36	100.86	208.2	248	Distal Intergenic	6	138192350	138200488	8139	1	7128	uc021zfv.1	31812	ENSG00000118503	TNFAIP3	TNF alpha induced protein 3	down
chr5	100222835	100241927	19093	*	10.41	10.14	10.64	-0.49	1.78E-09	7.12E-08	2	2	1124.68	1137.8	1495.56	1692	Promoter	5	100142639	100238987	96349	2	7903	uc003knk.3	0	ENSG00000113532	ST8SIA4	ST8 alpha-N-acetyl-neuraminide alpha-2,8-sialyltransferase 4	nochange
chr21	36251941	36266979	15039	*	10.26	10	10.47	-0.48	1.79E-09	7.13E-08	2	2	1036.91	1008.58	1382.57	1462	Promoter	21	36160098	36260987	100890	2	861	uc002yuh.3	0	ENSG00000159216	RUNX1	runt related transcription factor 1	nochange
chr20	24928275	24931816	3542	*	6.72	5.68	7.32	-1.64	1.93E-09	7.68E-08	2	2	46.12	56.73	156.93	163	Promoter	20	24929866	24940564	10699	1	8530	uc002wtx.2	0	ENSG00000077984	CST7	cystatin F	down
chr5	53315451	53319155	3705	*	7.55	6.86	8.01	-1.15	2.02E-09	8.03E-08	2	2	110.83	121.34	252.66	263	Intron (uc003jpg.1/54622, intron 1 of 4)	5	53247334	53247429	96	2	693166	uc021xyk.1	-68022	ENSG00000207627	MIR581	microRNA 581	down
chr6	107663908	107669681	5774	*	8.02	7.43	8.43	-1	2.04E-09	8.10E-08	2	2	168.85	176.5	317.53	374	Intron (uc011eak.1/57107, intron 7 of 7)	6	107473761	107780760	307000	2	57107	uc011eak.1	111079	ENSG00000164494	PDSS2	prenyl (decaprenyl) diphosphate synthase, subunit 2	down
chr6	84258243	84262055	3813	*	6.95	6.05	7.51	-1.46	2.08E-09	8.26E-08	2	2	63.97	68.55	180.47	183	Downstream (<1kb)	6	84222194	84235421	13228	1	167681	uc003pjz.3	36049	ENSG00000146250	PRSS35	protease, serine 35	down
chr2	37893748	37903558	9811	*	8.51	8.04	8.86	-0.82	2.09E-09	8.26E-08	2	2	264.06	263.18	443.07	485	Promoter	2	37869025	37899342	30318	2	10602	uc002rqi.2	0	ENSG00000163171	CDC42EP3	CDC42 effector protein 3	down
chr4	100449597	100451446	1850	*	4.75	1.21	5.68	-4.47	2.10E-09	8.31E-08	0	2	1.49	3.15	62.77	40	Exon (uc003huw.3/84103, exon 5 of 9)	4	100432161	100463460	31300	1	84103	uc003huw.3	17436	ENSG00000138813	C4orf17	chromosome 4 open reading frame 17	down
chr8	59555083	59574337	19255	*	10.15	9.87	10.39	-0.52	2.12E-09	8.34E-08	2	2	935.75	933.72	1259.12	1419	Promoter	8	59496064	59571966	75903	2	8439	uc011lee.2	0	ENSG00000035681	NSMAF	neutral sphingomyelinase activation associated factor	down
chr3	150200427	150202142	1716	*	4.47	-0.38	5.44	-5.83	2.13E-09	8.38E-08	0	2	0.74	0.79	43.94	43	Distal Intergenic	3	150264574	150303803	39230	1	83939	uc003eya.3	-62432	ENSG00000144895	EIF2A	eukaryotic translation initiation factor 2A	down
chr6	150531855	150535438	3584	*	6.73	5.61	7.35	-1.74	2.13E-09	8.38E-08	1	2	37.19	60.67	166.87	159	Intron (uc003qnt.3/81706, intron 1 of 3)	6	150464188	150571528	107341	1	81706	uc003qnt.3	67667	ENSG00000198729	PPP1R14C	protein phosphatase 1 regulatory inhibitor subunit 14C	down
chr9	2619700	2624892	5193	*	8.49	8.03	8.84	-0.8	2.14E-09	8.38E-08	2	2	257.37	267.12	466.09	449	Promoter	9	2422702	2621413	198712	2	401491	uc003zhh.1	0	ENSG00000236404	VLDLR-AS1	VLDLR antisense RNA 1	down
chr1	237032504	237035780	3277	*	7.02	6.11	7.57	-1.46	2.16E-09	8.48E-08	2	2	78.1	59.88	191.98	188	Intron (uc001hyi.4/4548, intron 22 of 32)	1	236973803	236992568	18766	1	4548	uc009xgj.1	58701	ENSG00000116984	MTR	5-methyltetrahydrofolate-homocysteine methyltransferase	down
chr7	5466334	5470462	4129	*	8.31	7.82	8.68	-0.86	2.29E-09	8.94E-08	2	2	216.46	234.02	409.59	408	Distal Intergenic	7	5429103	5465045	35943	2	84629	uc003sok.1	-1289	ENSG00000182095	TNRC18	trinucleotide repeat containing 18	down
chr14	101227319	101229814	2496	*	6.28	4.96	6.96	-2	2.33E-09	9.09E-08	2	2	26.78	35.46	117.18	131	Distal Intergenic	14	101193202	101201464	8263	1	8788	uc001yhu.4	34117	ENSG00000185559	DLK1	delta like non-canonical Notch ligand 1	down
chr2	8440909	8445619	4711	*	7.07	6.18	7.62	-1.44	2.39E-09	9.32E-08	2	2	82.57	62.25	191.46	201	Intron (uc010eww.2/339789, intron 7 of 8)	2	8147901	8468549	320649	2	339789	uc010eww.2	22930	ENSG00000236790	LINC00299	long intergenic non-protein coding RNA 299	down
chr6	2478777	2481502	2726	*	6.06	4.46	6.8	-2.34	2.49E-09	9.70E-08	0	2	29.75	14.18	116.13	107	Exon (uc003mtu.1/100508120, exon 3 of 3)	6	2399100	2481403	82304	1	100508120	uc003mtu.1	79677	NA	GMDS-AS1	GMDS antisense RNA 1 (head to head)	down
chr16	52610133	52612725	2593	*	5.11	2.42	5.99	-3.57	2.50E-09	9.70E-08	0	2	5.95	4.73	82.13	45	Intron (uc002egx.3/643714, intron 2 of 3)	16	52585999	52640887	54889	2	643714	uc002egx.3	28162	ENSG00000249231	CASC16	cancer susceptibility candidate 16 (non-protein coding)	down
chr16	88864750	88880837	16088	*	10.14	9.88	10.36	-0.47	2.51E-09	9.74E-08	2	2	932.03	958.94	1325.03	1301	Promoter	16	88875877	88878342	2466	2	353	uc002flv.3	0	ENSG00000198931	APRT	adenine phosphoribosyltransferase	nochange
chr19	1247606	1263806	16201	*	10.39	10.15	10.6	-0.46	2.52E-09	9.77E-08	2	2	1135.84	1130.71	1506.55	1601	Promoter	19	1248552	1259142	10591	1	90007	uc002lrp.3	0	ENSG00000167470	MIDN	midnolin	nochange
chr5	78529558	78533689	4132	*	7.67	7	8.13	-1.13	2.53E-09	9.80E-08	2	2	135.38	120.56	258.94	301	Promoter	5	78531925	78623038	91114	1	133746	uc003kfx.4	0	ENSG00000152409	JMY	junction mediating and regulatory protein, p53 cofactor	down
chr2	54795477	54800806	5330	*	7.41	6.67	7.89	-1.22	2.54E-09	9.82E-08	2	2	105.62	97.71	255.28	220	Intron (uc002rxu.3/6711, intron 2 of 35)	2	54785531	54889445	103915	1	6711	uc002rxx.3	9946	ENSG00000115306	SPTBN1	spectrin beta, non-erythrocytic 1	down
chr17	54371305	54378180	6876	*	8.1	7.55	8.5	-0.95	2.56E-09	9.87E-08	2	2	204.56	170.2	365.13	361	Intron (uc002iun.1/162282, intron 2 of 16)	17	54230836	54560007	329172	1	162282	uc002iun.1	140469	ENSG00000153930	ANKFN1	ankyrin repeat and fibronectin type III domain containing 1	down
chr3	47053495	47066335	12841	*	8.84	8.44	9.15	-0.71	2.68E-09	1.03E-07	2	2	350.35	343.55	561.82	572	Promoter	3	47053032	47054957	1926	1	100129354	uc011bas.1	463	NA	NRADDP	neurotrophin receptor associated death domain, pseudogene	down
chr11	72522260	72528571	6312	*	8.71	8.27	9.04	-0.77	2.69E-09	1.03E-07	2	2	305.72	313.6	498	555	Promoter	11	72525451	72530043	4593	1	89849	uc001otc.1	0	ENSG00000168010	ATG16L2	autophagy related 16 like 2	down
chr22	18152273	18159698	7426	*	8.13	7.6	8.52	-0.92	2.69E-09	1.03E-07	2	2	202.32	185.96	357.28	378	Intron (uc002zmu.3/23786, intron 3 of 6)	22	18138428	18213621	75194	1	23786	uc010gqz.4	13845	ENSG00000099968	BCL2L13	BCL2 like 13	down
chr6	13759924	13767994	8071	*	9.01	8.58	9.34	-0.76	2.71E-09	1.04E-07	2	2	339.93	427.07	624.07	673	Distal Intergenic	6	13786781	13814792	28012	2	63933	uc003nbc.2	46798	ENSG00000050393	MCUR1	mitochondrial calcium uniporter regulator 1	down
chr2	70705936	70707930	1995	*	4.63	0.95	5.58	-4.63	2.76E-09	1.06E-07	0	2	1.49	2.36	45.51	50	Intron (uc010fdq.3/7039, intron 4 of 5)	2	70674412	70780770	106359	2	7039	uc010fdq.3	72840	ENSG00000163235	TGFA	transforming growth factor alpha	down
chr22	26136025	26142307	6283	*	7.76	7.14	8.2	-1.05	2.80E-09	1.07E-07	2	2	142.82	139.47	280.38	306	Promoter	22	26138120	26427007	288888	1	84700	uc003abz.1	0	ENSG00000133454	MYO18B	myosin XVIIIB	down
chr15	26105252	26109319	4068	*	6.47	5.3	7.11	-1.81	2.84E-09	1.08E-07	1	2	35.7	43.34	147.52	129	Promoter	15	25923860	26108349	184490	2	57194	uc010ayu.3	0	ENSG00000206190	ATP10A	ATPase phospholipid transporting 10A (putative)	down
chr16	3117525	3121563	4039	*	7.36	6.63	7.84	-1.22	2.87E-09	1.09E-07	2	2	98.93	98.49	228.07	231	3' UTR	16	3115785	3119668	3884	1	9235	uc002ctu.3	1740	ENSG00000008517	IL32	interleukin 32	down
chr11	14914513	14918304	3792	*	7.82	7.22	8.25	-1.03	2.96E-09	1.13E-07	2	2	148.77	149.71	291.37	317	Promoter	11	14899556	14913751	14196	2	120227	uc001mlr.3	-762	ENSG00000186104	CYP2R1	cytochrome P450 family 2 subfamily R member 1	down
chr10	119505370	119507616	2247	*	4.5	-0.38	5.48	-5.86	3.06E-09	1.16E-07	0	2	0.74	0.79	55.97	33	Distal Intergenic	10	119243804	119304579	60776	2	196047	uc001ldg.3	-200791	ENSG00000229847	EMX2OS	EMX2 opposite strand/antisense RNA	down
chr9	134139292	134154914	15623	*	10.16	9.9	10.38	-0.48	3.09E-09	1.17E-07	2	2	969.22	941.6	1293.64	1377	Promoter	9	134133465	134145880	12416	2	286336	uc004caj.3	0	ENSG00000126882	FAM78A	family with sequence similarity 78 member A	nochange
chr4	80987713	80997156	9444	*	9.06	8.7	9.35	-0.66	3.11E-09	1.18E-07	2	2	403.9	425.49	652.31	655	Promoter	4	80822771	80994477	171707	2	118429	uc003hly.4	0	ENSG00000163297	ANTXR2	anthrax toxin receptor 2	down
chr8	97653695	97660904	7210	*	8.77	8.36	9.09	-0.73	3.15E-09	1.19E-07	2	2	316.87	340.4	534.61	556	Promoter	8	97657499	98155722	498224	1	10404	uc003yhw.3	0	ENSG00000104324	CPQ	carboxypeptidase Q	down
chr11	64263291	64269569	6279	*	8.76	8.34	9.08	-0.73	3.40E-09	1.28E-07	2	2	340.68	308.88	545.08	536	Distal Intergenic	11	64216529	64219128	2600	1	100996455	uc031qbj.1	46762	ENSG00000181908	LOC100996455	uncharacterized LOC100996455	down
chr8	117565150	117566977	1828	*	5.51	3.57	6.31	-2.73	3.50E-09	1.32E-07	0	2	11.16	12.61	72.19	86	Distal Intergenic	8	117657055	117768062	111008	2	8667	uc003yoa.3	201085	ENSG00000147677	EIF3H	eukaryotic translation initiation factor 3 subunit H	down
chr2	223775482	223778698	3217	*	6.76	5.68	7.37	-1.69	3.50E-09	1.32E-07	2	2	49.09	53.58	137.58	193	Intron (uc002vni.3/2181, intron 4 of 16)	2	223725732	223808119	82388	1	2181	uc002vni.3	49750	ENSG00000123983	ACSL3	acyl-CoA synthetase long-chain family member 3	down
chr9	134124064	134136500	12437	*	9.61	9.3	9.86	-0.56	3.61E-09	1.36E-07	2	2	623.34	636.67	896.6	965	3' UTR	9	134133465	134145880	12416	2	286336	uc004caj.3	9380	ENSG00000126882	FAM78A	family with sequence similarity 78 member A	down
chr10	74012721	74024478	11758	*	8.97	8.56	9.28	-0.72	3.64E-09	1.36E-07	2	2	342.17	412.1	616.74	629	Distal Intergenic	10	74033677	74035797	2121	1	54541	uc001jsx.1	-9199	ENSG00000168209	DDIT4	DNA damage inducible transcript 4	down
chr17	58892834	58904021	11188	*	8.71	8.28	9.03	-0.75	3.95E-09	1.48E-07	2	2	322.83	301	508.46	538	Intron (uc010wow.1/54828, intron 3 of 10)	17	58964363	59067596	103234	1	54828	uc002iyx.1	-60342	ENSG00000141376	BCAS3	BCAS3, microtubule associated cell migration factor	down
chr1	100944504	100947026	2523	*	4.99	2.05	5.9	-3.85	3.95E-09	1.48E-07	0	2	6.69	1.58	49.17	70	Exon (uc009web.2/8556, exon 10 of 14)	1	101003728	101007583	3856	1	54112	uc001dth.3	-56702	ENSG00000181656	GPR88	G protein-coupled receptor 88	down
chr17	38472830	38502242	29413	*	10.95	10.73	11.13	-0.4	4.13E-09	1.54E-07	2	2	1647.6	1761.07	2217.45	2266	Promoter	17	38474473	38513895	39423	1	5914	uc002hul.4	0	ENSG00000131759	RARA	retinoic acid receptor alpha	nochange
chr4	74921280	74924543	3264	*	6.54	5.43	7.16	-1.73	4.22E-09	1.57E-07	2	2	46.86	39.4	136.01	151	Promoter	4	74919755	74921116	1362	2	10895	uc010iim.1	-164	ENSG00000248848	PPBPP2	pro-platelet basic protein pseudogene 2	down
chr16	85584768	85593754	8987	*	9.75	9.46	9.99	-0.53	4.22E-09	1.57E-07	2	2	695.49	709.16	988.15	1042	Distal Intergenic	16	85645029	85709812	64784	1	23199	uc002fiw.3	-51275	ENSG00000131149	GSE1	Gse1 coiled-coil protein	down
chr16	4097381	4108682	11302	*	9.02	8.65	9.32	-0.67	4.23E-09	1.57E-07	2	2	418.04	387.67	632.96	645	Intron (uc002cvx.3/115, intron 9 of 10)	16	4012650	4166186	153537	2	115	uc002cvx.3	57504	ENSG00000162104	ADCY9	adenylate cyclase 9	down
chr9	112170961	112204179	33219	*	11.04	10.85	11.22	-0.37	4.35E-09	1.61E-07	2	2	1843.97	1839.87	2375.95	2382	Promoter	9	112137974	112180063	42090	2	5774	uc011lwd.1	0	ENSG00000070159	PTPN3	protein tyrosine phosphatase, non-receptor type 3	nochange
chr9	132248996	132254409	5414	*	8.09	7.56	8.48	-0.92	4.43E-09	1.64E-07	2	2	191.91	186.74	374.54	340	Promoter	9	132250939	132266538	15600	1	100506190	uc004bxw.3	0	NA	LINC00963	long intergenic non-protein coding RNA 963	down
chr8	93960902	93964724	3823	*	6.36	5.14	7.01	-1.86	4.45E-09	1.64E-07	2	2	31.98	38.61	125.02	132	Intron (uc022axy.1/286144, intron 3 of 4)	8	93966634	93977564	10931	2	286144	uc003yfs.2	12840	ENSG00000205133	TRIQK	triple QxxK/R motif containing	down
chr1	233412568	233414549	1982	*	4.63	0.91	5.58	-4.66	4.53E-09	1.67E-07	0	2	2.98	0.79	44.46	51	Intron (uc001hvl.2/80003, intron 33 of 33)	1	233119882	233431459	311578	2	80003	uc001hvl.2	16910	ENSG00000135749	PCNX2	pecanex homolog 2 (Drosophila)	down
chr9	110309730	110312407	2678	*	7.34	6.5	7.87	-1.36	4.55E-09	1.68E-07	2	2	87.77	93.77	193.03	274	Distal Intergenic	9	110247133	110252047	4915	2	9314	uc004bdg.3	-57683	ENSG00000136826	KLF4	Kruppel like factor 4	down
chr2	220070291	220076548	6258	*	7.95	7.38	8.35	-0.97	4.70E-09	1.73E-07	2	2	174.06	159.95	336.36	316	Promoter	2	220071506	220074119	2614	1	130617	uc010zkt.3	0	ENSG00000158552	ZFAND2B	zinc finger AN1-type containing 2B	down
chr6	41899926	41911740	11815	*	10.2	9.92	10.43	-0.52	4.73E-09	1.74E-07	2	2	982.61	948.69	1287.36	1473	Promoter	6	41902671	41909144	6474	2	896	uc003orm.3	0	ENSG00000112576	CCND3	cyclin D3	down
chr6	138975890	138978325	2436	*	5.51	3.62	6.3	-2.68	4.75E-09	1.74E-07	1	2	11.9	12.61	83.17	74	Distal Intergenic	6	139012805	139018425	5621	1	441172	uc003qhz.1	-34480	NA	FLJ46906	uncharacterized LOC441172	down
chr1	155934965	155952077	17113	*	10.3	10.05	10.51	-0.46	4.84E-09	1.77E-07	2	2	1045.09	1076.34	1417.09	1495	Promoter	1	155916630	155947966	31337	2	9181	uc001fmr.2	0	ENSG00000116584	ARHGEF2	Rho/Rac guanine nucleotide exchange factor 2	nochange
chr12	3364276	3366043	1768	*	4.43	-0.38	5.4	-5.79	4.86E-09	1.78E-07	0	2	0.74	0.79	44.46	40	Intron (uc001qlp.3/10867, intron 3 of 8)	12	3490515	3703138	212624	1	56341	uc009zed.3	-124472	ENSG00000111218	PRMT8	protein arginine methyltransferase 8	down
chr18	43266002	43269824	3823	*	7.72	7.09	8.15	-1.06	4.99E-09	1.82E-07	2	2	124.96	147.35	283.52	286	Distal Intergenic	18	43304092	43332485	28394	1	6563	uc002lbf.4	-34268	ENSG00000141469	SLC14A1	solute carrier family 14 member 1 (Kidd blood group)	down
chr7	38261426	38323664	62239	*	12.96	12.78	13.12	-0.34	5.06E-09	1.84E-07	2	2	7162.41	6887.49	8371.27	9420	Promoter	7	38279181	38309313	30133	2	445347	uc022aby.1	0	ENSG00000211689	TARP	TCR gamma alternate reading frame protein	nochange
chr6	35008088	35020493	12406	*	10.06	9.8	10.28	-0.48	5.10E-09	1.86E-07	2	2	874.01	907.72	1231.39	1250	Intron (uc003ojx.4/23294, intron 11 of 23)	6	34940379	34949763	9385	1	23294	uc010jvr.1	67709	ENSG00000064999	ANKS1A	ankyrin repeat and sterile alpha motif domain containing 1A	nochange
chr2	27977246	27981324	4079	*	7.57	6.79	8.07	-1.28	5.11E-09	1.86E-07	2	2	136.12	85.89	262.08	276	Distal Intergenic	2	27994584	28002608	8025	1	9553	uc002rlm.1	-13260	ENSG00000243147	MRPL33	mitochondrial ribosomal protein L33	down
chr1	213895286	213900093	4808	*	6.85	5.91	7.42	-1.5	5.22E-09	1.89E-07	2	2	65.46	55.16	179.95	162	Distal Intergenic	1	214098092	214099996	1905	1	100861504	uc031psb.1	-197999	ENSG00000281664	LINC00538	long intergenic non-protein coding RNA 538	down
chr19	55761248	55772010	10763	*	10.06	9.8	10.28	-0.48	5.31E-09	1.92E-07	2	2	880.7	901.42	1215.18	1274	Promoter	19	55741147	55770038	28892	2	22870	uc002qjw.4	0	ENSG00000105063	PPP6R1	protein phosphatase 6 regulatory subunit 1	nochange
chr17	55633098	55639482	6385	*	7.98	7.42	8.38	-0.96	5.32E-09	1.92E-07	2	2	160.67	182.8	339.5	327	Intron (uc010wnm.1/124540, intron 7 of 13)	17	55916287	55927433	11147	2	51649	uc002ivc.3	287951	ENSG00000181610	MRPS23	mitochondrial ribosomal protein S23	down
chr19	6799105	6805000	5896	*	8.73	8.32	9.04	-0.72	5.33E-09	1.93E-07	2	2	316.87	323.06	531.48	522	Intron (uc002mfu.2/7409, intron 1 of 26)	19	6784129	6857377	73249	1	7409	uc002mfv.2	14976	ENSG00000141968	VAV1	vav guanine nucleotide exchange factor 1	down
chr22	46644978	46653439	8462	*	8.89	8.49	9.2	-0.71	5.36E-09	1.93E-07	2	2	344.4	375.07	564.95	608	Promoter	22	46639910	46646193	6284	2	150383	uc003bhe.3	0	ENSG00000205643	CDPF1	cysteine rich DPF motif domain containing 1	down
chr5	959361	970081	10721	*	9.99	9.69	10.23	-0.54	5.56E-09	2.00E-07	2	2	817.48	836.02	1117.88	1283	Distal Intergenic	5	988425	997455	9031	2	100506688	uc021xvx.1	27374	ENSG00000215246	LOC100506688	uncharacterized LOC100506688	down
chr19	38537414	38541012	3599	*	7.02	6.12	7.57	-1.45	5.61E-09	2.02E-07	2	2	78.85	59.88	208.2	172	Intron (uc002ohk.3/23094, intron 2 of 21)	19	38397868	38699008	301141	1	23094	uc002ohk.3	139546	ENSG00000105738	SIPA1L3	signal induced proliferation associated 1 like 3	down
chr5	53288486	53291569	3084	*	6.67	5.64	7.27	-1.63	5.73E-09	2.06E-07	2	2	44.63	55.16	164.78	144	Intron (uc003jpg.1/54622, intron 1 of 4)	5	53247334	53247429	96	2	693166	uc021xyk.1	-41057	ENSG00000207627	MIR581	microRNA 581	down
chr15	28956098	28987965	31868	*	11.42	11.22	11.59	-0.37	5.79E-09	2.08E-07	2	2	2350.53	2425.32	2962.87	3197	Promoter	15	28982729	28993563	10835	1	440253	uc010azf.3	0	NA	WHAMMP2	WAS protein homolog associated with actin, golgi membranes and microtubules pseudogene 2	nochange
chr20	46766964	46769411	2448	*	5.26	3.02	6.1	-3.08	6.20E-09	2.22E-07	0	2	5.21	11.03	68	69	Distal Intergenic	20	46988654	46999381	10728	1	284749	uc002xtt.2	-219243	ENSG00000235621	LINC00494	long intergenic non-protein coding RNA 494	down
chr13	52775916	52779868	3953	*	7.67	7.04	8.1	-1.07	6.21E-09	2.22E-07	2	2	124.22	138.68	284.57	266	Intron (uc001vgm.2/100887750, intron 8 of 21)	13	52741845	52768602	26758	2	100887750	uc001vgk.3	-7314	ENSG00000243406	MRPS31P5	mitochondrial ribosomal protein S31 pseudogene 5	down
chr20	30811865	30818385	6521	*	8.44	7.95	8.8	-0.84	6.21E-09	2.22E-07	2	2	234.31	261.6	414.82	474	5' UTR	20	30795696	30805726	10031	1	23509	uc002wxo.3	16169	ENSG00000101346	POFUT1	protein O-fucosyltransferase 1	down
chr2	85671370	85675153	3784	*	7.51	6.84	7.97	-1.13	6.36E-09	2.27E-07	2	2	115.29	113.47	239.58	262	Distal Intergenic	2	85661918	85664152	2235	1	284948	uc002spq.3	9452	ENSG00000152292	SH2D6	SH2 domain containing 6	down
chr1	23726466	23730927	4462	*	8.17	7.66	8.55	-0.88	6.36E-09	2.27E-07	2	2	197.86	208.02	390.76	357	Intron (uc021oig.1/6920, intron 6 of 10)	1	23710671	23720526	9856	2	6920	uc009vqm.2	-5940	ENSG00000204219	TCEA3	transcription elongation factor A3	down
chr21	45611630	45619215	7586	*	8.91	8.5	9.22	-0.72	6.65E-09	2.36E-07	2	2	389.03	334.88	572.28	623	Distal Intergenic	21	45646722	45660834	14113	2	23308	uc002zee.3	41619	ENSG00000160223	ICOSLG	inducible T-cell costimulator ligand	down
chr6	85834161	85836145	1985	*	4.41	-0.38	5.38	-5.77	6.74E-09	2.39E-07	0	2	0.74	0.79	42.37	41	Distal Intergenic	6	86159302	86181316	22015	1	4907	uc003pkn.3	-323157	ENSG00000135318	NT5E	5'-nucleotidase ecto	down
chr20	4051536	4067379	15844	*	9.79	9.49	10.03	-0.53	6.76E-09	2.40E-07	2	2	699.95	741.46	1094.86	993	Distal Intergenic	20	3912069	3996216	84148	2	11237	uc002wki.2	-55320	ENSG00000101236	RNF24	ring finger protein 24	down
chr9	95053236	95059446	6211	*	8.5	8.06	8.84	-0.78	6.99E-09	2.48E-07	2	2	256.62	277.36	465.04	451	Promoter	9	95054740	95054875	136	2	100124534	uc010mqv.3	0	ENSG00000239183	SNORA84	small nucleolar RNA, H/ACA box 84	down
chr5	138749385	138758384	9000	*	9.14	8.8	9.42	-0.63	7.55E-09	2.67E-07	2	2	455.23	433.37	672.19	702	3' UTR	5	138732255	138739776	7522	2	202051	uc003lek.2	-9609	ENSG00000170469	SPATA24	spermatogenesis associated 24	down
chr17	66285956	66289675	3720	*	8.25	7.74	8.62	-0.88	7.64E-09	2.70E-07	2	2	221.66	207.23	369.31	419	Promoter	17	66287636	66417000	129365	1	22901	uc031ree.1	0	ENSG00000141337	ARSG	arylsulfatase G	down
chr6	147522778	147532679	9902	*	9.26	8.91	9.54	-0.63	7.93E-09	2.79E-07	2	2	455.23	507.44	773.67	712	Promoter	6	147525494	147711612	186119	1	134957	uc003qlz.3	0	ENSG00000164506	STXBP5	syntaxin binding protein 5	down
chr2	101724527	101738584	14058	*	9.76	9.46	10	-0.54	8.01E-09	2.82E-07	2	2	688.05	723.34	978.21	1075	Intron (uc010fiv.3/11138, intron 19 of 19)	2	101623690	101767846	144157	2	11138	uc010fiv.3	29262	ENSG00000204634	TBC1D8	TBC1 domain family member 8	down
chr15	89937788	89941467	3680	*	7.5	6.83	7.95	-1.12	8.19E-09	2.88E-07	2	2	113.81	114.25	244.81	250	Exon (uc002bnv.2/254559, exon 7 of 7)	15	89921273	89941718	20446	1	254559	uc002bnw.2	16515	ENSG00000255571	MIR9-3HG	MIR9-3 host gene	down
chr11	267101	273107	6007	*	9.04	8.66	9.33	-0.67	8.23E-09	2.89E-07	2	2	383.82	427.07	623.02	666	Distal Intergenic	11	278570	285388	6819	1	171389	uc010qvs.3	-5463	ENSG00000174885	NLRP6	NLR family pyrin domain containing 6	down
chr9	96740120	96741957	1838	*	5.26	3.13	6.09	-2.96	8.58E-09	3.01E-07	0	2	10.41	7.09	68	68	Distal Intergenic	9	96713909	96717608	3700	2	56033	uc010mrh.3	-22512	ENSG00000131668	BARX1	BARX homeobox 1	down
chr9	109181603	109184442	2840	*	5.98	4.49	6.7	-2.2	8.91E-09	3.12E-07	1	2	24.55	20.49	119.27	88	Distal Intergenic	9	109625378	109773796	148419	1	58499	uc004bcz.3	-440936	ENSG00000148143	ZNF462	zinc finger protein 462	down
chr16	66909465	66916077	6613	*	7.53	6.8	8.02	-1.22	9.02E-09	3.15E-07	2	2	132.4	90.61	266.26	252	Promoter	16	66914383	66925002	10620	1	57546	uc002eqk.2	0	ENSG00000172840	PDP2	pyruvate dehyrogenase phosphatase catalytic subunit 2	down
chr2	191392544	191400988	8445	*	8.84	8.44	9.16	-0.72	9.15E-09	3.19E-07	2	2	373.41	321.48	582.74	558	Promoter	2	191371619	191399468	27850	2	100131211	uc010zgf.2	0	ENSG00000189362	NEMP2	nuclear envelope integral membrane protein 2	down
chr9	5624950	5631071	6122	*	9.01	8.63	9.31	-0.68	9.54E-09	3.32E-07	2	2	408.37	383.73	597.91	671	Promoter	9	5357967	5630071	272105	2	55848	uc003zjd.3	0	ENSG00000107020	PLGRKT	plasminogen receptor with a C-terminal lysine	down
chr21	46195782	46200816	5035	*	7.39	6.54	7.93	-1.39	9.87E-09	3.43E-07	2	2	67.69	118.19	231.21	255	5' UTR	21	46188495	46221751	33257	2	7327	uc002zfx.3	20935	ENSG00000184787	UBE2G2	ubiquitin conjugating enzyme E2 G2	down
chr2	55325985	55330520	4536	*	7.84	7.26	8.26	-1	9.89E-09	3.44E-07	2	2	166.62	139.47	313.34	300	Distal Intergenic	2	55199327	55277734	78408	2	57142	uc002rye.3	-48251	ENSG00000115310	RTN4	reticulon 4	down
chr6	105730440	105733415	2976	*	5.53	3.7	6.31	-2.61	1.00E-08	3.48E-07	0	2	14.88	11.03	77.42	81	Exon (uc003prc.3/5550, exon 12 of 15)	6	105605775	105627858	22084	2	64208	uc003prb.3	-102582	ENSG00000132429	POPDC3	popeye domain containing 3	down
chr6	6555602	6559286	3685	*	7.73	7.08	8.17	-1.1	1.01E-08	3.51E-07	2	2	154.72	115.83	281.95	296	Intron (uc003mww.4/285780, intron 5 of 7)	6	6588934	6655216	66283	1	9450	uc003mwy.1	-29648	ENSG00000112799	LY86	lymphocyte antigen 86	down
chr17	62182231	62188605	6375	*	7.87	7.3	8.28	-0.98	1.02E-08	3.54E-07	2	2	146.54	169.41	315.43	307	Intron (uc002jdz.2/2081, intron 21 of 21)	17	62120390	62207502	87113	2	2081	uc002jdz.2	18897	ENSG00000178607	ERN1	endoplasmic reticulum to nucleus signaling 1	down
chr6	37135536	37163093	27558	*	11.59	11.42	11.74	-0.32	1.02E-08	3.54E-07	2	2	2767.82	2727.89	3423.73	3440	Promoter	6	37137922	37143204	5283	1	5292	uc003onk.3	0	ENSG00000137193	PIM1	Pim-1 proto-oncogene, serine/threonine kinase	nochange
chr7	45011492	45027577	16086	*	10.26	10.02	10.46	-0.45	1.04E-08	3.57E-07	2	2	1018.31	1051.92	1384.66	1438	Promoter	7	45022627	45026236	3610	2	285958	uc003tmk.4	0	ENSG00000232956	SNHG15	small nucleolar RNA host gene 15	nochange
chr2	206946248	206965051	18804	*	10	9.72	10.24	-0.52	1.07E-08	3.70E-07	2	2	852.44	836.81	1133.05	1285	Promoter	2	206858445	206950906	92462	2	54891	uc002vaz.4	0	ENSG00000114933	INO80D	INO80 complex subunit D	down
chr7	46971041	46974683	3643	*	6.19	4.87	6.87	-2	1.09E-08	3.77E-07	1	2	24.55	33.88	129.73	104	Distal Intergenic	7	47314752	47409218	94467	2	64759	uc022acn.1	434535	ENSG00000136205	TNS3	tensin 3	down
chr15	41243773	41249571	5799	*	8.09	7.59	8.47	-0.88	1.10E-08	3.78E-07	2	2	194.14	190.68	355.71	353	Promoter	15	41245636	41248717	3082	1	79094	uc001znh.2	0	ENSG00000128965	CHAC1	ChaC glutathione specific gamma-glutamylcyclotransferase 1	down
chr1	165816706	165833358	16653	*	8.95	8.57	9.26	-0.69	1.10E-08	3.78E-07	2	2	381.59	378.22	573.32	651	Intron (uc001gdp.3/7371, intron 1 of 6)	1	165693528	165796992	103465	2	54499	uc001gdn.4	-19714	ENSG00000143183	TMCO1	transmembrane and coiled-coil domains 1	down
chr12	93573981	93580776	6796	*	7.74	7.13	8.16	-1.03	1.15E-08	3.92E-07	2	2	151	129.22	281.43	292	Intron (uc021rbu.1/643339, intron 2 of 4)	12	93397534	93771512	373979	2	643339	uc021rbu.1	190736	NA	LOC643339	uncharacterized LOC643339	down
chr3	119810962	119816787	5826	*	8.71	8.3	9.02	-0.72	1.15E-08	3.92E-07	2	2	297.53	332.52	527.81	513	Promoter	3	119540802	119813264	272463	2	2932	uc003edn.3	0	ENSG00000082701	GSK3B	glycogen synthase kinase 3 beta	down
chr4	166174523	166181722	7200	*	8.17	7.66	8.54	-0.88	1.15E-08	3.93E-07	2	2	214.97	189.9	360.94	386	Intron (uc003irb.3/11275, intron 4 of 14)	4	166184349	166244308	59960	1	11275	uc010ira.3	-2627	ENSG00000109466	KLHL2	kelch like family member 2	down
chr10	74049511	74061237	11727	*	8.92	8.56	9.21	-0.66	1.21E-08	4.13E-07	2	2	378.61	375.07	603.14	585	Distal Intergenic	10	74033677	74035797	2121	1	54541	uc001jsx.1	15834	ENSG00000168209	DDIT4	DNA damage inducible transcript 4	down
chr1	1050448	1051618	1171	*	4.47	5.44	-0.39	5.84	1.22E-08	4.14E-07	2	0	59.51	27.58	0.52	1	Promoter	1	1017198	1051736	34539	2	54991	uc001acr.2	118	ENSG00000131591	C1orf159	chromosome 1 open reading frame 159	up
chr19	6593573	6604501	10929	*	9.09	8.75	9.37	-0.62	1.23E-08	4.18E-07	2	2	424.73	434.16	657.54	664	Distal Intergenic	19	6583135	6591163	8029	2	970	uc010xjf.1	-2410	ENSG00000125726	CD70	CD70 molecule	down
chr6	111673403	111677150	3748	*	5.47	3.45	6.28	-2.83	1.25E-08	4.23E-07	1	2	15.62	6.3	78.47	77	Intron (uc003pux.4/5980, intron 14 of 33)	6	111632272	111689231	56960	2	5980	uc003pva.1	12081	ENSG00000009413	REV3L	REV3 like, DNA directed polymerase zeta catalytic subunit	down
chr9	128598935	128605834	6900	*	8.11	7.55	8.52	-0.97	1.27E-08	4.29E-07	2	2	159.18	215.11	358.85	373	Promoter	9	128605992	128729655	123664	1	5090	uc011lzx.2	-158	ENSG00000167081	PBX3	PBX homeobox 3	down
chr11	73086448	73102319	15872	*	9.77	9.5	10	-0.5	1.28E-08	4.33E-07	2	2	735.65	709.16	1042.03	1008	Promoter	11	73087405	73108519	21115	1	84957	uc001otv.3	0	ENSG00000054967	RELT	RELT tumor necrosis factor receptor	down
chr21	36276070	36284548	8479	*	9.04	8.69	9.32	-0.63	1.32E-08	4.46E-07	2	2	412.83	413.67	642.37	636	Intron (uc010gmu.3/861, intron 7 of 8)	21	36160098	36260987	100890	2	861	uc002yuh.3	-15083	ENSG00000159216	RUNX1	runt related transcription factor 1	down
chr8	144429324	144438795	9472	*	8.49	8.01	8.84	-0.83	1.44E-08	4.86E-07	2	2	265.55	250.57	511.6	408	Intron (uc011lkd.3/116447, intron 13 of 14)	8	144391497	144442147	50651	2	116447	uc011lkd.3	3352	ENSG00000184428	TOP1MT	topoisomerase (DNA) I, mitochondrial	down
chr17	40492418	40498597	6180	*	7.96	7.39	8.36	-0.97	1.44E-08	4.87E-07	2	2	185.22	150.5	341.07	316	5' UTR	17	40458134	40460777	2644	1	6776	uc010cyd.1	34284	ENSG00000126561	STAT5A	signal transducer and activator of transcription 5A	down
chr17	34134409	34139536	5128	*	8.84	8.46	9.14	-0.67	1.48E-08	4.97E-07	2	2	357.79	348.27	573.85	552	Promoter	17	34136459	34174246	37788	1	8148	uc002hkc.4	0	ENSG00000270647	TAF15	TATA-box binding protein associated factor 15	down
chr3	71074513	71077899	3387	*	5.89	4.24	6.63	-2.39	1.48E-08	4.99E-07	0	2	12.65	25.21	114.56	84	Intron (uc003doi.3/27086, intron 10 of 14)	3	71017535	71090683	73149	2	27086	uc003dor.1	12784	ENSG00000114861	FOXP1	forkhead box P1	down
chr1	27107893	27120576	12684	*	9.77	9.45	10.02	-0.57	1.54E-08	5.16E-07	2	2	695.49	706.79	954.15	1127	Promoter	1	27114454	27124894	10441	1	55650	uc001bmz.3	0	ENSG00000060642	PIGV	phosphatidylinositol glycan anchor biosynthesis class V	down
chr5	179531760	179534587	2828	*	6.82	5.87	7.39	-1.52	1.63E-08	5.47E-07	2	2	68.43	48.85	162.16	174	Intron (uc003mlp.4/255426, intron 2 of 10)	5	179527795	179563776	35982	2	255426	uc003mlp.4	29189	ENSG00000146090	RASGEF1C	RasGEF domain family member 1C	down
chr19	47745623	47748918	3296	*	7.21	6.44	7.71	-1.27	1.65E-08	5.52E-07	2	2	94.47	78.8	227.03	192	Distal Intergenic	19	47724079	47736023	11945	2	27113	uc010eky.3	-9600	ENSG00000105327	BBC3	BCL2 binding component 3	down
chr1	10432763	10439997	7235	*	8	7.46	8.39	-0.93	1.78E-08	5.95E-07	2	2	161.41	190.68	338.45	331	3' UTR	1	10459085	10480201	21117	1	5226	uc001arc.3	-19088	ENSG00000142657	PGD	phosphogluconate dehydrogenase	down
chr19	1034424	1042150	7727	*	8.83	8.45	9.14	-0.69	1.79E-08	5.99E-07	2	2	349.6	349.06	537.75	587	Promoter	19	1040102	1042743	2642	1	10347	uc010dsa.3	0	ENSG00000064687	ABCA7	ATP binding cassette subfamily A member 7	down
chr16	3112819	3116918	4100	*	6.01	4.62	6.7	-2.08	1.81E-08	6.02E-07	1	2	21.57	27.58	109.85	98	Promoter	16	3115313	3119668	4356	1	9235	uc002ctk.3	0	ENSG00000008517	IL32	interleukin 32	down
chr6	135465979	135471846	5868	*	9	8.64	9.28	-0.64	1.81E-08	6.02E-07	2	2	389.03	409.74	618.31	624	Distal Intergenic	6	135502453	135525088	22636	1	4602	uc003qfb.1	-30607	ENSG00000118513	MYB	MYB proto-oncogene, transcription factor	down
chrX	40006829	40018506	11678	*	8.92	8.54	9.21	-0.67	1.82E-08	6.05E-07	2	2	392.75	351.43	580.65	607	Intron (uc004deo.4/54880, intron 13 of 13)	23	39910499	40036582	126084	2	54880	uc004deo.4	18076	ENSG00000183337	BCOR	BCL6 corepressor	down
chr22	29064682	29077331	12650	*	9.84	9.57	10.06	-0.49	1.83E-08	6.06E-07	2	2	763.92	760.37	1054.58	1084	Promoter	22	28374002	29075853	701852	2	23331	uc003adp.4	0	ENSG00000100154	TTC28	tetratricopeptide repeat domain 28	nochange
chr17	46662106	46667885	5780	*	7.72	7.12	8.14	-1.01	1.84E-08	6.11E-07	2	2	137.61	141.04	269.4	293	Promoter	17	46626232	46667631	41400	2	3213	uc010dbf.3	0	ENSG00000120093	HOXB3	homeobox B3	down
chr11	118108999	118113279	4281	*	7.61	6.98	8.05	-1.07	1.85E-08	6.11E-07	2	2	113.81	137.89	265.21	264	Exon (uc001psm.3/196264, exon 2 of 6)	11	118100336	118123011	22676	2	196264	uc001psm.3	9732	ENSG00000160588	MPZL3	myelin protein zero like 3	down
chr1	214598195	214603757	5563	*	8.07	7.57	8.44	-0.87	1.86E-08	6.13E-07	2	2	187.45	192.26	347.34	349	Intron (uc021piy.1/5784, intron 15 of 16)	1	214522039	214638300	116262	2	5784	uc021piy.1	34543	ENSG00000152104	PTPN14	protein tyrosine phosphatase, non-receptor type 14	down
chr6	43736936	43745136	8201	*	9.97	9.71	10.18	-0.47	1.86E-08	6.13E-07	2	2	841.28	832.87	1137.76	1189	Promoter	6	43737946	43745562	7617	1	7422	uc003owb.3	0	ENSG00000112715	VEGFA	vascular endothelial growth factor A	nochange
chr16	87811245	87817036	5792	*	8.84	8.45	9.14	-0.69	1.88E-08	6.20E-07	2	2	353.32	346.7	536.18	594	Distal Intergenic	16	87741418	87799598	58181	2	54758	uc002fki.3	-11647	ENSG00000104731	KLHDC4	kelch domain containing 4	down
chr2	62963264	62967647	4384	*	6.59	5.52	7.19	-1.67	1.90E-08	6.25E-07	2	2	43.14	48.85	127.64	165	Intron (uc010fcp.3/23301, intron 2 of 22)	2	62934032	62999243	65212	1	23301	uc002sca.3	29232	ENSG00000115504	EHBP1	EH domain binding protein 1	down
chr15	86244506	86248331	3826	*	6.33	5.18	6.96	-1.78	1.98E-08	6.50E-07	0	2	37.19	35.46	122.41	127	Intron (uc002blu.2/11214, intron 17 of 36)	15	86220268	86292589	72322	1	11214	uc002blx.2	24238	ENSG00000170776	AKAP13	A-kinase anchoring protein 13	down
chr19	48823344	48833206	9863	*	9.43	9.12	9.69	-0.57	2.04E-08	6.71E-07	2	2	587.63	524.78	829.12	823	Promoter	19	48828629	48833810	5182	1	2014	uc002piv.2	0	ENSG00000142227	EMP3	epithelial membrane protein 3	down
chr19	33862449	33867299	4851	*	9.08	8.73	9.37	-0.64	2.10E-08	6.88E-07	2	2	420.27	427.86	625.11	697	Promoter	19	33864575	33873592	9018	1	1054	uc002nup.3	0	ENSG00000153879	CEBPG	CCAAT/enhancer binding protein gamma	down
chr11	124094490	124097074	2585	*	6.22	5.01	6.87	-1.86	2.10E-08	6.88E-07	2	2	30.5	33.88	122.41	112	Promoter	11	124095398	124096312	915	1	26492	uc010saf.2	0	NA	OR8G2	olfactory receptor family 8 subfamily G member 2	down
chr12	111840154	111853480	13327	*	9.51	9.19	9.77	-0.59	2.12E-08	6.92E-07	2	2	630.77	535.81	859.99	892	Promoter	12	111843752	111889427	45676	1	10019	uc001tse.3	0	ENSG00000111252	SH2B3	SH2B adaptor protein 3	down
chr2	136576785	136579917	3133	*	6.43	5.27	7.07	-1.8	2.13E-08	6.95E-07	2	2	30.5	46.49	125.02	143	Promoter	2	136577761	136580657	2897	1	100507600	uc002tuv.1	0	ENSG00000226806	LOC100507600	uncharacterized LOC100507600	down
chr16	88853613	88863709	10097	*	9.24	8.9	9.51	-0.62	2.14E-08	6.98E-07	2	2	443.33	509.8	745.95	714	Distal Intergenic	16	88781746	88851372	69627	2	9780	uc010vpb.2	-2241	ENSG00000103335	PIEZO1	piezo type mechanosensitive ion channel component 1	down
chr4	117333263	117335692	2430	*	5.21	2.99	6.05	-3.06	2.15E-08	7.00E-07	0	2	10.41	5.52	78.47	54	Distal Intergenic	4	117220881	117220924	44	1	100302290	uc021xqy.1	112382	ENSG00000270394	MIR1973	microRNA 1973	down
chr16	57712814	57716836	4023	*	6.69	5.72	7.26	-1.54	2.15E-08	7.00E-07	2	2	57.28	48.07	149.61	157	Promoter	16	57713710	57723290	9581	1	222487	uc010cde.3	0	ENSG00000182885	ADGRG3	adhesion G protein-coupled receptor G3	down
chr6	41188721	41190693	1973	*	4.63	1.17	5.56	-4.39	2.16E-08	7.00E-07	0	2	3.72	0.79	53.36	41	Distal Intergenic	6	41176292	41185685	9394	2	340206	uc003oqb.3	-3036	ENSG00000184106	TREML3P	triggering receptor expressed on myeloid cells like 3, pseudogene	down
chr1	184941795	184944100	2306	*	7.06	6.22	7.59	-1.37	2.16E-08	7.00E-07	2	2	62.48	86.67	206.1	180	Promoter	1	184760159	184943718	183560	2	116496	uc001gra.4	0	ENSG00000135842	FAM129A	family with sequence similarity 129 member A	down
chr17	4869048	4874966	5919	*	8.78	8.4	9.08	-0.68	2.18E-08	7.07E-07	2	2	336.21	337.24	555.54	524	Promoter	17	4862521	4871132	8612	2	9552	uc002gae.3	0	ENSG00000091640	SPAG7	sperm associated antigen 7	down
chr16	81875859	81878036	2178	*	4.57	0.91	5.51	-4.6	2.19E-08	7.08E-07	0	2	2.98	0.79	54.4	37	Intron (uc002fgt.3/5336, intron 2 of 32)	16	81819351	81955215	135865	1	5336	uc010chg.1	56508	ENSG00000197943	PLCG2	phospholipase C gamma 2	down
chr4	71599130	71604256	5127	*	7.37	6.65	7.84	-1.19	2.19E-08	7.08E-07	2	2	108.6	92.19	212.38	247	Promoter	4	71600188	71674336	74149	1	22902	uc011cay.2	0	ENSG00000018189	RUFY3	RUN and FYVE domain containing 3	down
chr19	54896487	54903530	7044	*	8.91	8.55	9.2	-0.65	2.21E-08	7.14E-07	2	2	363.74	386.88	589.02	590	Distal Intergenic	19	54865235	54882165	16931	2	3903	uc002qfo.3	-14322	ENSG00000167613	LAIR1	leukocyte associated immunoglobulin like receptor 1	down
chr3	69127417	69138059	10643	*	9.19	8.85	9.47	-0.62	2.37E-08	7.65E-07	2	2	463.41	460.16	670.62	744	Promoter	3	69134090	69155239	21150	1	10550	uc003dnr.3	0	ENSG00000144746	ARL6IP5	ADP ribosylation factor like GTPase 6 interacting protein 5	down
chr19	56128469	56136778	8310	*	8.11	7.62	8.48	-0.86	2.44E-08	7.84E-07	2	2	201.58	192.26	360.94	352	Promoter	19	56132107	56135932	3826	2	147808	uc010etb.1	0	ENSG00000179922	ZNF784	zinc finger protein 784	down
chr1	144883914	144885816	1903	*	4.63	1.23	5.56	-4.33	2.44E-08	7.84E-07	0	2	0.74	3.94	50.22	44	Intron (uc021ott.2/100288142, intron 53 of 131)	1	144851424	144894125	42702	2	9659	uc001elv.4	8309	ENSG00000178104	PDE4DIP	phosphodiesterase 4D interacting protein	down
chr2	109741888	109744590	2703	*	5.79	4.25	6.51	-2.26	2.45E-08	7.87E-07	0	2	21.57	16.55	93.64	89	3' UTR	2	109745997	110262207	516211	1	344558	uc010ywt.1	-1407	ENSG00000172985	SH3RF3	SH3 domain containing ring finger 3	down
chr16	57722052	57725495	3444	*	6.26	5.07	6.9	-1.83	2.46E-08	7.90E-07	1	2	35.7	31.52	125.02	114	3' UTR	16	57728713	57765367	36655	1	84229	uc002emi.3	-3218	ENSG00000159625	DRC7	dynein regulatory complex subunit 7	down
chr8	37675326	37686224	10899	*	9.61	9.33	9.84	-0.52	2.52E-08	8.09E-07	2	2	635.98	646.91	937.41	899	Intron (uc003xki.3/25960, intron 2 of 4)	8	37654401	37687244	32844	1	25960	uc003xki.3	20925	ENSG00000020181	ADGRA2	adhesion G protein-coupled receptor A2	down
chr9	132888652	132893127	4476	*	7.77	7.19	8.19	-1	2.54E-08	8.14E-07	2	2	144.3	147.35	270.97	313	Promoter	9	132891932	132899179	7248	1	57720	uc004bzg.2	0	ENSG00000148358	GPR107	G protein-coupled receptor 107	down
chr1	156491389	156497156	5768	*	8.68	8.29	8.99	-0.71	2.56E-08	8.17E-07	2	2	302	323.06	499.04	521	3' UTR	1	156433513	156470634	37122	2	4209	uc001fpc.4	-20755	ENSG00000116604	MEF2D	myocyte enhancer factor 2D	down
chr17	37480826	37496723	15898	*	9.9	9.61	10.13	-0.52	2.59E-08	8.26E-07	2	2	827.15	739.1	1074.98	1172	Intron (uc002hrt.3/84961, intron 13 of 14)	17	37408897	37557909	149013	2	84961	uc002hrt.3	61186	ENSG00000108306	FBXL20	F-box and leucine rich repeat protein 20	down
chr4	84029078	84037857	8780	*	9.22	8.88	9.5	-0.62	2.75E-08	8.76E-07	2	2	483.49	460.95	681.08	768	Promoter	4	84011211	84031012	19802	2	51316	uc003hoe.3	0	ENSG00000145287	PLAC8	placenta specific 8	down
chr3	25703704	25709582	5879	*	9.04	8.68	9.33	-0.66	2.81E-08	8.93E-07	2	2	412.09	405.8	601.05	687	Promoter	3	25706367	25706430	64	2	100616477	uc021wui.1	0	ENSG00000077097	MIR4442	microRNA 4442	down
chr21	45659785	45667785	8001	*	8.34	7.89	8.68	-0.79	2.84E-08	9.02E-07	2	2	230.59	243.48	401.22	419	Promoter	21	45646722	45660834	14113	2	23308	uc002zee.3	0	ENSG00000160223	ICOSLG	inducible T-cell costimulator ligand	down
chrX	62567554	62575289	7736	*	7.99	7.47	8.37	-0.9	2.85E-08	9.06E-07	2	2	186.7	167.05	335.31	326	Promoter	23	62567107	62571218	4112	2	139886	uc004dvf.3	0	ENSG00000186767	SPIN4	spindlin family member 4	down
chr9	81856655	81858407	1753	*	4.35	-0.38	5.32	-5.71	2.86E-08	1	0	2	0.74	0.79	34	46	Distal Intergenic	9	82186878	82341656	154779	1	7091	uc004alc.3	-328471	ENSG00000106829	TLE4	transducin like enhancer of split 4	nochange
chr3	36718309	36723265	4957	*	7.75	7.08	8.21	-1.12	2.90E-08	9.19E-07	2	2	108.6	162.32	278.82	312	Distal Intergenic	3	36753913	36781352	27440	2	85443	uc003cgi.2	58087	ENSG00000163673	DCLK3	doublecortin like kinase 3	down
chr19	2261385	2275871	14487	*	10.12	9.86	10.34	-0.48	2.93E-08	9.26E-07	2	2	905.99	947.12	1224.07	1360	Promoter	19	2269520	2273487	3968	1	4946	uc002lvk.3	0	ENSG00000104904	OAZ1	ornithine decarboxylase antizyme 1	nochange
chr10	104400974	104407128	6155	*	9.29	8.97	9.55	-0.58	2.95E-08	9.31E-07	2	2	519.94	480.65	738.1	758	Promoter	10	104404252	104418076	13825	1	81603	uc001kvz.2	0	ENSG00000171206	TRIM8	tripartite motif containing 8	down
chr19	40196216	40197710	1495	*	4.65	1.62	5.56	-3.95	3.02E-08	9.53E-07	0	2	2.98	3.15	47.6	47	5' UTR	19	40194946	40200088	5143	1	56891	uc002omf.3	1270	ENSG00000006659	LGALS14	galectin 14	down
chr17	73773723	73787053	13331	*	10.25	10.01	10.45	-0.43	3.03E-08	9.54E-07	2	2	1059.22	1007	1387.8	1402	Promoter	17	73780602	73780688	87	2	100616282	uc021udc.1	0	ENSG00000132475	MIR4738	microRNA 4738	nochange
chr17	33860300	33870001	9702	*	9.77	9.48	10.01	-0.53	3.04E-08	9.57E-07	2	2	699.21	731.22	970.36	1097	Promoter	17	33801942	33864715	62774	2	100506736	uc002hjn.3	0	ENSG00000205045	SLFN12L	schlafen family member 12 like	down
chr17	56862417	56866159	3743	*	7.25	6.52	7.73	-1.22	3.16E-08	9.93E-07	2	2	101.91	81.16	216.04	210	Intron (uc002iwx.4/22843, intron 1 of 6)	17	56833230	57062540	229311	1	22843	uc002iwx.4	29187	ENSG00000175175	PPM1E	protein phosphatase, Mg2+/Mn2+ dependent 1E	down
chr9	35616524	35624155	7632	*	8.51	8.08	8.84	-0.76	3.19E-08	1.00E-06	2	2	287.12	255.3	448.3	468	Promoter	9	35609976	35618410	8435	2	971	uc010mkt.1	0	ENSG00000137101	CD72	CD72 molecule	down
chr20	48315956	48319787	3832	*	7.05	6.26	7.55	-1.28	3.22E-08	1.01E-06	2	2	77.36	76.43	192.5	182	Intron (uc002xuu.4/9334, intron 8 of 8)	20	48249483	48330421	80939	2	9334	uc002xuu.4	10634	ENSG00000158470	B4GALT5	beta-1,4-galactosyltransferase 5	down
chr9	73024288	73030433	6146	*	8.36	7.91	8.7	-0.79	3.26E-08	1.02E-06	2	2	249.93	231.66	401.22	433	Promoter	9	72999513	73029573	30061	2	687	uc004aht.3	0	ENSG00000119138	KLF9	Kruppel like factor 9	down
chr20	52546651	52559315	12665	*	9.12	8.78	9.39	-0.61	3.29E-08	1.03E-06	2	2	423.99	456.22	661.73	679	Downstream (<1kb)	20	52560079	52612736	52658	2	8537	uc010zza.1	53421	ENSG00000064787	BCAS1	breast carcinoma amplified sequence 1	down
chr14	100837071	100844326	7256	*	8.92	8.55	9.22	-0.66	3.33E-08	1.04E-06	2	2	362.99	388.46	566.52	624	Promoter	14	100800125	100841927	41803	2	7453	uc001yhg.2	0	ENSG00000140105	WARS	tryptophanyl-tRNA synthetase	down
chr19	39137188	39149359	12172	*	9.86	9.6	10.08	-0.48	3.38E-08	1.05E-06	2	2	754.25	795.04	1063.47	1103	Promoter	19	39138267	39212518	74252	1	81	uc010egc.2	0	ENSG00000130402	ACTN4	actinin alpha 4	nochange
chr11	72848994	72856062	7069	*	8.85	8.49	9.14	-0.65	3.38E-08	1.05E-06	2	2	353.32	365.61	570.71	559	Promoter	11	72547790	72853143	305354	2	9873	uc001oth.4	0	ENSG00000137478	FCHSD2	FCH and double SH3 domains 2	down
chr1	27920636	27935444	14809	*	9.42	9.12	9.66	-0.54	3.39E-08	1.05E-06	2	2	560.11	553.93	807.68	814	Promoter	1	27860756	27930143	69388	2	27245	uc009vsy.3	0	ENSG00000126705	AHDC1	AT-hook DNA binding motif containing 1	down
chr17	40825463	40833286	7824	*	9.31	9.01	9.57	-0.56	3.42E-08	1.06E-06	2	2	516.22	512.96	768.44	748	Promoter	17	40819932	40828108	8177	2	79990	uc002iat.2	0	ENSG00000068137	PLEKHH3	pleckstrin homology, MyTH4 and FERM domain containing H3	down
chr5	61723612	61732044	8433	*	8.61	8.15	8.96	-0.81	3.42E-08	1.06E-06	2	2	241	325.42	505.32	491	Intron (uc003jtc.3/51194, intron 1 of 29)	5	61714711	61924416	209706	1	51194	uc011cqr.2	8901	ENSG00000086200	IPO11	importin 11	down
chr15	78176824	78187770	10947	*	9.39	9.08	9.64	-0.55	3.46E-08	1.07E-06	2	2	530.36	553.93	781.52	810	Distal Intergenic	15	78206559	78208143	1585	2	645752	uc010umq.1	20373	NA	LOC645752	golgin A6 family member A pseudogene	down
chr5	71575094	71582316	7223	*	8.39	7.95	8.72	-0.77	3.51E-08	1.09E-06	2	2	236.54	258.45	429.47	416	Intron (uc003kca.4/23107, intron 7 of 10)	5	71515236	71616082	100847	2	23107	uc003kca.4	33766	ENSG00000113048	MRPS27	mitochondrial ribosomal protein S27	down
chr17	9017604	9021455	3852	*	7.93	7.41	8.32	-0.91	3.53E-08	1.09E-06	2	2	162.16	177.29	315.96	322	Intron (uc002glw.4/9423, intron 2 of 6)	17	8924859	9147317	222459	1	9423	uc002glw.4	92745	ENSG00000065320	NTN1	netrin 1	down
chr11	6221009	6226142	5134	*	6.76	5.82	7.33	-1.51	3.53E-08	1.09E-06	1	2	60.25	52.79	181.52	140	Promoter	11	6220454	6221416	963	1	120787	uc010qzz.2	555	ENSG00000175485	OR52W1	olfactory receptor family 52 subfamily W member 1	down
chr10	124891988	124912095	20108	*	10.54	10.32	10.73	-0.41	3.71E-08	1.14E-06	2	2	1234.77	1319.03	1746.13	1649	Promoter	10	124907638	124910188	2551	1	3167	uc001lhc.1	0	ENSG00000188816	HMX2	H6 family homeobox 2	nochange
chr13	46072348	46077263	4916	*	7.38	6.7	7.84	-1.14	3.73E-08	1.15E-06	2	2	102.65	104.8	249	209	Intron (uc001vak.3/83548, intron 13 of 22)	13	46050336	46110833	60498	1	83548	uc010aci.3	22012	ENSG00000136152	COG3	component of oligomeric golgi complex 3	down
chr13	20698606	20703166	4561	*	7.86	7.31	8.25	-0.94	3.74E-08	1.15E-06	2	2	151	167.05	298.69	311	Distal Intergenic	13	20712395	20735183	22789	2	2700	uc001umx.1	32017	ENSG00000121743	GJA3	gap junction protein alpha 3	down
chr17	4840684	4855528	14845	*	10.07	9.81	10.29	-0.48	3.76E-08	1.16E-06	2	2	871.03	925.06	1193.73	1305	Promoter	17	4854384	4859157	4774	1	2027	uc010vsr.2	0	ENSG00000108515	ENO3	enolase 3	nochange
chr2	88388578	88393770	5193	*	8.13	7.6	8.52	-0.92	3.93E-08	1.21E-06	2	2	212.74	174.93	336.36	397	Promoter	2	88390531	88412902	22372	1	150572	uc002sss.3	0	ENSG00000115593	SMYD1	SET and MYND domain containing 1	down
chr7	142995652	143000524	4873	*	7.84	7.29	8.25	-0.96	3.96E-08	1.21E-06	2	2	142.07	170.2	300.26	307	Promoter	7	142996964	143004789	7826	1	835	uc011ktb.2	0	ENSG00000106144	CASP2	caspase 2	down
chr21	43844115	43846748	2634	*	6.49	5.41	7.1	-1.69	4.00E-08	1.23E-06	2	2	42.4	42.55	118.75	156	Intron (uc002zbe.3/53347, intron 7 of 14)	21	43823971	43867790	43820	1	53347	uc002zbe.3	20144	ENSG00000160185	UBASH3A	ubiquitin associated and SH3 domain containing A	down
chr8	130663055	130699765	36711	*	11.47	11.3	11.62	-0.32	4.01E-08	1.23E-06	2	2	2533.51	2512.78	3093.13	3215	Distal Intergenic	8	130760442	130799134	38693	2	56169	uc003ysr.3	99369	ENSG00000147697	GSDMC	gasdermin C	nochange
chr16	75141166	75145566	4401	*	7.67	7.09	8.08	-0.99	4.17E-08	1.27E-06	2	2	136.12	136.32	280.38	262	3' UTR	16	75145758	75150670	4913	2	197257	uc002fdm.3	5104	ENSG00000166816	LDHD	lactate dehydrogenase D	down
chr3	51776028	51778168	2141	*	6.32	5.2	6.94	-1.74	4.21E-08	1.28E-06	2	2	36.45	37.03	126.59	119	Distal Intergenic	3	51741081	51752625	11545	1	2912	uc003dbo.4	34947	ENSG00000164082	GRM2	glutamate metabotropic receptor 2	down
chr20	62701876	62712899	11024	*	9.48	9.19	9.72	-0.53	4.25E-08	1.30E-06	2	2	593.58	574.42	843.25	842	Promoter	20	62704535	62710845	6311	2	10287	uc002yhy.3	0	ENSG00000171700	RGS19	regulator of G-protein signaling 19	down
chr1	214608946	214615302	6357	*	8.47	8.03	8.81	-0.78	4.26E-08	1.30E-06	2	2	276.71	245.05	422.67	474	Intron (uc021piy.1/5784, intron 15 of 16)	1	214522039	214638300	116262	2	5784	uc021piy.1	22998	ENSG00000152104	PTPN14	protein tyrosine phosphatase, non-receptor type 14	down
chr20	25676494	25677737	1244	*	4.44	5.38	0.63	4.76	4.29E-08	1.30E-06	2	0	39.42	44.13	2.09	1	Promoter	20	25654851	25677469	22619	2	26152	uc002wvc.3	0	ENSG00000130684	ZNF337	zinc finger protein 337	up
chr19	13122798	13126561	3764	*	8.04	7.54	8.41	-0.88	4.30E-08	1.31E-06	2	2	183.73	188.32	326.42	356	Intron (uc002mwd.3/4784, intron 1 of 9)	19	13134785	13209610	74826	1	4784	uc002mwe.4	-8224	ENSG00000008441	NFIX	nuclear factor I X	down
chr20	43663181	43670554	7374	*	7.97	7.38	8.38	-1	4.40E-08	1.33E-06	2	2	195.63	137.1	335.83	331	Intron (uc002xnb.3/6789, intron 10 of 10)	20	43720950	43729753	8804	2	3787	uc002xnc.3	59199	ENSG00000124134	KCNS1	potassium voltage-gated channel modifier subfamily S member 1	down
chr7	38335401	38360827	25427	*	11.98	11.79	12.14	-0.35	4.46E-08	1.35E-06	2	2	3494.55	3604.88	4247.62	4794	Promoter	7	38299244	38357126	57883	2	445347	uc003tgi.2	0	ENSG00000211689	TARP	TCR gamma alternate reading frame protein	nochange
chr8	27688576	27700083	11508	*	9.88	9.61	10.1	-0.49	4.83E-08	1.46E-06	2	2	760.95	802.92	1054.58	1142	Promoter	8	27667138	27695349	28212	2	55872	uc003xgi.3	0	ENSG00000168078	PBK	PDZ binding kinase	nochange
chr3	132506230	132508614	2385	*	5.76	4.06	6.52	-2.46	4.92E-08	1.48E-06	0	2	23.8	9.46	88.93	94	Intron (uc003epg.1/348808, intron 3 of 10)	3	132399453	132441303	41851	2	27031	uc003epe.2	-64927	ENSG00000113971	NPHP3	nephrocystin 3	down
chr17	41485926	41489069	3144	*	6.71	5.72	7.29	-1.56	4.93E-08	1.49E-06	2	2	63.97	41.76	157.45	155	Distal Intergenic	17	41476353	41478504	2152	1	379	uc002idt.3	9573	ENSG00000175906	ARL4D	ADP ribosylation factor like GTPase 4D	down
chr4	159403313	159408661	5349	*	7.43	6.79	7.88	-1.09	5.00E-08	1.50E-06	2	2	116.04	104.8	241.15	229	Distal Intergenic	4	159442866	159567833	124968	1	59350	uc010iqj.2	-34205	ENSG00000171509	RXFP1	relaxin/insulin like family peptide receptor 1	down
chr8	26432057	26437613	5557	*	8.69	8.27	9.01	-0.74	5.08E-08	1.53E-06	2	2	334.73	283.66	488.06	544	Promoter	8	26435340	26501120	65781	1	1808	uc011lag.2	0	ENSG00000092964	DPYSL2	dihydropyrimidinase like 2	down
chr16	70320243	70326395	6153	*	8.67	8.29	8.97	-0.69	5.21E-08	1.57E-06	2	2	312.41	312.03	493.29	512	Promoter	16	70323670	70367735	44066	1	11269	uc031qwx.1	0	ENSG00000157349	DDX19B	DEAD-box helicase 19B	down
chr2	172901132	172906474	5343	*	7.61	6.99	8.04	-1.05	5.36E-08	1.61E-06	2	2	141.33	113.47	270.97	256	Intron (uc002uhk.3/254042, intron 1 of 9)	2	172864804	172945587	80784	1	254042	uc002uhk.3	36328	ENSG00000172878	METAP1D	methionyl aminopeptidase type 1D, mitochondrial	down
chr5	157303606	157307019	3414	*	6.72	5.77	7.29	-1.52	5.44E-08	1.63E-06	2	2	45.37	63.82	164.78	148	Distal Intergenic	5	157212751	157286183	73433	2	9685	uc003lxi.2	-17423	ENSG00000113282	CLINT1	clathrin interactor 1	down
chr11	34391574	34395677	4104	*	7.86	7.33	8.25	-0.92	5.51E-08	1.65E-06	2	2	160.67	160.74	293.99	315	Distal Intergenic	11	34172534	34379555	207022	2	25841	uc001mvl.2	-12019	ENSG00000166016	ABTB2	ankyrin repeat and BTB domain containing 2	down
chr16	15148794	15150176	1383	*	4.34	5.31	-0.39	5.71	5.51E-08	1	2	0	28.27	51.22	0.52	1	Promoter	16	15131710	15149936	18227	2	123803	uc002ddd.4	0	ENSG00000157045	NTAN1	N-terminal asparagine amidase	nochange
chr16	4711222	4717040	5819	*	7.4	6.74	7.84	-1.1	5.55E-08	1.66E-06	2	2	110.09	104.01	223.37	236	Exon (uc002cwz.3/23295, exon 6 of 17)	16	4743694	4745856	2163	1	84309	uc002cxf.2	-26654	ENSG00000168101	NUDT16L1	nudix hydrolase 16 like 1	down
chr22	31580107	31582221	2115	*	4.85	1.9	5.75	-3.85	5.59E-08	1.67E-06	0	2	6.69	0.79	62.77	45	Intron (uc010gwh.3/91445, intron 1 of 7)	22	31556138	31602999	46862	1	91445	uc010gwh.3	23969	ENSG00000138942	RNF185	ring finger protein 185	down
chr5	142978928	142988087	9160	*	9.21	8.89	9.47	-0.58	5.60E-08	1.67E-06	2	2	476.06	472.77	736.53	680	Distal Intergenic	5	143059425	143059536	112	1	100846991	uc031slq.1	-71338	ENSG00000266478	MIR5197	microRNA 5197	down
chr5	139026037	139062040	36004	*	11.25	11.07	11.42	-0.35	5.63E-08	1.68E-06	2	2	2233	2070.74	2752.59	2716	Promoter	5	139028301	139062680	34380	1	51523	uc010jfg.1	0	ENSG00000171604	CXXC5	CXXC finger protein 5	nochange
chr15	78590896	78596064	5169	*	7.71	7.15	8.12	-0.97	5.67E-08	1.69E-06	2	2	134.63	148.92	284.57	272	Promoter	15	78575578	78591940	16363	2	80349	uc002bdn.3	0	ENSG00000140395	WDR61	WD repeat domain 61	down
chr11	109868557	109872738	4182	*	6.4	5.19	7.04	-1.86	5.80E-08	1.72E-06	0	2	46.12	26.79	115.08	149	Distal Intergenic	11	109963926	110042566	78641	1	85463	uc010rwc.2	-91188	ENSG00000149289	ZC3H12C	zinc finger CCCH-type containing 12C	down
chr2	174216436	174228462	12027	*	9.64	9.37	9.87	-0.5	5.83E-08	1.73E-06	2	2	659.04	663.46	913.34	963	Promoter	2	174219561	174233718	14158	1	83879	uc002uic.1	0	ENSG00000144354	CDCA7	cell division cycle associated 7	down
chr3	180664615	180667792	3178	*	6	4.58	6.7	-2.12	5.92E-08	1.75E-06	0	2	17.85	29.94	91.54	116	5' UTR	3	180633247	180700539	67293	1	8087	uc011bql.2	31368	ENSG00000114416	FXR1	FMR1 autosomal homolog 1	down
chr1	16573073	16577627	4555	*	6.79	5.9	7.33	-1.43	5.92E-08	1.75E-06	2	2	57.28	62.25	176.81	146	3' UTR	1	16558182	16563659	5478	2	79363	uc001ayd.3	-9414	ENSG00000132881	RSG1	REM2 and RAB like small GTPase 1	down
chr14	51470266	51475677	5412	*	8	7.45	8.4	-0.94	5.95E-08	1.76E-06	2	2	200.09	150.5	335.31	339	Intron (uc001wyx.4/114088, intron 5 of 9)	14	51371935	51411248	39314	2	5836	uc001wyu.3	-59018	ENSG00000100504	PYGL	phosphorylase, glycogen, liver	down
chr9	101623427	101627575	4149	*	6.77	5.84	7.33	-1.49	6.43E-08	1.90E-06	2	2	66.95	47.28	171.58	150	Distal Intergenic	9	101569981	101612363	42383	1	79695	uc004ayz.3	53446	ENSG00000119514	GALNT12	polypeptide N-acetylgalactosaminyltransferase 12	down
chr1	174967271	174974011	6741	*	8.72	8.33	9.02	-0.68	6.52E-08	1.92E-06	2	2	326.54	319.12	497.47	539	Promoter	1	174968571	174981163	12593	1	27101	uc001gki.1	0	ENSG00000116161	CACYBP	calcyclin binding protein	down
chr1	8270207	8274272	4066	*	7.27	6.57	7.74	-1.17	6.59E-08	1.94E-06	2	2	104.14	85.89	214.47	213	Distal Intergenic	1	8384390	8404227	19838	1	50651	uc001apb.3	-110118	ENSG00000162426	SLC45A1	solute carrier family 45 member 1	down
chr1	214615958	214622626	6669	*	8.37	7.94	8.7	-0.77	6.71E-08	1.97E-06	2	2	233.56	256.08	405.93	428	Intron (uc021piy.1/5784, intron 15 of 16)	1	214522039	214638300	116262	2	5784	uc021piy.1	15674	ENSG00000152104	PTPN14	protein tyrosine phosphatase, non-receptor type 14	down
chr9	101627957	101631962	4006	*	7.31	6.56	7.8	-1.24	6.73E-08	1.98E-06	2	2	79.59	109.53	247.43	198	Distal Intergenic	9	101569981	101612363	42383	1	79695	uc004ayz.3	57976	ENSG00000119514	GALNT12	polypeptide N-acetylgalactosaminyltransferase 12	down
chr8	66859701	66865214	5514	*	8.12	7.63	8.48	-0.85	6.79E-08	1.99E-06	2	2	186.7	210.38	375.59	339	Distal Intergenic	8	66933791	67012755	78965	1	85479	uc003xvs.1	-68577	ENSG00000147570	DNAJC5B	DnaJ heat shock protein family (Hsp40) member C5 beta	down
chr3	5604307	5606378	2072	*	4.65	1.45	5.57	-4.11	6.91E-08	2.03E-06	0	2	0.74	4.73	51.79	43	Distal Intergenic	3	5291862	5291940	79	2	100616334	uc021wsm.1	-312367	ENSG00000265180	MIR4790	microRNA 4790	down
chr15	37047476	37057239	9764	*	8.1	7.62	8.46	-0.84	6.92E-08	2.03E-06	2	2	199.35	193.05	337.4	367	Intron (uc001zje.4/84529, intron 10 of 11)	15	37091301	37110707	19407	2	161635	uc001zjg.4	53468	NA	CSNK1A1P1	casein kinase 1 alpha 1 pseudogene 1	down
chr9	6408475	6417138	8664	*	9.78	9.52	10	-0.49	7.15E-08	2.09E-06	2	2	742.35	720.98	991.81	1061	Promoter	9	6413151	6507051	93901	1	115426	uc003zjy.3	0	ENSG00000147854	UHRF2	ubiquitin like with PHD and ring finger domains 2	nochange
chr10	134206344	134215443	9100	*	9.32	9	9.58	-0.58	7.15E-08	2.09E-06	2	2	529.61	497.2	725.55	809	Promoter	10	134210702	134231358	20657	1	170394	uc001lll.4	0	ENSG00000171813	PWWP2B	PWWP domain containing 2B	down
chr7	112723151	112728936	5786	*	8.04	7.55	8.41	-0.86	7.19E-08	2.10E-06	2	2	183.73	190.68	363.56	318	Promoter	7	112720468	112726393	5926	2	54329	uc010ljv.2	0	ENSG00000164604	GPR85	G protein-coupled receptor 85	down
chr4	16222626	16234552	11927	*	9.83	9.57	10.05	-0.48	7.30E-08	2.13E-06	2	2	754.99	762.74	1022.67	1094	Promoter	4	16162128	16228161	66034	2	202018	uc010ied.1	0	ENSG00000169762	TAPT1	transmembrane anterior posterior transformation 1	nochange
chr9	20508637	20516976	8340	*	8.71	8.34	9.01	-0.67	7.62E-08	2.22E-06	2	2	330.26	317.54	517.35	511	Intron (uc011lne.1/4300, intron 9 of 9)	9	20502263	20502340	78	2	100616441	uc022bea.1	-6297	ENSG00000264941	MIR4474	microRNA 4474	down
chr3	185824793	185828270	3478	*	7.15	6.42	7.63	-1.21	7.67E-08	2.23E-06	2	2	79.59	92.19	199.3	197	Promoter	3	185764106	185826362	62257	2	2119	uc003fpy.3	0	ENSG00000244405	ETV5	ETS variant 5	down
chr13	114994222	114997522	3301	*	7.13	6.37	7.63	-1.26	7.67E-08	2.23E-06	2	2	84.05	81.16	175.76	221	Distal Intergenic	13	115000362	115008823	8462	1	8881	uc010tkm.1	-2840	ENSG00000130177	CDC16	cell division cycle 16	down
chr12	109013254	109033256	20003	*	10.37	10.14	10.57	-0.43	7.73E-08	2.24E-06	2	2	1100.88	1161.44	1457.9	1591	Promoter	12	109015680	109025854	10175	2	6404	uc010sxe.2	0	ENSG00000110876	SELPLG	selectin P ligand	nochange
chr3	185400750	185408607	7858	*	8.37	7.93	8.71	-0.78	7.99E-08	2.31E-06	2	2	255.88	232.45	397.56	440	5' UTR	3	185431040	185435955	4916	1	646600	uc003fpr.2	-22433	ENSG00000163915	IGF2BP2-AS1	IGF2BP2 antisense RNA 1	down
chr11	92493493	92501063	7571	*	7.96	7.45	8.33	-0.88	8.35E-08	2.42E-06	2	2	183.73	166.26	315.96	329	Exon (uc001pdj.4/120114, exon 4 of 25)	11	92573728	92629635	55908	1	120114	uc001pdi.4	-72665	ENSG00000165323	FAT3	FAT atypical cadherin 3	down
chr22	26689919	26692815	2897	*	6.11	4.79	6.79	-2	8.37E-08	2.42E-06	2	2	35.7	19.7	115.08	106	Exon (uc003acb.3/23544, exon 3 of 17)	22	26688217	26773741	85525	1	23544	uc003acf.1	1702	ENSG00000100095	SEZ6L	seizure related 6 homolog like	down
chr19	18384683	18405287	20605	*	10.95	10.75	11.13	-0.38	8.48E-08	2.45E-06	2	2	1770.33	1678.34	2146.83	2342	Promoter	19	18392887	18392971	85	1	100422833	uc021uqm.1	0	ENSG00000267959	MIR3188	microRNA 3188	nochange
chr1	245079162	245090377	11216	*	9.83	9.57	10.05	-0.48	8.56E-08	2.47E-06	2	2	732.68	787.16	1038.37	1079	Distal Intergenic	1	245133171	245251148	117978	1	84288	uc001ibc.2	-42794	ENSG00000203666	EFCAB2	EF-hand calcium binding domain 2	nochange
chr16	89040607	89046617	6011	*	9.07	8.73	9.34	-0.61	8.61E-08	2.48E-06	2	2	443.33	407.37	627.2	671	Promoter	16	88941263	89043504	102242	2	863	uc002fmm.2	0	ENSG00000129993	CBFA2T3	CBFA2/RUNX1 translocation partner 3	down
chr17	35787855	35793044	5190	*	7.69	7.12	8.1	-0.97	8.66E-08	2.49E-06	2	2	148.02	130.8	276.2	271	Intron (uc002hnt.3/6871, intron 4 of 15)	17	35783609	35837226	53618	1	6871	uc002hnw.3	4246	ENSG00000276234	TADA2A	transcriptional adaptor 2A	down
chr2	106396831	106418583	21753	*	10.05	9.81	10.26	-0.45	8.67E-08	2.49E-06	2	2	875.5	921.12	1195.82	1254	Intron (uc002tdg.3/8440, intron 1 of 4)	2	106361520	106510730	149211	1	8440	uc002tdg.3	35311	ENSG00000071051	NCK2	NCK adaptor protein 2	nochange
chr5	140971650	141000060	28411	*	10.53	10.33	10.71	-0.38	8.72E-08	2.50E-06	2	2	1303.95	1263.09	1693.29	1658	Promoter	5	140894588	140998622	104035	2	1729	uc003llb.4	0	ENSG00000131504	DIAPH1	diaphanous related formin 1	nochange
chr17	30509083	30513342	4260	*	7.38	6.7	7.83	-1.13	8.81E-08	2.52E-06	2	2	94.47	113.47	248.48	208	5' UTR	17	30477387	30478590	1204	2	503640	uc002hhc.4	-30493	NA	ARGFXP2	arginine-fifty homeobox pseudogene 2	down
chr11	64507882	64516430	8549	*	9.29	8.99	9.54	-0.55	8.91E-08	2.55E-06	2	2	522.92	494.05	744.9	745	Promoter	11	64494383	64508355	13973	2	10235	uc001oat.3	0	ENSG00000068831	RASGRP2	RAS guanyl releasing protein 2	down
chr10	104208836	104217218	8383	*	8.7	8.32	9	-0.68	9.12E-08	2.61E-06	2	2	304.23	335.67	511.07	511	Promoter	10	104209574	104216050	6477	1	100505761	uc001kvp.2	0	ENSG00000269609	RPARP-AS1	RPARP antisense RNA 1	down
chr1	92979362	92983395	4034	*	7.21	6.52	7.67	-1.16	9.49E-08	2.71E-06	2	2	90.75	92.19	211.33	197	Exon (uc001dox.3/7813, exon 18 of 18)	1	92940318	92952433	12116	2	2672	uc001dow.4	-26929	ENSG00000162676	GFI1	growth factor independent 1 transcriptional repressor	down
chr13	52677385	52680445	3061	*	6.63	5.7	7.18	-1.48	9.51E-08	2.71E-06	1	2	50.58	53.58	145.95	145	Exon (uc001vge.3/341676, exon 9 of 22)	13	52638900	52703214	64315	2	341676	uc001vge.3	22769	ENSG00000197168	NEK5	NIMA related kinase 5	down
chr17	7737050	7748981	11932	*	9.43	9.14	9.68	-0.54	9.65E-08	2.75E-06	2	2	578.71	549.99	793.03	843	Promoter	17	7743235	7758118	14884	1	23135	uc002giw.1	0	ENSG00000132510	KDM6B	lysine demethylase 6B	down
chr2	71290993	71296697	5705	*	7.94	7.44	8.31	-0.87	9.91E-08	2.82E-06	2	2	174.8	171.77	313.86	320	Promoter	2	71295408	71305998	10591	1	55577	uc002shp.4	0	ENSG00000124357	NAGK	N-acetylglucosamine kinase	down
chr10	73967399	73969843	2445	*	5.79	4.3	6.51	-2.2	1.00E-07	2.85E-06	0	2	24.55	14.97	88.93	93	Intron (uc021psn.1/119504, intron 1 of 3)	10	73855790	73963282	107493	2	51008	uc001jsr.2	-4117	ENSG00000138303	ASCC1	activating signal cointegrator 1 complex subunit 1	down
chr19	10518477	10525239	6763	*	7.86	7.34	8.25	-0.91	1.02E-07	2.88E-06	2	2	158.44	165.47	321.19	286	Distal Intergenic	19	10527449	10580307	52859	1	5141	uc021uow.1	-2210	ENSG00000065989	PDE4A	phosphodiesterase 4A	down
chr7	17728754	17733251	4498	*	7.16	6.43	7.64	-1.21	1.02E-07	2.89E-06	2	2	77.36	95.34	205.58	193	Distal Intergenic	7	17830385	17861320	30936	2	23161	uc010kub.3	128069	ENSG00000071189	SNX13	sorting nexin 13	down
chr11	65258151	65273414	15264	*	10.31	10.08	10.5	-0.42	1.04E-07	2.94E-06	2	2	1092.7	1071.61	1396.69	1500	Promoter	11	65265233	65273939	8707	1	378938	uc010roh.3	0	ENSG00000251562	MALAT1	metastasis associated lung adenocarcinoma transcript 1 (non-protein coding)	nochange
chr6	39190437	39198331	7895	*	8.11	7.64	8.46	-0.81	1.04E-07	2.95E-06	2	2	199.35	200.93	356.76	347	Promoter	6	39156747	39197251	40505	2	8645	uc003oon.3	0	ENSG00000164626	KCNK5	potassium two pore domain channel subfamily K member 5	down
chr14	71468238	71472614	4377	*	6.18	4.98	6.83	-1.86	1.06E-07	3.01E-06	2	2	27.52	35.46	100.96	127	Intron (uc001xmn.4/22990, intron 8 of 9)	14	71479717	71582099	102383	1	22990	uc010arf.1	-7103	ENSG00000100731	PCNX1	pecanex homolog 1 (Drosophila)	down
chr10	75665159	75672720	7562	*	9.15	8.83	9.41	-0.57	1.07E-07	3.02E-06	2	2	453.74	459.38	666.96	690	Promoter	10	75670862	75677258	6397	1	5328	uc001jwa.3	0	ENSG00000122861	PLAU	plasminogen activator, urokinase	down
chr22	26911784	26915955	4172	*	6.55	5.59	7.12	-1.53	1.11E-07	3.12E-06	2	2	48.35	48.07	132.87	146	Distal Intergenic	22	26887894	26908437	20544	2	24144	uc003acs.2	-3347	ENSG00000100109	TFIP11	tuftelin interacting protein 11	down
chr5	150131906	150174188	42283	*	12.05	11.9	12.18	-0.28	1.12E-07	3.16E-06	2	2	3848.61	3793.99	4555.73	4725	Promoter	5	150088309	150138082	49774	2	51164	uc003lsu.3	0	ENSG00000132912	DCTN4	dynactin subunit 4	nochange
chr10	4703326	4707766	4441	*	8.09	7.6	8.45	-0.86	1.16E-07	3.26E-06	2	2	176.29	211.17	366.17	335	Exon (uc001ihg.3/338588, exon 3 of 3)	10	4698348	4704606	6259	1	338588	uc001ihg.3	4978	NA	LINC00705	long intergenic non-protein coding RNA 705	down
chr10	22766473	22769225	2753	*	5.59	3.72	6.38	-2.66	1.16E-07	3.26E-06	0	2	5.95	20.49	76.9	90	Distal Intergenic	10	22724354	22726858	2505	2	100499489	uc021pof.2	-39615	NA	LOC100499489	uncharacterized LOC100499489	down
chr17	79310376	79325437	15062	*	10.48	10.27	10.66	-0.39	1.16E-07	3.26E-06	2	2	1232.54	1236.3	1576.12	1670	Distal Intergenic	17	79285072	79304474	19403	2	284186	uc002kad.2	-5902	ENSG00000185332	TMEM105	transmembrane protein 105	nochange
chr11	102321189	102328750	7562	*	8.63	8.25	8.93	-0.69	1.17E-07	3.27E-06	2	2	317.62	289.18	501.14	476	Promoter	11	102267056	102323775	56720	2	114908	uc001pha.3	0	ENSG00000152558	TMEM123	transmembrane protein 123	down
chr17	17736739	17748468	11730	*	9.61	9.34	9.83	-0.49	1.18E-07	3.31E-06	2	2	663.5	629.57	917.01	905	Promoter	17	17714663	17740325	25663	2	6720	uc002grt.2	0	ENSG00000072310	SREBF1	sterol regulatory element binding transcription factor 1	nochange
chr7	87501444	87509544	8101	*	9.2	8.87	9.47	-0.6	1.23E-07	3.44E-06	2	2	439.61	495.62	672.71	746	Promoter	7	87505544	87538856	33313	1	10926	uc003ujf.1	0	ENSG00000006634	DBF4	DBF4 zinc finger	down
chr19	2943639	2948828	5190	*	8.08	7.6	8.44	-0.84	1.24E-07	3.47E-06	2	2	179.26	208.02	358.33	336	Promoter	19	2933216	2944969	11754	2	58492	uc002lws.4	0	ENSG00000175691	ZNF77	zinc finger protein 77	down
chr8	81044701	81052022	7322	*	8.19	7.72	8.54	-0.82	1.29E-07	3.60E-06	2	2	228.36	192.26	388.67	356	Intron (uc010lzs.1/7163, intron 7 of 7)	8	80947105	81083345	136241	2	7163	uc010lzs.1	31323	ENSG00000076554	TPD52	tumor protein D52	down
chr2	233659529	233661858	2330	*	5.25	3.37	6.03	-2.66	1.29E-07	3.60E-06	0	2	8.93	11.82	68	63	Exon (uc010zmj.1/26058, exon 14 of 21)	2	233675021	233725289	50269	1	26058	uc002vtq.4	-13163	ENSG00000204120	GIGYF2	GRB10 interacting GYF protein 2	down
chr4	85839050	85844167	5118	*	7.23	6.51	7.7	-1.19	1.33E-07	3.70E-06	2	2	83.31	99.28	231.21	186	Intron (uc003hpd.3/23001, intron 66 of 67)	4	85730019	85818163	88145	2	23001	uc003hpf.3	-20887	ENSG00000163625	WDFY3	WD repeat and FYVE domain containing 3	down
chr8	59505484	59513013	7530	*	8.17	7.72	8.52	-0.8	1.33E-07	3.70E-06	2	2	203.81	216.69	381.87	350	Exon (uc011lee.2/8439, exon 17 of 31)	8	59465728	59495419	29692	1	6386	uc003xtn.3	39756	ENSG00000137575	SDCBP	syndecan binding protein	down
chr11	79168454	79171554	3101	*	5.6	4.02	6.34	-2.32	1.35E-07	3.75E-06	0	2	12.65	19.7	78.99	83	Distal Intergenic	11	78364328	79151695	787368	2	26011	uc001ozl.4	-16759	ENSG00000149256	TENM4	teneurin transmembrane protein 4	down
chr5	56055066	56061402	6337	*	7.6	8.03	6.98	1.05	1.36E-07	3.78E-06	2	2	244.72	278.15	140.19	113	Distal Intergenic	5	56110900	56191978	81079	1	4214	uc003jqw.4	-49498	ENSG00000095015	MAP3K1	mitogen-activated protein kinase kinase kinase 1	up
chr13	37569729	37578530	8802	*	9.55	9.24	9.81	-0.57	1.37E-07	3.79E-06	2	2	637.47	572.05	828.6	963	Promoter	13	37574678	37582972	8295	1	11340	uc001uvz.2	0	ENSG00000120699	EXOSC8	exosome component 8	down
chr2	202266164	202274026	7863	*	8.79	8.35	9.12	-0.78	1.38E-07	3.83E-06	2	2	368.2	283.66	505.84	610	Exon (uc002uyb.4/66008, exon 3 of 16)	2	202241930	202316319	74390	2	66008	uc002uyb.4	42293	ENSG00000115993	TRAK2	trafficking kinesin protein 2	down
chr5	131797464	131807003	9540	*	9.23	8.93	9.48	-0.55	1.39E-07	3.83E-06	2	2	491.68	482.23	713.52	711	Intron (uc003kwz.2/441108, intron 3 of 3)	5	131821323	131825175	3853	2	3659	uc010jdt.2	18172	ENSG00000125347	IRF1	interferon regulatory factor 1	down
chr14	103182837	103185956	3120	*	6.65	5.73	7.21	-1.48	1.40E-07	3.86E-06	1	2	46.12	59.88	149.61	146	Intron (uc001ymb.4/23186, intron 8 of 11)	14	103243816	103377837	134022	1	7187	uc001ymc.2	-57860	ENSG00000131323	TRAF3	TNF receptor associated factor 3	down
chr8	145021185	145028447	7263	*	9.04	8.72	9.3	-0.59	1.41E-07	3.88E-06	2	2	417.29	425.49	649.7	615	Promoter	8	144989321	145025044	35724	2	5339	uc003zaf.1	0	ENSG00000178209	PLEC	plectin	down
chr6	106047010	106051149	4140	*	7.36	6.71	7.8	-1.08	1.46E-07	4.02E-06	2	2	111.58	98.49	226.51	219	Distal Intergenic	6	105725442	105850999	125558	2	5550	uc003prc.3	-196011	ENSG00000085377	PREP	prolyl endopeptidase	down
chr7	50764759	50768343	3585	*	6.82	5.99	7.34	-1.35	1.50E-07	4.12E-06	2	2	61.74	65.4	155.36	169	Intron (uc003tph.3/2887, intron 14 of 15)	7	50657760	50773020	115261	2	2887	uc003tph.3	4677	ENSG00000106070	GRB10	growth factor receptor bound protein 10	down
chr5	1103703	1112694	8992	*	7.7	7.12	8.11	-0.99	1.50E-07	4.12E-06	2	2	130.17	148.13	302.88	249	Promoter	5	1050489	1112172	61684	2	10723	uc003jbu.3	0	ENSG00000113504	SLC12A7	solute carrier family 12 member 7	down
chr7	2816073	2819805	3733	*	7.34	6.68	7.78	-1.1	1.52E-07	4.16E-06	2	2	109.34	96.13	213.43	227	Intron (uc003smt.3/2768, intron 2 of 4)	7	2767741	2854893	87153	2	2768	uc003smt.3	35088	ENSG00000146535	GNA12	G protein subunit alpha 12	down
chr2	65214496	65218146	3651	*	7.96	7.48	8.33	-0.85	1.54E-07	4.22E-06	2	2	177.03	179.65	319.09	323	Promoter	2	65215579	65251000	35422	1	6509	uc010ypz.2	0	ENSG00000115902	SLC1A4	solute carrier family 1 member 4	down
chr11	126798547	126801126	2580	*	6.2	5.04	6.84	-1.8	1.54E-07	4.22E-06	1	2	30.5	35.46	102.01	127	Intron (uc001qea.3/84623, intron 16 of 16)	11	126810642	126814986	4345	1	100874251	uc001qee.2	-9516	ENSG00000254960	KIRREL3-AS2	KIRREL3 antisense RNA 2	down
chr3	52269921	52276481	6561	*	8.12	7.65	8.47	-0.82	1.60E-07	4.39E-06	2	2	191.91	208.81	378.73	331	Promoter	3	52262626	52273183	10558	2	11344	uc003ddd.3	0	ENSG00000247596	TWF2	twinfilin actin binding protein 2	down
chr2	160181810	160184586	2777	*	6.57	5.62	7.14	-1.52	1.62E-07	4.43E-06	2	2	43.89	54.37	133.39	149	Exon (uc002uao.3/29994, exon 35 of 37)	2	160092304	160143236	50933	2	151525	uc002ual.4	-38574	ENSG00000196151	WDSUB1	WD repeat, sterile alpha motif and U-box domain containing 1	down
chr3	128838018	128841089	3072	*	7.15	6.43	7.63	-1.2	1.67E-07	4.56E-06	2	2	88.52	83.52	180.99	214	Promoter	3	128806412	128840647	34236	2	339122	uc003eln.2	0	ENSG00000172780	RAB43	RAB43, member RAS oncogene family	down
chr6	110795213	110798848	3636	*	7.89	7.39	8.26	-0.87	1.67E-07	4.56E-06	2	2	165.88	168.62	299.22	314	Promoter	6	110745892	110797407	51516	2	85413	uc003pue.3	0	ENSG00000004809	SLC22A16	solute carrier family 22 member 16	down
chr8	142424144	142429113	4970	*	8.57	8.18	8.88	-0.7	1.71E-07	4.65E-06	2	2	287.86	291.54	502.71	439	Intron (uc010mes.3/uc010mes.3, intron 1 of 1)	8	142432007	142441620	9614	1	11156	uc003ywg.1	-2894	ENSG00000184489	PTP4A3	protein tyrosine phosphatase type IVA, member 3	down
chr19	8625046	8643481	18436	*	9.79	9.54	10.01	-0.47	1.73E-07	4.71E-06	2	2	746.81	738.31	1077.08	983	Promoter	19	8585674	8642331	56658	2	4542	uc002mkg.3	0	ENSG00000142347	MYO1F	myosin IF	nochange
chr8	90993006	90997753	4748	*	8.81	8.45	9.1	-0.64	1.76E-07	4.78E-06	2	2	341.42	358.52	523.11	571	Promoter	8	90945564	90996899	51336	2	4683	uc003yei.1	0	ENSG00000104320	NBN	nibrin	down
chr10	21782809	21786690	3882	*	7.68	7.13	8.08	-0.95	1.77E-07	4.81E-06	2	2	138.35	141.83	259.98	281	Promoter	10	21785491	21785570	80	2	100302129	uc021pnw.1	0	ENSG00000222071	MIR1915	microRNA 1915	down
chr3	35578221	35580369	2149	*	4.24	-0.38	5.21	-5.59	1.78E-07	1	0	2	0.74	0.79	42.89	31	Distal Intergenic	3	35680666	35727379	46714	1	10777	uc003cfz.4	-100297	ENSG00000172995	ARPP21	cAMP regulated phosphoprotein 21	nochange
chr16	75091796	75104881	13086	*	9.22	8.92	9.47	-0.55	1.82E-07	4.93E-06	2	2	494.65	475.92	710.38	707	Intron (uc010vmz.1/84937, intron 1 of 2)	16	75145758	75150670	4913	2	197257	uc002fdm.3	45789	ENSG00000166816	LDHD	lactate dehydrogenase D	down
chr9	129230213	129237440	7228	*	8.73	8.37	9.02	-0.65	1.82E-07	4.94E-06	2	2	330.26	330.94	504.8	531	Intron (uc004bqh.2/89853, intron 7 of 9)	9	129170054	129172783	2730	2	641373	uc022bnj.1	-57430	NA	NRON	non-protein coding RNA, repressor of NFAT	down
chr3	127501787	127513333	11547	*	8.78	8.43	9.06	-0.63	1.83E-07	4.94E-06	2	2	353.32	335.67	536.71	532	Intron (uc003ejw.4/11343, intron 6 of 7)	3	127407905	127541725	133821	2	11343	uc003ejw.4	28392	ENSG00000074416	MGLL	monoglyceride lipase	down
chr12	25202343	25209702	7360	*	8.9	8.56	9.17	-0.61	1.84E-07	4.97E-06	2	2	392	360.88	579.08	574	Promoter	12	25205181	25241091	35911	1	4033	uc001rgg.2	0	ENSG00000118308	LRMP	lymphoid restricted membrane protein	down
chr2	10259202	10266931	7730	*	9.23	8.94	9.48	-0.55	1.89E-07	5.11E-06	2	2	489.44	490.11	700.96	729	Promoter	2	10262695	10271546	8852	1	6241	uc021vdr.1	0	ENSG00000171848	RRM2	ribonucleotide reductase regulatory subunit M2	down
chr11	627910	629888	1979	*	6.09	4.87	6.74	-1.88	1.91E-07	5.16E-06	2	2	26.03	32.31	95.21	119	Promoter	11	626313	627173	861	2	6343	uc001lqo.1	-737	ENSG00000070031	SCT	secretin	down
chr5	126111009	126116784	5776	*	9.06	8.74	9.32	-0.58	1.92E-07	5.16E-06	2	2	444.07	408.95	651.79	627	Promoter	5	126112315	126172712	60398	1	4001	uc003kud.2	0	ENSG00000113368	LMNB1	lamin B1	down
chr13	76099475	76102642	3168	*	6.36	5.28	6.97	-1.7	1.92E-07	5.18E-06	2	2	46.86	30.73	125.55	126	3' UTR	13	76099350	76111991	12642	2	170622	uc001vjn.1	9349	ENSG00000188243	COMMD6	COMM domain containing 6	down
chr7	102381179	102385236	4058	*	7.62	7.04	8.04	-1	1.93E-07	5.19E-06	2	2	142.82	120.56	249.52	276	Intron (uc011kld.1/10156, intron 7 of 7)	7	102230606	102389144	158539	2	10156	uc011kld.1	3908	ENSG00000105808	RASA4	RAS p21 protein activator 4	down
chr6	65694314	65695935	1622	*	4.23	-0.38	5.2	-5.58	1.94E-07	1	0	2	0.74	0.79	32.43	41	Intron (uc011dxu.1/346007, intron 29 of 42)	6	64429876	65531616	1101741	2	346007	uc011dxt.1	-162698	ENSG00000188107	EYS	eyes shut homolog (Drosophila)	nochange
chr14	20965524	20968539	3016	*	6.27	5.17	6.88	-1.71	1.98E-07	5.32E-06	2	2	34.96	37.03	107.76	128	Distal Intergenic	14	20978631	20979281	651	1	338879	uc010tlj.2	-10092	ENSG00000182545	RNASE10	ribonuclease A family member 10 (inactive)	down
chr4	151247644	151249610	1967	*	4.29	0.21	5.24	-5.03	2.03E-07	1	0	2	0.74	1.58	37.66	38	Intron (uc010ipi.3/987, intron 9 of 10)	4	151185811	151232521	46711	2	987	uc003ilr.4	-15123	ENSG00000198589	LRBA	LPS responsive beige-like anchor protein	nochange
chr3	119878088	119880029	1942	*	4.43	0.91	5.37	-4.46	2.09E-07	5.60E-06	0	2	2.98	0.79	36.62	46	Distal Intergenic	3	119540802	119813264	272463	2	2932	uc003edn.3	-64824	ENSG00000082701	GSK3B	glycogen synthase kinase 3 beta	down
chr3	119355672	119359515	3844	*	7.72	7.14	8.13	-0.99	2.10E-07	5.62E-06	2	2	139.84	142.62	248.48	312	Downstream (1-2kb)	3	119360908	119379404	18497	2	64091	uc003ecx.1	19889	ENSG00000121577	POPDC2	popeye domain containing 2	down
chr4	53703988	53705449	1462	*	4.49	1.17	5.42	-4.24	2.14E-07	5.72E-06	0	2	3.72	0.79	42.37	43	Distal Intergenic	4	53728495	53733002	4508	1	65997	uc003gzt.3	-23046	ENSG00000128045	RASL11B	RAS like family 11 member B	down
chr8	128746201	128752262	6062	*	9.23	8.93	9.47	-0.54	2.19E-07	5.85E-06	2	2	484.24	494.05	715.61	706	Promoter	8	128747765	128751018	3254	1	4609	uc003ysh.1	0	ENSG00000136997	MYC	v-myc avian myelocytomatosis viral oncogene homolog	down
chr4	6632547	6637021	4475	*	7.48	6.87	7.92	-1.05	2.21E-07	5.89E-06	2	2	104.14	129.22	231.21	252	Distal Intergenic	4	6641818	6644470	2653	1	93621	uc003gjg.2	-4797	ENSG00000179010	MRFAP1	Morf4 family associated protein 1	down
chr20	31167824	31173475	5652	*	8.01	7.52	8.38	-0.85	2.21E-07	5.90E-06	2	2	167.36	200.93	340.02	325	Promoter	20	31030862	31172875	142014	2	140688	uc031rss.1	0	ENSG00000197183	NOL4L	nucleolar protein 4 like	down
chr19	30439657	30447310	7654	*	8.2	7.72	8.56	-0.84	2.27E-07	6.05E-06	2	2	238.03	183.59	397.56	359	Intron (uc002nsq.3/8725, intron 1 of 10)	19	30433146	30507519	74374	1	8725	uc002nsr.3	6511	ENSG00000105176	URI1	URI1, prefoldin like chaperone	down
chr1	52518178	52525963	7786	*	9.06	8.74	9.32	-0.58	2.28E-07	6.07E-06	2	2	409.11	448.34	636.62	646	Promoter	1	52485804	52521843	36040	2	51060	uc001cti.4	0	ENSG00000117862	TXNDC12	thioredoxin domain containing 12	down
chr11	34456931	34465876	8946	*	8.42	7.97	8.76	-0.79	2.29E-07	6.09E-06	2	2	274.48	226.93	399.13	468	Promoter	11	34460472	34493607	33136	1	847	uc001mvm.3	0	ENSG00000121691	CAT	catalase	down
chr8	126952891	126956363	3473	*	6.71	5.81	7.26	-1.45	2.32E-07	6.15E-06	2	2	48.35	63.82	141.76	164	Exon (uc003yry.3/100130231, exon 2 of 2)	8	126934767	126963441	28675	2	100130231	uc022bbb.1	7078	ENSG00000245164	LINC00861	long intergenic non-protein coding RNA 861	down
chr5	113697642	113701034	3393	*	6.78	5.96	7.31	-1.35	2.37E-07	6.30E-06	2	2	66.2	58.31	158.5	158	Promoter	5	113698016	113832197	134182	1	3781	uc003kqo.3	0	ENSG00000080709	KCNN2	potassium calcium-activated channel subfamily N member 2	down
chr7	71867781	71871231	3451	*	5.4	3.71	6.16	-2.46	2.38E-07	6.31E-06	0	2	11.9	14.18	82.13	61	5' UTR	7	71244476	71877360	632885	2	83698	uc003twb.4	6129	ENSG00000183166	CALN1	calneuron 1	down
chr2	28641790	28647396	5607	*	7.06	6.29	7.56	-1.27	2.41E-07	6.36E-06	2	2	63.97	92.19	190.41	186	Distal Intergenic	2	28618579	28637516	18938	1	2355	uc010ymi.2	23211	ENSG00000075426	FOSL2	FOS like 2, AP-1 transcription factor subunit	down
chr19	45254377	45260470	6094	*	8.38	7.97	8.7	-0.74	2.41E-07	6.36E-06	2	2	262.57	237.17	403.84	429	Exon (uc010xxe.2/602, exon 2 of 9)	19	45251978	45263301	11324	1	602	uc010xxe.2	2399	ENSG00000069399	BCL3	B-cell CLL/lymphoma 3	down
chr4	80827486	80830074	2589	*	5.61	4.11	6.33	-2.22	2.41E-07	6.36E-06	0	2	15.62	18.91	80.56	80	3' UTR	4	80748625	80784401	35777	1	118425	uc003hlw.4	78861	ENSG00000251321	PCAT4	prostate cancer associated transcript 4 (non-protein coding)	down
chr1	235088043	235123656	35614	*	11.27	11.1	11.41	-0.31	2.46E-07	6.48E-06	2	2	2166.05	2223.6	2691.38	2768	Exon (uc001hwk.4/uc001hwk.4, exon 1 of 4)	1	235291118	235291252	135	2	677802	uc001hwm.1	167596	ENSG00000207181	SNORA14B	small nucleolar RNA, H/ACA box 14B	nochange
chr4	181005198	181024289	19092	*	9.9	9.67	10.1	-0.44	2.47E-07	6.50E-06	2	2	819.71	806.07	1105.85	1095	Distal Intergenic	4	181985243	182080302	95060	2	728081	uc003iuz.3	1056013	ENSG00000248197	LINC00290	long intergenic non-protein coding RNA 290	nochange
chr6	17381409	17383315	1907	*	5.53	3.93	6.27	-2.34	2.51E-07	6.61E-06	1	2	18.6	11.82	78.99	75	Distal Intergenic	6	17393736	17551835	158100	1	10486	uc010jpk.1	-10421	ENSG00000112186	CAP2	CAP, adenylate cyclase-associated protein, 2 (yeast)	down
chr10	134357644	134368962	11319	*	9	8.66	9.27	-0.62	2.52E-07	6.62E-06	2	2	422.5	385.31	585.36	653	Intron (uc001llo.1/3632, intron 1 of 12)	10	134351353	134591381	240029	1	3632	uc001llo.1	6291	ENSG00000068383	INPP5A	inositol polyphosphate-5-phosphatase A	down
chr15	57570512	57582871	12360	*	9.14	8.82	9.4	-0.58	2.54E-07	6.66E-06	2	2	445.56	457.8	638.71	711	3' UTR	15	57592563	57599965	7403	1	283663	uc010ugt.1	-9692	ENSG00000247982	LINC00926	long intergenic non-protein coding RNA 926	down
chr8	130581017	130610903	29887	*	11.58	11.41	11.74	-0.34	2.56E-07	6.71E-06	2	2	2811.7	2618.36	3275.69	3578	Distal Intergenic	8	130760442	130799134	38693	2	56169	uc003ysr.3	188231	ENSG00000147697	GSDMC	gasdermin C	nochange
chr1	229687889	229696205	8317	*	8.96	8.63	9.23	-0.61	2.58E-07	6.75E-06	2	2	415.8	374.28	586.4	618	Promoter	1	229652329	229694442	42114	2	23456	uc001htp.4	0	ENSG00000135776	ABCB10	ATP binding cassette subfamily B member 10	down
chr7	155159577	155163303	3727	*	6.78	5.87	7.33	-1.46	2.60E-07	6.81E-06	2	2	68.43	48.85	141.24	181	Distal Intergenic	7	155089486	155101945	12460	1	3638	uc003wly.3	70091	ENSG00000186480	INSIG1	insulin induced gene 1	down
chr10	112629946	112635246	5301	*	8.52	8.13	8.84	-0.71	2.60E-07	6.81E-06	2	2	284.15	275	428.95	485	Promoter	10	112631553	112659764	28212	1	27250	uc001kzg.3	0	ENSG00000150593	PDCD4	programmed cell death 4 (neoplastic transformation inhibitor)	down
chr1	55323647	55329406	5760	*	8.12	7.63	8.49	-0.87	2.61E-07	6.82E-06	2	2	224.64	170.2	348.91	371	Intron (uc010ooi.1/1718, intron 3 of 3)	1	55315300	55331353	16054	2	1718	uc010ooi.1	1947	ENSG00000116133	DHCR24	24-dehydrocholesterol reductase	down
chr12	4379368	4385633	6266	*	7.8	7.27	8.19	-0.92	2.62E-07	6.82E-06	2	2	168.11	141.04	309.16	276	Promoter	12	4382902	4414522	31621	1	894	uc001qmo.3	0	ENSG00000118971	CCND2	cyclin D2	down
chr6	157976285	157992285	16001	*	9.32	9.02	9.57	-0.55	2.62E-07	6.82E-06	2	2	551.93	486.17	785.18	736	Intron (uc003qqs.3/79683, intron 2 of 8)	6	157963617	158049743	86127	1	79683	uc010kjm.1	12668	ENSG00000175048	ZDHHC14	zinc finger DHHC-type containing 14	down
chr10	102785435	102793737	8303	*	9.05	8.74	9.31	-0.57	2.62E-07	6.82E-06	2	2	418.78	434.95	640.81	626	Promoter	10	102767440	102790914	23475	2	79955	uc021pxc.1	0	ENSG00000186862	PDZD7	PDZ domain containing 7	down
chr18	48721644	48725592	3949	*	8.14	7.69	8.49	-0.81	2.65E-07	6.87E-06	2	2	188.93	222.99	355.19	365	Promoter	18	48700920	48724051	23132	2	51320	uc002lfc.4	0	ENSG00000176624	MEX3C	mex-3 RNA binding family member C	down
chr19	48757463	48764398	6936	*	8.96	8.62	9.23	-0.61	2.65E-07	6.87E-06	2	2	385.31	399.49	567.05	634	Promoter	19	48758932	48761450	2519	1	100505812	uc002pik.3	0	ENSG00000268001	CARD8-AS1	CARD8 antisense RNA 1	down
chr4	96443992	96474865	30874	*	10.44	10.24	10.62	-0.38	2.65E-07	6.87E-06	2	2	1215.43	1206.35	1576.12	1565	Promoter	4	96083656	96470361	386706	2	8633	uc003hto.3	0	ENSG00000182168	UNC5C	unc-5 netrin receptor C	nochange
chr18	19835997	19837864	1868	*	4.7	2.08	5.57	-3.5	2.75E-07	7.14E-06	0	2	3.72	4.73	40.28	55	Distal Intergenic	18	19750894	19782491	31598	1	2627	uc002ktu.2	85103	ENSG00000141448	GATA6	GATA binding protein 6	down
chr4	162474665	162480808	6144	*	7.7	7.16	8.09	-0.93	2.76E-07	7.15E-06	2	2	137.61	148.13	262.6	282	Intron (uc003iqh.4/56884, intron 8 of 15)	4	162305044	163085186	780143	2	56884	uc003iqh.4	604378	ENSG00000168843	FSTL5	follistatin like 5	down
chr1	1146798	1149725	2928	*	6.33	5.21	6.95	-1.74	2.78E-07	7.20E-06	1	2	43.89	29.94	107.24	140	Promoter	1	1146706	1149548	2843	2	7293	uc001ade.3	0	ENSG00000186827	TNFRSF4	TNF receptor superfamily member 4	down
chr21	17565811	17569739	3929	*	7.83	7.3	8.22	-0.92	2.80E-07	7.24E-06	2	2	141.33	173.35	285.62	309	Promoter	21	17566699	17982094	415396	1	388815	uc002ykc.2	0	NA	MIR99AHG	mir-99a-let-7c cluster host gene	down
chr6	150738396	150740824	2429	*	5.99	4.74	6.65	-1.91	2.81E-07	7.25E-06	1	2	28.27	25.21	112.47	88	Distal Intergenic	6	150690028	150725765	35738	1	389434	uc003qnu.2	48368	ENSG00000009765	IYD	iodotyrosine deiodinase	down
chr3	159930607	159947773	17167	*	10.23	10	10.42	-0.42	2.82E-07	7.27E-06	2	2	1045.84	1001.49	1316.14	1424	Promoter	3	159943423	159946000	2578	1	401097	uc021xgp.1	0	ENSG00000180044	C3orf80	chromosome 3 open reading frame 80	nochange
chr12	12866799	12883293	16495	*	10.82	10.63	10.99	-0.36	2.84E-07	7.31E-06	2	2	1570.98	1599.54	1960.6	2110	Promoter	12	12870302	12875305	5004	1	1027	uc001rat.2	0	ENSG00000111276	CDKN1B	cyclin dependent kinase inhibitor 1B	nochange
chr17	36570645	36574633	3989	*	8.66	8.25	8.97	-0.72	2.85E-07	7.34E-06	2	2	275.96	334.88	470.27	536	Distal Intergenic	17	36584720	36668628	83909	1	57636	uc021twd.1	-10087	ENSG00000275832	ARHGAP23	Rho GTPase activating protein 23	down
chr1	245162287	245165134	2848	*	6.08	4.87	6.73	-1.86	2.94E-07	7.55E-06	1	2	34.96	23.64	104.1	108	Intron (uc001ibc.2/84288, intron 2 of 7)	1	245133631	245251148	117518	1	84288	uc010pyo.1	28656	ENSG00000203666	EFCAB2	EF-hand calcium binding domain 2	down
chr17	76592215	76597195	4981	*	7.56	6.96	7.98	-1.01	2.95E-07	7.58E-06	2	2	137.61	111.89	267.31	236	Distal Intergenic	17	76419778	76573476	153699	2	8632	uc010dhp.2	-18739	ENSG00000187775	DNAH17	dynein axonemal heavy chain 17	down
chr19	47282408	47293003	10596	*	10.07	9.83	10.27	-0.43	2.96E-07	7.59E-06	2	2	914.18	909.3	1181.17	1283	Promoter	19	47278140	47288134	9995	2	6510	uc010xyh.2	0	ENSG00000105281	SLC1A5	solute carrier family 1 member 5	nochange
chr2	5806093	5814783	8691	*	8.11	7.62	8.47	-0.85	2.97E-07	7.60E-06	2	2	217.94	175.71	383.44	328	Distal Intergenic	2	5832799	5841517	8719	1	6664	uc002qyj.3	-18016	ENSG00000176887	SOX11	SRY-box 11	down
chr13	111353128	111359496	6369	*	7.87	7.35	8.26	-0.91	3.01E-07	7.71E-06	2	2	145.05	180.44	324.33	287	Promoter	13	111293757	111358480	64724	2	79587	uc001vrd.2	0	ENSG00000134905	CARS2	cysteinyl-tRNA synthetase 2, mitochondrial (putative)	down
chr17	27891044	27896947	5904	*	8.9	8.57	9.17	-0.6	3.03E-07	7.74E-06	2	2	380.1	379.79	595.82	555	Promoter	17	27887689	27894042	6354	2	116236	uc002hed.2	0	ENSG00000168792	ABHD15	abhydrolase domain containing 15	down
chr18	5461205	5469275	8071	*	8.05	7.59	8.4	-0.81	3.05E-07	7.79E-06	2	2	187.45	198.56	331.13	344	Intron (uc010wzh.1/23136, intron 18 of 20)	18	5392388	5423552	31165	2	23136	uc010dkr.2	-37653	ENSG00000082397	EPB41L3	erythrocyte membrane protein band 4.1 like 3	down
chr17	78622903	78627450	4548	*	7.77	7.25	8.14	-0.89	3.22E-07	8.21E-06	2	2	151.74	153.65	286.14	279	Intron (uc002jys.3/57521, intron 3 of 8)	17	78518625	78797422	278798	1	57521	uc002jys.3	104278	ENSG00000141564	RPTOR	regulatory associated protein of MTOR complex 1	down
chr1	49075899	49086036	10138	*	8.62	8.23	8.93	-0.7	3.26E-07	8.31E-06	2	2	271.5	329.36	495.9	477	Intron (uc001cru.2/84871, intron 5 of 13)	1	48761044	48937876	176833	2	54558	uc001crr.2	-138023	ENSG00000132122	SPATA6	spermatogenesis associated 6	down
chr7	96808040	96818947	10908	*	8.24	7.82	8.57	-0.75	3.29E-07	8.37E-06	2	2	235.8	215.9	380.82	380	3' UTR	7	96745905	96811075	65171	1	57001	uc003uoo.4	62135	ENSG00000196636	SDHAF3	succinate dehydrogenase complex assembly factor 3	down
chr10	43875063	43877381	2319	*	5.08	3.14	5.88	-2.74	3.30E-07	8.38E-06	0	2	8.93	8.67	57.54	60	Distal Intergenic	10	43867092	43871783	4692	1	53828	uc001jaq.1	7971	ENSG00000150201	FXYD4	FXYD domain containing ion transport regulator 4	down
chr5	142780471	142786355	5885	*	9.49	9.21	9.72	-0.51	3.30E-07	8.39E-06	2	2	609.95	577.57	816.57	869	Promoter	5	142657496	142783254	125759	2	2908	uc003lmy.3	0	ENSG00000113580	NR3C1	nuclear receptor subfamily 3 group C member 1	down
chr11	1896650	1899937	3288	*	5.72	4.15	6.46	-2.31	3.35E-07	8.51E-06	0	2	25.29	10.24	89.97	86	Intron (uc001lui.3/4046, intron 1 of 10)	11	1892154	1913493	21340	1	4046	uc001lum.3	4496	ENSG00000130592	LSP1	lymphocyte-specific protein 1	down
chr19	6083414	6094373	10960	*	9.44	9.16	9.67	-0.51	3.36E-07	8.51E-06	2	2	549.7	594.12	824.42	801	Intron (uc002meb.3/5990, intron 17 of 17)	19	5993175	6110664	117490	2	5990	uc002meb.3	16291	ENSG00000087903	RFX2	regulatory factor X2	down
chr20	33524359	33534055	9697	*	8.54	8.16	8.84	-0.68	3.37E-07	8.54E-06	2	2	286.38	286.81	446.21	469	Promoter	20	33516236	33534532	18297	2	2937	uc010zun.2	477	ENSG00000100983	GSS	glutathione synthetase	down
chr19	42780570	42791480	10911	*	9.2	8.88	9.46	-0.57	3.48E-07	8.80E-06	2	2	475.31	468.04	655.45	749	Promoter	19	42788817	42799949	11133	1	23152	uc002otf.1	0	ENSG00000079432	CIC	capicua transcriptional repressor	down
chr10	5488602	5493716	5115	*	6.34	5.33	6.92	-1.6	3.48E-07	8.81E-06	2	2	41.65	38.61	125.02	118	Promoter	10	5488514	5501019	12506	1	10276	uc001iib.4	88	ENSG00000173848	NET1	neuroepithelial cell transforming 1	down
chr4	6693628	6696856	3229	*	6.44	5.46	7.02	-1.56	3.49E-07	8.81E-06	2	2	40.91	47.28	119.27	141	Promoter	4	6695566	6698897	3332	1	6286	uc003gjl.3	0	ENSG00000163993	S100P	S100 calcium binding protein P	down
chr2	219191468	219201062	9595	*	8.67	8.29	8.97	-0.67	3.57E-07	9.01E-06	2	2	324.31	302.57	469.23	531	Intron (uc002vhn.3/25953, intron 2 of 9)	2	219187902	219211516	23615	1	25953	uc002vhq.3	3566	ENSG00000127838	PNKD	paroxysmal nonkinesigenic dyskinesia	down
chr10	27783209	27786334	3126	*	5.9	4.53	6.59	-2.06	3.61E-07	9.09E-06	0	2	17.85	28.37	114.04	79	Distal Intergenic	10	27793103	27831166	38064	1	22931	uc001itv.4	-6769	ENSG00000099246	RAB18	RAB18, member RAS oncogene family	down
chr7	64144667	64150298	5632	*	7.77	7.26	8.14	-0.89	3.64E-07	9.17E-06	2	2	157.69	148.13	288.75	277	Exon (uc003ttf.3/uc003ttf.3, exon 3 of 3)	7	64126511	64171401	44891	1	51427	uc003ttd.3	18156	ENSG00000196247	ZNF107	zinc finger protein 107	down
chr10	13387240	13392644	5405	*	9.09	8.79	9.34	-0.55	3.67E-07	9.24E-06	2	2	436.63	447.56	645.51	653	Promoter	10	13359438	13390298	30861	2	22929	uc001imk.3	0	ENSG00000086475	SEPHS1	selenophosphate synthetase 1	down
chr5	177908844	177925288	16445	*	9.23	8.89	9.5	-0.61	3.70E-07	9.29E-06	2	2	420.27	530.29	727.64	719	Intron (uc021yiy.1/91522, intron 27 of 28)	5	177664617	178017556	352940	2	91522	uc021yiy.1	92268	ENSG00000050767	COL23A1	collagen type XXIII alpha 1 chain	down
chr18	47609173	47611686	2514	*	4.42	0.96	5.36	-4.4	3.70E-07	9.29E-06	0	2	0.74	3.15	34	48	Intron (uc002leb.2/4645, intron 39 of 39)	18	47463615	47623988	160374	2	4645	uc021ukb.1	12302	ENSG00000167306	MYO5B	myosin VB	down
chr1	37238116	37240779	2664	*	5.67	4.09	6.41	-2.32	3.73E-07	9.35E-06	0	2	23.8	10.24	82.65	87	Distal Intergenic	1	37261128	37499844	238717	2	2899	uc001caz.2	259065	ENSG00000163873	GRIK3	glutamate ionotropic receptor kainate type subunit 3	down
chrX	45624373	45634060	9688	*	8.25	7.83	8.57	-0.74	3.74E-07	9.36E-06	2	2	232.08	222.99	391.28	370	Distal Intergenic	23	45606421	45606530	110	2	407007	uc011mlf.1	-17843	ENSG00000207725	MIR222	microRNA 222	down
chr19	16186202	16191549	5348	*	9.17	8.81	9.45	-0.64	3.80E-07	9.51E-06	2	2	392.75	507.44	677.95	722	Promoter	19	16187135	16213813	26679	1	7171	uc002ndj.2	0	ENSG00000167460	TPM4	tropomyosin 4	down
chr6	41974163	41982656	8494	*	8.25	7.84	8.57	-0.74	3.81E-07	9.51E-06	2	2	229.85	227.72	385.53	377	Intron (uc003orp.3/896, intron 4 of 4)	6	41902671	42016610	113940	2	896	uc003orp.3	33954	ENSG00000112576	CCND3	cyclin D3	down
chr6	138556757	138558265	1509	*	4.19	-0.38	5.16	-5.54	3.87E-07	1	0	2	0.74	0.79	41.33	30	Intron (uc003qhu.3/57221, intron 5 of 33)	6	138537127	138539627	2501	2	59351	uc003qhv.3	-17130	ENSG00000254440	PBOV1	prostate and breast cancer overexpressed 1	nochange
chrX	64874500	64878909	4410	*	6.9	6.1	7.41	-1.31	3.89E-07	9.72E-06	2	2	69.92	66.98	149.61	190	Distal Intergenic	23	64887511	64961793	74283	1	4478	uc004dwf.3	-8602	ENSG00000147065	MSN	moesin	down
chr14	61218691	61222533	3843	*	7.37	6.75	7.81	-1.06	3.94E-07	9.83E-06	2	2	97.44	117.4	240.11	209	Intron (uc010apq.2/4331, intron 1 of 3)	14	61201459	61275733	74275	1	4331	uc010apq.2	17232	ENSG00000020426	MNAT1	MNAT1, CDK activating kinase assembly factor	down
chr7	99964966	99971820	6855	*	8.42	8.01	8.73	-0.72	4.02E-07	1.00E-05	2	2	240.26	276.57	435.22	414	Promoter	7	99971068	99972365	1298	1	29992	uc011kjn.1	0	ENSG00000085514	PILRA	paired immunoglobin like type 2 receptor alpha	down
chr19	10528297	10532401	4105	*	7.52	6.95	7.92	-0.98	4.04E-07	1.00E-05	2	2	119.01	127.65	237.49	248	Promoter	19	10531333	10580307	48975	1	5141	uc002moj.2	0	ENSG00000065989	PDE4A	phosphodiesterase 4A	down
chr6	45159042	45162341	3300	*	5.49	3.9	6.22	-2.32	4.09E-07	1.02E-05	0	2	14.13	15.76	65.39	84	Intron (uc003oxn.2/8464, intron 10 of 11)	6	45165411	45165507	97	2	693171	uc021zab.1	3166	ENSG00000207769	MIR586	microRNA 586	down
chr6	137092359	137098596	6238	*	7.91	7.41	8.28	-0.86	4.16E-07	1.03E-05	2	2	157.69	182.8	297.12	323	Intron (uc003qhc.3/4217, intron 29 of 29)	6	136883641	137110761	227121	2	4217	uc011edk.1	12165	ENSG00000197442	MAP3K5	mitogen-activated protein kinase kinase kinase 5	down
chr11	75264477	75267443	2967	*	6.6	5.65	7.17	-1.52	4.18E-07	1.04E-05	2	2	59.51	40.97	159.55	128	Distal Intergenic	11	75273101	75280475	7375	1	871	uc009yuf.3	-5658	ENSG00000149257	SERPINH1	serpin family H member 1	down
chr8	74203602	74210141	6540	*	9.8	9.55	10.02	-0.47	4.22E-07	1.05E-05	2	2	711.11	786.38	1008.55	1062	Promoter	8	74206837	74237520	30684	1	157506	uc003xzi.3	0	ENSG00000121039	RDH10	retinol dehydrogenase 10 (all-trans)	nochange
chr3	195905259	195912583	7325	*	8.55	8.18	8.85	-0.67	4.26E-07	1.05E-05	2	2	281.91	296.27	445.16	477	Distal Intergenic	3	195924323	195938300	13978	2	131540	uc003fwc.3	25717	ENSG00000163958	ZDHHC19	zinc finger DHHC-type containing 19	down
chr11	33911156	33919923	8768	*	9.38	9.1	9.62	-0.53	4.30E-07	1.06E-05	2	2	511.02	583.87	797.74	781	Promoter	11	33880123	33913836	33714	2	4005	uc010rem.2	0	ENSG00000135363	LMO2	LIM domain only 2	down
chr1	22083826	22104274	20449	*	9.57	9.32	9.79	-0.47	4.38E-07	1.08E-05	2	2	644.91	630.36	887.19	882	Exon (uc001bfb.3/84196, exon 2 of 27)	1	22004792	22109688	104897	2	84196	uc001bfb.3	5414	ENSG00000090686	USP48	ubiquitin specific peptidase 48	nochange
chr2	97380160	97382647	2488	*	5.28	3.57	6.04	-2.47	4.42E-07	1.09E-05	0	2	12.65	11.03	67.48	64	Intron (uc002swu.3/81562, intron 4 of 7)	2	97361194	97370624	9431	1	90342	uc010yus.2	18966	ENSG00000249715	FER1L5	fer-1 like family member 5	down
chr2	54759587	54761762	2176	*	6.12	5	6.74	-1.74	4.44E-07	1.09E-05	2	2	34.22	29.94	107.24	107	Intron (uc002rxu.3/6711, intron 2 of 35)	2	54756359	54756978	620	1	56969	uc010yot.1	3228	NA	RPL23AP32	ribosomal protein L23a pseudogene 32	down
chr19	3551194	3559548	8355	*	9.07	8.77	9.32	-0.55	4.59E-07	1.13E-05	2	2	428.45	442.83	637.14	642	Promoter	19	3538263	3557571	19309	2	126321	uc002lxw.3	0	ENSG00000161091	MFSD12	major facilitator superfamily domain containing 12	down
chr12	55436748	55438782	2035	*	4.88	2.7	5.72	-3.02	4.68E-07	1.15E-05	0	2	7.44	5.52	59.11	46	Distal Intergenic	12	55413729	55423801	10073	1	58158	uc001sgp.4	23019	ENSG00000123307	NEUROD4	neuronal differentiation 4	down
chr4	32170076	32173534	3459	*	6.41	5.18	7.06	-1.87	4.74E-07	1.17E-05	1	2	49.84	22.85	108.28	158	Distal Intergenic	4	30722037	30732838	10802	1	5099	uc003gsk.1	1448039	ENSG00000169851	PCDH7	protocadherin 7	down
chr6	3337249	3340625	3377	*	7.19	6.52	7.64	-1.11	4.79E-07	1.18E-05	2	2	98.19	85.89	194.6	204	Intron (uc003mvn.3/63027, intron 7 of 10)	6	3259162	3264097	4936	1	389362	uc003mvj.4	78087	ENSG00000180822	PSMG4	proteasome assembly chaperone 4	down
chr5	76010201	76013012	2812	*	6.9	6.15	7.39	-1.24	4.79E-07	1.18E-05	2	2	75.13	66.98	169.49	167	Promoter	5	76011868	76031595	19728	1	2149	uc003ken.4	0	ENSG00000181104	F2R	coagulation factor II thrombin receptor	down
chr3	122095115	122098820	3706	*	6.61	5.73	7.15	-1.42	4.80E-07	1.18E-05	2	2	55.04	51.22	153.27	131	Intron (uc003eey.3/131076, intron 4 of 4)	3	122078436	122102074	23639	2	131076	uc003eey.3	3254	ENSG00000160124	CCDC58	coiled-coil domain containing 58	down
chr1	10567868	10574127	6260	*	8.15	7.72	8.48	-0.76	4.81E-07	1.18E-05	2	2	209.76	211.17	351.53	362	Intron (uc001arl.3/5195, intron 2 of 2)	1	10588312	10690815	102504	1	5195	uc009vmw.3	-14185	ENSG00000142655	PEX14	peroxisomal biogenesis factor 14	down
chr16	66772961	66783921	10961	*	8.51	8.14	8.81	-0.67	4.81E-07	1.18E-05	2	2	271.5	292.33	456.15	442	Exon (uc002eqb.1/1783, exon 3 of 13)	16	66754799	66785525	30727	2	1783	uc002eqb.1	1604	ENSG00000135720	DYNC1LI2	dynein cytoplasmic 1 light intermediate chain 2	down
chr13	93418497	93423955	5459	*	8.11	7.67	8.45	-0.77	4.83E-07	1.18E-05	2	2	203.07	205.66	343.68	354	Intron (uc010tif.2/2262, intron 7 of 7)	13	93353642	93373867	20226	2	100873969	uc031qmv.1	-44630	ENSG00000235984	GPC5-AS1	GPC5 antisense RNA 1	down
chr6	110091781	110095745	3965	*	7.34	6.74	7.77	-1.03	4.84E-07	1.18E-05	2	2	109.34	104.01	222.32	214	Intron (uc003ptt.2/9896, intron 15 of 22)	6	110012424	110146634	134211	1	9896	uc003ptt.2	79357	ENSG00000112367	FIG4	FIG4 phosphoinositide 5-phosphatase	down
chr19	44280020	44286138	6119	*	8.86	8.53	9.13	-0.59	4.84E-07	1.18E-05	2	2	360.76	380.58	559.2	560	Promoter	19	44270685	44285409	14725	2	3783	uc002oxl.3	0	ENSG00000104783	KCNN4	potassium calcium-activated channel subfamily N member 4	down
chr11	2319796	2328006	8211	*	8.52	8.12	8.84	-0.73	4.94E-07	1.20E-05	2	2	249.93	304.94	435.22	482	Promoter	11	2323243	2336264	13022	1	10077	uc001lvx.1	0	ENSG00000064201	TSPAN32	tetraspanin 32	down
chr11	32436240	32448734	12495	*	9.43	9.16	9.66	-0.5	4.99E-07	1.21E-05	2	2	587.63	559.45	797.21	822	Exon (uc001mtl.2/7490, exon 4 of 10)	11	32409322	32452363	43042	2	7490	uc001mtl.2	3629	ENSG00000184937	WT1	Wilms tumor 1	down
chr10	73526831	73537168	10338	*	8.89	8.57	9.15	-0.58	5.07E-07	1.23E-05	2	2	375.64	382.16	574.37	562	Promoter	10	73507314	73533337	26024	2	64115	uc001jsd.3	0	ENSG00000107738	C10orf54	chromosome 10 open reading frame 54	down
chr18	20046274	20049090	2817	*	6.32	5.28	6.92	-1.64	5.19E-07	1.26E-05	2	2	41.65	36.25	106.71	136	Distal Intergenic	18	19993564	19997878	4315	2	64693	uc002ktv.1	-48396	ENSG00000212710	CTAGE1	cutaneous T-cell lymphoma-associated antigen 1	down
chr7	5460319	5466155	5837	*	9.22	8.91	9.48	-0.57	5.23E-07	1.27E-05	2	2	510.27	449.13	675.85	750	Promoter	7	5346423	5463177	116755	2	84629	uc003soi.4	0	ENSG00000182095	TNRC18	trinucleotide repeat containing 18	down
chr3	124897368	124899512	2145	*	5.4	3.54	6.19	-2.65	5.24E-07	1.27E-05	0	2	5.95	17.33	60.68	85	Intron (uc003ehv.4/84561, intron 10 of 13)	3	124870309	124870396	88	2	100847039	uc031sbo.1	-26972	ENSG00000264986	MIR5092	microRNA 5092	down
chr14	89816033	89820323	4291	*	7.89	7.41	8.24	-0.83	5.27E-07	1.28E-05	2	2	173.31	167.05	307.59	299	Exon (uc001xxn.4/1112, exon 3 of 6)	14	89622516	89883454	260939	2	1112	uc001xxn.4	63131	ENSG00000053254	FOXN3	forkhead box N3	down
chr8	38648455	38652816	4362	*	6.66	5.81	7.18	-1.37	5.29E-07	1.28E-05	1	2	55.04	57.52	144.9	146	Intron (uc011lby.1/6867, intron 1 of 6)	8	38645624	38710546	64923	1	6867	uc011lcb.2	2831	ENSG00000147526	TACC1	transforming acidic coiled-coil containing protein 1	down
chr8	125484610	125489602	4993	*	8.94	8.59	9.23	-0.64	5.33E-07	1.29E-05	2	2	371.92	397.92	544.55	656	Promoter	8	125487008	125500859	13852	1	11236	uc003yrc.3	0	ENSG00000170881	RNF139	ring finger protein 139	down
chr11	123569202	123574277	5076	*	7.15	6.48	7.6	-1.12	5.38E-07	1.30E-05	2	2	86.29	92.19	208.2	181	Distal Intergenic	11	123594997	123601606	6610	2	7753	uc001pzc.1	27329	ENSG00000166261	ZNF202	zinc finger protein 202	down
chr16	54316538	54321903	5366	*	8.94	8.62	9.2	-0.58	5.43E-07	1.31E-05	2	2	385.31	401.07	577.51	597	Promoter	16	54317212	54320378	3167	2	79191	uc002eht.1	0	ENSG00000177508	IRX3	iroquois homeobox 3	down
chr7	64457705	64468410	10706	*	8.83	8.49	9.1	-0.6	5.49E-07	1.32E-05	2	2	345.14	375.85	553.45	542	Promoter	7	64450733	64467124	16392	2	2086	uc011kdr.2	0	ENSG00000213462	ERV3-1	endogenous retrovirus group 3 member 1	down
chr2	217741758	217750819	9062	*	9.17	8.85	9.42	-0.58	5.50E-07	1.32E-05	2	2	429.94	492.47	656.5	718	Distal Intergenic	2	217724182	217724782	601	2	7141	uc002vgk.3	-16976	ENSG00000118245	TNP1	transition protein 1	down
chrX	19878631	19895459	16829	*	9.32	9.04	9.55	-0.51	5.53E-07	1.33E-05	2	2	519.2	532.66	775.24	725	Intron (uc004czm.3/30011, intron 17 of 17)	23	19552083	19905744	353662	2	30011	uc004czm.3	10285	ENSG00000147010	SH3KBP1	SH3 domain containing kinase binding protein 1	down
chr19	19633317	19639120	5804	*	8.1	7.67	8.44	-0.77	5.59E-07	1.34E-05	2	2	203.81	202.5	336.88	358	Promoter	19	19639670	19648393	8724	1	374887	uc002nmt.2	-550	ENSG00000250067	YJEFN3	YjeF N-terminal domain containing 3	down
chr1	167595669	167604059	8391	*	9.07	8.76	9.32	-0.56	5.60E-07	1.34E-05	2	2	412.83	453.86	630.87	650	Promoter	1	167599474	167675486	76013	1	92241	uc001gem.3	0	ENSG00000198771	RCSD1	RCSD domain containing 1	down
chr13	51464723	51470182	5460	*	8.84	8.47	9.13	-0.66	5.62E-07	1.35E-05	2	2	374.89	334.09	513.69	605	Intron (uc031qlp.1/100874255, intron 2 of 2)	13	51483814	51530901	47088	1	79621	uc001vfa.4	-13632	ENSG00000136104	RNASEH2B	ribonuclease H2 subunit B	down
chr8	23395523	23400205	4683	*	7.91	7.43	8.28	-0.85	5.64E-07	1.35E-05	2	2	165.13	178.87	291.89	328	Intron (uc003xdn.1/51312, intron 1 of 1)	8	23386363	23425338	38976	1	51312	uc003xdn.1	9160	ENSG00000147454	SLC25A37	solute carrier family 25 member 37	down
chr13	77897710	77905586	7877	*	9.65	9.39	9.87	-0.47	5.64E-07	1.35E-05	2	2	657.55	688.67	902.88	964	Promoter	13	77618792	77901177	282386	2	23077	uc010aev.3	0	ENSG00000005810	MYCBP2	MYC binding protein 2, E3 ubiquitin protein ligase	nochange
chr16	28993835	28997869	4035	*	8.33	7.92	8.65	-0.73	5.65E-07	1.35E-05	2	2	237.28	245.84	377.68	425	Promoter	16	28995526	29002104	6579	1	27040	uc002dsb.3	0	ENSG00000213658	LAT	linker for activation of T-cells	down
chr3	31294628	31296519	1892	*	4.74	2.3	5.6	-3.3	5.74E-07	1.37E-05	0	2	6.69	3.15	50.74	46	Distal Intergenic	3	31574491	31661766	87276	1	201595	uc003cer.1	-277972	ENSG00000163527	STT3B	STT3B, catalytic subunit of the oligosaccharyltransferase complex	down
chr11	75471401	75476001	4601	*	6.99	6.16	7.51	-1.35	5.79E-07	1.38E-05	2	2	52.81	90.61	178.38	186	Exon (uc001owz.3/283214, exon 2 of 4)	11	75469500	75479692	10193	2	283214	uc001owz.3	3691	ENSG00000247867	LOC283214	uncharacterized LOC283214	down
chr12	11894856	11907385	12530	*	9.01	8.67	9.29	-0.62	5.79E-07	1.38E-05	2	2	449.28	366.4	618.31	632	Exon (uc001qzz.3/2120, exon 2 of 8)	12	11802788	12048325	245538	1	2120	uc001qzz.3	92068	ENSG00000139083	ETV6	ETS variant 6	down
chr19	565108	576118	11011	*	9.76	9.52	9.97	-0.45	5.83E-07	1.39E-05	2	2	729.7	734.37	971.93	1029	Promoter	19	571277	583493	12217	1	682	uc002loy.4	0	ENSG00000172270	BSG	basigin (Ok blood group)	nochange
chr16	2254206	2260977	6772	*	8.45	8.03	8.77	-0.73	5.85E-07	1.39E-05	2	2	285.63	238.75	467.13	405	Promoter	16	2255178	2258736	3559	1	64223	uc002coy.3	0	ENSG00000167965	MLST8	MTOR associated protein, LST8 homolog	down
chr1	109755829	109759742	3914	*	7.14	6.42	7.61	-1.19	5.86E-07	1.39E-05	2	2	88.52	82.73	169.49	222	Promoter	1	109756515	109760113	3599	1	6301	uc021orc.1	0	ENSG00000031698	SARS	seryl-tRNA synthetase	down
chr7	112731620	112734110	2491	*	4.98	2.58	5.84	-3.25	5.86E-07	1.39E-05	0	2	10.41	1.58	53.36	61	Distal Intergenic	7	112720468	112727833	7366	2	54329	uc003vgq.2	-3787	ENSG00000164604	GPR85	G protein-coupled receptor 85	down
chr1	33277182	33287722	10541	*	9.44	9.17	9.66	-0.49	5.87E-07	1.39E-05	2	2	595.07	556.29	822.85	799	Promoter	1	33283043	33324480	41438	1	64766	uc001bvz.4	0	ENSG00000116497	S100PBP	S100P binding protein	nochange
chr9	139062142	139064249	2108	*	5.19	3.42	5.96	-2.53	5.89E-07	1.40E-05	0	2	10.41	11.03	62.25	62	Distal Intergenic	9	139088096	139095004	6909	2	8022	uc004cgz.3	30755	ENSG00000107187	LHX3	LIM homeobox 3	down
chr5	118280789	118283030	2242	*	4.17	-0.38	5.14	-5.52	6.00E-07	1	0	2	0.74	0.79	42.37	28	Intron (uc003ksa.3/285605, intron 5 of 5)	5	118310281	118310362	82	1	100422885	uc021ycv.1	-27251	ENSG00000283498	MIR1244-2	microRNA 1244-2	nochange
chr16	20830285	20836158	5874	*	7.91	7.43	8.27	-0.84	6.04E-07	1.43E-05	2	2	168.85	174.93	291.89	324	Exon (uc002dhv.3/81691, exon 6 of 20)	16	20791515	20817795	26281	2	112479	uc002dhs.3	-12490	ENSG00000196678	ERI2	ERI1 exoribonuclease family member 2	down
chr7	23507830	23516647	8818	*	9.63	9.38	9.85	-0.47	6.10E-07	1.44E-05	2	2	633.75	696.55	934.79	911	Promoter	7	23349828	23509995	160168	2	10643	uc003swg.3	0	ENSG00000136231	IGF2BP3	insulin like growth factor 2 mRNA binding protein 3	nochange
chr19	34306240	34312670	6431	*	8.37	7.98	8.68	-0.7	6.15E-07	1.45E-05	2	2	259.6	245.84	417.44	402	3' UTR	19	34289406	34306666	17261	1	79047	uc002nux.4	16834	ENSG00000153885	KCTD15	potassium channel tetramerization domain containing 15	down
chr16	85639168	85651513	12346	*	9.54	9.27	9.76	-0.5	6.16E-07	1.45E-05	2	2	575.73	654.79	870.45	867	Promoter	16	85645029	85709812	64784	1	23199	uc002fiw.3	0	ENSG00000131149	GSE1	Gse1 coiled-coil protein	down
chr17	81140949	81157347	16399	*	8.68	8.33	8.96	-0.63	6.22E-07	1.47E-05	2	2	327.29	317.54	513.69	482	Distal Intergenic	17	81174666	81188573	13908	1	388574	uc021ufy.1	-17319	ENSG00000232938	RPL23AP87	ribosomal protein L23a pseudogene 87	down
chr1	110355947	110367438	11492	*	8.98	8.67	9.23	-0.57	6.23E-07	1.47E-05	2	2	403.9	408.95	593.73	609	Distal Intergenic	1	110292702	110306644	13943	2	79574	uc001dyq.2	-49303	ENSG00000198758	EPS8L3	EPS8 like 3	down
chr21	16423564	16439561	15998	*	10.11	9.89	10.3	-0.4	6.39E-07	1.50E-05	2	2	975.91	925.06	1248.65	1268	Promoter	21	16333556	16437126	103571	2	8204	uc002yjx.2	0	ENSG00000180530	NRIP1	nuclear receptor interacting protein 1	nochange
chr17	55943973	55947215	3243	*	7.2	6.54	7.65	-1.11	6.53E-07	1.53E-05	2	2	101.91	84.31	215	188	Exon (uc002ivd.2/404093, exon 7 of 11)	17	55916287	55927433	11147	2	51649	uc002ivc.3	-16540	ENSG00000181610	MRPS23	mitochondrial ribosomal protein S23	down
chr6	137099802	137114938	15137	*	9.78	9.52	10	-0.47	6.81E-07	1.60E-05	2	2	786.98	683.94	1014.3	1027	Promoter	6	136878187	137113656	235470	2	4217	uc003qhc.3	0	ENSG00000197442	MAP3K5	mitogen-activated protein kinase kinase kinase 5	nochange
chr2	60771589	60785237	13649	*	10.06	9.83	10.26	-0.43	6.83E-07	1.60E-05	2	2	882.19	938.45	1173.33	1280	Promoter	2	60678302	60780633	102332	2	53335	uc002sab.3	0	ENSG00000119866	BCL11A	B-cell CLL/lymphoma 11A	nochange
chr1	243872140	243879172	7033	*	7.92	7.44	8.28	-0.84	6.85E-07	1.60E-05	2	2	163.64	184.38	330.08	292	Intron (uc001hzz.1/10000, intron 13 of 13)	1	243651535	244006584	355050	2	10000	uc001hzz.1	127412	ENSG00000117020	AKT3	AKT serine/threonine kinase 3	down
chr5	43006056	43031918	25863	*	10.85	10.66	11.02	-0.36	6.87E-07	1.61E-05	2	2	1569.5	1668.09	1988.33	2174	Promoter	5	43014831	43018913	4083	2	648987	uc003jnc.3	0	ENSG00000177738	LOC648987	uncharacterized LOC648987	nochange
chr17	57463331	57468160	4830	*	6.99	6.24	7.47	-1.23	6.90E-07	1.61E-05	1	2	87.03	64.61	181.52	174	Exon (uc002ixm.1/388403, exon 3 of 5)	17	57443444	57443515	72	1	100616204	uc021uat.1	19887	ENSG00000263857	MIR4729	microRNA 4729	down
chr19	47727952	47735360	7409	*	9.04	8.7	9.32	-0.62	6.92E-07	1.62E-05	2	2	457.46	375.07	613.08	662	Promoter	19	47730201	47730276	76	2	100422832	uc021uwl.1	0	ENSG00000105327	MIR3191	microRNA 3191	down
chr9	130537367	130550185	12819	*	9.47	9.21	9.69	-0.48	7.09E-07	1.66E-05	2	2	607.71	575.21	819.18	836	Promoter	9	130500596	130541048	40453	2	10044	uc004bsc.3	0	ENSG00000095370	SH2D3C	SH2 domain containing 3C	nochange
chr20	21084846	21087050	2205	*	6.07	4.94	6.69	-1.75	7.14E-07	1.67E-05	2	2	29.75	31.52	96.77	110	Distal Intergenic	20	21106624	21227258	120635	1	55857	uc002wsb.3	-19574	ENSG00000088970	KIZ	kizuna centrosomal protein	down
chr4	57854635	57858508	3874	*	6.75	5.95	7.26	-1.32	7.37E-07	1.72E-05	2	2	60.99	62.25	143.85	163	Exon (uc003hcl.1/5431, exon 3 of 25)	4	57845109	57897334	52226	1	5431	uc003hcl.1	9526	ENSG00000047315	POLR2B	RNA polymerase II subunit B	down
chr11	1901049	1904655	3607	*	6.26	5.24	6.85	-1.61	7.38E-07	1.72E-05	2	2	40.17	35.46	121.88	109	5' UTR	11	1892154	1913493	21340	1	4046	uc001lum.3	8895	ENSG00000130592	LSP1	lymphocyte-specific protein 1	down
chr8	115057192	115106433	49242	*	11.23	11.38	11.05	0.33	7.40E-07	1.72E-05	2	2	2751.45	2590.79	2027.56	2219	Distal Intergenic	8	113235159	114449242	1214084	2	114788	uc003ynu.3	-607950	ENSG00000164796	CSMD3	CUB and Sushi multiple domains 3	nochange
chr9	133318082	133326344	8263	*	9.04	8.73	9.3	-0.57	7.49E-07	1.74E-05	2	2	444.07	402.64	609.42	648	Promoter	9	133320094	133376661	56568	1	445	uc004bzm.3	0	ENSG00000130707	ASS1	argininosuccinate synthase 1	down
chr16	11345227	11351311	6085	*	8.41	8.03	8.71	-0.68	7.49E-07	1.74E-05	2	2	265.55	256.08	421.1	415	Promoter	16	11348274	11350039	1766	2	8651	uc002dar.1	0	ENSG00000185338	SOCS1	suppressor of cytokine signaling 1	down
chr2	166649793	166652904	3112	*	6.15	5.07	6.76	-1.69	7.55E-07	1.75E-05	2	2	34.96	32.31	102.01	115	Promoter	2	166604313	166650803	46491	2	2591	uc010fph.1	0	ENSG00000115339	GALNT3	polypeptide N-acetylgalactosaminyltransferase 3	down
chr14	50525451	50533182	7732	*	8.71	8.31	9.02	-0.71	7.67E-07	1.78E-05	2	2	272.24	361.67	502.71	534	Distal Intergenic	14	50504311	50507947	3637	2	100506499	uc001wxl.3	-17504	NA	NA	NA	down
chr3	106352928	106355668	2741	*	6.22	5.16	6.83	-1.67	7.67E-07	1.78E-05	2	2	29.75	41.76	114.04	113	Distal Intergenic	3	106555658	106959485	403828	2	100302640	uc003dwf.4	603817	ENSG00000242759	LINC00882	long intergenic non-protein coding RNA 882	down
chr10	103871867	103881834	9968	*	9.04	8.72	9.3	-0.58	7.79E-07	1.80E-05	2	2	388.28	456.22	630.34	633	Promoter	10	103867325	103874723	7399	2	8861	uc001kuk.4	0	ENSG00000198728	LDB1	LIM domain binding 1	down
chr10	134255854	134267548	11695	*	9.37	9.09	9.59	-0.5	7.82E-07	1.81E-05	2	2	528.87	564.17	765.3	780	Promoter	10	134258714	134261825	3112	1	170393	uc001llm.3	0	NA	C10orf91	chromosome 10 open reading frame 91	down
chr5	55206799	55209030	2232	*	6.16	5.09	6.77	-1.68	7.85E-07	1.81E-05	2	2	31.24	37.03	114.04	104	Intron (uc003jql.3/133396, intron 12 of 14)	5	55243321	55247432	4112	2	3572	uc010iwe.1	38402	ENSG00000134352	IL6ST	interleukin 6 signal transducer	down
chr3	48593686	48604747	11062	*	9.32	9.04	9.55	-0.52	7.91E-07	1.82E-05	2	2	511.02	539.75	789.89	714	Promoter	3	48555117	48594227	39111	2	5210	uc003ctv.3	0	ENSG00000114268	PFKFB4	6-phosphofructo-2-kinase/fructose-2,6-biphosphatase 4	down
chr7	2765647	2781643	15997	*	10.18	9.98	10.36	-0.39	8.02E-07	1.85E-05	2	2	1013.85	1002.28	1318.23	1316	3' UTR	7	2742110	2755069	12960	1	155185	uc011jwa.1	23537	ENSG00000174945	AMZ1	archaelysin family metallopeptidase 1	nochange
chr1	149710336	149726221	15886	*	9.79	9.55	9.99	-0.44	8.09E-07	1.86E-05	2	2	764.66	732.8	1049.35	984	Exon (uc021oxx.1/uc021oxx.1, exon 1 of 1)	1	149754250	149764074	9825	1	2209	uc001esp.4	-28029	ENSG00000150337	FCGR1A	Fc fragment of IgG receptor Ia	nochange
chr3	52149712	52157636	7925	*	8.87	8.54	9.13	-0.59	8.13E-07	1.87E-05	2	2	383.82	361.67	582.22	539	Exon (uc003dcu.3/25886, exon 9 of 11)	3	52109249	52188706	79458	2	25886	uc003dcu.3	31070	ENSG00000164087	POC1A	POC1 centriolar protein A	down
chr3	88106347	88113967	7621	*	8.61	8.26	8.89	-0.63	8.20E-07	1.88E-05	2	2	299.77	313.6	477.6	473	Promoter	3	88101100	88108146	7047	2	8545	uc003dqs.3	0	ENSG00000163320	CGGBP1	CGG triplet repeat binding protein 1	down
chr8	124069484	124071285	1802	*	4.53	1.77	5.42	-3.65	8.24E-07	1.89E-05	0	2	4.46	2.36	44.46	41	Distal Intergenic	8	124084920	124113325	28406	1	93594	uc003ypo.1	-13635	ENSG00000156787	TBC1D31	TBC1 domain family member 31	down
chr3	49054544	49061812	7269	*	9.53	9.23	9.78	-0.55	8.24E-07	1.89E-05	2	2	561.6	642.18	808.72	948	Promoter	3	49057908	49060926	3019	1	25915	uc003cvn.3	0	ENSG00000178057	NDUFAF3	NADH:ubiquinone oxidoreductase complex assembly factor 3	down
chr2	240243346	240246913	3568	*	6.55	5.67	7.09	-1.42	8.37E-07	1.92E-05	2	2	46.86	55.16	139.67	133	Intron (uc002vyk.4/9759, intron 25 of 26)	2	240227157	240227240	84	1	100423043	uc021vza.1	16189	ENSG00000265215	MIR4269	microRNA 4269	down
chr2	114447914	114453380	5467	*	7.74	7.24	8.11	-0.87	8.43E-07	1.93E-05	2	2	150.26	152.07	267.31	286	Distal Intergenic	2	114478867	114478945	79	2	100616208	uc021vmz.1	25565	ENSG00000265429	MIR4782	microRNA 4782	down
chr11	939840	946597	6758	*	8.1	7.66	8.44	-0.78	8.47E-07	1.94E-05	2	2	204.56	200.93	327.99	366	Intron (uc009yco.2/161, intron 1 of 15)	11	925809	1006617	80809	1	161	uc009yco.2	14031	ENSG00000183020	AP2A2	adaptor related protein complex 2 alpha 2 subunit	down
chr11	126255284	126266037	10754	*	8.77	8.42	9.05	-0.64	8.49E-07	1.94E-05	2	2	359.27	323.85	572.28	491	Intron (uc001qds.3/6484, intron 1 of 10)	11	126273311	126284536	11226	1	6484	uc021qry.1	-7274	ENSG00000110080	ST3GAL4	ST3 beta-galactoside alpha-2,3-sialyltransferase 4	down
chr22	30658217	30666936	8720	*	8.96	8.64	9.22	-0.58	8.50E-07	1.94E-05	2	2	377.13	419.98	622.5	571	Promoter	22	30658819	30662829	4011	2	5008	uc003ahb.3	0	ENSG00000099985	OSM	oncostatin M	down
chr5	43033693	43049829	16137	*	10.56	10.37	10.73	-0.37	8.54E-07	1.95E-05	2	2	1331.47	1307.21	1637.32	1769	Promoter	5	43041677	43045370	3694	1	153684	uc003jng.2	0	ENSG00000215068	LOC153684	uncharacterized LOC153684	nochange
chr20	43267487	43281522	14036	*	9.55	9.3	9.77	-0.47	8.59E-07	1.96E-05	2	2	639.7	621.69	861.03	881	Promoter	20	43248163	43280376	32214	2	100	uc002xmj.3	0	ENSG00000196839	ADA	adenosine deaminase	nochange
chr11	79017922	79020739	2818	*	6.25	5.18	6.86	-1.68	8.61E-07	1.96E-05	2	2	28.27	44.13	125.55	107	Intron (uc001ozl.4/26011, intron 33 of 33)	11	78775644	78980718	205075	2	26011	uc009yvc.3	-37204	ENSG00000149256	TENM4	teneurin transmembrane protein 4	down
chr16	83759131	83763035	3905	*	7.31	6.69	7.74	-1.05	8.76E-07	1.99E-05	2	2	93.72	113.47	207.67	221	Intron (uc002fgx.3/1012, intron 10 of 13)	16	83841508	83846607	5100	1	3281	uc002fgy.2	-78473	ENSG00000230989	HSBP1	heat shock factor binding protein 1	down
chr1	33514934	33517167	2234	*	5.51	4.04	6.22	-2.19	8.81E-07	2.00E-05	0	2	17.85	14.97	79.51	70	Distal Intergenic	1	33473541	33502512	28972	2	204	uc001bwo.2	-12422	ENSG00000004455	AK2	adenylate kinase 2	down
chr16	70471987	70473271	1285	*	4.2	5.15	0.36	4.79	8.90E-07	1	2	0	37.19	33.88	1.57	1	Promoter	16	70413338	70472991	59654	2	6483	uc002eyx.2	0	ENSG00000157350	ST3GAL2	ST3 beta-galactoside alpha-2,3-sialyltransferase 2	nochange
chr3	190326469	190342286	15818	*	9.93	9.71	10.12	-0.42	8.94E-07	2.03E-05	2	2	836.07	835.23	1095.91	1135	Exon (uc003fsk.3/3556, exon 5 of 9)	3	190231840	190348073	116234	1	3556	uc003fsk.3	94629	ENSG00000196083	IL1RAP	interleukin 1 receptor accessory protein	nochange
chr10	120920084	120927242	7159	*	8.41	8.01	8.72	-0.7	8.95E-07	2.03E-05	2	2	278.94	237.96	418.48	423	Promoter	10	120900425	120920657	20233	2	119559	uc001ldy.3	0	ENSG00000183605	SFXN4	sideroflexin 4	down
chr20	20446125	20448198	2074	*	5.07	3.2	5.86	-2.65	9.24E-07	2.09E-05	0	2	8.18	10.24	52.83	63	Intron (uc002wry.3/57186, intron 2 of 29)	20	20452081	20508902	56822	2	57186	uc002wsa.1	60704	ENSG00000188559	RALGAPA2	Ral GTPase activating protein catalytic alpha subunit 2	down
chr9	126623092	126632326	9235	*	8.78	8.45	9.05	-0.6	9.31E-07	2.11E-05	2	2	338.45	362.46	540.37	520	Intron (uc004bnz.1/57706, intron 20 of 21)	9	126141933	126692417	550485	2	57706	uc004bnz.1	60091	ENSG00000119522	DENND1A	DENN domain containing 1A	down
chr4	62062518	62070642	8125	*	9.41	9.09	9.67	-0.58	9.50E-07	2.15E-05	2	2	524.41	568.9	728.16	902	Promoter	4	62066974	62599272	532299	1	23284	uc010ihg.1	0	ENSG00000150471	ADGRL3	adhesion G protein-coupled receptor L3	down
chr6	38354759	38357613	2855	*	5.56	4.11	6.27	-2.16	9.57E-07	2.16E-05	0	2	14.13	20.49	81.6	73	Intron (uc003ony.4/114781, intron 5 of 9)	6	38136227	38563843	427617	2	114781	uc003ony.4	206230	ENSG00000183826	BTBD9	BTB domain containing 9	down
chr9	86980416	86990380	9965	*	9.12	8.83	9.37	-0.54	9.73E-07	2.20E-05	2	2	434.4	474.35	660.16	659	Promoter	9	86890765	86983413	92649	2	64078	uc004anu.2	0	ENSG00000197506	SLC28A3	solute carrier family 28 member 3	down
chr7	22701635	22705648	4014	*	6.16	4.93	6.82	-1.89	1.04E-06	2.33E-05	1	2	21.57	39.4	138.62	87	Distal Intergenic	7	22766766	22770157	3392	1	3569	uc011jyo.1	-61118	ENSG00000136244	IL6	interleukin 6	down
chr20	58295938	58301561	5624	*	8.38	7.98	8.69	-0.71	1.04E-06	2.34E-05	2	2	272.99	232.45	420.58	404	Promoter	20	58296265	58422766	126502	1	116154	uc002yaw.3	0	ENSG00000087495	PHACTR3	phosphatase and actin regulator 3	down
chr19	13039880	13059021	19142	*	10.21	10	10.38	-0.38	1.07E-06	2.41E-05	2	2	1037.65	1013.31	1323.46	1349	Promoter	19	13033284	13044558	11275	2	2193	uc002mvs.2	0	ENSG00000179115	FARSA	phenylalanyl-tRNA synthetase alpha subunit	nochange
chr2	232251149	232261377	10229	*	8.63	8.28	8.91	-0.62	1.08E-06	2.42E-05	2	2	311.67	312.03	476.03	483	Promoter	2	232260335	232265875	5541	1	93010	uc002vrs.3	0	ENSG00000156966	B3GNT7	UDP-GlcNAc:betaGal beta-1,3-N-acetylglucosaminyltransferase 7	down
chr19	2324914	2335367	10454	*	9.28	9	9.51	-0.51	1.08E-06	2.42E-05	2	2	500.6	523.99	715.09	740	Promoter	19	2321520	2328614	7095	2	51690	uc002lvp.4	0	ENSG00000130332	LSM7	LSM7 homolog, U6 small nuclear RNA and mRNA degradation associated	down
chr5	9187177	9190093	2917	*	6.2	4.99	6.84	-1.85	1.09E-06	2.44E-05	1	2	43.89	19.7	112.47	117	Intron (uc003jek.2/9037, intron 12 of 22)	5	9053928	9054007	80	2	100616326	uc021xwl.1	-133170	ENSG00000266415	MIR4636	microRNA 4636	down
chr9	113064502	113067280	2779	*	6.25	5.24	6.83	-1.59	1.10E-06	2.47E-05	2	2	40.17	35.46	110.9	117	3' UTR	9	113065867	113100125	34259	2	255220	uc004bes.3	32845	ENSG00000204193	TXNDC8	thioredoxin domain containing 8	down
chr3	52276841	52281205	4365	*	7.7	7.18	8.08	-0.9	1.11E-06	2.48E-05	2	2	130.92	159.17	262.6	280	Promoter	3	52279809	52284615	4807	1	132160	uc011bed.2	0	ENSG00000164088	PPM1M	protein phosphatase, Mg2+/Mn2+ dependent 1M	down
chr2	122398144	122400277	2134	*	5.37	3.76	6.12	-2.36	1.12E-06	2.50E-05	0	2	9.67	17.33	65.91	73	Intron (uc002tnc.3/23332, intron 38 of 38)	2	122095352	122407052	311701	2	23332	uc002tnc.3	6775	ENSG00000074054	CLASP1	cytoplasmic linker associated protein 1	down
chr17	6828663	6832590	3928	*	7.53	6.94	7.95	-1.01	1.13E-06	2.52E-05	2	2	110.09	135.53	220.75	274	Distal Intergenic	17	6797101	6803668	6568	1	245	uc002gdw.3	31562	ENSG00000262943	ALOX12P2	arachidonate 12-lipoxygenase pseudogene 2	down
chr1	160593083	160598507	5425	*	7.37	6.78	7.79	-1.01	1.14E-06	2.54E-05	2	2	115.29	104.01	207.67	235	Exon (uc001fwl.4/6504, exon 4 of 7)	1	160579891	160617081	37191	2	6504	uc001fwl.4	18574	ENSG00000117090	SLAMF1	signaling lymphocytic activation molecule family member 1	down
chr19	36629295	36632620	3326	*	8.51	8.15	8.8	-0.65	1.14E-06	2.55E-05	2	2	289.35	279.72	440.98	450	Promoter	19	36630918	36641251	10334	1	826	uc002odi.1	0	ENSG00000126247	CAPNS1	calpain small subunit 1	down
chr3	25046096	25048032	1937	*	5.05	3.2	5.84	-2.63	1.14E-06	2.55E-05	0	2	8.18	10.24	62.25	52	Distal Intergenic	3	25215823	25639422	423600	1	5915	uc011awl.2	-167791	ENSG00000077092	RARB	retinoic acid receptor beta	down
chr20	1873093	1881156	8064	*	8.88	8.55	9.15	-0.6	1.16E-06	2.58E-05	2	2	394.98	354.58	541.94	594	Promoter	20	1874813	1920540	45728	1	140885	uc002wfq.3	0	ENSG00000198053	SIRPA	signal regulatory protein alpha	down
chr20	62607217	62613810	6594	*	8.87	8.56	9.14	-0.58	1.17E-06	2.61E-05	2	2	385.31	367.19	545.08	580	Promoter	20	62605466	62610995	5530	2	140700	uc002yhm.2	0	ENSG00000130590	SAMD10	sterile alpha motif domain containing 10	down
chr6	161161378	161164527	3150	*	5.78	4.52	6.44	-1.92	1.17E-06	2.61E-05	1	2	23.06	22.85	92.07	82	Exon (uc003qtm.4/5340, exon 17 of 19)	6	161123225	161132904	9680	1	5340	uc021zhr.1	38153	ENSG00000122194	PLG	plasminogen	down
chr6	39177114	39183051	5938	*	8.04	7.6	8.37	-0.77	1.18E-06	2.62E-05	2	2	200.84	188.32	325.37	338	Intron (uc003oon.3/8645, intron 4 of 4)	6	39156747	39197251	40505	2	8645	uc003oon.3	14200	ENSG00000164626	KCNK5	potassium two pore domain channel subfamily K member 5	down
chr5	108754208	108756286	2079	*	4.92	2.85	5.74	-2.89	1.19E-06	2.64E-05	0	2	9.67	4.73	50.74	56	Distal Intergenic	5	108670410	108745675	75266	2	9867	uc003kos.4	-8533	ENSG00000198961	PJA2	praja ring finger ubiquitin ligase 2	down
chr6	28300413	28307835	7423	*	9.63	9.38	9.83	-0.45	1.20E-06	2.67E-05	2	2	650.11	682.37	895.03	931	Promoter	6	28292515	28303911	11397	2	64288	uc003nla.3	0	ENSG00000235109	ZSCAN31	zinc finger and SCAN domain containing 31	nochange
chr2	44394352	44398579	4228	*	7.71	7.2	8.08	-0.88	1.21E-06	2.68E-05	2	2	139.84	154.44	261.55	279	Promoter	2	44396000	44436571	40572	1	5495	uc002rts.3	0	ENSG00000138032	PPM1B	protein phosphatase, Mg2+/Mn2+ dependent 1B	down
chr5	88175268	88189673	14406	*	9.91	9.69	10.1	-0.41	1.22E-06	2.69E-05	2	2	807.06	841.53	1089.63	1107	Promoter	5	88014058	88179283	165226	2	4208	uc003kjj.3	0	ENSG00000081189	MEF2C	myocyte enhancer factor 2C	nochange
chr8	22924681	22927724	3044	*	7.56	7.03	7.95	-0.92	1.25E-06	2.75E-05	2	2	121.99	138.68	253.18	241	Promoter	8	22925742	22941132	15391	1	286059	uc003xcw.1	0	ENSG00000246130	LOC286059	tumor necrosis factor receptor superfamily member 10d, decoy with truncated death domain pseudogene	down
chr19	47986463	47992591	6129	*	8.59	8.24	8.87	-0.63	1.25E-06	2.75E-05	2	2	292.33	312.82	469.75	466	Promoter	19	47987539	48004854	17316	1	100505681	uc021uwo.1	0	ENSG00000268061	NAPA-AS1	NAPA antisense RNA 1	down
chr11	112846883	112850657	3775	*	7.45	6.88	7.86	-0.98	1.27E-06	2.81E-05	2	2	106.37	129.22	235.4	228	Exon (uc021qqq.1/uc021qqq.1, exon 1 of 1)	11	112831969	113092626	260658	1	4684	uc001pno.3	14914	ENSG00000149294	NCAM1	neural cell adhesion molecule 1	down
chr1	68362173	68364736	2564	*	5.33	3.71	6.07	-2.36	1.28E-06	2.82E-05	0	2	11.16	14.97	77.42	57	Intron (uc001deb.2/100289178, intron 1 of 9)	1	68167149	68299155	132007	2	55970	uc001dea.2	-63018	ENSG00000172380	GNG12	G protein subunit gamma 12	down
chr11	61716967	61718463	1497	*	5.15	3.33	5.93	-2.6	1.28E-06	2.82E-05	1	2	6.69	13.4	55.97	66	Promoter	11	61717356	61726386	9031	1	7439	uc001nsq.3	0	ENSG00000167995	BEST1	bestrophin 1	down
chr2	219091731	219097261	5531	*	8.14	7.73	8.46	-0.73	1.29E-06	2.83E-05	2	2	216.46	208.81	354.14	352	Exon (uc002vhd.4/10109, exon 4 of 11)	2	219100064	219119071	19008	1	10109	uc002vhf.3	-2803	ENSG00000163466	ARPC2	actin related protein 2/3 complex subunit 2	down
chrX	153233123	153241545	8423	*	9.02	8.71	9.27	-0.57	1.30E-06	2.87E-05	2	2	387.54	448.34	619.88	618	Promoter	23	153213008	153236819	23812	2	3054	uc004fjp.3	0	ENSG00000172534	HCFC1	host cell factor C1	down
chr5	53940589	53945344	4756	*	7.83	7.34	8.19	-0.85	1.33E-06	2.93E-05	2	2	176.29	148.13	289.8	294	Distal Intergenic	5	53813593	53816834	3242	1	112574	uc003jpj.4	126996	ENSG00000178996	SNX18	sorting nexin 18	down
chr13	89758753	89761338	2586	*	5.17	3.41	5.94	-2.53	1.33E-06	2.93E-05	0	2	13.39	7.88	66.96	56	Distal Intergenic	13	90201048	90216667	15620	2	100874139	uc031qmq.1	455329	NA	LINC00353	long intergenic non-protein coding RNA 353	down
chr22	38299699	38303549	3851	*	7.8	7.26	8.18	-0.92	1.38E-06	3.02E-05	2	2	177.03	130.01	275.68	306	Promoter	22	38302155	38338465	36311	1	85377	uc003aui.3	0	ENSG00000100139	MICALL1	MICAL like 1	down
chr5	139651371	139655767	4397	*	7.74	7.24	8.11	-0.87	1.39E-06	3.05E-05	2	2	136.87	164.68	274.63	278	Intron (uc010jfi.3/84418, intron 2 of 3)	5	139624635	139682689	58055	2	5201	uc003lff.1	26922	ENSG00000113068	PFDN1	prefoldin subunit 1	down
chr13	30943195	30951932	8738	*	9.3	9	9.54	-0.54	1.39E-06	3.05E-05	2	2	483.49	540.54	698.87	790	Promoter	13	30914407	30948036	33630	2	100188949	uc001usu.3	0	ENSG00000238121	LINC00426	long intergenic non-protein coding RNA 426	down
chr5	65097789	65101634	3846	*	7.51	6.97	7.9	-0.93	1.40E-06	3.07E-05	2	2	120.5	130.8	240.11	238	Intron (uc003juf.3/57486, intron 9 of 12)	5	65081602	65125111	43510	1	57486	uc010iww.3	16187	ENSG00000123213	NLN	neurolysin	down
chr19	4049216	4053729	4514	*	8.2	7.8	8.52	-0.72	1.40E-06	3.07E-05	2	2	226.13	218.26	355.71	377	Intron (uc002lzh.3/51341, intron 1 of 2)	19	4045216	4065487	20272	2	51341	uc002lzh.3	11758	ENSG00000178951	ZBTB7A	zinc finger and BTB domain containing 7A	down
chr7	18533443	18537730	4288	*	7.74	7.21	8.12	-0.91	1.41E-06	3.07E-05	2	2	126.45	169.41	274.63	283	Promoter	7	18535369	18588125	52757	1	9734	uc003sub.4	0	ENSG00000048052	HDAC9	histone deacetylase 9	down
chr7	5633048	5639928	6881	*	8.77	8.4	9.07	-0.67	1.41E-06	3.08E-05	2	2	378.61	298.63	511.6	563	Promoter	7	5632436	5646287	13852	1	6624	uc003sou.3	612	ENSG00000075618	FSCN1	fascin actin-bundling protein 1	down
chr9	139920749	139931158	10410	*	9.52	9.25	9.75	-0.49	1.41E-06	3.08E-05	2	2	651.6	569.69	839.59	879	Promoter	9	139901686	139922740	21055	2	20	uc004ckl.1	0	ENSG00000107331	ABCA2	ATP binding cassette subfamily A member 2	nochange
chrUn_gl000220	51921	56410	4490	*	8.28	7.89	8.58	-0.69	1.42E-06	3.09E-05	2	2	232.82	241.11	382.91	384	Distal Intergenic	64	97129	126696	29568	1	100507412	uc011mfs.2	-40719	NA	LOC100507412	uncharacterized LOC100507412	down
chr8	29913177	29918275	5099	*	7.4	6.83	7.81	-0.98	1.42E-06	3.09E-05	2	2	110.83	116.62	240.63	208	Downstream (1-2kb)	8	29920631	29940649	20019	2	51669	uc003xhs.3	22374	ENSG00000133872	SARAF	store-operated calcium entry associated regulatory factor	down
chr12	9873656	9893375	19720	*	10.14	9.94	10.32	-0.38	1.44E-06	3.13E-05	2	2	989.3	973.12	1281.09	1275	Promoter	12	9868456	9885895	17440	2	160365	uc001qwi.3	0	ENSG00000184293	CLECL1	C-type lectin like 1	nochange
chr10	49675590	49682133	6544	*	8.17	7.75	8.49	-0.74	1.45E-06	3.15E-05	2	2	229.1	202.5	369.31	350	Exon (uc001jgw.3/uc001jgw.3, exon 2 of 2)	10	49654068	49659558	5491	2	58504	uc001jgr.4	-16032	ENSG00000128805	ARHGAP22	Rho GTPase activating protein 22	down
chr13	100727540	100730351	2812	*	5.52	4.03	6.24	-2.21	1.46E-06	3.16E-05	0	2	20.08	12.61	84.74	66	Distal Intergenic	13	100741269	101182691	441423	1	5095	uc001voo.3	-10918	ENSG00000175198	PCCA	propionyl-CoA carboxylase alpha subunit	down
chr6	166421824	166424984	3161	*	5.88	4.69	6.53	-1.84	1.46E-06	3.16E-05	2	2	22.32	29.15	93.64	91	Distal Intergenic	6	166337536	166401527	63992	2	90632	uc011egl.1	-20297	ENSG00000223414	LINC00473	long intergenic non-protein coding RNA 473	down
chr3	50604532	50615363	10832	*	8.99	8.67	9.25	-0.58	1.46E-06	3.16E-05	2	2	405.39	411.31	568.09	650	Promoter	3	50595456	50605223	9768	2	51161	uc003dar.3	0	ENSG00000088543	C3orf18	chromosome 3 open reading frame 18	down
chr7	105747697	105754203	6507	*	8.37	8	8.67	-0.68	1.48E-06	3.21E-05	2	2	261.09	249.78	399.65	416	Promoter	7	105730814	105752791	21978	2	6856	uc003vdo.4	0	ENSG00000008282	SYPL1	synaptophysin like 1	down
chr17	66393012	66395952	2941	*	6.51	5.62	7.05	-1.43	1.49E-06	3.21E-05	2	2	50.58	48.07	121.88	143	Promoter	17	66396297	66417000	20704	1	22901	uc010dex.1	-345	ENSG00000141337	ARSG	arylsulfatase G	down
chr7	2670479	2682425	11947	*	9.55	9.3	9.76	-0.46	1.50E-06	3.23E-05	2	2	622.59	642.18	852.14	885	Promoter	7	2671603	2704436	32834	1	80727	uc003smp.3	0	ENSG00000136295	TTYH3	tweety family member 3	nochange
chr16	30193783	30199000	5218	*	8.85	8.53	9.12	-0.58	1.50E-06	3.23E-05	2	2	381.59	358.52	534.09	575	Promoter	16	30194731	30198544	3814	1	11151	uc010vej.2	0	ENSG00000102879	CORO1A	coronin 1A	down
chr17	81004443	81014283	9841	*	9.15	8.87	9.39	-0.52	1.51E-06	3.26E-05	2	2	457.46	479.07	659.64	682	Promoter	17	80901667	81007030	105364	2	146712	uc002kgf.1	0	ENSG00000175711	B3GNTL1	UDP-GlcNAc:betaGal beta-1,3-N-acetylglucosaminyltransferase-like 1	down
chr5	176969984	176975042	5059	*	7.9	7.43	8.26	-0.83	1.52E-06	3.28E-05	2	2	189.68	155.23	305.49	307	Intron (uc003mhu.3/54540, intron 8 of 8)	5	176946790	176966148	19359	2	54540	uc003mhv.3	-3836	ENSG00000146067	FAM193B	family with sequence similarity 193 member B	down
chr2	240171368	240182706	11339	*	8.7	8.35	8.97	-0.62	1.52E-06	3.28E-05	2	2	304.23	349.06	492.77	513	Intron (uc002vyk.4/9759, intron 25 of 26)	2	240011372	240220334	208963	2	9759	uc010fyz.1	37628	ENSG00000068024	HDAC4	histone deacetylase 4	down
chr8	97505318	97507981	2664	*	6.34	5.32	6.94	-1.62	1.56E-06	3.35E-05	1	2	50.58	29.15	121.36	124	Promoter	8	97505882	97624037	118156	1	6383	uc003yhv.1	0	ENSG00000169439	SDC2	syndecan 2	down
chr21	45620566	45628799	8234	*	9.02	8.72	9.26	-0.54	1.56E-06	3.35E-05	2	2	420.27	423.92	599.48	629	Distal Intergenic	21	45646722	45660834	14113	2	23308	uc002zee.3	32035	ENSG00000160223	ICOSLG	inducible T-cell costimulator ligand	down
chr8	143121798	143124403	2606	*	6.04	4.93	6.66	-1.72	1.57E-06	3.38E-05	0	2	33.47	27.58	108.81	93	Distal Intergenic	8	143257700	143257779	80	1	100616268	uc022bbz.1	-133297	ENSG00000265247	MIR4472-1	microRNA 4472-1	down
chr15	57942564	57945490	2927	*	6.39	5.47	6.95	-1.48	1.57E-06	3.38E-05	2	2	46.86	41.76	133.39	114	Intron (uc002aei.3/100820829, intron 10 of 12)	15	57967166	57998570	31405	1	100820829	uc002aer.1	-21676	ENSG00000137878	MYZAP	myocardial zonula adherens protein	down
chr10	80826240	80833634	7395	*	8.96	8.65	9.22	-0.57	1.60E-06	3.44E-05	2	2	392	412.1	566.52	625	Promoter	10	80703083	80827205	124123	2	283050	uc001jzx.3	0	ENSG00000224596	ZMIZ1-AS1	ZMIZ1 antisense RNA 1	down
chr22	50982386	50985529	3144	*	6.14	5.11	6.73	-1.63	1.64E-06	3.50E-05	1	2	34.22	34.67	105.67	107	Promoter	22	50986462	50989452	2991	1	113730	uc003bmi.3	-933	ENSG00000130487	KLHDC7B	kelch domain containing 7B	down
chr9	135931668	135939374	7707	*	8.76	8.42	9.03	-0.62	1.66E-06	3.56E-05	2	2	336.21	346.7	488.58	558	Promoter	9	135937365	135947250	9886	1	1056	uc010naa.2	0	ENSG00000170835	CEL	carboxyl ester lipase	down
chr20	13722590	13736149	13560	*	8.93	8.62	9.18	-0.55	1.67E-06	3.56E-05	2	2	386.8	402.64	576.46	581	Intron (uc002woj.3/51575, intron 5 of 13)	20	13694969	13765532	70564	2	51575	uc002woj.3	29383	ENSG00000089048	ESF1	ESF1 nucleolar pre-rRNA processing protein homolog	down
chr1	24515139	24519554	4416	*	6.99	6.26	7.47	-1.21	1.69E-06	3.61E-05	2	2	88.52	64.61	165.82	188	Distal Intergenic	1	24480647	24513765	33119	2	163702	uc001bir.3	-1374	ENSG00000185436	IFNLR1	interferon lambda receptor 1	down
chr14	105525238	105535169	9932	*	9.43	9.16	9.65	-0.49	1.70E-06	3.63E-05	2	2	543	602	779.95	832	Promoter	14	105515737	105531754	16018	2	29933	uc001yqd.3	0	ENSG00000183484	GPR132	G protein-coupled receptor 132	nochange
chr17	78727228	78730888	3661	*	6.9	6.19	7.37	-1.19	1.70E-06	3.63E-05	2	2	69.18	76.43	159.55	172	Exon (uc002jys.3/57521, exon 6 of 9)	17	78923236	78940173	16938	1	57521	uc002jyu.1	-192348	ENSG00000141564	RPTOR	regulatory associated protein of MTOR complex 1	down
chr3	46993939	47001553	7615	*	7.54	7.02	7.93	-0.91	1.72E-06	3.66E-05	2	2	125.71	133.95	251.09	236	Intron (uc031rzh.1/151903, intron 6 of 6)	3	46963220	47017991	54772	2	151903	uc031rzh.1	16438	ENSG00000160799	CCDC12	coiled-coil domain containing 12	down
chr19	31839258	31842782	3525	*	7.96	7.53	8.3	-0.77	1.75E-06	3.73E-05	2	2	185.96	182.8	320.14	309	Promoter	19	31765851	31840190	74340	2	57616	uc002nsy.4	0	ENSG00000121297	TSHZ3	teashirt zinc finger homeobox 3	down
chr19	54602418	54608823	6406	*	8.57	8.23	8.85	-0.62	1.76E-06	3.74E-05	2	2	296.05	304.15	469.23	453	Promoter	19	54597933	54604242	6310	2	126014	uc002qcy.3	0	ENSG00000170909	OSCAR	osteoclast associated, immunoglobulin-like receptor	down
chr1	40859398	40863498	4101	*	6.94	6.25	7.41	-1.17	1.76E-06	3.74E-05	2	2	70.66	81.16	164.78	176	Promoter	1	40862472	40888998	26527	1	64744	uc010oji.2	0	ENSG00000084070	SMAP2	small ArfGAP2	down
chr17	6470010	6474017	4008	*	5.89	4.51	6.58	-2.07	1.80E-06	3.81E-05	1	2	13.39	32.31	110.9	81	Distal Intergenic	17	6354583	6459877	105295	2	83394	uc002gdd.4	-10133	ENSG00000091622	PITPNM3	PITPNM family member 3	down
chr21	35923499	35928641	5143	*	7.73	7.21	8.12	-0.91	1.80E-06	3.81E-05	2	2	128.68	167.05	262.08	293	Intron (uc002yuc.3/1827, intron 3 of 3)	21	35888784	35899261	10478	2	1827	uc002yub.3	-24238	ENSG00000159200	RCAN1	regulator of calcineurin 1	down
chr1	94482445	94484094	1650	*	4.37	1.17	5.29	-4.12	1.84E-06	1	0	2	3.72	0.79	33.48	45	Promoter	1	94475933	94484228	8296	2	24	uc009wdp.1	134	ENSG00000198691	ABCA4	ATP binding cassette subfamily A member 4	nochange
chr9	21990452	21997079	6628	*	8.95	8.65	9.21	-0.56	1.84E-06	3.90E-05	2	2	380.1	422.34	583.79	598	Promoter	9	21994790	22077889	83100	1	100048912	uc010miw.1	0	ENSG00000240498	CDKN2B-AS1	CDKN2B antisense RNA 1	down
chr8	117656544	117659704	3161	*	6.15	4.99	6.78	-1.79	1.85E-06	3.91E-05	0	2	41.65	22.06	122.93	97	3' UTR	8	117657055	117768062	111008	2	8667	uc003yoa.3	108358	ENSG00000147677	EIF3H	eukaryotic translation initiation factor 3 subunit H	down
chr12	9818987	9827935	8949	*	8.82	8.5	9.09	-0.58	1.85E-06	3.92E-05	2	2	339.93	384.52	544.55	542	Promoter	12	9822304	9852151	29848	1	29121	uc001qwf.3	0	ENSG00000069493	CLEC2D	C-type lectin domain family 2 member D	down
chr7	120777685	120779346	1662	*	4.07	-0.38	5.03	-5.42	1.86E-06	1	0	2	0.74	0.79	32.43	33	Intron (uc003vjq.4/79974, intron 14 of 22)	7	120716643	120776144	59502	1	79974	uc010lkk.2	61042	ENSG00000106034	CPED1	cadherin like and PC-esterase domain containing 1	nochange
chr2	217497169	217503581	6413	*	8.62	8.28	8.9	-0.61	1.87E-06	3.95E-05	2	2	304.23	318.33	493.29	459	Promoter	2	217498127	217529158	31032	1	3485	uc021vwn.1	0	ENSG00000115457	IGFBP2	insulin like growth factor binding protein 2	down
chr17	2184726	2187416	2691	*	5.65	4.28	6.34	-2.06	1.88E-06	3.97E-05	0	2	23.06	15.76	92.07	70	Exon (uc002fub.1/23293, exon 7 of 19)	17	1963133	2169493	206361	2	23293	uc031qxx.1	-15233	ENSG00000070366	SMG6	SMG6, nonsense mediated mRNA decay factor	down
chr5	49942002	49983992	41991	*	12.1	11.97	12.23	-0.27	1.93E-06	4.08E-05	2	2	3957.96	4041.41	4637.34	4978	Promoter	5	49961733	50142356	180624	1	79668	uc003jon.4	0	ENSG00000151883	PARP8	poly(ADP-ribose) polymerase family member 8	nochange
chr13	20434047	20440376	6330	*	8.96	8.67	9.21	-0.54	1.99E-06	4.19E-05	2	2	398.7	413.67	601.05	581	Promoter	13	20397624	20437776	40153	2	9205	uc010tcn.1	0	ENSG00000132950	ZMYM5	zinc finger MYM-type containing 5	down
chr13	50016992	50025632	8641	*	9.33	9.03	9.58	-0.55	2.00E-06	4.21E-05	2	2	568.29	475.92	719.79	811	Promoter	13	49882786	50018221	135436	2	81617	uc001vcx.3	0	ENSG00000102547	CAB39L	calcium binding protein 39 like	down
chr13	49548513	49555159	6647	*	9.16	8.86	9.41	-0.55	2.01E-06	4.23E-05	2	2	486.47	442.83	637.14	723	Promoter	13	49550048	49720983	170936	1	22862	uc001vcl.1	0	ENSG00000102531	FNDC3A	fibronectin type III domain containing 3A	down
chr11	67032671	67059108	26438	*	11.25	11.1	11.39	-0.29	2.05E-06	4.31E-05	2	2	2185.39	2215.72	2660	2709	Promoter	11	67033905	67054029	20125	1	156	uc009yrn.1	0	ENSG00000173020	GRK2	G protein-coupled receptor kinase 2	nochange
chr17	15544600	15561231	16632	*	9.62	9.38	9.82	-0.44	2.06E-06	4.32E-05	2	2	655.32	676.06	919.62	886	Promoter	17	15474805	15555260	80456	2	10626	uc002gor.1	0	ENSG00000221926	TRIM16	tripartite motif containing 16	nochange
chr2	8673264	8687904	14641	*	9.66	9.4	9.87	-0.47	2.06E-06	4.32E-05	2	2	670.94	682.37	1008.03	866	Distal Intergenic	2	8822113	8824583	2471	1	3398	uc002qza.3	-134209	ENSG00000115738	ID2	inhibitor of DNA binding 2, HLH protein	nochange
chr2	182319448	182326387	6940	*	8.97	8.67	9.22	-0.55	2.10E-06	4.39E-05	2	2	411.34	401.07	570.19	623	Promoter	2	182321619	182351128	29510	1	3676	uc010zfl.1	0	ENSG00000115232	ITGA4	integrin subunit alpha 4	down
chr15	66022168	66024904	2737	*	5.98	4.88	6.6	-1.72	2.12E-06	4.44E-05	0	2	29.01	29.94	96.77	97	Exon (uc002aph.3/10260, exon 9 of 32)	15	66011584	66011670	87	2	100616379	uc021spb.1	-10498	ENSG00000264737	MIR4511	microRNA 4511	down
chr9	80907401	80914380	6980	*	8.56	8.22	8.84	-0.62	2.13E-06	4.47E-05	2	2	293.82	302.57	462.43	452	Promoter	9	80912059	80945009	32951	1	29968	uc004ala.3	0	ENSG00000135069	PSAT1	phosphoserine aminotransferase 1	down
chr19	1893442	1898748	5307	*	8.66	8.33	8.93	-0.6	2.14E-06	4.48E-05	2	2	316.13	328.58	507.94	470	Distal Intergenic	19	1905371	1920327	14957	1	113178	uc002lui.2	-6623	ENSG00000227500	SCAMP4	secretory carrier membrane protein 4	down
chr9	17020905	17022870	1966	*	5.66	4.32	6.34	-2.02	2.20E-06	4.60E-05	0	2	15.62	24.43	78.47	84	Distal Intergenic	9	17135038	17167372	32335	1	54875	uc003zmw.2	-112168	ENSG00000044459	CNTLN	centlein	down
chr3	78967256	78969103	1848	*	4.83	2.55	5.67	-3.13	2.22E-06	4.63E-05	0	2	2.23	9.46	55.97	46	Intron (uc003dqb.2/6091, intron 27 of 28)	3	78646388	79068609	422222	2	6091	uc003dqb.2	99506	ENSG00000169855	ROBO1	roundabout guidance receptor 1	down
chr8	97884851	97888463	3613	*	7.09	6.44	7.54	-1.1	2.26E-06	4.72E-05	2	2	76.62	96.92	183.61	189	Intron (uc003yhw.3/10404, intron 3 of 7)	8	97797092	97978571	181480	1	10404	uc010mbe.2	87759	ENSG00000104324	CPQ	carboxypeptidase Q	down
chr10	12226812	12240629	13818	*	9.21	8.93	9.44	-0.51	2.27E-06	4.73E-05	2	2	511.02	464.1	684.22	706	Promoter	10	12209573	12238143	28571	2	11164	uc001ilj.3	0	ENSG00000165609	NUDT5	nudix hydrolase 5	down
chr11	33888262	33896907	8646	*	9.37	9.11	9.58	-0.47	2.30E-06	4.78E-05	2	2	566.06	539.75	765.83	770	Promoter	11	33880123	33891132	11010	2	4005	uc001mvd.3	0	ENSG00000135363	LMO2	LIM domain only 2	nochange
chr16	81658013	81672043	14031	*	9.57	9.32	9.78	-0.46	2.30E-06	4.78E-05	2	2	650.11	628.79	925.9	833	Intron (uc002fgp.3/80790, intron 3 of 20)	16	81678963	81745367	66405	1	80790	uc002fgr.2	-6920	ENSG00000153815	CMIP	c-Maf inducing protein	nochange
chr12	122235491	122245990	10500	*	10.13	9.91	10.31	-0.4	2.32E-06	4.82E-05	2	2	981.87	947.12	1215.18	1330	Promoter	12	122242638	122261655	19018	1	23067	uc021rfg.1	0	ENSG00000139718	SETD1B	SET domain containing 1B	nochange
chr15	31615307	31621612	6306	*	8.82	8.5	9.08	-0.58	2.32E-06	4.83E-05	2	2	382.33	341.18	528.86	556	Promoter	15	31619083	31670102	51020	1	51621	uc001zfo.3	0	ENSG00000169926	KLF13	Kruppel like factor 13	down
chr3	190292090	190311135	19046	*	9.53	9.28	9.75	-0.47	2.33E-06	4.83E-05	2	2	654.58	585.45	840.63	880	Intron (uc003fsk.3/3556, intron 3 of 8)	3	190231840	190348073	116234	1	3556	uc003fsk.3	60250	ENSG00000196083	IL1RAP	interleukin 1 receptor accessory protein	nochange
chr2	47729984	47732160	2177	*	5.54	4.08	6.25	-2.16	2.34E-06	4.85E-05	0	2	12.65	21.27	66.96	85	Intron (uc002rvz.4/4436, intron 15 of 18)	2	47672687	47693947	21261	1	4436	uc010fbh.1	57297	ENSG00000095002	MSH2	mutS homolog 2	down
chr19	18418079	18436846	18768	*	9.98	9.76	10.16	-0.4	2.37E-06	4.90E-05	2	2	868.8	869.9	1177.51	1110	Promoter	19	18417040	18434001	16962	2	25804	uc002niq.3	0	ENSG00000130520	LSM4	LSM4 homolog, U6 small nuclear RNA and mRNA degradation associated	nochange
chr16	85593972	85614968	20997	*	10.39	10.21	10.56	-0.35	2.38E-06	4.93E-05	2	2	1196.83	1170.9	1510.21	1506	Distal Intergenic	16	85645029	85709812	64784	1	23199	uc002fiw.3	-30061	ENSG00000131149	GSE1	Gse1 coiled-coil protein	nochange
chr10	90841182	90853719	12538	*	9.44	9.18	9.65	-0.47	2.38E-06	4.93E-05	2	2	600.28	563.39	817.62	790	Distal Intergenic	10	90823092	90823168	77	2	100616192	uc021pwa.1	-18014	ENSG00000265375	MIR4679-2	microRNA 4679-2	nochange
chr19	8577056	8581550	4495	*	8.41	8.04	8.7	-0.67	2.42E-06	5.01E-05	2	2	272.99	252.93	400.18	434	Promoter	19	8575462	8579048	3587	2	84330	uc002mke.4	0	ENSG00000133250	ZNF414	zinc finger protein 414	down
chr7	92374337	92397940	23604	*	9.84	9.62	10.03	-0.41	2.44E-06	5.03E-05	2	2	768.38	806.07	1031.57	1065	Intron (uc011khw.2/1021, intron 5 of 7)	7	92234235	92463231	228997	2	1021	uc011khw.2	65291	ENSG00000105810	CDK6	cyclin dependent kinase 6	nochange
chr16	17456195	17465602	9408	*	8.55	8.2	8.83	-0.63	2.45E-06	5.05E-05	2	2	307.2	281.3	470.27	439	Intron (uc002dfa.3/64131, intron 11 of 11)	16	17196181	17564738	368558	2	64131	uc002dfa.3	99136	ENSG00000103489	XYLT1	xylosyltransferase 1	down
chr20	45172151	45176540	4390	*	6.85	6.14	7.33	-1.18	2.46E-06	5.06E-05	2	2	72.9	68.55	156.41	165	Exon (uc010zxu.2/128506, exon 2 of 3)	20	45169670	45179213	9544	2	128506	uc010zxu.2	2673	ENSG00000149635	OCSTAMP	osteoclast stimulatory transmembrane protein	down
chr5	49840558	49875291	34734	*	10.59	10.41	10.75	-0.34	2.47E-06	5.08E-05	2	2	1396.18	1331.64	1751.88	1695	Distal Intergenic	5	49961733	50142356	180624	1	79668	uc003jon.4	-86442	ENSG00000151883	PARP8	poly(ADP-ribose) polymerase family member 8	nochange
chr14	24561733	24565685	3953	*	8.37	7.99	8.67	-0.68	2.47E-06	5.09E-05	2	2	235.8	272.63	400.7	413	Promoter	14	24549316	24564339	15024	2	4901	uc001wlp.3	0	ENSG00000129535	NRL	neural retina leucine zipper	down
chr17	66340242	66344101	3860	*	6.9	6.08	7.43	-1.35	2.48E-06	5.09E-05	2	2	46.86	88.25	175.24	169	Exon (uc002jhc.2/22901, exon 4 of 12)	17	66396297	66417000	20704	1	22901	uc010dex.1	-52196	ENSG00000141337	ARSG	arylsulfatase G	down
chr21	16346699	16351988	5290	*	6.92	6.22	7.39	-1.18	2.52E-06	5.17E-05	2	2	80.33	68.55	157.45	179	Intron (uc002yjx.2/8204, intron 1 of 3)	21	16333556	16437126	103571	2	8204	uc002yjx.2	85138	ENSG00000180530	NRIP1	nuclear receptor interacting protein 1	down
chr19	1750493	1753553	3061	*	5.85	4.64	6.5	-1.85	2.52E-06	5.18E-05	1	2	20.08	29.94	94.68	86	Promoter	19	1753662	1775444	21783	1	390874	uc010xgr.2	-109	ENSG00000205922	ONECUT3	one cut homeobox 3	down
chr10	106086923	106090960	4038	*	7.11	6.47	7.55	-1.08	2.53E-06	5.20E-05	2	2	92.98	84.31	177.86	196	Promoter	10	106069454	106088750	19297	2	85450	uc001kye.4	0	ENSG00000148841	ITPRIP	inositol 1,4,5-trisphosphate receptor interacting protein	down
chr2	175456268	175463566	7299	*	8.44	8.07	8.73	-0.66	2.55E-06	5.21E-05	2	2	270.76	267.12	451.44	396	Promoter	2	175430911	175462493	31583	2	7456	uc002ujb.2	0	ENSG00000115935	WIPF1	WAS/WASL interacting protein family member 1	down
chr7	145832269	145837228	4960	*	7.11	6.48	7.54	-1.06	2.56E-06	5.24E-05	2	2	84.05	94.55	187.27	186	Intron (uc003weu.2/26047, intron 1 of 23)	7	145813453	148118088	2304636	1	26047	uc003weu.2	18816	ENSG00000174469	CNTNAP2	contactin associated protein-like 2	down
chr5	36874293	36882333	8041	*	8.99	8.69	9.24	-0.55	2.56E-06	5.24E-05	2	2	406.88	420.77	575.94	635	Promoter	5	36876861	37065921	189061	1	25836	uc003jkk.4	0	ENSG00000164190	NIPBL	NIPBL, cohesin loading factor	down
chr8	125206426	125212536	6111	*	8.54	8.2	8.82	-0.62	2.57E-06	5.25E-05	2	2	289.35	299.42	464.52	439	Distal Intergenic	8	124996378	125053023	56646	2	439941	uc003yqx.1	-153403	ENSG00000181171	FER1L6-AS1	FER1L6 antisense RNA 1	down
chr16	28832674	28838853	6180	*	9.01	8.72	9.26	-0.54	2.57E-06	5.25E-05	2	2	424.73	416.04	584.31	641	Promoter	16	28834369	28844675	10307	1	11273	uc010byl.2	0	ENSG00000168488	ATXN2L	ataxin 2 like	down
chr11	65335635	65346617	10983	*	9.21	8.92	9.44	-0.52	2.57E-06	5.25E-05	2	2	508.78	460.16	666.96	725	Promoter	11	65337943	65339239	1297	1	10534	uc001oek.3	0	ENSG00000173465	SSSCA1	Sjogren syndrome/scleroderma autoantigen 1	down
chr10	102819561	102832307	12747	*	9.69	9.46	9.9	-0.44	2.58E-06	5.27E-05	2	2	670.94	735.95	952.58	952	Promoter	10	102820999	102825351	4353	1	81621	uc001ksr.3	0	ENSG00000107821	KAZALD1	Kazal type serine peptidase inhibitor domain 1	nochange
chr6	158031137	158037869	6733	*	8.38	8.02	8.67	-0.65	2.61E-06	5.31E-05	2	2	258.11	261.6	416.92	399	Intron (uc003qqs.3/79683, intron 3 of 8)	6	158066769	158094977	28209	1	79683	uc010kjn.3	-28900	ENSG00000175048	ZDHHC14	zinc finger DHHC-type containing 14	down
chr8	28199887	28207291	7405	*	7.61	7.99	7.08	0.91	2.67E-06	5.43E-05	2	2	247.7	262.39	149.61	121	3' UTR	8	28196165	28197725	1561	1	5368	uc011lau.1	3722	ENSG00000168081	PNOC	prepronociceptin	up
chr19	19596270	19602234	5965	*	7.63	7.1	8.02	-0.91	2.68E-06	5.45E-05	2	2	145.79	129.22	288.75	229	Intron (uc010xqt.2/54815, intron 2 of 11)	19	19576154	19619741	43588	1	54815	uc010xqw.2	20116	ENSG00000167491	GATAD2A	GATA zinc finger domain containing 2A	down
chr3	185433984	185440774	6791	*	8	7.57	8.33	-0.76	2.72E-06	5.53E-05	2	2	177.78	201.72	326.42	316	3' UTR	3	185431040	185435955	4916	1	646600	uc003fpr.2	2944	ENSG00000163915	IGF2BP2-AS1	IGF2BP2 antisense RNA 1	down
chr5	95058651	95072115	13465	*	9.96	9.75	10.15	-0.4	2.73E-06	5.54E-05	2	2	843.51	882.51	1121.54	1149	Promoter	5	95066850	95068453	1604	1	22836	uc003kll.3	0	ENSG00000164292	RHOBTB3	Rho related BTB domain containing 3	nochange
chr9	86968247	86974187	5941	*	7.59	7.07	7.97	-0.9	2.77E-06	5.61E-05	2	2	145.79	123.71	266.78	236	Intron (uc004anu.2/64078, intron 18 of 18)	9	86890765	86983413	92649	2	64078	uc004anu.2	9226	ENSG00000197506	SLC28A3	solute carrier family 28 member 3	down
chr17	77894631	77913200	18570	*	10.36	10.16	10.52	-0.36	2.78E-06	5.63E-05	2	2	1115.01	1178.78	1511.25	1434	3' UTR	17	77906142	77924656	18515	2	125058	uc002jxg.2	11456	ENSG00000167291	TBC1D16	TBC1 domain family member 16	nochange
chr17	78226817	78239797	12981	*	10.19	9.99	10.36	-0.37	2.78E-06	5.63E-05	2	2	1000.46	1028.28	1283.7	1347	Promoter	17	78234660	78262162	27503	1	57674	uc031ret.1	0	ENSG00000173821	RNF213	ring finger protein 213	nochange
chr7	73415064	73418814	3751	*	6.07	4.91	6.71	-1.8	2.78E-06	5.63E-05	2	2	20.08	40.19	110.38	99	Distal Intergenic	7	73442427	73470687	28261	1	2006	uc003tzm.1	-23613	ENSG00000049540	ELN	elastin	down
chr2	217655613	217658257	2645	*	6.32	5.39	6.88	-1.49	2.79E-06	5.63E-05	1	2	43.14	40.97	128.68	107	Distal Intergenic	2	217724182	217724782	601	2	7141	uc002vgk.3	66525	ENSG00000118245	TNP1	transition protein 1	down
chr1	236108093	236110725	2633	*	5.05	5.82	3.29	2.54	2.83E-06	5.72E-05	2	0	55.79	57.52	11.51	8	Distal Intergenic	1	235922272	236047008	124737	2	1130	uc009xgb.2	-61085	ENSG00000143669	LYST	lysosomal trafficking regulator	up
chrX	118815334	118828141	12808	*	8.95	8.63	9.21	-0.58	2.83E-06	5.72E-05	2	2	396.47	397.92	546.65	638	Promoter	23	118749688	118827333	77646	2	23157	uc004ers.3	0	ENSG00000125354	Sep-06	septin 6	down
chr3	13452370	13463613	11244	*	9.29	9	9.53	-0.53	2.86E-06	5.76E-05	2	2	469.36	555.51	712.99	764	Promoter	3	13357737	13461809	104073	2	23225	uc003bxv.1	0	ENSG00000132182	NUP210	nucleoporin 210	down
chr22	24899004	24910200	11197	*	9.11	8.83	9.35	-0.51	2.87E-06	5.78E-05	2	2	439.61	471.2	640.28	661	Exon (uc003aae.3/51733, exon 4 of 10)	22	24915769	24922553	6785	1	51733	uc021wnh.1	-5569	ENSG00000100024	UPB1	beta-ureidopropionase 1	down
chr4	157870505	157881008	10504	*	8.43	8.03	8.74	-0.71	2.87E-06	5.78E-05	2	2	295.3	226.14	419.01	436	Intron (uc003iph.2/56034, intron 5 of 5)	4	157682763	157892546	209784	2	56034	uc003iph.2	11538	ENSG00000145431	PDGFC	platelet derived growth factor C	down
chr2	144018460	144021428	2969	*	5.52	4.12	6.22	-2.1	2.89E-06	5.82E-05	1	2	13.39	21.27	76.9	72	Intron (uc010zbl.1/55843, intron 6 of 7)	2	143886899	144194926	308028	1	55843	uc010zbl.1	131561	ENSG00000075884	ARHGAP15	Rho GTPase activating protein 15	down
chr17	17722408	17731948	9541	*	8.97	8.68	9.21	-0.53	2.92E-06	5.87E-05	2	2	411.34	406.58	603.66	578	Promoter	17	17714663	17724178	9516	2	6720	uc002grq.2	0	ENSG00000072310	SREBF1	sterol regulatory element binding transcription factor 1	down
chr12	46775847	46782186	6340	*	8.69	8.37	8.96	-0.59	2.93E-06	5.88E-05	2	2	331.75	327.79	525.2	470	Distal Intergenic	12	46751971	46766645	14675	2	54407	uc001rpg.3	-9202	ENSG00000134294	SLC38A2	solute carrier family 38 member 2	down
chr22	50521095	50526666	5572	*	8.63	8.3	8.89	-0.6	2.97E-06	5.96E-05	2	2	304.23	324.64	481.78	470	Promoter	22	50497820	50523781	25962	2	23209	uc003bjg.1	0	ENSG00000100427	MLC1	megalencephalic leukoencephalopathy with subcortical cysts 1	down
chr17	17205769	17212970	7202	*	7.69	7.16	8.07	-0.91	2.98E-06	5.97E-05	2	2	124.96	161.53	249.52	289	Promoter	17	17206680	17250977	44298	1	56953	uc002grf.3	0	ENSG00000205309	NT5M	5',3'-nucleotidase, mitochondrial	down
chr17	3666087	3670141	4055	*	6.76	5.98	7.26	-1.27	3.00E-06	6.00E-05	2	2	56.53	70.13	171.06	135	Exon (uc002fwo.4/3682, exon 3 of 31)	17	3617919	3704537	86619	2	3682	uc002fwo.4	34396	ENSG00000083457	ITGAE	integrin subunit alpha E	down
chr22	50967261	50974373	7113	*	8.87	8.55	9.12	-0.57	3.02E-06	6.05E-05	2	2	380.1	369.55	525.72	590	Promoter	22	50964181	50968514	4334	2	1890	uc003bmb.5	0	ENSG00000025708	TYMP	thymidine phosphorylase	down
chr9	22049725	22052315	2591	*	6.07	4.99	6.68	-1.69	3.03E-06	6.05E-05	1	2	29.75	33.88	88.4	117	Intron (uc010miw.1/100048912, intron 6 of 12)	9	22002902	22009312	6411	2	1030	uc003zpn.3	-40413	ENSG00000147883	CDKN2B	cyclin dependent kinase inhibitor 2B	down
chr7	85097889	85102878	4990	*	7.32	6.74	7.74	-0.99	3.03E-06	6.06E-05	2	2	116.78	97.71	206.1	220	Distal Intergenic	7	84679673	84816171	136499	2	223117	uc010lee.1	-281718	ENSG00000153993	SEMA3D	semaphorin 3D	down
chr11	78077496	78088450	10955	*	7.85	7.4	8.2	-0.8	3.04E-06	6.06E-05	2	2	174.8	162.32	312.29	275	Intron (uc001ozh.3/9846, intron 9 of 9)	11	77926336	78052926	126591	2	9846	uc001ozg.3	-24570	ENSG00000033327	GAB2	GRB2 associated binding protein 2	down
chr3	59435306	59439105	3800	*	6.42	5.48	6.98	-1.5	3.04E-06	6.06E-05	2	2	34.22	55.16	129.73	123	Distal Intergenic	3	58834758	59035758	201001	2	200844	uc003dkv.1	-399548	ENSG00000163689	C3orf67	chromosome 3 open reading frame 67	down
chr1	246589455	246594771	5317	*	7.03	5.52	7.75	-2.23	3.07E-06	6.11E-05	2	2	61.74	29.94	217.09	213	Intron (uc001ibl.3/64754, intron 11 of 11)	1	245912642	246580714	668073	2	64754	uc001ibk.3	-8741	ENSG00000185420	SMYD3	SET and MYND domain containing 3	down
chr20	457149	460046	2898	*	6.03	4.93	6.64	-1.72	3.08E-06	6.13E-05	2	2	36.45	24.43	99.91	100	Distal Intergenic	20	416124	443187	27064	2	128637	uc002wds.3	-13962	ENSG00000125875	TBC1D20	TBC1 domain family member 20	down
chr2	178125009	178132014	7006	*	9.5	9.24	9.72	-0.48	3.10E-06	6.17E-05	2	2	634.49	572.84	805.58	877	Promoter	2	178095031	178128617	33587	2	4780	uc002ulg.5	0	ENSG00000116044	NFE2L2	nuclear factor, erythroid 2 like 2	nochange
chr5	366429	426428	60000	*	12.43	12.3	12.55	-0.25	3.15E-06	6.25E-05	2	2	4954.7	5115.38	5776.14	6240	Promoter	5	421035	438405	17371	1	57491	uc003jax.3	0	ENSG00000063438	AHRR	aryl-hydrocarbon receptor repressor	nochange
chr2	233938861	233954828	15968	*	9.34	9.06	9.58	-0.52	3.15E-06	6.26E-05	2	2	494.65	573.63	728.69	799	Exon (uc010zmo.2/3635, exon 2 of 26)	2	233925036	234116549	191514	1	3635	uc010zmo.2	13825	ENSG00000168918	INPP5D	inositol polyphosphate-5-phosphatase D	down
chr19	45347232	45351722	4491	*	8.31	7.94	8.61	-0.67	3.15E-06	6.26E-05	2	2	236.54	255.3	397.56	383	Promoter	19	45349393	45382198	32806	1	5819	uc002ozv.3	0	ENSG00000130202	NECTIN2	nectin cell adhesion molecule 2	down
chr8	114962562	114972384	9823	*	7.78	7.27	8.16	-0.89	3.27E-06	6.48E-05	2	2	130.92	178.08	270.45	302	Distal Intergenic	8	113235159	114449242	1214084	2	114788	uc003ynu.3	-513320	ENSG00000164796	CSMD3	CUB and Sushi multiple domains 3	down
chr2	232569746	232583946	14201	*	10.06	9.84	10.26	-0.42	3.27E-06	6.48E-05	2	2	954.34	876.2	1158.68	1286	Promoter	2	232578024	232578105	82	1	100422885	uc021vyc.1	0	ENSG00000283498	MIR1244-2	microRNA 1244-2	nochange
chr19	44267050	44274384	7335	*	8.32	7.95	8.61	-0.66	3.28E-06	6.50E-05	2	2	252.9	241.9	401.75	381	3' UTR	19	44235301	44259142	23842	2	56006	uc002oxj.2	-7908	ENSG00000105771	SMG9	SMG9, nonsense mediated mRNA decay factor	down
chr6	26169346	26177229	7884	*	9.17	8.9	9.39	-0.5	3.32E-06	6.56E-05	2	2	487.96	465.68	676.9	668	3' UTR	6	26184024	26184458	435	1	8344	uc003ngt.3	-6795	ENSG00000274290	HIST1H2BE	histone cluster 1 H2B family member e	down
chr8	144477633	144483594	5962	*	8.16	7.76	8.47	-0.71	3.34E-06	6.59E-05	2	2	226.13	208.02	351	357	Distal Intergenic	8	144451025	144466390	15366	1	114822	uc003yyb.3	26608	ENSG00000158106	RHPN1	rhophilin Rho GTPase binding protein 1	down
chr5	58330794	58337045	6252	*	7.85	7.39	8.2	-0.81	3.34E-06	6.59E-05	2	2	151	184.38	291.37	298	Promoter	5	58264866	58335339	70474	2	5144	uc003jrt.2	0	ENSG00000113448	PDE4D	phosphodiesterase 4D	down
chr22	48492924	48495753	2830	*	5.64	4.32	6.31	-1.99	3.36E-06	6.63E-05	0	2	16.36	23.64	74.8	84	Distal Intergenic	22	48670176	48670227	52	1	100422916	uc021wrs.1	-174423	ENSG00000266508	MIR3201	microRNA 3201	down
chr2	26991379	26996720	5342	*	7.47	6.95	7.85	-0.91	3.37E-06	6.65E-05	2	2	122.73	123.71	238.54	223	Intron (uc002rhp.1/54978, intron 1 of 5)	2	26987142	27004099	16958	1	54978	uc002rhp.1	4237	ENSG00000213699	SLC35F6	solute carrier family 35 member F6	down
chr16	46915697	46921502	5806	*	8.75	8.42	9.01	-0.59	3.41E-06	6.71E-05	2	2	367.46	316.76	528.86	504	Promoter	16	46918308	46965201	46894	1	84706	uc002eel.3	0	ENSG00000166123	GPT2	glutamic--pyruvic transaminase 2	down
chrX	39952843	39961287	8445	*	8.85	8.54	9.11	-0.58	3.42E-06	6.74E-05	2	2	380.1	363.25	520.49	588	Promoter	23	39910499	39956719	46221	2	54880	uc004dem.4	0	ENSG00000183337	BCOR	BCL6 corepressor	down
chr7	117898523	117902454	3932	*	6.3	5.36	6.86	-1.5	3.43E-06	6.75E-05	2	2	46.12	36.25	121.36	111	Distal Intergenic	7	117864712	117882784	18073	1	56311	uc003vji.3	33811	ENSG00000106013	ANKRD7	ankyrin repeat domain 7	down
chr10	120863258	120867461	4204	*	7.3	6.74	7.71	-0.97	3.45E-06	6.77E-05	2	2	110.09	103.22	216.57	201	Promoter	10	120863611	120897376	33766	1	55855	uc001ldw.3	0	NA	FAM45BP	family with sequence similarity 45, member A pseudogene	down
chr8	145127483	145139321	11839	*	9.89	9.67	10.08	-0.41	3.47E-06	6.81E-05	2	2	848.72	785.59	1105.32	1061	Promoter	8	145133522	145135551	2030	1	54512	uc003zau.3	0	ENSG00000178896	EXOSC4	exosome component 4	nochange
chr22	18242428	18248223	5796	*	7.82	7.38	8.17	-0.79	3.51E-06	6.90E-05	2	2	163.64	168.62	296.08	278	Promoter	22	18246946	18247025	80	2	100423025	uc021wkq.1	0	ENSG00000264757	MIR3198-1	microRNA 3198-1	down
chr9	80513679	80536750	23072	*	10.04	9.8	10.23	-0.43	3.56E-06	6.98E-05	2	2	952.11	836.81	1148.22	1262	Intron (uc004akw.3/2776, intron 5 of 6)	9	80335191	80437915	102725	2	2776	uc011lso.2	-75764	ENSG00000156052	GNAQ	G protein subunit alpha q	nochange
chr13	42488952	42493827	4876	*	7.38	6.84	7.77	-0.94	3.60E-06	7.04E-05	2	2	116.04	112.68	213.95	224	Intron (uc001uyj.3/23078, intron 43 of 44)	13	42140961	42535221	394261	2	23078	uc001uyj.3	41394	ENSG00000102763	VWA8	von Willebrand factor A domain containing 8	down
chr4	180754730	180763202	8473	*	8.97	8.67	9.22	-0.55	3.60E-06	7.05E-05	2	2	422.5	391.61	567.05	626	Distal Intergenic	4	181985243	182080302	95060	2	728081	uc003iuz.3	1317100	ENSG00000248197	LINC00290	long intergenic non-protein coding RNA 290	down
chr5	155905786	155909449	3664	*	7.13	6.5	7.57	-1.08	3.62E-06	7.07E-05	2	2	77.36	103.22	196.16	185	Intron (uc003lwa.1/6444, intron 6 of 8)	5	155753767	156185070	431304	1	6444	uc003lwb.3	152019	ENSG00000170624	SGCD	sarcoglycan delta	down
chr3	107485439	107489012	3574	*	6.68	5.91	7.18	-1.26	3.62E-06	7.07E-05	2	2	54.3	66.19	147.52	142	Intron (uc003dwk.5/56987, intron 10 of 16)	3	107493566	107530176	36611	1	56987	uc003dwo.5	-4554	ENSG00000114439	BBX	BBX, HMG-box containing	down
chr10	27810431	27821557	11127	*	9.22	8.95	9.45	-0.5	3.62E-06	7.07E-05	2	2	492.42	497.2	669.05	730	Exon (uc001itv.4/22931, exon 3 of 7)	10	27793103	27831166	38064	1	22931	uc001itv.4	17328	ENSG00000099246	RAB18	RAB18, member RAS oncogene family	down
chr12	100658505	100663640	5136	*	7.9	7.39	8.28	-0.89	3.65E-06	7.11E-05	2	2	153.23	181.23	263.12	357	Promoter	12	100631746	100660857	29112	2	120863	uc001thh.1	0	ENSG00000166153	DEPDC4	DEP domain containing 4	down
chr3	184427670	184431039	3370	*	7.53	6.99	7.92	-0.93	3.68E-06	7.17E-05	2	2	132.4	122.13	219.18	265	Promoter	3	184428155	184429836	1682	2	64110	uc003fpa.3	0	ENSG00000177383	MAGEF1	MAGE family member F1	down
chr12	56316911	56326680	9770	*	9.15	8.88	9.38	-0.5	3.75E-06	7.30E-05	2	2	481.26	461.74	659.64	671	Promoter	12	56324946	56334682	9737	1	1606	uc009zoc.1	0	ENSG00000065357	DGKA	diacylglycerol kinase alpha	down
chr9	26934657	26938393	3737	*	6.9	6.15	7.39	-1.24	3.75E-06	7.30E-05	2	2	84.05	57.52	185.7	149	Exon (uc003zqd.3/9373, exon 2 of 14)	9	26947037	27062931	115895	1	80173	uc010mja.3	-8644	ENSG00000096872	IFT74	intraflagellar transport 74	down
chr4	74569322	74575836	6515	*	7.16	6.54	7.59	-1.05	3.76E-06	7.32E-05	2	2	102.65	83.52	203.49	182	Distal Intergenic	4	74606223	74609433	3211	1	3576	uc003hhe.3	-30387	ENSG00000169429	CXCL8	C-X-C motif chemokine ligand 8	down
chr5	177958354	177974453	16100	*	9.57	9.33	9.77	-0.43	3.78E-06	7.34E-05	2	2	647.14	643.76	864.17	879	Intron (uc021yiy.1/91522, intron 27 of 28)	5	177664617	178017556	352940	2	91522	uc021yiy.1	43103	ENSG00000050767	COL23A1	collagen type XXIII alpha 1 chain	nochange
chr19	50885411	50891506	6096	*	8.23	7.85	8.54	-0.69	3.80E-06	7.37E-05	2	2	217.94	243.48	378.21	364	Promoter	19	50887580	50921275	33696	1	5424	uc002psb.5	0	ENSG00000062822	POLD1	DNA polymerase delta 1, catalytic subunit	down
chr19	17514103	17521226	7124	*	8.63	8.3	8.9	-0.6	3.82E-06	7.42E-05	2	2	328.78	299.42	467.13	486	Promoter	19	17513755	17516384	2630	2	684	uc002ngl.3	0	ENSG00000130303	BST2	bone marrow stromal cell antigen 2	down
chr6	35691477	35701198	9722	*	9.3	9.02	9.54	-0.51	3.84E-06	7.44E-05	2	2	558.62	483.01	782.57	704	Promoter	6	35541362	35696397	155036	2	2289	uc003oky.2	0	ENSG00000096060	FKBP5	FK506 binding protein 5	down
chr13	26445615	26452303	6689	*	8.36	7.97	8.67	-0.71	3.86E-06	7.48E-05	2	2	281.91	219.05	412.21	405	Intron (uc001uqk.3/51761, intron 33 of 36)	13	26618735	26625198	6464	2	387914	uc001uqm.1	172895	ENSG00000180730	SHISA2	shisa family member 2	down
chr18	29289974	29292718	2745	*	5.85	4.67	6.49	-1.82	3.87E-06	7.49E-05	1	2	30.5	20.49	86.31	94	Distal Intergenic	18	29202209	29264686	62478	2	9331	uc002kwz.4	-25288	ENSG00000118276	B4GALT6	beta-1,4-galactosyltransferase 6	down
chr19	11484172	11490511	6340	*	8.11	7.72	8.42	-0.71	3.89E-06	7.52E-05	2	2	206.04	214.32	348.39	337	Promoter	19	11485383	11487627	2245	1	126074	uc002mrg.1	0	ENSG00000173928	SWSAP1	SWIM-type zinc finger 7 associated protein 1	down
chr19	4876241	4882280	6040	*	7.97	7.52	8.31	-0.79	3.89E-06	7.52E-05	2	2	203.07	164.68	309.68	324	Distal Intergenic	19	4838346	4867780	29435	2	10226	uc002mbj.2	-8461	ENSG00000105355	PLIN3	perilipin 3	down
chr10	121540447	121547922	7476	*	8.31	7.95	8.6	-0.66	3.97E-06	7.67E-05	2	2	238.03	255.3	389.71	389	Exon (uc001len.4/22876, exon 3 of 5)	10	121578769	121588662	9894	1	22876	uc001lep.3	-30847	ENSG00000198825	INPP5F	inositol polyphosphate-5-phosphatase F	down
chr6	160388986	160413204	24219	*	10.91	10.73	11.06	-0.33	4.02E-06	7.75E-05	2	2	1657.27	1750.04	2054.24	2215	Promoter	6	160390131	160527583	137453	1	3482	uc003qta.3	0	ENSG00000197081	IGF2R	insulin like growth factor 2 receptor	nochange
chr7	130691507	130701689	10183	*	9.26	9	9.48	-0.48	4.02E-06	7.75E-05	2	2	522.92	502.71	726.59	701	Intron (uc011kpk.2/378805, intron 2 of 2)	7	130628919	130791789	162871	2	378805	uc011kpk.2	90100	ENSG00000231721	LINC-PINT	long intergenic non-protein coding RNA, p53 induced transcript	nochange
chr2	64878582	64886910	8329	*	8.66	8.34	8.92	-0.59	4.03E-06	7.76E-05	2	2	331.01	315.97	476.03	495	Promoter	2	64858755	64881046	22292	2	9792	uc002sde.2	0	ENSG00000179833	SERTAD2	SERTA domain containing 2	down
chr6	147639795	147646486	6692	*	8	7.56	8.34	-0.78	4.04E-06	7.78E-05	2	2	210.51	167.05	321.19	327	Promoter	6	147646095	147661829	15735	1	134957	uc003qma.4	0	ENSG00000164506	STXBP5	syntaxin binding protein 5	down
chr1	228273733	228278517	4785	*	7.15	6.47	7.6	-1.13	4.06E-06	7.81E-05	2	2	69.92	107.95	189.89	199	Intron (uc001hrr.3/375, intron 1 of 4)	1	228270851	228286913	16063	1	375	uc001hru.3	2882	ENSG00000143761	ARF1	ADP ribosylation factor 1	down
chr3	150124578	150131252	6675	*	8.43	8.07	8.72	-0.65	4.07E-06	7.81E-05	2	2	276.71	262.39	400.7	444	Promoter	3	150126788	150177615	50828	1	9819	uc003exv.3	0	ENSG00000196428	TSC22D2	TSC22 domain family member 2	down
chr2	43443073	43455681	12609	*	10.03	9.82	10.2	-0.38	4.08E-06	7.83E-05	2	2	930.54	879.35	1181.17	1178	Promoter	2	43454350	43455994	1645	1	100129726	uc010ynx.1	0	ENSG00000279873	LINC01126	long intergenic non-protein coding RNA 1126	nochange
chr1	84763084	84769630	6547	*	8.77	8.46	9.03	-0.57	4.08E-06	7.83E-05	2	2	338.45	364.82	506.37	539	Promoter	1	84764049	84816481	52433	1	148418	uc001djr.3	0	ENSG00000203943	SAMD13	sterile alpha motif domain containing 13	down
chr14	50327278	50331887	4610	*	7.92	7.48	8.25	-0.77	4.09E-06	7.84E-05	2	2	185.22	172.56	292.42	318	Exon (uc021rst.1/uc021rst.1, exon 1 of 1)	14	50033027	50319539	286513	2	9147	uc010anj.1	-7739	ENSG00000165525	NEMF	nuclear export mediator factor	down
chr18	74762546	74771451	8906	*	8.86	8.55	9.11	-0.57	4.20E-06	8.04E-05	2	2	349.6	397.92	537.23	571	Intron (uc010xfd.2/4155, intron 6 of 8)	18	74690789	74729224	38436	2	4155	uc002lml.3	-33322	ENSG00000197971	MBP	myelin basic protein	down
chr9	92032328	92042483	10156	*	8.9	8.61	9.15	-0.54	4.22E-06	8.08E-05	2	2	390.51	389.25	598.96	538	5' UTR	9	91975706	91984434	8729	2	10507	uc004aqm.2	-47894	ENSG00000187764	SEMA4D	semaphorin 4D	down
chr1	3630918	3636013	5096	*	7.39	6.81	7.79	-0.98	4.23E-06	8.08E-05	2	2	116.04	108.74	252.14	192	Intron (uc001akp.3/7161, intron 4 of 13)	1	3644042	3652765	8724	1	7161	uc010nzl.2	-8029	ENSG00000078900	TP73	tumor protein p73	down
chr7	141370559	141376805	6247	*	7.76	7.29	8.11	-0.82	4.24E-06	8.10E-05	2	2	166.62	145.77	288.75	263	Exon (uc003vwk.3/57189, exon 4 of 9)	7	141356528	141401953	45426	2	57189	uc003vwk.3	25148	ENSG00000257093	KIAA1147	KIAA1147	down
chr10	125292798	125305366	12569	*	9.01	8.72	9.25	-0.52	4.26E-06	8.14E-05	2	2	411.34	434.16	591.63	624	Distal Intergenic	10	125425871	125456913	31043	1	2849	uc001lhh.3	-120505	ENSG00000154478	GPR26	G protein-coupled receptor 26	down
chr19	39824214	39834769	10556	*	9.65	9.41	9.85	-0.44	4.32E-06	8.25E-05	2	2	650.11	713.1	901.84	946	Promoter	19	39833108	39875488	42381	1	55095	uc002ola.3	0	ENSG00000179134	SAMD4B	sterile alpha motif domain containing 4B	nochange
chr10	6512192	6518112	5921	*	8.5	8.17	8.78	-0.61	4.33E-06	8.25E-05	2	2	289.35	285.24	431.56	447	Intron (uc001iji.1/5588, intron 6 of 16)	10	6469105	6557280	88176	2	5588	uc001iji.1	39168	ENSG00000065675	PRKCQ	protein kinase C theta	down
chr8	33548632	33550565	1934	*	4.85	2.8	5.67	-2.86	4.41E-06	8.41E-05	0	2	3.72	10.24	47.6	54	Distal Intergenic	8	33448854	33457439	8586	2	78986	uc003xjp.3	-91193	ENSG00000133878	DUSP26	dual specificity phosphatase 26 (putative)	down
chr17	48381484	48383277	1794	*	4.57	2.05	5.44	-3.4	4.43E-06	8.44E-05	0	2	6.69	1.58	46.03	41	Distal Intergenic	17	48351788	48358846	7059	1	162461	uc021tzz.1	29696	ENSG00000167105	TMEM92	transmembrane protein 92	down
chr19	31805814	31808868	3055	*	6.67	5.9	7.17	-1.27	4.45E-06	8.46E-05	2	2	65.46	53.58	153.27	134	Intron (uc002nsy.4/57616, intron 1 of 1)	19	31765851	31840190	74340	2	57616	uc002nsy.4	31322	ENSG00000121297	TSHZ3	teashirt zinc finger homeobox 3	down
chr19	49135400	49142873	7474	*	9.29	9.03	9.51	-0.48	4.45E-06	8.46E-05	2	2	501.35	546.84	722.41	739	Promoter	19	49133817	49140639	6823	2	1628	uc002pjx.4	0	ENSG00000105516	DBP	D-box binding PAR bZIP transcription factor	nochange
chr4	129730090	129735600	5511	*	9.01	8.72	9.24	-0.52	4.46E-06	8.46E-05	2	2	413.57	430.22	589.54	622	Promoter	4	129730779	129785787	55009	1	79960	uc003igj.3	0	ENSG00000077684	JADE1	jade family PHD finger 1	down
chr13	21789293	21796846	7554	*	9.13	8.84	9.37	-0.53	4.47E-06	8.48E-05	2	2	464.9	454.65	618.31	707	Distal Intergenic	13	21727734	21750741	23008	2	221150	uc001unt.3	-38552	ENSG00000165480	SKA3	spindle and kinetochore associated complex subunit 3	down
chr8	80987155	80989410	2256	*	5.38	3.97	6.08	-2.11	4.60E-06	8.72E-05	0	2	15.62	15.76	70.62	65	Intron (uc010lzr.3/7163, intron 7 of 7)	8	80831095	80993010	161916	2	7163	uc010lzr.3	3600	ENSG00000076554	TPD52	tumor protein D52	down
chr2	68959566	68971181	11616	*	8.96	8.67	9.2	-0.53	4.61E-06	8.73E-05	2	2	418.78	395.55	571.23	607	Promoter	2	68961913	69053957	92045	1	9938	uc010fdg.3	0	ENSG00000163219	ARHGAP25	Rho GTPase activating protein 25	down
chr14	102551373	102556063	4691	*	8.78	8.46	9.04	-0.58	4.63E-06	8.76E-05	2	2	360.02	342.76	495.9	554	Promoter	14	102547075	102553512	6438	2	3320	uc001yku.4	0	ENSG00000080824	HSP90AA1	heat shock protein 90 alpha family class A member 1	down
chr3	195886311	195893654	7344	*	8.26	7.86	8.57	-0.71	4.64E-06	8.77E-05	2	2	210.51	254.51	361.47	400	Exon (uc011bts.2/401109, exon 3 of 3)	3	195869626	195887761	18136	1	401109	uc011btt.2	16685	ENSG00000224652	LINC00885	long intergenic non-protein coding RNA 885	down
chr6	41037298	41045583	8286	*	9.39	9.12	9.62	-0.5	4.66E-06	8.80E-05	2	2	545.98	566.54	725.55	851	Promoter	6	41034531	41040188	5658	2	221443	uc003opm.3	0	ENSG00000124596	OARD1	O-acyl-ADP-ribose deacylase 1	down
chr22	40928811	40932552	3742	*	6.96	6.28	7.42	-1.14	4.71E-06	8.90E-05	2	2	69.18	86.67	160.59	182	Intron (uc003ayw.1/57591, intron 12 of 14)	22	40806292	40859438	53147	2	57591	uc003ayv.1	-69373	ENSG00000196588	MKL1	megakaryoblastic leukemia (translocation) 1	down
chr17	29032991	29040115	7125	*	9.22	8.95	9.46	-0.51	4.76E-06	8.98E-05	2	2	489.44	496.41	655.45	751	Promoter	17	29036626	29097068	60443	1	440423	uc021tug.1	0	NA	SUZ12P1	SUZ12 polycomb repressive complex 2 subunit pseudogene 1	down
chr17	79478307	79483362	5056	*	8.54	8.2	8.81	-0.6	4.76E-06	8.98E-05	2	2	292.33	297.85	442.55	453	Promoter	17	79476997	79479892	2896	2	71	uc002kag.3	0	ENSG00000184009	ACTG1	actin gamma 1	down
chr10	76512523	76516541	4019	*	7.9	7.45	8.23	-0.78	4.93E-06	9.29E-05	2	2	168.11	182.8	283.52	319	Distal Intergenic	10	76586171	76792380	206210	1	23522	uc001jwm.2	-69630	ENSG00000156650	KAT6B	lysine acetyltransferase 6B	down
chr22	38067880	38075382	7503	*	8.57	8.2	8.86	-0.65	5.07E-06	9.55E-05	2	2	323.57	266.33	436.79	492	Promoter	22	38071613	38075809	4197	1	3956	uc003atn.3	0	ENSG00000100097	LGALS1	galectin 1	down
chr7	30632536	30639567	7032	*	9.22	8.94	9.46	-0.52	5.15E-06	9.69E-05	2	2	503.58	477.5	652.84	751	Promoter	7	30634181	30673648	39468	1	2617	uc003tbm.3	0	ENSG00000106105	GARS	glycyl-tRNA synthetase	down
chr19	18474446	18477410	2965	*	7.21	6.63	7.62	-0.98	5.15E-06	9.69E-05	2	2	95.95	102.43	195.64	197	3' UTR	19	18496968	18499986	3019	1	9518	uc002niv.2	-19558	ENSG00000130513	GDF15	growth differentiation factor 15	down
chrX	12968100	12976775	8676	*	8.62	8.3	8.89	-0.58	5.17E-06	9.72E-05	2	2	324.31	307.3	474.98	471	Distal Intergenic	23	12920936	12961419	40484	2	349408	uc022btb.1	-6681	ENSG00000233338	TLR8-AS1	TLR8 antisense RNA 1	down
chr10	81032727	81035445	2719	*	6	4.96	6.6	-1.65	5.24E-06	9.84E-05	1	2	29.75	32.31	90.5	104	Intron (uc001kaf.2/57178, intron 7 of 24)	10	81036938	81056692	19755	1	57178	uc001kah.1	-1493	ENSG00000108175	ZMIZ1	zinc finger MIZ-type containing 1	down
chr8	102515780	102518171	2392	*	7.54	7.05	7.91	-0.86	5.25E-06	9.85E-05	2	2	128.68	135.53	242.2	238	Intron (uc010mbt.1/79977, intron 1 of 1)	8	102504668	102556298	51631	1	79977	uc010mbt.1	11112	ENSG00000083307	GRHL2	grainyhead like transcription factor 2	down
chr6	138723579	138728324	4746	*	8.34	7.96	8.64	-0.67	5.30E-06	9.92E-05	2	2	270.01	229.29	414.3	381	Promoter	6	138725336	138734582	9247	1	23593	uc003qhw.1	0	ENSG00000051620	HEBP2	heme binding protein 2	down
chr8	134548200	134554724	6525	*	8.51	8.16	8.79	-0.64	5.35E-06	1.00E-04	2	2	307.2	263.18	464	422	Intron (uc003yuk.2/6482, intron 8 of 9)	8	134467091	134584183	117093	2	6482	uc003yuk.2	29459	ENSG00000008513	ST3GAL1	ST3 beta-galactoside alpha-2,3-sialyltransferase 1	down
chrX	64826114	64831865	5752	*	8.1	7.7	8.41	-0.71	5.35E-06	1.00E-04	2	2	210.51	205.66	325.9	355	Intron (uc004dwe.3/uc004dwe.3, intron 3 of 3)	23	64770502	64772301	1800	2	83957	uc022bye.1	-53813	ENSG00000227942	FRMD8P1	FERM domain containing 8 pseudogene 1	down
chr8	142133363	142152405	19043	*	10.63	10.45	10.78	-0.33	5.45E-06	0.000102	2	2	1393.21	1410.43	1710.56	1804	Promoter	8	142138720	142152610	13891	1	22898	uc003yvw.1	0	ENSG00000105339	DENND3	DENN domain containing 3	nochange
chr8	125253968	125262503	8536	*	8.14	7.72	8.46	-0.74	5.51E-06	0.000103	2	2	227.61	194.62	382.39	321	Distal Intergenic	8	125323159	125384940	61782	2	157378	uc010mdl.3	122437	ENSG00000164983	TMEM65	transmembrane protein 65	down
chr15	59095746	59103648	7903	*	7.9	7.46	8.24	-0.78	5.53E-06	0.000103	2	2	181.5	170.2	281.43	322	Exon (uc002afi.3/54629, exon 4 of 9)	15	59063393	59149734	86342	1	54629	uc002afi.3	32353	ENSG00000128923	FAM63B	family with sequence similarity 63 member B	down
chrX	38660016	38669370	9355	*	9.02	8.74	9.25	-0.51	5.57E-06	0.000104	2	2	423.99	428.65	637.14	581	Promoter	23	38660685	38665783	5099	1	58526	uc004dei.4	0	ENSG00000165175	MID1IP1	MID1 interacting protein 1	down
chr19	1744780	1750169	5390	*	8.06	7.66	8.38	-0.72	5.62E-06	0.000105	2	2	189.68	214.32	330.6	334	Distal Intergenic	19	1753662	1775444	21783	1	390874	uc010xgr.2	-3493	ENSG00000205922	ONECUT3	one cut homeobox 3	down
chr2	69867797	69873758	5962	*	8.38	8.02	8.66	-0.64	5.62E-06	0.000105	2	2	249.19	271.06	405.41	403	Promoter	2	69685127	69870977	185851	2	22848	uc002sfp.2	0	ENSG00000115977	AAK1	AP2 associated kinase 1	down
chr16	68107582	68111081	3500	*	6.33	5.45	6.87	-1.42	5.64E-06	0.000105	1	2	44.63	42.55	125.02	109	Exon (uc002evi.4/54920, exon 13 of 17)	16	68118654	68226115	107462	1	4775	uc010vkl.2	-7573	ENSG00000072736	NFATC3	nuclear factor of activated T-cells 3	down
chr15	74837355	74852374	15020	*	9.66	9.44	9.85	-0.42	5.65E-06	0.000105	2	2	697.72	687.09	911.77	935	Intron (uc002ayc.3/10620, intron 2 of 3)	15	74833548	74867343	33796	1	10620	uc002ayc.3	3807	ENSG00000179361	ARID3B	AT-rich interaction domain 3B	nochange
chr8	38643638	38648109	4472	*	7.8	7.34	8.15	-0.81	5.66E-06	0.000105	2	2	147.28	176.5	273.06	295	Promoter	8	38644722	38710546	65825	1	6867	uc003xmf.4	0	ENSG00000147526	TACC1	transforming acidic coiled-coil containing protein 1	down
chr19	1359919	1368570	8652	*	8.49	8.12	8.78	-0.66	5.72E-06	0.000106	2	2	309.44	245.84	428.42	452	3' UTR	19	1357254	1361031	3778	1	84939	uc002lsc.1	2665	ENSG00000160953	MUM1	melanoma associated antigen (mutated) 1	down
chr10	73000437	73008667	8231	*	7.87	7.4	8.23	-0.83	5.73E-06	0.000106	2	2	174.06	163.89	341.07	258	Intron (uc001jro.3/219699, intron 1 of 16)	10	72976981	72977985	1005	2	728978	uc021psk.1	-22452	ENSG00000237512	UNC5B-AS1	UNC5B antisense RNA 1	down
chr15	75990621	75999221	8601	*	9.06	8.78	9.29	-0.51	5.82E-06	0.000108	2	2	450.02	429.43	609.42	641	Intron (uc002baw.3/1464, intron 9 of 9)	15	75966663	76005189	38527	2	1464	uc002baw.3	5968	ENSG00000173546	CSPG4	chondroitin sulfate proteoglycan 4	down
chr14	69257562	69262238	4677	*	7.95	7.52	8.28	-0.75	5.84E-06	0.000108	2	2	193.4	174.93	299.74	320	Promoter	14	69254372	69260631	6260	2	677	uc001xkh.2	0	ENSG00000185650	ZFP36L1	ZFP36 ring finger protein like 1	down
chr3	151909450	151924154	14705	*	10.31	10.11	10.49	-0.38	5.89E-06	0.000109	2	2	1156.67	1057.43	1377.86	1498	Distal Intergenic	3	151985829	152183569	197741	1	4154	uc003ezh.3	-61675	ENSG00000152601	MBNL1	muscleblind like splicing regulator 1	nochange
chr13	42270331	42272428	2098	*	4.68	2.4	5.52	-3.12	5.91E-06	0.000109	0	2	8.18	2.36	43.94	48	Intron (uc001uyj.3/23078, intron 16 of 44)	13	42142422	42142531	110	2	100847026	uc031qli.1	-127800	ENSG00000102763	MIR5006	microRNA 5006	down
chr21	45168384	45172424	4041	*	6.46	5.54	7.02	-1.47	5.92E-06	0.000109	1	2	33.47	59.88	134.44	125	Exon (uc002zdm.4/8566, exon 6 of 11)	21	45148781	45158742	9962	1	8566	uc002zdp.3	19603	ENSG00000160209	PDXK	pyridoxal (pyridoxine, vitamin B6) kinase	down
chr9	136922671	136928453	5783	*	7.55	7.07	7.92	-0.85	5.94E-06	0.00011	2	2	132.4	135.53	246.38	237	Intron (uc004cew.3/8019, intron 11 of 11)	9	136895446	136933141	37696	2	8019	uc004cew.3	4688	ENSG00000169925	BRD3	bromodomain containing 3	down
chr17	74666743	74669823	3081	*	7.49	6.99	7.87	-0.88	5.98E-06	0.00011	2	2	128.68	125.28	225.98	241	Downstream (1-2kb)	17	74675651	74686301	10651	2	439921	uc031rel.1	16478	ENSG00000182534	MXRA7	matrix remodeling associated 7	down
chr17	47267918	47271977	4060	*	8.38	8	8.68	-0.68	6.14E-06	0.000113	2	2	268.53	244.27	375.07	446	Exon (uc021tzn.1/uc021tzn.1, exon 1 of 1)	17	47283596	47286743	3148	2	2793	uc002ioo.2	14766	ENSG00000167083	GNGT2	G protein subunit gamma transducin 2	down
chr6	14823006	14829071	6066	*	7.86	7.4	8.2	-0.8	6.15E-06	0.000113	2	2	151.74	185.96	280.91	308	Distal Intergenic	6	15245734	15497401	251668	1	3720	uc011diu.1	-416663	ENSG00000008083	JARID2	jumonji and AT-rich interaction domain containing 2	down
chr11	126215021	126229896	14876	*	9.34	9.08	9.56	-0.48	6.15E-06	0.000113	2	2	580.19	504.29	769.49	745	Promoter	11	126211612	126225482	13871	2	399972	uc001qdq.3	0	NA	ST3GAL4-AS1	ST3GAL4 antisense RNA 1 (head to head)	nochange
chrX	12819544	12821762	2219	*	5.57	4.05	6.3	-2.24	6.20E-06	0.000114	0	2	24.55	8.67	66.43	91	Intron (uc004cva.3/5634, intron 2 of 6)	23	12817326	12842346	25021	1	5634	uc010nec.3	2218	ENSG00000101911	PRPS2	phosphoribosyl pyrophosphate synthetase 2	down
chr1	118148001	118158050	10050	*	8.93	8.63	9.17	-0.54	6.21E-06	0.000114	2	2	386.05	405.8	546.12	608	Promoter	1	118148604	118171011	22408	1	54855	uc001ehe.3	0	ENSG00000183508	FAM46C	family with sequence similarity 46 member C	down
chr19	40319748	40326272	6525	*	8.55	8.22	8.82	-0.6	6.21E-06	0.000114	2	2	284.89	312.82	466.61	439	Promoter	19	40315990	40324841	8852	2	9149	uc002omi.3	0	ENSG00000105204	DYRK1B	dual specificity tyrosine phosphorylation regulated kinase 1B	down
chr18	74771515	74784061	12547	*	9.31	9.04	9.54	-0.51	6.22E-06	0.000114	2	2	484.24	564.96	711.42	779	5' UTR	18	74690789	74729224	38436	2	4155	uc002lml.3	-42291	ENSG00000197971	MBP	myelin basic protein	down
chr5	130226531	130228937	2407	*	5.34	3.85	6.05	-2.2	6.23E-06	0.000114	0	2	17.85	11.03	60.68	72	Distal Intergenic	5	130494976	130501041	6066	2	3094	uc003kve.4	272104	ENSG00000169567	HINT1	histidine triad nucleotide binding protein 1	down
chr17	18084238	18091997	7760	*	8.63	8.31	8.89	-0.58	6.26E-06	0.000115	2	2	326.54	308.09	462.95	488	Promoter	17	18086867	18113267	26401	1	54890	uc010cpw.3	0	ENSG00000091542	ALKBH5	alkB homolog 5, RNA demethylase	down
chr18	965146	968092	2947	*	6.81	6.12	7.27	-1.16	6.33E-06	0.000116	2	2	66.2	72.49	149.61	160	Distal Intergenic	18	905197	912173	6977	1	116	uc010dkh.4	59949	ENSG00000141433	ADCYAP1	adenylate cyclase activating polypeptide 1	down
chr13	32996415	33006016	9602	*	9.6	9.36	9.8	-0.44	6.38E-06	0.000117	2	2	661.27	653.21	850.05	930	Promoter	13	32974860	33002315	27456	2	90634	uc001uuc.3	0	ENSG00000139597	N4BP2L1	NEDD4 binding protein 2 like 1	nochange
chr4	188527846	188530530	2685	*	5.1	3.22	5.89	-2.67	6.40E-06	0.000117	0	2	3.72	14.97	65.91	53	Distal Intergenic	4	188225237	188426767	201531	2	339975	uc021xvl.1	-101079	NA	LOC339975	uncharacterized LOC339975	down
chr1	231746835	231750505	3671	*	7.3	6.72	7.71	-0.98	6.45E-06	0.000118	2	2	91.49	119.77	214.47	203	Promoter	1	231727038	231747836	20799	2	100287814	uc021pkm.2	0	ENSG00000229228	LINC00582	long intergenic non-protein coding RNA 582	down
chr19	19269066	19272199	3134	*	5.91	4.81	6.53	-1.72	6.55E-06	0.00012	1	2	24.55	31.52	83.17	102	Intron (uc002nll.2/100271849, intron 8 of 8)	19	19256376	19281098	24723	2	100271849	uc002nll.2	8899	ENSG00000213999	MEF2B	myocyte enhancer factor 2B	down
chr11	119230296	119234763	4468	*	6.6	5.8	7.11	-1.31	6.55E-06	0.00012	2	2	62.48	48.85	154.84	122	Promoter	11	119225925	119234892	8968	2	9099	uc001pwl.4	129	ENSG00000036672	USP2	ubiquitin specific peptidase 2	down
chr6	119633544	119638200	4657	*	7.77	7.32	8.1	-0.78	6.57E-06	0.00012	2	2	160.67	159.17	285.62	265	Intron (uc003pym.2/4121, intron 11 of 12)	6	119498366	119670931	172566	2	4121	uc003pym.2	32731	ENSG00000111885	MAN1A1	mannosidase alpha class 1A member 1	down
chr1	26600308	26609577	9270	*	8.85	8.54	9.1	-0.55	6.60E-06	0.00012	2	2	383.08	362.46	519.97	575	Promoter	1	26606213	26608013	1801	1	83442	uc001blu.3	0	ENSG00000142669	SH3BGRL3	SH3 domain binding glutamate rich protein like 3	down
chr10	72971357	72974045	2689	*	6.4	5.54	6.93	-1.39	6.62E-06	0.000121	2	2	52.07	40.97	126.07	118	Promoter	10	72972292	73062635	90344	1	219699	uc001jro.3	0	ENSG00000107731	UNC5B	unc-5 netrin receptor B	down
chrX	119372747	119380617	7871	*	7.73	7.27	8.07	-0.8	6.63E-06	0.000121	2	2	157.69	151.29	260.51	278	Promoter	23	119370309	119379122	8814	2	158801	uc004esm.3	0	ENSG00000233382	NKAPP1	NFKB activating protein pseudogene 1	down
chr1	101061709	101064318	2610	*	5.99	4.92	6.6	-1.67	6.65E-06	0.000121	0	2	25.29	35.46	90.5	103	Distal Intergenic	1	101092606	101112560	19955	2	100128787	uc021oqr.1	48242	NA	LINC01349	long intergenic non-protein coding RNA 1349	down
chr19	5981871	5986134	4264	*	7.53	7.04	7.89	-0.86	6.67E-06	0.000121	2	2	130.17	132.38	238.01	237	Intron (uc031rjb.1/100128568, intron 1 of 3)	19	5978414	6020374	41961	1	100128568	uc031rjb.1	3457	ENSG00000266983	LOC100128568	uncharacterized LOC100128568	down
chr17	33912741	33918612	5872	*	8.61	8.24	8.9	-0.66	6.68E-06	0.000121	2	2	272.24	333.3	438.89	515	Promoter	17	33914282	34053436	139155	1	163	uc002hjq.3	0	ENSG00000006125	AP2B1	adaptor related protein complex 2 beta 1 subunit	down
chr12	76951513	76954766	3254	*	7.8	7.35	8.13	-0.78	6.72E-06	0.000122	2	2	156.95	170.2	291.37	270	Promoter	12	76745578	76953589	208012	2	114882	uc001sye.1	0	ENSG00000091039	OSBPL8	oxysterol binding protein like 8	down
chr10	4583515	4592845	9331	*	8.48	8.1	8.77	-0.67	6.75E-06	0.000122	2	2	241.75	308.09	420.58	454	Distal Intergenic	10	4698348	4704606	6259	1	338588	uc001ihg.3	-105503	NA	LINC00705	long intergenic non-protein coding RNA 705	down
chr12	118497537	118506090	8554	*	8.93	8.63	9.17	-0.54	6.81E-06	0.000123	2	2	424.73	367.19	570.19	585	Promoter	12	118470492	118498951	28460	2	55884	uc001twr.2	0	ENSG00000176871	WSB2	WD repeat and SOCS box containing 2	down
chr18	51321031	51323626	2596	*	5.34	3.76	6.08	-2.32	6.85E-06	0.000124	0	2	7.44	19.7	63.3	72	Distal Intergenic	18	51748654	51748782	129	2	677819	uc002lfi.1	425156	ENSG00000207233	SNORA37	small nucleolar RNA, H/ACA box 37	down
chr10	90137128	90152562	15435	*	9.25	8.99	9.46	-0.47	6.89E-06	0.000125	2	2	500.6	519.26	706.72	702	Intron (uc010qms.1/55328, intron 4 of 5)	10	90043859	90305279	261421	2	55328	uc009xtj.3	152717	ENSG00000184719	RNLS	renalase, FAD dependent amine oxidase	nochange
chr5	42989952	42998404	8453	*	10.13	9.93	10.31	-0.38	6.91E-06	0.000125	2	2	973.68	977.06	1207.33	1335	Exon (uc003jnb.1/uc003jnb.1, exon 1 of 2)	5	43014831	43018913	4083	2	648987	uc003jnc.3	20509	ENSG00000177738	LOC648987	uncharacterized LOC648987	nochange
chr20	17623857	17634887	11031	*	8.89	8.6	9.13	-0.52	6.96E-06	0.000126	2	2	382.33	396.34	562.86	556	Intron (uc002wpu.3/6238, intron 22 of 22)	20	17594323	17639743	45421	2	6238	uc002wpu.3	4856	ENSG00000125844	RRBP1	ribosome binding protein 1	down
chr17	79811971	79831530	19560	*	9.89	9.67	10.08	-0.4	6.98E-06	0.000126	2	2	856.9	776.13	1062.43	1096	Promoter	17	79825597	79828790	3194	2	396	uc021uff.1	0	ENSG00000141522	ARHGDIA	Rho GDP dissociation inhibitor alpha	nochange
chr2	209129292	209135017	5726	*	8.19	7.79	8.51	-0.72	7.01E-06	0.000126	2	2	242.49	199.35	343.16	385	Promoter	2	209130991	209170271	39281	1	200576	uc002vcv.3	0	ENSG00000115020	PIKFYVE	phosphoinositide kinase, FYVE-type zinc finger containing	down
chr6	42744301	42755121	10821	*	10.01	9.79	10.2	-0.41	7.06E-06	0.000127	2	2	878.47	895.11	1101.66	1247	Promoter	6	42749790	42820399	70610	1	23506	uc003osm.1	0	ENSG00000112624	GLTSCR1L	GLTSCR1 like	nochange
chr16	89179576	89183929	4354	*	7.26	6.64	7.69	-1.05	7.14E-06	0.000129	2	2	110.83	89.04	179.43	233	Exon (uc002fmp.3/197322, exon 6 of 11)	16	89202956	89222171	19216	1	197322	uc031qxj.1	-19027	ENSG00000176715	ACSF3	acyl-CoA synthetase family member 3	down
chr3	4776854	4807607	30754	*	10.74	10.58	10.89	-0.31	7.21E-06	0.00013	2	2	1516.68	1550.69	1874.81	1918	Promoter	3	4790878	4793274	2397	2	100126791	uc003bqd.3	0	ENSG00000235947	EGOT	eosinophil granule ontogeny transcript (non-protein coding)	nochange
chr13	61054129	61058319	4191	*	7.14	6.55	7.56	-1.01	7.21E-06	0.00013	2	2	89.26	98.49	180.47	197	5' UTR	13	61008183	61148013	139831	1	81550	uc001vib.4	45946	ENSG00000083544	TDRD3	tudor domain containing 3	down
chr9	34121630	34127994	6365	*	8.91	8.63	9.15	-0.52	7.23E-06	0.00013	2	2	402.42	387.67	556.06	580	Promoter	9	34086381	34126771	40391	2	25853	uc003ztt.2	0	ENSG00000198876	DCAF12	DDB1 and CUL4 associated factor 12	down
chr3	151949715	151965619	15905	*	9.45	9.22	9.66	-0.44	7.26E-06	0.00013	2	2	608.46	580.72	788.84	829	Distal Intergenic	3	151985829	152183569	197741	1	4154	uc003ezh.3	-20210	ENSG00000152601	MBNL1	muscleblind like splicing regulator 1	nochange
chr16	55177973	55184558	6586	*	8.46	8.13	8.74	-0.61	7.27E-06	0.00013	2	2	270.01	288.39	415.35	439	Distal Intergenic	16	55358471	55364664	6194	1	79190	uc002ehx.3	-173913	ENSG00000159387	IRX6	iroquois homeobox 6	down
chr4	81114889	81125734	10846	*	9.43	9.19	9.65	-0.46	7.34E-06	0.000132	2	2	569.04	596.48	848.48	753	Promoter	4	81118657	81125482	6826	1	56978	uc003hmc.4	0	ENSG00000152784	PRDM8	PR/SET domain 8	nochange
chr2	47712397	47715621	3225	*	6.27	5.35	6.83	-1.48	7.46E-06	0.000134	2	2	47.61	33.88	116.13	111	Exon (uc002rwa.2/uc002rwa.2, exon 1 of 2)	2	47672687	47693947	21261	1	4436	uc010fbh.1	39710	ENSG00000095002	MSH2	mutS homolog 2	down
chrX	18973478	18980815	7338	*	7.12	6.49	7.55	-1.06	7.49E-06	0.000134	2	2	77.36	102.43	176.29	199	Promoter	23	18959647	18972530	12884	2	5256	uc010nfh.1	-948	ENSG00000044446	PHKA2	phosphorylase kinase regulatory subunit alpha 2	down
chr8	142095377	142108183	12807	*	10.14	9.95	10.31	-0.36	7.52E-06	0.000134	2	2	1004.92	979.42	1269.06	1269	Distal Intergenic	8	142138720	142152610	13891	1	22898	uc003yvw.1	-30537	ENSG00000105339	DENND3	DENN domain containing 3	nochange
chr13	32888145	32892247	4103	*	8.69	8.38	8.94	-0.56	7.52E-06	0.000134	2	2	337.7	329.36	483.87	500	Promoter	13	32889617	32907524	17908	1	675	uc001uua.1	0	ENSG00000139618	BRCA2	BRCA2, DNA repair associated	down
chr22	38122356	38125931	3576	*	6.31	5.4	6.86	-1.46	7.54E-06	0.000135	1	2	36.45	48.07	107.24	125	3' UTR	22	38142241	38155963	13723	1	11078	uc003atv.3	-16310	ENSG00000100106	TRIOBP	TRIO and F-actin binding protein	down
chr6	129999061	130011410	12350	*	9.41	9.17	9.62	-0.46	7.67E-06	0.000137	2	2	606.97	541.32	805.58	773	Intron (uc003qbr.3/93663, intron 14 of 14)	6	129898240	130031370	133131	2	93663	uc003qbr.3	19960	ENSG00000146376	ARHGAP18	Rho GTPase activating protein 18	nochange
chr17	3622245	3632329	10085	*	8.96	8.69	9.2	-0.51	7.69E-06	0.000137	2	2	402.42	422.34	586.93	587	Promoter	17	3617919	3627131	9213	2	3682	uc002fwn.4	0	ENSG00000083457	ITGAE	integrin subunit alpha E	down
chr11	15836769	15839017	2249	*	4.77	2.72	5.58	-2.86	7.69E-06	0.000137	0	2	3.72	9.46	51.79	44	Distal Intergenic	11	15987995	16424413	436419	2	55553	uc001mmd.3	585396	ENSG00000110693	SOX6	SRY-box 6	down
chr1	117549128	117553231	4104	*	6.74	6.03	7.21	-1.18	7.72E-06	0.000137	2	2	60.25	70.13	153.27	143	Exon (uc009whd.4/9398, exon 2 of 10)	1	117544372	117579173	34802	1	9398	uc009whd.4	4756	ENSG00000134256	CD101	CD101 molecule	down
chr18	11172774	11183761	10988	*	9.28	9.03	9.49	-0.46	7.76E-06	0.000138	2	2	534.82	512.17	713.52	728	Distal Intergenic	18	10670244	11148761	478518	2	63895	uc002kos.2	-24013	ENSG00000154864	PIEZO2	piezo type mechanosensitive ion channel component 2	nochange
chr8	37653273	37662595	9323	*	9.17	8.9	9.4	-0.49	7.82E-06	0.000139	2	2	454.48	503.5	659.64	687	Promoter	8	37654401	37687244	32844	1	25960	uc003xki.3	0	ENSG00000020181	ADGRA2	adhesion G protein-coupled receptor A2	nochange
chr19	2473748	2479802	6055	*	8.82	8.53	9.07	-0.54	7.83E-06	0.000139	2	2	370.43	368.76	525.2	546	Promoter	19	2476123	2478257	2135	1	4616	uc002lwb.2	0	ENSG00000099860	GADD45B	growth arrest and DNA damage inducible beta	down
chr22	38027415	38037653	10239	*	8.73	8.41	8.99	-0.58	7.84E-06	0.000139	2	2	361.5	318.33	542.98	476	Promoter	22	38030661	38052049	21389	1	23616	uc003atg.1	0	ENSG00000100092	SH3BP1	SH3 domain binding protein 1	down
chr2	47139359	47144308	4950	*	8.14	7.76	8.45	-0.69	7.84E-06	0.000139	2	2	200.84	231.66	352.05	346	Promoter	2	47143296	47303275	159980	1	57217	uc002rvm.3	0	ENSG00000068724	TTC7A	tetratricopeptide repeat domain 7A	down
chr8	121835823	121838396	2574	*	7.02	6.4	7.45	-1.04	7.87E-06	0.000139	2	2	81.08	88.25	173.15	176	Distal Intergenic	8	121547985	121824309	276325	2	6641	uc010mdg.3	-11514	ENSG00000172164	SNTB1	syntrophin beta 1	down
chr6	14352464	14357483	5020	*	7.99	7.59	8.31	-0.72	7.88E-06	0.000139	2	2	183.73	200.93	320.66	312	Distal Intergenic	6	14117865	14137148	19284	1	9308	uc003nbh.3	234599	ENSG00000112149	CD83	CD83 molecule	down
chr11	65542620	65550100	7481	*	8.77	8.46	9.01	-0.55	7.94E-06	0.000141	2	2	339.19	367.19	509.51	525	Promoter	11	65541369	65548062	6694	2	91056	uc031qbm.1	0	ENSG00000254470	AP5B1	adaptor related protein complex 5 beta 1 subunit	down
chr4	114681691	114685010	3320	*	7.16	6.57	7.57	-1	8.06E-06	0.000142	2	2	93.72	96.92	178.9	202	Promoter	4	114372188	114683083	310896	2	817	uc003ibi.3	0	ENSG00000145349	CAMK2D	calcium/calmodulin dependent protein kinase II delta	down
chr1	149854850	149861967	7118	*	9.16	8.88	9.39	-0.52	8.06E-06	0.000142	2	2	476.06	463.32	622.5	720	Promoter	1	149859019	149859466	448	2	317772	uc001ete.3	0	ENSG00000184270	HIST2H2AB	histone cluster 2 H2A family member b	down
chr12	64797145	64802036	4892	*	8.71	8.39	8.97	-0.58	8.07E-06	0.000142	2	2	330.26	340.4	470.27	531	Promoter	12	64798153	64815251	17099	1	11260	uc009zqm.2	0	ENSG00000184575	XPOT	exportin for tRNA	down
chr22	37635693	37642392	6700	*	8.37	8.02	8.64	-0.63	8.12E-06	0.000143	2	2	267.78	250.57	396.51	404	Promoter	22	37621310	37640305	18996	2	5880	uc003arc.3	0	ENSG00000128340	RAC2	ras-related C3 botulinum toxin substrate 2 (rho family, small GTP binding protein Rac2)	down
chr4	141171088	141174912	3825	*	6.84	6.04	7.35	-1.31	8.14E-06	0.000143	2	2	46.12	85.89	177.33	150	Distal Intergenic	4	141178440	141303710	125271	1	60592	uc003iib.2	-3528	ENSG00000153130	SCOC	short coiled-coil protein	down
chr19	50917328	50920705	3378	*	6.81	6.12	7.27	-1.14	8.18E-06	0.000144	2	2	65.46	74.07	156.93	151	Exon (uc002psb.5/5424, exon 20 of 27)	19	50922195	50934309	12115	1	6689	uc002psd.3	-1490	ENSG00000269404	SPIB	Spi-B transcription factor	down
chr8	108714486	108717499	3014	*	7.76	7.3	8.1	-0.8	8.20E-06	0.000144	2	2	145.79	169.41	263.12	287	Distal Intergenic	8	108261710	108510254	248545	2	284	uc003ymn.3	-204232	ENSG00000154188	ANGPT1	angiopoietin 1	down
chr13	50692461	50701971	9511	*	9.98	9.75	10.18	-0.43	8.21E-06	0.000145	2	2	874.75	850.99	1065.04	1259	Promoter	13	50556688	50699677	142990	2	8847	uc001vdn.1	0	ENSG00000231607	DLEU2	deleted in lymphocytic leukemia 2 (non-protein coding)	nochange
chr3	111235592	111238463	2872	*	6.15	5.19	6.72	-1.52	8.26E-06	0.000145	2	2	40.17	33.09	113.51	97	Distal Intergenic	3	111260926	111325925	65000	1	10225	uc003dxv.3	-22463	ENSG00000153283	CD96	CD96 molecule	down
chr6	11518686	11521261	2576	*	6.34	5.41	6.9	-1.49	8.32E-06	0.000146	2	2	52.81	32.31	112.47	127	Distal Intergenic	6	11538460	11583757	45298	1	100113407	uc010jpa.4	-17199	ENSG00000205269	TMEM170B	transmembrane protein 170B	down
chr5	142113158	142118472	5315	*	7.26	6.72	7.66	-0.94	8.36E-06	0.000147	2	2	101.91	108.74	206.1	198	Distal Intergenic	5	142150292	142608572	458281	1	23092	uc003lmt.3	-31820	ENSG00000145819	ARHGAP26	Rho GTPase activating protein 26	down
chr14	90764690	90768062	3373	*	7.09	6.5	7.51	-1.02	8.45E-06	0.000148	2	2	90	90.61	174.19	191	5' UTR	14	90744398	90778887	34490	2	55051	uc010atp.1	10825	ENSG00000119720	NRDE2	NRDE-2, necessary for RNA interference, domain containing	down
chr9	123635510	123641160	5651	*	8.78	8.48	9.02	-0.54	8.47E-06	0.000148	2	2	367.46	349.06	522.58	519	Promoter	9	123617931	123639606	21676	2	26147	uc004bks.1	0	ENSG00000119403	PHF19	PHD finger protein 19	down
chr7	73628828	73645936	17109	*	10.45	10.27	10.61	-0.34	8.49E-06	0.000149	2	2	1277.91	1195.32	1537.93	1587	5' UTR	7	73624087	73644164	20078	1	7462	uc003uag.3	4741	ENSG00000086730	LAT2	linker for activation of T-cells family member 2	nochange
chr17	41436256	41440811	4556	*	8.74	8.44	8.98	-0.54	8.50E-06	0.000149	2	2	348.12	345.12	512.12	499	Distal Intergenic	17	41447213	41466266	19054	2	100130581	uc010wib.1	25455	ENSG00000188825	LINC00910	long intergenic non-protein coding RNA 910	down
chr3	185528381	185546027	17647	*	10.36	10.17	10.53	-0.36	8.52E-06	0.000149	2	2	1166.34	1134.65	1404.02	1546	Promoter	3	185361527	185538919	177393	2	10644	uc010hyi.3	0	ENSG00000073792	IGF2BP2	insulin like growth factor 2 mRNA binding protein 2	nochange
chr2	152637636	152640806	3171	*	5.86	4.78	6.47	-1.69	8.56E-06	0.00015	1	2	29.01	26	91.54	86	Distal Intergenic	2	152645592	152685009	39418	2	26225	uc010zcc.2	44203	ENSG00000162980	ARL5A	ADP ribosylation factor like GTPase 5A	down
chr9	37181552	37192425	10874	*	8.44	8.09	8.72	-0.63	8.60E-06	0.00015	2	2	295.3	248.99	419.53	425	3' UTR	9	37120633	37358145	237513	1	84186	uc031tds.1	60919	ENSG00000147905	ZCCHC7	zinc finger CCHC-type containing 7	down
chr22	26129503	26135108	5606	*	7.64	7.17	7.99	-0.82	8.67E-06	0.000151	2	2	141.33	146.56	272.02	237	Distal Intergenic	22	26138120	26427007	288888	1	84700	uc003abz.1	-3012	ENSG00000133454	MYO18B	myosin XVIIIB	down
chr17	73317584	73350845	33262	*	10.89	10.74	11.03	-0.29	8.69E-06	0.000152	2	2	1690	1726.4	2131.66	2054	Exon (uc002jnx.4/2885, exon 3 of 6)	17	73269061	73285530	16470	2	60386	uc002jnt.4	-32054	ENSG00000125454	SLC25A19	solute carrier family 25 member 19	nochange
chr2	173243995	173246760	2766	*	6.31	5.36	6.88	-1.52	8.85E-06	0.000154	2	2	52.07	29.94	121.88	113	Distal Intergenic	2	173292082	173339850	47769	1	3655	uc010fqk.1	-45322	ENSG00000091409	ITGA6	integrin subunit alpha 6	down
chr17	43144681	43157412	12732	*	9.3	9.05	9.51	-0.46	8.87E-06	0.000154	2	2	511.02	546.05	709.86	749	Exon (uc021tyi.1/uc021tyi.1, exon 1 of 1)	17	43138680	43164020	25341	1	4836	uc010dac.1	6001	ENSG00000136448	NMT1	N-myristoyltransferase 1	nochange
chr17	48365995	48368458	2464	*	6.23	5.33	6.79	-1.46	8.90E-06	0.000155	2	2	42.4	37.82	120.84	100	Distal Intergenic	17	48351788	48358846	7059	1	162461	uc021tzz.1	14207	ENSG00000167105	TMEM92	transmembrane protein 92	down
chr15	75911587	75920333	8747	*	8.81	8.51	9.05	-0.54	8.98E-06	0.000156	2	2	384.56	344.34	535.14	528	Promoter	15	75890424	75914767	24344	2	10073	uc002ban.3	0	ENSG00000169371	SNUPN	snurportin 1	down
chr9	3521887	3530341	8455	*	9.28	9.03	9.49	-0.46	9.03E-06	0.000157	2	2	516.97	530.29	710.9	726	Promoter	9	3224647	3525983	301337	2	5991	uc003zhr.3	0	ENSG00000080298	RFX3	regulatory factor X3	nochange
chr1	33559976	33567675	7700	*	8.8	8.51	9.05	-0.54	9.05E-06	0.000157	2	2	351.09	376.64	514.74	546	Exon (uc001bwr.3/113451, exon 8 of 12)	1	33547779	33567493	19715	1	113451	uc001bwy.1	12197	ENSG00000142920	AZIN2	antizyme inhibitor 2	down
chr2	173939320	173944743	5424	*	8.66	8.31	8.93	-0.62	9.08E-06	0.000158	2	2	316.87	317.54	437.32	541	Promoter	2	173940565	174077527	136963	1	51776	uc002uhx.3	0	ENSG00000091436	ZAK	sterile alpha motif and leucine zipper containing kinase AZK	down
chr19	30152785	30157416	4632	*	7.4	6.88	7.78	-0.9	9.14E-06	0.000158	2	2	113.06	122.92	232.26	207	Promoter	19	30156327	30166383	10057	1	79156	uc002nsh.4	0	ENSG00000166289	PLEKHF1	pleckstrin homology and FYVE domain containing 1	down
chr10	45218833	45222532	3700	*	7.34	6.82	7.72	-0.91	9.17E-06	0.000159	2	2	115.29	110.31	217.09	206	Distal Intergenic	10	45406764	45430642	23879	1	643236	uc001jbn.2	-184232	ENSG00000187783	TMEM72	transmembrane protein 72	down
chr1	1142285	1145311	3027	*	6.58	5.81	7.08	-1.28	9.17E-06	0.000159	2	2	53.56	58.31	152.22	119	Promoter	1	1138888	1142089	3202	2	8784	uc001adb.3	-196	ENSG00000186891	TNFRSF18	TNF receptor superfamily member 18	down
chr10	178686	183172	4487	*	8.39	8.05	8.67	-0.62	9.18E-06	0.000159	2	2	258.86	271.06	421.62	391	Promoter	10	180405	300577	120173	1	10771	uc010pzu.2	0	ENSG00000015171	ZMYND11	zinc finger MYND-type containing 11	down
chr3	87865419	87868154	2736	*	5.17	3.34	5.95	-2.61	9.19E-06	0.000159	0	2	3.72	16.55	68.53	55	Distal Intergenic	3	88031726	88042919	11194	1	3355	uc003dqr.2	-163572	ENSG00000179097	HTR1F	5-hydroxytryptamine receptor 1F	down
chr16	29609554	29618867	9314	*	8.18	7.8	8.48	-0.68	9.20E-06	0.000159	2	2	234.31	211.17	346.82	365	Intron (uc002dsp.3/440354, intron 13 of 13)	16	29564407	29606709	42303	2	440354	uc010vds.1	-2845	NA	SMG1P2	SMG1P2, nonsense mediated mRNA decay associated PI3K related kinase pseudogene 2	down
chr8	90912651	90917802	5152	*	8.58	8.25	8.85	-0.61	9.20E-06	0.000159	2	2	290.1	316.76	432.09	493	Promoter	8	90914096	90940095	26000	1	734	uc003yeg.3	0	ENSG00000164823	OSGIN2	oxidative stress induced growth inhibitor family member 2	down
chr17	75314505	75321594	7090	*	9.36	9.12	9.57	-0.45	9.23E-06	0.000159	2	2	548.95	565.75	745.95	773	Promoter	17	75315597	75496678	181082	1	10801	uc002jtu.4	0	ENSG00000184640	Sep-09	septin 9	nochange
chr5	13857998	13861236	3239	*	6.76	6.02	7.26	-1.24	9.28E-06	0.00016	2	2	75.87	53.58	170.53	135	Exon (uc003jfd.2/1767, exon 30 of 79)	5	13911466	13932565	21100	2	1767	uc003jfe.1	71329	ENSG00000039139	DNAH5	dynein axonemal heavy chain 5	down
chr2	220040278	220044506	4229	*	8.31	7.96	8.59	-0.63	9.28E-06	0.00016	2	2	255.14	243.48	387.1	385	Promoter	2	220036619	220041702	5084	2	27013	uc002vju.4	0	ENSG00000115649	CNPPD1	cyclin Pas1/PHO80 domain containing 1	down
chr3	138293939	138301325	7387	*	8.11	7.71	8.42	-0.7	9.30E-06	0.00016	2	2	224.64	195.41	331.13	352	Intron (uc003esl.3/80321, intron 16 of 17)	3	138255761	138310798	55038	2	80321	uc003esn.3	9473	ENSG00000114107	CEP70	centrosomal protein 70	down
chr7	73620109	73628759	8651	*	9.96	9.76	10.14	-0.38	9.31E-06	0.00016	2	2	849.46	880.93	1095.38	1155	Promoter	7	73624087	73644164	20078	1	7462	uc003uag.3	0	ENSG00000086730	LAT2	linker for activation of T-cells family member 2	nochange
chr16	124631	129647	5017	*	8.07	7.68	8.38	-0.7	9.49E-06	0.000163	2	2	217.2	193.05	340.54	325	Promoter	16	127018	135850	8833	1	4350	uc002cfm.4	0	ENSG00000103152	MPG	N-methylpurine DNA glycosylase	down
chr7	87146290	87147855	1566	*	4.36	1.45	5.26	-3.81	9.50E-06	1	0	2	0.74	4.73	45.51	31	Intron (uc011khc.2/5243, intron 5 of 25)	7	87031361	87105019	73659	2	5244	uc003uiv.1	-41271	ENSG00000005471	ABCB4	ATP binding cassette subfamily B member 4	nochange
chr5	53919451	53922749	3299	*	6.1	5.04	6.71	-1.66	9.52E-06	0.000164	1	2	43.14	22.85	100.96	108	Distal Intergenic	5	53813593	53816834	3242	1	112574	uc003jpj.4	105858	ENSG00000178996	SNX18	sorting nexin 18	down
chr12	49363923	49366903	2981	*	6.99	6.37	7.43	-1.06	9.53E-06	0.000164	2	2	75.87	89.83	177.33	167	Promoter	12	49359123	49365641	6519	2	7480	uc001rss.3	0	ENSG00000169884	WNT10B	Wnt family member 10B	down
chr8	121756337	121763212	6876	*	8.82	8.53	9.07	-0.54	9.56E-06	0.000164	2	2	373.41	365.61	514.74	560	Intron (uc010mdg.3/6641, intron 6 of 6)	8	121547985	121824309	276325	2	6641	uc010mdg.3	61097	ENSG00000172164	SNTB1	syntrophin beta 1	down
chr12	122449622	122453063	3442	*	6.8	6.02	7.3	-1.28	9.61E-06	0.000165	2	2	81.82	48.07	173.15	143	Distal Intergenic	12	122459861	122499950	40090	1	605	uc001ubo.3	-6798	ENSG00000110987	BCL7A	BCL tumor suppressor 7A	down
chr3	190230431	190237085	6655	*	8.2	7.82	8.5	-0.68	9.62E-06	0.000165	2	2	240.26	212.75	347.87	377	Promoter	3	190231840	190348073	116234	1	3556	uc003fsk.3	0	ENSG00000196083	IL1RAP	interleukin 1 receptor accessory protein	down
chr16	2452911	2454943	2033	*	4.97	3.25	5.74	-2.49	9.66E-06	0.000165	0	2	11.9	7.09	49.7	57	Exon (uc002cqc.1/650655, exon 10 of 17)	16	2479395	2508859	29465	1	899	uc002cqd.1	-24452	ENSG00000162063	CCNF	cyclin F	down
chr19	17846483	17870064	23582	*	9.79	9.57	9.98	-0.41	9.67E-06	0.000165	2	2	764.66	757.22	962.52	1056	Promoter	19	17858527	17899377	40851	1	23149	uc002nhg.3	0	ENSG00000130475	FCHO1	FCH domain only 1	nochange
chr11	77936485	77947921	11437	*	8.17	7.8	8.47	-0.66	9.74E-06	0.000167	2	2	230.59	215.9	362.51	345	Exon (uc001ozg.3/9846, exon 4 of 10)	11	77910016	77925757	15742	1	57558	uc001ozf.3	26469	ENSG00000118369	USP35	ubiquitin specific peptidase 35	down
chr17	41275981	41279804	3824	*	8.13	7.76	8.43	-0.67	9.76E-06	0.000167	2	2	214.97	218.26	356.76	333	Promoter	17	41277600	41292342	14743	1	10230	uc002idf.3	0	ENSG00000198496	NBR2	neighbor of BRCA1 gene 2 (non-protein coding)	down
chr17	42293283	42300433	7151	*	10.01	9.81	10.18	-0.38	9.78E-06	0.000167	2	2	906.74	883.29	1122.59	1202	Promoter	17	42282401	42297041	14641	2	7343	uc002igc.3	0	ENSG00000108312	UBTF	upstream binding transcription factor, RNA polymerase I	nochange
chr2	42585157	42589390	4234	*	8.12	7.69	8.45	-0.76	9.79E-06	0.000167	2	2	210.51	202.5	302.88	398	Promoter	2	42577645	42588988	11344	2	9167	uc002rsk.3	0	ENSG00000115944	COX7A2L	cytochrome c oxidase subunit 7A2 like	down
chr5	49721830	49746619	24790	*	11.24	11.09	11.38	-0.29	9.84E-06	0.000168	2	2	2215.15	2129.83	2549.62	2781	Promoter	5	49692031	49724522	32492	2	133418	uc011cpy.2	0	ENSG00000170571	EMB	embigin	nochange
chr20	46238233	46239712	1480	*	4.48	1.82	5.37	-3.55	9.88E-06	0.000168	0	2	0.74	6.3	44.46	38	Intron (uc002xtk.3/8202, intron 2 of 22)	20	46255746	46285621	29876	1	8202	uc010zyc.2	-16034	ENSG00000124151	NCOA3	nuclear receptor coactivator 3	down
chr8	104194958	104199828	4871	*	8.22	7.84	8.53	-0.69	9.89E-06	0.000168	2	2	251.42	205.66	383.96	353	Intron (uc003yld.3/79870, intron 1 of 2)	8	104177737	104184368	6632	2	100499183	uc010mcb.1	-10590	ENSG00000247081	BAALC-AS1	BAALC antisense RNA 1	down
chr3	187460347	187465412	5066	*	8.59	8.27	8.85	-0.58	9.92E-06	0.000169	2	2	293.82	324.64	466.09	457	Promoter	3	187439165	187463513	24349	2	604	uc003frq.2	0	ENSG00000113916	BCL6	B-cell CLL/lymphoma 6	down
chr2	9897699	9903136	5438	*	7.14	6.57	7.55	-0.98	9.95E-06	0.000169	2	2	98.19	92.19	184.66	191	Distal Intergenic	2	9983571	10053714	70144	1	9014	uc010exc.2	-80435	ENSG00000115750	TAF1B	TATA-box binding protein associated factor, RNA polymerase I subunit B	down
chr6	27853864	27866007	12144	*	10.45	10.26	10.62	-0.37	1.00E-05	0.00017	2	2	1209.48	1234.72	1469.41	1689	Promoter	6	27860477	27860963	487	2	8336	uc003nkb.1	0	ENSG00000278677	HIST1H2AM	histone cluster 1 H2A family member m	nochange
chr10	6965672	6973509	7838	*	9.19	8.92	9.42	-0.49	1.01E-05	0.000171	2	2	465.64	503.5	646.56	719	Distal Intergenic	10	6821560	6884868	63309	1	100507127	uc001ijm.3	144112	ENSG00000238266	LINC00707	long intergenic non-protein coding RNA 707	nochange
chr20	42210678	42214416	3739	*	7.14	6.57	7.55	-0.98	1.01E-05	0.000171	2	2	96.7	92.98	199.3	176	3' UTR	20	42219579	42249565	29987	1	51098	uc010zwi.1	-5163	ENSG00000101052	IFT52	intraflagellar transport 52	down
chr2	85786670	85792681	6012	*	8.51	8.18	8.78	-0.6	1.01E-05	0.000172	2	2	272.99	306.51	440.46	436	Promoter	2	85771978	85788657	16680	2	2677	uc002sps.3	0	ENSG00000115486	GGCX	gamma-glutamyl carboxylase	down
chr8	56755410	56761789	6380	*	8.39	8.03	8.67	-0.64	1.03E-05	0.000174	2	2	284.89	238.75	403.84	413	Distal Intergenic	8	56792386	56925006	132621	1	4067	uc003xsk.4	-30597	ENSG00000254087	LYN	LYN proto-oncogene, Src family tyrosine kinase	down
chr12	25533995	25540797	6803	*	8.53	8.2	8.8	-0.6	1.04E-05	0.000175	2	2	275.22	314.39	446.21	445	Distal Intergenic	12	25386768	25403863	17096	2	3845	uc001rgr.3	-130132	ENSG00000133703	KRAS	KRAS proto-oncogene, GTPase	down
chr4	170372535	170375048	2514	*	5.45	4.12	6.14	-2.02	1.04E-05	0.000175	0	2	13.39	21.27	70.62	70	Intron (uc003isb.2/4750, intron 9 of 33)	4	170475194	170520348	45155	2	4750	uc003isg.1	145300	ENSG00000137601	NEK1	NIMA related kinase 1	down
chr7	115778412	115780626	2215	*	5.46	3.92	6.19	-2.27	1.04E-05	0.000176	0	2	7.44	22.85	63.3	83	Intron (uc011kmw.2/22797, intron 8 of 8)	7	115580006	115799950	219945	2	22797	uc011kmw.2	19324	ENSG00000105967	TFEC	transcription factor EC	down
chr9	38050744	38052756	2013	*	5.38	3.95	6.08	-2.14	1.06E-05	0.00018	0	2	11.16	19.7	59.63	76	Intron (uc004aax.3/6461, intron 5 of 5)	9	37915895	38069210	153316	2	6461	uc004aax.3	16454	ENSG00000107338	SHB	SH2 domain containing adaptor protein B	down
chr15	40380042	40402155	22114	*	10.02	9.82	10.2	-0.38	1.07E-05	0.000181	2	2	897.81	907.72	1122.06	1229	Promoter	15	40380091	40398292	18202	2	90427	uc001zkt.4	0	ENSG00000104081	BMF	Bcl2 modifying factor	nochange
chr8	37593012	37598001	4990	*	8.73	8.42	8.99	-0.56	1.07E-05	0.000181	2	2	368.2	317.54	507.94	506	Promoter	8	37594097	37604071	9975	1	11160	uc003xkc.4	0	ENSG00000147475	ERLIN2	ER lipid raft associated 2	down
chr17	78710556	78713363	2808	*	7.48	6.98	7.86	-0.87	1.08E-05	0.000182	2	2	131.66	121.34	218.14	245	Intron (uc002jys.3/57521, intron 5 of 8)	17	78518625	78797422	278798	1	57521	uc002jys.3	191931	ENSG00000141564	RPTOR	regulatory associated protein of MTOR complex 1	down
chr17	56592668	56597746	5079	*	8.29	7.94	8.57	-0.63	1.08E-05	0.000182	2	2	243.23	248.2	398.61	364	Promoter	17	56566893	56595251	28359	2	9110	uc002iwj.2	0	ENSG00000108389	MTMR4	myotubularin related protein 4	down
chr5	163722934	163738796	15863	*	10.07	9.88	10.25	-0.37	1.08E-05	0.000182	2	2	927.56	951.06	1168.1	1262	Distal Intergenic	5	162944463	162946359	1897	1	27430	uc003lzm.4	778471	ENSG00000038274	MAT2B	methionine adenosyltransferase 2B	nochange
chr1	161733713	161737135	3423	*	7.77	7.29	8.13	-0.84	1.08E-05	0.000182	2	2	141.33	171.77	251.61	307	Promoter	1	161736034	161835745	99712	1	22926	uc001gbq.2	0	ENSG00000118217	ATF6	activating transcription factor 6	down
chr2	102137502	102142777	5276	*	6.35	5.46	6.9	-1.44	1.09E-05	0.000184	1	2	53.56	34.67	127.11	112	Distal Intergenic	2	102013823	102091165	77343	2	731220	uc002tbb.1	-46337	ENSG00000196460	RFX8	RFX family member 8, lacking RFX DNA binding domain	down
chr14	23474684	23480288	5605	*	8.47	8.13	8.74	-0.61	1.10E-05	0.000184	2	2	287.12	273.42	407.5	447	Promoter	14	23456110	23479360	23251	2	60686	uc001wia.4	0	ENSG00000100802	C14orf93	chromosome 14 open reading frame 93	down
chr2	172245897	172250161	4265	*	6.63	5.8	7.15	-1.36	1.11E-05	0.000186	2	2	39.42	71.7	144.9	140	5' UTR	2	172173913	172290619	116707	2	79828	uc002ugs.4	40458	ENSG00000123600	METTL8	methyltransferase like 8	down
chr16	1694452	1700040	5589	*	7.32	6.8	7.71	-0.9	1.11E-05	0.000187	2	2	113.81	109.53	209.77	208	Exon (uc002cmf.3/57585, exon 4 of 23)	16	1682213	1736695	54483	1	57585	uc002cmf.3	12239	ENSG00000007545	CRAMP1	cramped chromatin regulator homolog 1	down
chr8	130545380	130580800	35421	*	11.85	11.71	11.98	-0.27	1.13E-05	0.000189	2	2	3334.62	3374.8	3839.6	4258	Distal Intergenic	8	130760442	130799134	38693	2	56169	uc003ysr.3	218334	ENSG00000147697	GSDMC	gasdermin C	nochange
chr1	145394917	145401130	6214	*	8.39	8.04	8.67	-0.63	1.14E-05	0.000191	2	2	241.75	284.45	400.18	416	Exon (uc021out.1/uc021out.1, exon 1 of 1)	1	145413191	145417545	4355	1	148738	uc001eni.2	-12061	ENSG00000168509	HFE2	hemochromatosis type 2 (juvenile)	down
chr2	48129926	48135100	5175	*	8.75	8.45	9	-0.55	1.14E-05	0.000192	2	2	331.75	368.76	503.75	521	Promoter	2	48034059	48132932	98874	2	80204	uc002rwe.3	0	ENSG00000138081	FBXO11	F-box protein 11	down
chrX	65205338	65211648	6311	*	7.7	7.21	8.06	-0.85	1.15E-05	0.000193	2	2	162.16	133.95	299.22	235	Distal Intergenic	23	65238712	65238821	110	1	407008	uc022byg.1	-27064	ENSG00000274536	MIR223	microRNA 223	down
chr20	11431452	11442814	11363	*	9.12	8.85	9.35	-0.5	1.15E-05	0.000193	2	2	476.06	445.98	618.31	684	Distal Intergenic	20	11247307	11254031	6725	2	339593	uc002wnx.4	-177421	NA	LOC339593	uncharacterized LOC339593	down
chr10	134202161	134205185	3025	*	6.78	5.99	7.28	-1.3	1.16E-05	0.000193	2	2	81.82	44.91	160.59	151	Distal Intergenic	10	134210702	134231358	20657	1	170394	uc001lll.4	-5517	ENSG00000171813	PWWP2B	PWWP domain containing 2B	down
chr4	153578722	153588179	9458	*	8.59	8.28	8.84	-0.56	1.16E-05	0.000194	2	2	309.44	312.82	467.66	452	Intron (uc003imw.2/201799, intron 6 of 6)	4	153547266	153601317	54052	2	201799	uc003imw.2	13138	ENSG00000170006	TMEM154	transmembrane protein 154	down
chr2	232082955	232085308	2354	*	5.77	4.48	6.45	-1.97	1.16E-05	0.000194	1	2	31.24	13.4	75.33	99	Intron (uc002vrp.5/80210, intron 5 of 20)	2	232063294	232209909	146616	1	80210	uc002vrp.5	19661	ENSG00000135931	ARMC9	armadillo repeat containing 9	down
chr2	68588908	68600740	11833	*	9.19	8.93	9.4	-0.47	1.17E-05	0.000196	2	2	479.77	497.99	708.81	647	Promoter	2	68592322	68624585	32264	1	5341	uc002sen.4	0	ENSG00000115956	PLEK	pleckstrin	nochange
chr13	46733537	46738480	4944	*	7.07	6.41	7.53	-1.11	1.17E-05	0.000196	2	2	72.9	97.71	158.5	210	5' UTR	13	46700058	46742699	42642	2	3936	uc001vaz.4	4219	ENSG00000136167	LCP1	lymphocyte cytosolic protein 1	down
chr13	65164867	65167318	2452	*	5.93	4.82	6.56	-1.74	1.18E-05	0.000197	1	2	19.34	37.03	95.21	93	Distal Intergenic	13	64311568	64316701	5134	1	283491	uc001vif.1	853299	NA	OR7E156P	olfactory receptor family 7 subfamily E member 156 pseudogene	down
chr3	5226076	5234730	8655	*	8.81	8.51	9.05	-0.54	1.19E-05	0.000197	2	2	370.43	360.09	557.63	501	Promoter	3	5229331	5249948	20618	1	9695	uc011asz.1	0	ENSG00000134109	EDEM1	ER degradation enhancing alpha-mannosidase like protein 1	down
chr19	47712493	47716067	3575	*	7.19	6.6	7.61	-1.01	1.19E-05	0.000197	2	2	110.09	84.31	210.29	180	3' UTR	19	47730199	47730278	80	1	100422899	uc021uwk.1	-14132	ENSG00000265134	MIR3190	microRNA 3190	down
chr17	55509768	55523757	13990	*	9.7	9.49	9.88	-0.39	1.19E-05	0.000198	2	2	708.13	727.28	949.96	936	Intron (uc010wnm.1/124540, intron 6 of 13)	17	55339476	55345894	6419	1	124540	uc002ivb.3	170292	ENSG00000153944	MSI2	musashi RNA binding protein 2	nochange
chr3	195520341	195537304	16964	*	10.2	9.99	10.38	-0.39	1.19E-05	0.000198	2	2	938.72	1097.62	1373.15	1294	Exon (uc010hzv.3/4585, exon 2 of 2)	3	195473638	195538844	65207	2	4585	uc003fvo.3	1540	ENSG00000145113	MUC4	mucin 4, cell surface associated	nochange
chr2	96905026	96909287	4262	*	6.45	5.65	6.97	-1.32	1.19E-05	0.000198	2	2	49.09	51.22	115.08	135	Exon (uc002svn.3/285033, exon 3 of 4)	2	96915946	96931751	15806	2	55654	uc002svq.3	22464	ENSG00000135956	TMEM127	transmembrane protein 127	down
chr8	66931483	66936232	4750	*	7.85	7.37	8.21	-0.83	1.20E-05	2.00E-04	2	2	188.93	142.62	268.35	323	Promoter	8	66933791	67012755	78965	1	85479	uc003xvs.1	0	ENSG00000147570	DNAJC5B	DnaJ heat shock protein family (Hsp40) member C5 beta	down
chr14	53572709	53578366	5658	*	8.43	8.09	8.7	-0.6	1.21E-05	2.00E-04	2	2	277.45	268.69	404.36	425	Intron (uc001xah.3/80821, intron 11 of 11)	14	53503458	53560382	56925	2	80821	uc001xag.3	-12327	ENSG00000100523	DDHD1	DDHD domain containing 1	down
chr6	62296127	62298911	2785	*	5.83	4.62	6.47	-1.85	1.21E-05	0.000201	1	2	33.47	15.76	91.54	86	Distal Intergenic	6	62389865	62996100	606236	2	202559	uc003peg.2	697189	ENSG00000112232	KHDRBS2	KH RNA binding domain containing, signal transduction associated 2	down
chr1	26944517	26951959	7443	*	9.2	8.94	9.42	-0.47	1.22E-05	0.000201	2	2	482.75	502.71	658.59	709	Distal Intergenic	1	26881033	26881084	52	1	100302190	uc021ojp.1	63484	ENSG00000238705	MIR1976	microRNA 1976	nochange
chr17	65372369	65375662	3294	*	7.82	7.4	8.15	-0.75	1.22E-05	0.000201	2	2	162.9	175.71	291.89	276	Promoter	17	65373397	65693379	319983	1	26207	uc002jgb.4	0	ENSG00000154217	PITPNC1	phosphatidylinositol transfer protein, cytoplasmic 1	down
chr1	36849913	36854233	4321	*	7.91	7.47	8.24	-0.77	1.22E-05	0.000201	2	2	160.67	193.84	280.91	325	Promoter	1	36805225	36851485	46261	2	83931	uc001cak.1	0	ENSG00000196182	STK40	serine/threonine kinase 40	down
chr17	2693618	2701258	7641	*	7.93	7.52	8.24	-0.72	1.22E-05	0.000202	2	2	185.22	182.02	318.05	287	Promoter	17	2699732	2941035	241304	1	23108	uc010ckd.3	0	ENSG00000132359	RAP1GAP2	RAP1 GTPase activating protein 2	down
chr2	45406475	45408175	1701	*	4.97	3.26	5.73	-2.46	1.22E-05	0.000202	0	2	8.18	11.03	44.99	61	Intron (uc002ruq.3/400952, intron 2 of 5)	2	45414309	45419424	5116	2	400952	uc002rur.1	11249	ENSG00000205054	LINC01121	long intergenic non-protein coding RNA 1121	down
chr3	158524806	158531512	6707	*	7.78	7.35	8.11	-0.76	1.23E-05	0.000202	2	2	156.21	170.99	279.34	274	Exon (uc003fcl.2/64747, exon 4 of 16)	3	158519715	158547508	27794	1	64747	uc003fcl.2	5091	ENSG00000118855	MFSD1	major facilitator superfamily domain containing 1	down
chr12	125397625	125409527	11903	*	9.69	9.47	9.88	-0.4	1.23E-05	0.000203	2	2	700.69	722.55	917.53	962	Promoter	12	125400093	125400205	113	1	100847004	uc031qkf.1	0	ENSG00000265345	MIR5188	microRNA 5188	nochange
chr5	20971718	20974132	2415	*	6.76	6.07	7.22	-1.15	1.24E-05	0.000205	2	2	71.41	63.04	156.93	141	Distal Intergenic	5	21341942	21544886	202945	1	728411	uc011cnn.1	-367810	ENSG00000183666	GUSBP1	glucuronidase, beta pseudogene 1	down
chr15	100525703	100527482	1780	*	5.58	4.27	6.26	-1.99	1.24E-05	0.000205	1	2	12.65	26	74.28	79	Intron (uc002bvv.1/170691, intron 2 of 21)	15	100513161	100516476	3316	2	170691	uc002bvw.1	-9227	ENSG00000140470	ADAMTS17	ADAM metallopeptidase with thrombospondin type 1 motif 17	down
chr18	43778819	43787606	8788	*	8.53	8.2	8.8	-0.61	1.25E-05	0.000205	2	2	279.68	306.51	417.44	477	Intron (uc002lbw.3/147339, intron 1 of 4)	18	43753988	43846955	92968	1	147339	uc002lbw.3	24831	ENSG00000152242	C18orf25	chromosome 18 open reading frame 25	down
chr13	42093609	42095471	1863	*	5.48	4.15	6.16	-2.01	1.26E-05	0.000207	0	2	12.65	22.85	72.19	71	Distal Intergenic	13	42142422	42142531	110	2	100847026	uc031qli.1	47060	ENSG00000102763	MIR5006	microRNA 5006	down
chr4	166141899	166145794	3896	*	7.13	6.57	7.54	-0.97	1.26E-05	0.000207	2	2	96.7	92.98	188.32	183	Intron (uc003irb.3/11275, intron 2 of 14)	4	166131171	166244308	113138	1	11275	uc003irc.3	10728	ENSG00000109466	KLHL2	kelch like family member 2	down
chr1	226248126	226252562	4437	*	8.78	8.47	9.04	-0.57	1.28E-05	0.00021	2	2	319.85	387.67	508.46	545	Promoter	1	226250408	226254301	3894	1	3020	uc010pvl.2	0	ENSG00000163041	H3F3A	H3 histone family member 3A	down
chr1	109233640	109239086	5447	*	8.29	7.94	8.57	-0.63	1.28E-05	0.00021	2	2	241.75	248.2	370.88	387	Promoter	1	109234932	109244422	9491	1	55119	uc001dvv.4	0	ENSG00000134186	PRPF38B	pre-mRNA processing factor 38B	down
chr15	76235903	76240221	4319	*	6.85	6.12	7.34	-1.22	1.28E-05	0.00021	2	2	87.03	52	160.59	163	3' UTR	15	76225024	76225471	448	2	692224	uc002bbm.1	-10432	NA	FBXO22-AS1	FBXO22 antisense RNA 1	down
chr18	72164963	72169514	4552	*	7.71	7.26	8.05	-0.78	1.28E-05	0.00021	2	2	162.9	144.2	267.83	261	Promoter	18	72166823	72190689	23867	1	55748	uc002lln.2	0	ENSG00000133313	CNDP2	CNDP dipeptidase 2 (metallopeptidase M20 family)	down
chr9	132219978	132224411	4434	*	8.1	7.72	8.4	-0.68	1.29E-05	0.000211	2	2	200.09	222.2	332.17	344	Distal Intergenic	9	132245730	132266538	20809	1	100506190	uc004bxv.3	-21319	NA	LINC00963	long intergenic non-protein coding RNA 963	down
chr9	129923345	129925697	2353	*	5.33	3.8	6.06	-2.26	1.30E-05	0.000212	0	2	7.44	20.49	65.39	68	Intron (uc022bno.1/9649, intron 8 of 11)	9	129849628	129885044	35417	2	23452	uc004bqr.1	-38301	ENSG00000136859	ANGPTL2	angiopoietin like 2	down
chr17	72742454	72749074	6621	*	8.6	8.28	8.86	-0.58	1.31E-05	0.000214	2	2	330.26	290.75	450.39	481	Promoter	17	72744752	72744838	87	1	100500847	uc021ucr.1	0	ENSG00000109062	MIR3615	microRNA 3615	down
chr2	233923126	233930367	7242	*	8.42	8.09	8.7	-0.61	1.32E-05	0.000215	2	2	255.14	289.18	414.82	415	Promoter	2	233925036	234116549	191514	1	3635	uc010zmo.2	0	ENSG00000168918	INPP5D	inositol polyphosphate-5-phosphatase D	down
chr15	67364536	67378316	13781	*	8.89	8.61	9.12	-0.51	1.32E-05	0.000215	2	2	387.54	393.98	569.14	542	Intron (uc002aqj.3/4088, intron 1 of 8)	15	67358195	67487533	129339	1	4088	uc002aqj.3	6341	ENSG00000166949	SMAD3	SMAD family member 3	down
chr5	79434863	79440054	5192	*	7.85	7.4	8.19	-0.79	1.32E-05	0.000215	2	2	145.05	193.05	297.12	288	3' UTR	5	79331170	79379107	47938	1	7060	uc021yaw.1	103693	ENSG00000113296	THBS4	thrombospondin 4	down
chr17	35840976	35844861	3886	*	6.44	5.64	6.95	-1.32	1.32E-05	0.000215	0	2	49.84	49.64	114.56	133	Distal Intergenic	17	35849951	35873588	23638	1	11072	uc002hnx.2	-5090	ENSG00000276023	DUSP14	dual specificity phosphatase 14	down
chr11	57278429	57284254	5826	*	8.3	7.96	8.58	-0.62	1.32E-05	0.000215	2	2	249.93	246.63	382.39	381	Promoter	11	57252004	57282358	30355	2	8501	uc001nkk.3	0	ENSG00000149150	SLC43A1	solute carrier family 43 member 1	down
chr10	89619933	89629514	9582	*	9.15	8.87	9.38	-0.51	1.33E-05	0.000216	2	2	435.89	501.93	631.39	705	Promoter	10	89618918	89623194	4277	2	100144748	uc009xti.3	0	ENSG00000227268	KLLN	killin, p53-regulated DNA replication inhibitor	down
chr1	12804489	12806166	1678	*	3.91	-0.38	4.88	-5.26	1.33E-05	1	0	2	0.74	0.79	27.72	31	Promoter	1	12806163	12819698	13536	1	93190	uc010obe.1	0	ENSG00000157330	C1orf158	chromosome 1 open reading frame 158	nochange
chr16	69554026	69555749	1724	*	4.61	2.51	5.43	-2.93	1.33E-05	0.000217	0	2	7.44	3.94	44.46	42	Distal Intergenic	16	69599711	69599771	61	2	100302119	uc021tkh.1	44022	ENSG00000223109	MIR1538	microRNA 1538	down
chr4	185665936	185671547	5612	*	8.07	7.66	8.38	-0.73	1.34E-05	0.000218	2	2	195.63	208.02	301.31	367	Distal Intergenic	4	185615219	185655286	40068	2	79682	uc003iwq.3	-10650	ENSG00000151725	CENPU	centromere protein U	down
chr21	33431066	33437982	6917	*	8.54	8.16	8.84	-0.69	1.34E-05	0.000218	2	2	238.03	332.52	435.22	484	Distal Intergenic	21	33452794	33458608	5815	2	100551499	uc021wij.1	20626	NA	LINC00159	long intergenic non-protein coding RNA 159	down
chr8	9496537	9502789	6253	*	7.22	5.4	8	-2.6	1.35E-05	0.000219	0	2	24.55	59.88	257.89	253	Intron (uc011kwv.1/8658, intron 3 of 10)	8	9432558	9639856	207299	1	8658	uc011kww.2	63979	ENSG00000173273	TNKS	tankyrase	down
chr11	78995431	78997720	2290	*	4.93	3.19	5.7	-2.51	1.35E-05	0.000219	0	2	11.9	6.3	49.7	54	Intron (uc001ozl.4/26011, intron 32 of 33)	11	78775644	78980718	205075	2	26011	uc009yvc.3	-14713	ENSG00000149256	TENM4	teneurin transmembrane protein 4	down
chr19	42304814	42307380	2567	*	5.69	4.32	6.38	-2.05	1.35E-05	0.000219	0	2	29.75	10.24	82.13	84	Intron (uc002orn.2/1084, intron 2 of 6)	19	42300522	42315591	15070	1	1084	uc002orn.2	4292	ENSG00000170956	CEACAM3	carcinoembryonic antigen related cell adhesion molecule 3	down
chr16	56509911	56513939	4029	*	6.81	5.27	7.54	-2.26	1.35E-05	0.00022	1	2	24.55	52.79	201.4	170	3' UTR	16	56485436	56511407	25972	1	55239	uc002ejc.3	24475	ENSG00000087263	OGFOD1	2-oxoglutarate and iron dependent oxygenase domain containing 1	down
chr13	56672543	56674457	1915	*	5.19	3.7	5.9	-2.2	1.36E-05	0.00022	0	2	13.39	12.61	51.79	68	Distal Intergenic	13	55748589	55748683	95	1	100846996	uc031qlv.1	923954	ENSG00000264387	MIR5007	microRNA 5007	down
chr22	26825886	26830408	4523	*	6.66	5.82	7.19	-1.37	1.36E-05	0.00022	2	2	73.64	39.4	163.73	129	Promoter	22	26825280	26840978	15699	1	57168	uc003acg.2	606	ENSG00000128203	ASPHD2	aspartate beta-hydroxylase domain containing 2	down
chr8	54057929	54060916	2988	*	6.1	1.82	7.06	-5.24	1.36E-05	0.00022	0	2	0.74	6.3	122.93	144	Distal Intergenic	8	54138276	54163645	25370	2	4986	uc022aup.1	102729	ENSG00000082556	OPRK1	opioid receptor kappa 1	down
chr19	2539845	2553734	13890	*	9.77	9.56	9.96	-0.4	1.37E-05	0.000222	2	2	778.8	732.8	1032.61	956	Intron (uc002lwd.2/2788, intron 2 of 4)	19	2476354	2477249	896	1	4616	uc002lwc.1	63491	ENSG00000099860	GADD45B	growth arrest and DNA damage inducible beta	nochange
chr12	102215698	102225840	10143	*	8.28	7.92	8.57	-0.65	1.38E-05	0.000222	2	2	227.61	256.87	360.42	402	Promoter	12	102139275	102224645	85371	2	79158	uc001tit.3	0	ENSG00000111670	GNPTAB	N-acetylglucosamine-1-phosphate transferase alpha and beta subunits	down
chr2	225883276	225887857	4582	*	7.45	6.91	7.84	-0.93	1.39E-05	0.000224	2	2	138.35	102.43	215	243	Intron (uc010fwz.1/55619, intron 55 of 55)	2	225875178	225875257	80	2	100616207	uc021vxm.1	-8019	ENSG00000263828	MIR4439	microRNA 4439	down
chr19	3034483	3037189	2707	*	7.42	6.91	7.79	-0.88	1.39E-05	0.000224	2	2	112.32	128.44	214.47	228	Intron (uc010dti.3/7089, intron 18 of 19)	19	2997636	3029612	31977	2	7089	uc010xhc.2	-4871	ENSG00000065717	TLE2	transducin like enhancer of split 2	down
chr7	193533	195586	2054	*	5.12	3.53	5.85	-2.32	1.39E-05	0.000224	0	2	8.93	14.18	48.65	67	Promoter	7	192969	300740	107772	1	56975	uc003sip.3	564	ENSG00000177706	FAM20C	FAM20C, golgi associated secretory pathway kinase	down
chr10	134228983	134238991	10009	*	9.19	8.94	9.4	-0.46	1.40E-05	0.000226	2	2	498.37	483.01	697.82	654	3' UTR	10	134210702	134231358	20657	1	170394	uc001lll.4	18281	ENSG00000171813	PWWP2B	PWWP domain containing 2B	nochange
chr17	58246449	58249635	3187	*	6.68	5.97	7.15	-1.18	1.40E-05	0.000226	2	2	64.71	60.67	151.7	132	Exon (uc010wou.2/762, exon 6 of 6)	17	58227302	58236906	9605	1	762	uc002iym.4	19147	ENSG00000167434	CA4	carbonic anhydrase 4	down
chr6	132337129	132344435	7307	*	8.85	8.57	9.09	-0.51	1.40E-05	0.000226	2	2	382.33	379.79	537.23	550	Distal Intergenic	6	132269317	132272518	3202	2	1490	uc003qcz.3	-64611	ENSG00000118523	CTGF	connective tissue growth factor	down
chr2	200317066	200329058	11993	*	9.94	9.74	10.13	-0.39	1.41E-05	0.000226	2	2	826.4	879.35	1065.04	1171	Promoter	2	200134223	200320819	186597	2	23314	uc010fsq.2	0	ENSG00000119042	SATB2	SATB homeobox 2	nochange
chr9	140160160	140164587	4428	*	7.21	6.66	7.6	-0.94	1.42E-05	0.000227	2	2	102.65	100.07	194.6	193	Exon (uc004cmm.4/25920, exon 7 of 13)	9	140172280	140177093	4814	1	54863	uc004cmn.3	-7693	ENSG00000198113	TOR4A	torsin family 4 member A	down
chr5	44382865	44392260	9396	*	8.36	8.03	8.63	-0.61	1.42E-05	0.000228	2	2	267.04	254.51	405.41	389	Promoter	5	44305097	44388784	83688	2	2255	uc003jog.1	0	ENSG00000070193	FGF10	fibroblast growth factor 10	down
chr7	155552140	155566385	14246	*	9.3	9.02	9.54	-0.52	1.42E-05	0.000228	2	2	461.18	577.57	710.38	778	5' UTR	7	155539280	155574179	34900	1	155435	uc003wmg.2	12860	ENSG00000184863	RBM33	RNA binding motif protein 33	down
chr2	225889343	225894999	5657	*	7.26	6.72	7.64	-0.92	1.42E-05	0.000228	2	2	110.83	100.07	198.26	202	Intron (uc010fwz.1/55619, intron 55 of 55)	2	225629807	225907330	277524	2	55619	uc010fwz.1	12331	ENSG00000135905	DOCK10	dedicator of cytokinesis 10	down
chr18	60983474	60990721	7248	*	8.83	8.55	9.06	-0.52	1.42E-05	0.000228	2	2	369.69	379	529.91	541	Promoter	18	60790579	60986613	196035	2	596	uc002lit.1	0	ENSG00000171791	BCL2	BCL2, apoptosis regulator	down
chr6	108275582	108280509	4928	*	8.77	8.44	9.03	-0.6	1.43E-05	0.000228	2	2	325.06	367.97	473.41	575	Promoter	6	108188960	108279482	90523	2	11231	uc003psc.4	0	ENSG00000025796	SEC63	SEC63 homolog, protein translocation regulator	down
chr17	36857024	36863806	6783	*	9.55	9.32	9.75	-0.43	1.43E-05	0.000229	2	2	628.54	649.27	820.75	897	Promoter	17	36858515	36858584	70	2	100616203	uc021twf.1	0	ENSG00000275238	MIR4734	microRNA 4734	nochange
chr14	21537649	21542227	4579	*	7.82	7.36	8.17	-0.81	1.45E-05	0.000232	2	2	188.93	140.26	278.82	298	Promoter	14	21538527	21543712	5186	1	55701	uc001vzn.1	0	ENSG00000165801	ARHGEF40	Rho guanine nucleotide exchange factor 40	down
chr1	25873548	25878059	4512	*	7.87	7.46	8.18	-0.72	1.46E-05	0.000233	2	2	178.52	173.35	296.08	285	Intron (uc001bkl.4/26119, intron 1 of 8)	1	25870076	25895377	25302	1	26119	uc001bkl.4	3472	ENSG00000157978	LDLRAP1	low density lipoprotein receptor adaptor protein 1	down
chr17	62194155	62196560	2406	*	6.22	5.29	6.78	-1.49	1.47E-05	0.000234	2	2	47.61	30.73	113.51	106	Intron (uc002jdz.2/2081, intron 21 of 21)	17	62120390	62207502	87113	2	2081	uc002jdz.2	10942	ENSG00000178607	ERN1	endoplasmic reticulum to nucleus signaling 1	down
chr11	412842	417868	5027	*	8.19	7.8	8.5	-0.7	1.47E-05	0.000235	2	2	229.85	216.69	325.9	398	Promoter	11	405716	414999	9284	2	59307	uc001lpd.2	0	ENSG00000185187	SIGIRR	single Ig and TIR domain containing	down
chr2	136873005	136877595	4591	*	8.12	7.75	8.42	-0.67	1.51E-05	0.000241	2	2	227.61	201.72	355.71	329	Promoter	2	136871919	136873813	1895	2	7852	uc002tuy.3	0	ENSG00000121966	CXCR4	C-X-C motif chemokine receptor 4	down
chr13	114143412	114149266	5855	*	8.85	8.57	9.08	-0.52	1.52E-05	0.000242	2	2	371.17	386.88	528.86	556	Promoter	13	114145308	114188666	43359	1	55002	uc001vtt.4	0	ENSG00000150403	TMCO3	transmembrane and coiled-coil domains 3	down
chr2	174826475	174831713	5239	*	9.09	8.83	9.31	-0.49	1.53E-05	0.000243	2	2	459.69	448.34	607.85	665	Promoter	2	174771187	174828947	57761	2	6670	uc002uie.3	0	ENSG00000172845	SP3	Sp3 transcription factor	nochange
chr12	89736422	89749060	12639	*	9.92	9.73	10.1	-0.37	1.53E-05	0.000243	2	2	844.26	852.56	1073.94	1116	Promoter	12	89741837	89746296	4460	2	1848	uc001tay.3	0	ENSG00000139318	DUSP6	dual specificity phosphatase 6	nochange
chr19	15398563	15401814	3252	*	6.31	5.44	6.84	-1.4	1.53E-05	0.000244	1	2	50.58	36.25	116.65	113	Intron (uc002nat.3/23476, intron 11 of 11)	19	15348301	15391262	42962	2	23476	uc002nar.3	-7301	ENSG00000141867	BRD4	bromodomain containing 4	down
chr6	137559708	137563057	3350	*	6.32	5.41	6.87	-1.46	1.53E-05	0.000244	1	2	52.81	32.31	109.33	125	Distal Intergenic	6	137518621	137540567	21947	2	3459	uc003qho.2	-19141	ENSG00000027697	IFNGR1	interferon gamma receptor 1	down
chr11	687996	698750	10755	*	9.03	8.77	9.25	-0.48	1.55E-05	0.000246	2	2	438.86	433.37	604.71	612	Promoter	11	644225	688057	43833	2	10522	uc009ycf.1	0	ENSG00000177030	DEAF1	DEAF1, transcription factor	nochange
chr15	69417204	69419799	2596	*	6.58	5.81	7.08	-1.27	1.55E-05	0.000246	2	2	65.46	46.49	130.25	140	Intron (uc021spl.1/100313884, intron 1 of 1)	15	69452973	69489796	36824	1	26035	uc002arw.2	-33174	ENSG00000138604	GLCE	glucuronic acid epimerase	down
chr17	75418423	75422256	3834	*	6.09	5.14	6.66	-1.53	1.56E-05	0.000247	0	2	35.7	34.67	88.93	114	Intron (uc002jts.4/10801, intron 3 of 11)	17	75401159	75496678	95520	1	10801	uc010wtl.2	17264	ENSG00000184640	Sep-09	septin 9	down
chr7	92453753	92470615	16863	*	10.43	10.25	10.58	-0.33	1.56E-05	0.000247	2	2	1249.65	1189.02	1495.56	1567	Promoter	7	92234235	92463231	228997	2	1021	uc011khw.2	0	ENSG00000105810	CDK6	cyclin dependent kinase 6	nochange
chr13	46592803	46597697	4895	*	6.53	5.78	7.02	-1.24	1.57E-05	0.000249	2	2	55.04	55.16	127.64	132	Exon (uc010tfw.1/23091, exon 4 of 18)	13	46529805	46619648	89844	2	23091	uc010tfw.1	21951	ENSG00000123200	ZC3H13	zinc finger CCCH-type containing 13	down
chr5	77293219	77304288	11070	*	9.14	8.89	9.36	-0.47	1.57E-05	0.000249	2	2	463.41	484.59	637.67	677	3' UTR	5	76986995	77072185	85191	2	6902	uc003kfh.1	-221034	ENSG00000171530	TBCA	tubulin folding cofactor A	nochange
chr15	75333570	75341134	7565	*	8.48	8.15	8.75	-0.6	1.57E-05	0.000249	2	2	292.33	275.78	409.07	450	Exon (uc002azo.3/60490, exon 3 of 6)	15	75315927	75343067	27141	1	60490	uc002azo.3	17643	ENSG00000138621	PPCDC	phosphopantothenoylcysteine decarboxylase	down
chr16	81829634	81835208	5575	*	8.42	8.09	8.69	-0.59	1.58E-05	0.000249	2	2	278.94	267.9	409.07	415	Intron (uc002fgt.3/5336, intron 2 of 32)	16	81819351	81955215	135865	1	5336	uc010chg.1	10283	ENSG00000197943	PLCG2	phospholipase C gamma 2	down
chr6	27828083	27849467	21385	*	10.96	10.79	11.1	-0.31	1.58E-05	0.000249	2	2	1753.22	1790.23	2080.39	2318	Promoter	6	27834570	27835359	790	2	3009	uc003njx.3	0	ENSG00000184357	HIST1H1B	histone cluster 1 H1 family member b	nochange
chr8	97600601	97605474	4874	*	7.5	7.02	7.86	-0.83	1.59E-05	0.00025	2	2	134.63	125.28	239.06	224	Intron (uc003yhv.1/6383, intron 1 of 4)	8	97592577	97624037	31461	1	6383	uc011lgu.1	8024	ENSG00000169439	SDC2	syndecan 2	down
chr13	52024015	52029680	5666	*	9.51	9.29	9.71	-0.43	1.59E-05	0.000251	2	2	634.49	613.81	806.11	870	Promoter	13	51935701	52027275	91575	2	26512	uc001vfj.3	0	ENSG00000102786	INTS6	integrator complex subunit 6	nochange
chr6	7046349	7061999	15651	*	9.78	9.56	9.98	-0.42	1.59E-05	0.000251	2	2	694	814.74	1015.87	999	Distal Intergenic	6	7107830	7252213	144384	1	6239	uc021yky.1	-45831	ENSG00000124782	RREB1	ras responsive element binding protein 1	nochange
chr12	14408265	14414202	5938	*	8.5	8.18	8.76	-0.58	1.62E-05	0.000255	2	2	279.68	300.21	433.13	432	Distal Intergenic	12	14518611	14614067	95457	1	55729	uc010shs.1	-104409	ENSG00000171681	ATF7IP	activating transcription factor 7 interacting protein	down
chr13	83208714	83212338	3625	*	6.96	6.34	7.39	-1.05	1.62E-05	0.000255	2	2	72.15	89.83	166.87	169	Distal Intergenic	13	84451343	84456528	5186	2	114798	uc001vlk.3	1244190	ENSG00000178235	SLITRK1	SLIT and NTRK like family member 1	down
chr19	46271135	46274448	3314	*	7.64	7.19	7.98	-0.78	1.62E-05	0.000255	2	2	145.05	147.35	251.61	252	Promoter	19	46268043	46272497	4455	2	147912	uc002pdb.3	0	ENSG00000177045	SIX5	SIX homeobox 5	down
chr10	77730348	77733140	2793	*	6.61	5.87	7.1	-1.23	1.65E-05	0.000259	2	2	66.2	50.43	132.87	141	Intron (uc001jxi.3/83938, intron 1 of 5)	10	77542519	78317126	774608	1	83938	uc001jxi.3	187829	ENSG00000148655	C10orf11	chromosome 10 open reading frame 11	down
chr2	26978916	26982148	3233	*	6.59	5.86	7.08	-1.22	1.65E-05	0.000259	2	2	63.23	52.79	143.33	127	Distal Intergenic	2	26987142	27004099	16958	1	54978	uc002rhp.1	-4994	ENSG00000213699	SLC35F6	solute carrier family 35 member F6	down
chr20	45176968	45184841	7874	*	7.89	7.45	8.23	-0.77	1.65E-05	0.00026	2	2	173.31	176.5	340.54	258	Promoter	20	45169670	45179213	9544	2	128506	uc010zxu.2	0	ENSG00000149635	OCSTAMP	osteoclast stimulatory transmembrane protein	down
chr8	63835827	63840219	4393	*	6.84	6.2	7.29	-1.09	1.66E-05	0.000261	2	2	66.2	80.37	157.98	155	Intron (uc010lyq.1/286183, intron 5 of 5)	8	63890420	63897460	7041	1	643763	uc010lyr.4	-50201	ENSG00000274956	UG0898H09	uncharacterized LOC643763	down
chr1	108291898	108293445	1548	*	4.27	1.39	5.17	-3.78	1.66E-05	1	0	2	4.46	0.79	38.19	34	Exon (uc001dvk.1/10451, exon 14 of 27)	1	108113782	108231126	117345	2	10451	uc001dvj.1	-60772	ENSG00000134215	VAV3	vav guanine nucleotide exchange factor 3	nochange
chr1	205139340	205140834	1495	*	4.22	1.17	5.13	-3.95	1.67E-05	1	0	2	3.72	0.79	29.82	40	Intron (uc001hbw.3/25778, intron 11 of 12)	1	205129134	205143643	14510	2	25778	uc001hby.1	2809	ENSG00000133059	DSTYK	dual serine/threonine and tyrosine protein kinase	nochange
chr4	79695100	79699364	4265	*	8.3	7.95	8.57	-0.62	1.68E-05	0.000263	2	2	249.19	246.63	371.41	390	Promoter	4	79697532	79792214	94683	1	55589	uc010ijl.1	0	ENSG00000138756	BMP2K	BMP2 inducible kinase	down
chr19	53437365	53443211	5847	*	8.44	8.1	8.71	-0.61	1.68E-05	0.000263	2	2	254.39	295.48	416.39	420	Intron (uc002qaj.1/399669, intron 1 of 1)	19	53430388	53445847	15460	2	399669	uc002qaj.1	2636	ENSG00000213801	ZNF321P	zinc finger protein 321, pseudogene	down
chr1	179027156	179030200	3045	*	6.1	5.01	6.72	-1.71	1.69E-05	0.000266	1	2	44.63	19.7	118.75	92	Intron (uc001gmc.3/9917, intron 4 of 7)	1	179051112	179065129	14018	1	64222	uc001gmd.3	-20912	ENSG00000186283	TOR3A	torsin family 3 member A	down
chr6	16434090	16436409	2320	*	5.8	4.72	6.41	-1.68	1.70E-05	0.000266	1	2	26.03	26.79	79.51	90	Intron (uc003nbt.3/6310, intron 2 of 8)	6	16238811	16295780	56970	1	2766	uc003nbs.3	195279	ENSG00000137198	GMPR	guanosine monophosphate reductase	down
chr20	45979881	45990243	10363	*	9.65	9.4	9.86	-0.46	1.70E-05	0.000266	2	2	609.2	742.25	898.17	956	Promoter	20	45838381	45981268	142888	2	23613	uc002xsz.1	0	ENSG00000101040	ZMYND8	zinc finger MYND-type containing 8	nochange
chr8	134508885	134522555	13671	*	9.75	9.52	9.94	-0.42	1.71E-05	0.000268	2	2	696.98	774.56	936.36	1028	5' UTR	8	134467091	134584183	117093	2	6482	uc003yuk.2	61628	ENSG00000008513	ST3GAL1	ST3 beta-galactoside alpha-2,3-sialyltransferase 1	nochange
chr21	40634190	40636635	2446	*	5.35	3.98	6.04	-2.06	1.73E-05	0.00027	0	2	11.9	19.7	71.67	60	Promoter	21	40557404	40636945	79542	2	54014	uc010goc.1	310	ENSG00000185658	BRWD1	bromodomain and WD repeat domain containing 1	down
chr17	72683076	72688279	5204	*	8.2	7.85	8.49	-0.64	1.73E-05	0.00027	2	2	217.2	242.69	360.42	358	Intron (uc002jlc.2/326624, intron 1 of 5)	17	72690452	72701516	11065	2	146722	uc002jlf.3	13237	ENSG00000186074	CD300LF	CD300 molecule like family member f	down
chr17	16188050	16194241	6192	*	8.99	8.72	9.21	-0.49	1.76E-05	0.000275	2	2	424.73	420.77	575.94	612	Intron (uc010vwd.2/9487, intron 2 of 4)	17	16185328	16185402	75	1	100302124	uc021tqr.1	2722	ENSG00000221355	MIR1288	microRNA 1288	nochange
chr19	41826224	41836648	10425	*	9.25	9	9.46	-0.47	1.77E-05	0.000276	2	2	501.35	519.26	666.44	747	3' UTR	19	41816094	41830788	14695	1	90324	uc002oqg.3	10130	ENSG00000142039	CCDC97	coiled-coil domain containing 97	nochange
chr14	71446576	71450477	3902	*	7.6	7.12	7.96	-0.84	1.77E-05	0.000276	2	2	127.94	149.71	228.6	268	Intron (uc001xmn.4/22990, intron 6 of 9)	14	71479717	71582099	102383	1	22990	uc010arf.1	-29240	ENSG00000100731	PCNX1	pecanex homolog 1 (Drosophila)	down
chr19	14254378	14260071	5694	*	8.2	7.85	8.48	-0.63	1.80E-05	0.00028	2	2	229.1	232.45	359.37	356	3' UTR	19	14247964	14282075	34112	1	100507373	uc002myf.3	6414	ENSG00000267169	LOC100507373	uncharacterized LOC100507373	down
chr1	182452513	182456326	3814	*	6.73	6.05	7.19	-1.15	1.80E-05	0.000281	2	2	70.66	61.46	159.02	134	Intron (uc021pfx.1/353299, intron 7 of 7)	1	182457420	182529732	72313	1	353299	uc009wxx.2	-1094	ENSG00000121446	RGSL1	regulator of G-protein signaling like 1	down
chr17	3813556	3823098	9543	*	8.81	8.53	9.04	-0.52	1.81E-05	0.000281	2	2	358.53	378.22	544.55	510	Promoter	17	3799885	3819960	20076	2	5023	uc002fww.3	0	ENSG00000108405	P2RX1	purinergic receptor P2X 1	down
chr11	72189186	72190809	1624	*	4.58	2.52	5.39	-2.87	1.81E-05	0.000281	0	2	5.95	5.52	47.08	37	Distal Intergenic	11	72003470	72145724	142255	2	81570	uc001osj.4	-43462	ENSG00000162129	CLPB	ClpB homolog, mitochondrial AAA ATPase chaperonin	down
chr7	145841924	145845094	3171	*	5.45	4.17	6.11	-1.94	1.84E-05	0.000286	0	2	16.36	19.7	63.3	75	Intron (uc003weu.2/26047, intron 1 of 23)	7	145813453	148118088	2304636	1	26047	uc003weu.2	28471	ENSG00000174469	CNTNAP2	contactin associated protein-like 2	down
chr11	114317862	114319839	1978	*	5.09	3.53	5.82	-2.29	1.85E-05	0.000287	0	2	9.67	13.4	68	45	Exon (uc001poy.3/25996, exon 6 of 7)	11	114310108	114321000	10893	1	25996	uc001poy.3	7754	ENSG00000076043	REXO2	RNA exonuclease 2	down
chr19	57852967	57855293	2327	*	4.88	2.83	5.7	-2.86	1.86E-05	0.000289	0	2	11.9	2.36	63.82	40	Distal Intergenic	19	57862645	57871265	8621	1	57343	uc010etw.3	-7352	ENSG00000131845	ZNF304	zinc finger protein 304	down
chr12	13499968	13501981	2014	*	5.17	3.62	5.9	-2.28	1.86E-05	0.000289	0	2	9.67	14.97	46.56	73	Distal Intergenic	12	13523605	13529679	6075	2	283422	uc001rbs.2	27698	ENSG00000180861	LINC01559	long intergenic non-protein coding RNA 1559	down
chr5	149442209	149449200	6992	*	8.63	8.33	8.88	-0.55	1.87E-05	0.00029	2	2	316.13	327	491.2	450	Exon (uc011dcd.2/1436, exon 9 of 14)	5	149432854	149460587	27734	2	1436	uc011dcd.2	11387	ENSG00000182578	CSF1R	colony stimulating factor 1 receptor	down
chr11	122583497	122598886	15390	*	9.56	9.34	9.76	-0.42	1.88E-05	0.000291	2	2	618.13	676.06	839.06	894	Exon (uc021qrr.1/uc021qrr.1, exon 1 of 1)	11	122526398	122685187	158790	1	84959	uc001pyi.4	57099	ENSG00000154127	UBASH3B	ubiquitin associated and SH3 domain containing B	nochange
chr8	82064448	82068012	3565	*	7.09	6.44	7.54	-1.1	1.88E-05	0.000292	2	2	66.2	107.95	199.3	173	Distal Intergenic	8	81880046	82024303	144258	2	55824	uc003ybz.3	-40145	ENSG00000076641	PAG1	phosphoprotein membrane anchor with glycosphingolipid microdomains 1	down
chr19	41336500	41341697	5198	*	8.43	8.1	8.69	-0.59	1.89E-05	0.000293	2	2	272.24	278.15	435.22	393	Distal Intergenic	19	41351861	41356351	4491	2	1548	uc010ehf.1	14654	ENSG00000255974	CYP2A6	cytochrome P450 family 2 subfamily A member 6	down
chr4	62004473	62013162	8690	*	7.97	7.58	8.28	-0.7	1.91E-05	0.000296	2	2	184.47	196.99	297.65	322	Distal Intergenic	4	62066974	62599272	532299	1	23284	uc010ihg.1	-53812	ENSG00000150471	ADGRL3	adhesion G protein-coupled receptor L3	down
chr8	20680791	20685561	4771	*	8	7.6	8.31	-0.71	1.92E-05	0.000296	2	2	201.58	187.53	344.73	290	Distal Intergenic	8	20831497	20852630	21134	1	286114	uc022asp.1	-145936	ENSG00000253199	LOC286114	uncharacterized LOC286114	down
chr19	4057002	4062169	5168	*	8.65	8.34	8.9	-0.56	1.92E-05	0.000297	2	2	339.19	308.09	457.19	499	Intron (uc002lzh.3/51341, intron 2 of 2)	19	4045216	4065487	20272	2	51341	uc002lzh.3	3318	ENSG00000178951	ZBTB7A	zinc finger and BTB domain containing 7A	down
chr7	69642669	69644048	1380	*	3.97	0.21	4.91	-4.7	1.93E-05	1	0	2	0.74	1.58	27.2	33	Intron (uc003tvv.4/26053, intron 4 of 4)	7	69063905	69755607	691703	1	26053	uc003tvv.4	578764	ENSG00000158321	AUTS2	autism susceptibility candidate 2	nochange
chr5	16611228	16613767	2540	*	5.9	4.81	6.51	-1.7	1.95E-05	0.000302	1	2	23.06	33.09	109.33	73	Intron (uc003jfs.3/54463, intron 8 of 8)	5	16473147	16617167	144021	2	54463	uc003jfs.3	3400	ENSG00000154153	FAM134B	family with sequence similarity 134 member B	down
chr3	46966025	46975213	9189	*	8.42	8.07	8.7	-0.64	1.96E-05	0.000302	2	2	261.09	275.78	377.16	457	3' UTR	3	46923739	46945289	21551	1	5745	uc021wxg.1	42286	ENSG00000160801	PTH1R	parathyroid hormone 1 receptor	down
chr13	32211568	32213857	2290	*	6.03	5.07	6.6	-1.53	1.99E-05	0.000306	2	2	34.96	32.31	88.93	105	Distal Intergenic	13	32313679	32377009	63331	1	122042	uc001utt.3	-99822	ENSG00000133105	RXFP2	relaxin/insulin like family peptide receptor 2	down
chr12	6441137	6453494	12358	*	9.85	9.64	10.03	-0.39	1.99E-05	0.000306	2	2	769.13	832.08	1010.64	1085	Promoter	12	6437923	6443422	5500	2	7132	uc001qnt.3	0	ENSG00000067182	TNFRSF1A	TNF receptor superfamily member 1A	nochange
chr11	1568419	1571235	2817	*	5.86	4.83	6.45	-1.63	1.99E-05	0.000306	2	2	26.78	29.94	95.21	80	Intron (uc001ltq.2/81532, intron 4 of 4)	11	1575281	1593150	17870	2	1850	uc001lts.2	21915	ENSG00000184545	DUSP8	dual specificity phosphatase 8	down
chr11	3849853	3864068	14216	*	9.54	9.31	9.73	-0.42	1.99E-05	0.000306	2	2	670.94	599.63	873.59	830	Promoter	11	3848208	3862213	14006	2	391	uc001lyu.2	0	ENSG00000177105	RHOG	ras homolog family member G	nochange
chr19	19339907	19342453	2547	*	6.14	5.21	6.71	-1.5	1.99E-05	0.000307	1	2	31.24	42.55	118.75	90	Intron (uc002nlz.3/1463, intron 8 of 14)	19	19337295	19349601	12307	1	1463	uc010ecc.1	2612	ENSG00000130287	NCAN	neurocan	down
chr1	113159738	113165093	5356	*	8.85	8.58	9.08	-0.51	2.00E-05	0.000307	2	2	368.2	396.34	546.12	540	Promoter	1	113066141	113161550	95410	2	54879	uc001ecc.3	0	ENSG00000007341	ST7L	suppression of tumorigenicity 7 like	down
chr1	111741788	111748605	6818	*	8.53	8.22	8.78	-0.56	2.00E-05	0.000307	2	2	296.79	298.63	448.3	430	Promoter	1	111728591	111743325	14735	2	79961	uc001eak.2	0	ENSG00000162777	DENND2D	DENN domain containing 2D	down
chrUn_gl000220	95886	98413	2528	*	8.23	7.87	8.51	-0.64	2.01E-05	0.000309	2	2	244.72	223.78	352.57	377	Promoter	64	97129	126696	29568	1	100507412	uc011mfs.2	0	NA	LOC100507412	uncharacterized LOC100507412	down
chr3	195846333	195850780	4448	*	6.79	6.12	7.25	-1.13	2.01E-05	0.000309	1	2	78.85	59.88	159.02	145	Distal Intergenic	3	195869507	195887761	18255	1	401109	uc011bts.2	-18727	ENSG00000224652	LINC00885	long intergenic non-protein coding RNA 885	down
chr1	243374307	243378286	3980	*	7.24	6.7	7.63	-0.93	2.03E-05	0.000311	2	2	109.34	99.28	187.27	209	3' UTR	1	243287730	243418708	130979	2	9859	uc021plo.1	40422	ENSG00000143702	CEP170	centrosomal protein 170	down
chr13	50599495	50606710	7216	*	7.57	7.12	7.92	-0.8	2.03E-05	0.000311	2	2	142.82	134.74	253.71	230	Exon (uc001vdn.1/8847, exon 6 of 11)	13	50589390	50595058	5669	1	283518	uc001vdt.3	10105	ENSG00000198553	KCNRG	potassium channel regulator	down
chr9	37142228	37147859	5632	*	7.27	6.7	7.68	-0.98	2.04E-05	0.000313	2	2	123.48	85.1	202.44	208	Intron (uc003zzq.3/84186, intron 2 of 8)	9	37120633	37358145	237513	1	84186	uc031tds.1	21595	ENSG00000147905	ZCCHC7	zinc finger CCHC-type containing 7	down
chr14	51476475	51480103	3629	*	5.98	5.01	6.55	-1.55	2.05E-05	0.000313	1	2	30.5	33.88	88.93	99	Exon (uc001wyx.4/114088, exon 4 of 10)	14	51371935	51411248	39314	2	5836	uc001wyu.3	-65227	ENSG00000100504	PYGL	phosphorylase, glycogen, liver	down
chr6	138246548	138251157	4610	*	8.03	7.64	8.34	-0.7	2.05E-05	0.000313	2	2	181.5	217.47	320.14	326	Distal Intergenic	6	138192350	138200488	8139	1	7128	uc021zfv.1	54198	ENSG00000118503	TNFAIP3	TNF alpha induced protein 3	down
chr6	112192396	112195083	2688	*	6.81	6.16	7.25	-1.09	2.05E-05	0.000313	2	2	66.95	76.43	151.18	154	Promoter	6	111981535	112194655	213121	2	2534	uc003pvk.3	0	ENSG00000010810	FYN	FYN proto-oncogene, Src family tyrosine kinase	down
chr10	92957838	92959675	1838	*	4.83	3.08	5.6	-2.51	2.05E-05	0.000313	0	2	6.69	10.24	51.79	45	Intron (uc001khg.4/84333, intron 1 of 2)	10	92979908	93044088	64181	1	84333	uc010qnk.3	-20233	ENSG00000180628	PCGF5	polycomb group ring finger 5	down
chr8	145049766	145054863	5098	*	9.26	9.01	9.47	-0.46	2.05E-05	0.000313	2	2	499.11	535.02	680.04	742	Promoter	8	144989321	145050913	61593	2	5339	uc003zaj.2	0	ENSG00000178209	PLEC	plectin	nochange
chr1	160230340	160234043	3704	*	8.04	7.66	8.34	-0.68	2.07E-05	0.000315	2	2	194.14	209.6	311.77	335	Promoter	1	160185505	160232277	46773	2	50717	uc001fvo.2	0	ENSG00000132716	DCAF8	DDB1 and CUL4 associated factor 8	down
chr17	74021057	74027439	6383	*	8.45	8.14	8.71	-0.58	2.09E-05	0.000318	2	2	283.4	278.94	437.84	402	Promoter	17	74002927	74023507	20581	2	2125	uc002jqi.2	0	ENSG00000167880	EVPL	envoplakin	down
chr19	50871508	50880593	9086	*	9.51	9.29	9.7	-0.41	2.11E-05	0.000321	2	2	603.25	646.12	817.62	848	Promoter	19	50879492	50886285	6794	1	7376	uc002psa.5	0	ENSG00000131408	NR1H2	nuclear receptor subfamily 1 group H member 2	nochange
chr1	10999456	11001318	1863	*	5.86	4.77	6.47	-1.7	2.12E-05	0.000322	2	2	22.32	32.31	75.85	102	Distal Intergenic	1	11006530	11024328	17799	2	148345	uc001arr.2	23010	ENSG00000175262	C1orf127	chromosome 1 open reading frame 127	down
chr13	87222792	87225871	3080	*	6.48	5.67	6.99	-1.32	2.13E-05	0.000323	2	2	59.51	42.55	115.61	139	Distal Intergenic	13	86366922	86373483	6562	2	84189	uc001vll.1	-849309	ENSG00000184564	SLITRK6	SLIT and NTRK like family member 6	down
chr4	119731012	119735007	3996	*	7.32	6.73	7.74	-1.01	2.13E-05	0.000323	2	2	128.68	83.52	195.64	232	Intron (uc003ici.4/9871, intron 17 of 22)	4	119643978	119757326	113349	2	9871	uc003ici.4	22319	ENSG00000150961	SEC24D	SEC24 homolog D, COPII coat complex component	down
chr1	45984192	45990105	5914	*	8.42	8.1	8.68	-0.58	2.14E-05	0.000325	2	2	266.29	282.87	409.59	413	Promoter	1	45976707	45987610	10904	2	5052	uc001coa.3	0	ENSG00000117450	PRDX1	peroxiredoxin 1	down
chr2	209114587	209121047	6461	*	7.8	7.39	8.12	-0.73	2.14E-05	0.000325	2	2	162.16	172.56	279.86	275	Promoter	2	209119957	209120918	962	1	100507475	uc031rrc.1	0	ENSG00000231908	IDH1-AS1	IDH1 antisense RNA 1	down
chr13	32619406	32623705	4300	*	7.45	6.95	7.82	-0.87	2.15E-05	0.000327	2	2	136.12	110.31	213.95	238	Intron (uc001utx.3/10129, intron 1 of 60)	13	32605437	32870776	265340	1	10129	uc001utx.3	13969	ENSG00000073910	FRY	FRY microtubule binding protein	down
chr5	54608200	54611295	3096	*	6.3	5.47	6.82	-1.35	2.16E-05	0.000327	2	2	47.61	40.97	121.36	105	Intron (uc003jpy.4/23517, intron 1 of 26)	5	54603576	54721409	117834	1	23517	uc003jpy.4	4624	ENSG00000039123	SKIV2L2	Ski2 like RNA helicase 2	down
chr12	118762955	118778924	15970	*	9.62	9.4	9.8	-0.4	2.18E-05	0.00033	2	2	701.44	654	910.2	877	Intron (uc001twx.3/51347, intron 20 of 20)	12	118587606	118797412	209807	2	51347	uc001twx.3	18488	ENSG00000135090	TAOK3	TAO kinase 3	nochange
chr3	135909494	135918682	9189	*	9.52	9.3	9.72	-0.42	2.19E-05	0.000331	2	2	639.7	616.97	801.92	885	Promoter	3	135867760	135913310	45551	2	55167	uc011bmb.1	0	ENSG00000174579	MSL2	male-specific lethal 2 homolog (Drosophila)	nochange
chr19	2615305	2623240	7936	*	8.23	7.88	8.51	-0.63	2.19E-05	0.000331	2	2	225.38	245.05	376.11	351	Intron (uc002lwd.2/2788, intron 3 of 4)	19	2511218	2702746	191529	2	2788	uc002lwd.2	79506	ENSG00000176533	GNG7	G protein subunit gamma 7	down
chr3	189953377	189955632	2256	*	3.87	-0.38	4.83	-5.21	2.22E-05	1	0	2	0.74	0.79	28.77	28	Distal Intergenic	3	190023490	190040235	16746	2	9076	uc003fsh.3	84603	ENSG00000163347	CLDN1	claudin 1	nochange
chr9	80689144	80690873	1730	*	4.55	2.23	5.4	-3.17	2.23E-05	0.000337	0	2	1.49	7.88	44.46	40	Distal Intergenic	9	80335191	80646219	311029	2	2776	uc004akw.3	-42925	ENSG00000156052	GNAQ	G protein subunit alpha q	down
chr1	17762814	17768543	5730	*	8.57	8.27	8.83	-0.56	2.23E-05	0.000337	2	2	306.46	309.67	479.69	428	Promoter	1	17733251	17765059	31809	2	55920	uc001bal.3	0	ENSG00000179051	RCC2	regulator of chromosome condensation 2	down
chr6	56818390	56821839	3450	*	7.68	7.24	8.02	-0.78	2.24E-05	0.000338	2	2	163.64	139.47	258.41	261	Promoter	6	56819773	56875744	55972	1	221336	uc003pdg.2	0	ENSG00000151917	BEND6	BEN domain containing 6	down
chr3	127516282	127522897	6616	*	7.41	6.87	7.8	-0.93	2.24E-05	0.000338	2	2	137.61	96.92	213.95	232	Intron (uc003ejw.4/11343, intron 6 of 7)	3	127407905	127541725	133821	2	11343	uc003ejw.4	18828	ENSG00000074416	MGLL	monoglyceride lipase	down
chr19	3604187	3612371	8185	*	9.26	9.01	9.47	-0.46	2.26E-05	0.000341	2	2	478.29	550.78	697.82	722	Promoter	19	3607245	3613928	6684	1	404665	uc021umw.1	0	ENSG00000226800	CACTIN-AS1	CACTIN antisense RNA 1	nochange
chr5	44941301	44945937	4637	*	7.76	7.35	8.08	-0.74	2.27E-05	0.000343	2	2	160.67	164.68	278.82	263	Distal Intergenic	5	44809945	44811256	1312	1	10884	uc003joi.1	131356	ENSG00000112996	MRPS30	mitochondrial ribosomal protein S30	down
chr21	30447820	30453918	6099	*	8.18	7.82	8.47	-0.65	2.27E-05	0.000343	2	2	211.25	241.11	350.48	357	Promoter	21	30449812	30548202	98391	1	56911	uc002ynd.3	0	ENSG00000156265	MAP3K7CL	MAP3K7 C-terminal like	down
chr6	16755985	16763146	7162	*	9.29	9.03	9.51	-0.48	2.29E-05	0.000345	2	2	478.29	565.75	699.39	756	Promoter	6	16299343	16761721	462379	2	6310	uc003nbt.3	0	ENSG00000124788	ATXN1	ataxin 1	nochange
chr1	161695090	161697960	2871	*	7.41	6.93	7.77	-0.85	2.30E-05	0.000346	2	2	116.04	127.65	227.03	211	Promoter	1	161695702	161697933	2232	1	127943	uc001gbn.4	0	ENSG00000162746	FCRLB	Fc receptor like B	down
chr12	13435006	13438812	3807	*	6.7	5.99	7.17	-1.18	2.30E-05	0.000347	2	2	54.3	72.49	133.92	154	Distal Intergenic	12	13349602	13367734	18133	1	2012	uc010shr.1	85404	ENSG00000134531	EMP1	epithelial membrane protein 1	down
chr7	118272321	118285754	13434	*	9.21	8.95	9.43	-0.48	2.33E-05	0.00035	2	2	501.35	486.17	639.76	738	Distal Intergenic	7	117864712	117882784	18073	1	56311	uc003vji.3	407609	ENSG00000106013	ANKRD7	ankyrin repeat domain 7	nochange
chr12	121565452	121568871	3420	*	7.68	7.24	8.01	-0.77	2.33E-05	0.00035	2	2	159.92	141.83	270.97	245	Distal Intergenic	12	121570622	121624354	53733	1	5027	uc001tzm.3	-1751	ENSG00000089041	P2RX7	purinergic receptor P2X 7	down
chr8	74902587	74905316	2730	*	7.16	6.61	7.55	-0.94	2.35E-05	0.000353	2	2	95.95	100.07	178.9	197	Promoter	8	74903564	74941307	37744	1	23643	uc003yad.3	0	ENSG00000154589	LY96	lymphocyte antigen 96	down
chr15	101664874	101669152	4279	*	7.67	7.23	8.01	-0.77	2.35E-05	0.000353	2	2	142.07	159.17	267.83	246	Distal Intergenic	15	101715928	101728266	12339	2	22856	uc010usd.2	59114	ENSG00000131873	CHSY1	chondroitin sulfate synthase 1	down
chr11	78088703	78096732	8030	*	7.68	7.24	8.02	-0.78	2.36E-05	0.000354	2	2	138.35	163.89	259.46	258	Intron (uc001ozh.3/9846, intron 9 of 9)	11	77926336	78128868	202533	2	9846	uc001ozh.3	32136	ENSG00000033327	GAB2	GRB2 associated binding protein 2	down
chr8	90873041	90877158	4118	*	7.59	7.15	7.93	-0.78	2.37E-05	0.000354	2	2	142.07	141.04	247.95	239	Distal Intergenic	8	90914096	90940095	26000	1	734	uc003yeg.3	-36938	ENSG00000164823	OSGIN2	oxidative stress induced growth inhibitor family member 2	down
chr16	88844347	88852926	8580	*	8.87	8.6	9.1	-0.5	2.37E-05	0.000355	2	2	397.95	379	564.43	533	Promoter	16	88781746	88851372	69627	2	9780	uc010vpb.2	0	ENSG00000103335	PIEZO1	piezo type mechanosensitive ion channel component 1	down
chr12	133080742	133084320	3579	*	6.06	5.14	6.62	-1.48	2.38E-05	0.000356	2	2	32.73	37.82	104.62	92	Intron (uc001ukf.3/57666, intron 1 of 16)	12	133067157	133161773	94617	1	57666	uc001ukf.3	13585	ENSG00000112787	FBRSL1	fibrosin like 1	down
chr9	35634911	35648313	13403	*	8.93	8.66	9.15	-0.49	2.38E-05	0.000357	2	2	414.32	396.34	586.93	551	Promoter	9	35615940	35646854	30915	2	971	uc010mkw.1	0	ENSG00000137101	CD72	CD72 molecule	nochange
chr1	25289616	25294480	4865	*	7.95	7.55	8.26	-0.7	2.39E-05	0.000358	2	2	173.31	202.5	308.11	303	Promoter	1	25226002	25291475	65474	2	864	uc009vrj.3	0	ENSG00000020633	RUNX3	runt related transcription factor 3	down
chr2	70406537	70410712	4176	*	6.81	6.15	7.26	-1.11	2.41E-05	0.00036	2	2	80.33	61.46	151.18	155	5' UTR	2	70377017	70418151	41135	2	54980	uc002sgh.3	7439	ENSG00000115998	C2orf42	chromosome 2 open reading frame 42	down
chr12	110767260	110770695	3436	*	6.29	5.44	6.82	-1.38	2.42E-05	0.000362	2	2	49.84	37.03	105.67	121	Exon (uc001tqk.4/488, exon 9 of 20)	12	110783242	110788897	5656	1	488	uc001tqn.4	-12547	ENSG00000174437	ATP2A2	ATPase sarcoplasmic/endoplasmic reticulum Ca2+ transporting 2	down
chr19	39336576	39346469	9894	*	9.94	9.73	10.11	-0.38	2.45E-05	0.000365	2	2	804.09	899.84	1087.01	1127	Promoter	19	39327028	39340617	13590	2	3191	uc021uuh.1	0	ENSG00000104824	HNRNPL	heterogeneous nuclear ribonucleoprotein L	nochange
chr6	151870618	151875885	5268	*	7.33	6.81	7.71	-0.9	2.47E-05	0.000368	2	2	101.91	122.92	198.78	220	Intron (uc003qol.3/80129, intron 5 of 10)	6	151815175	151942328	127154	1	80129	uc003qol.3	55443	ENSG00000120262	CCDC170	coiled-coil domain containing 170	down
chr12	46118246	46130924	12679	*	9.84	9.64	10.01	-0.36	2.47E-05	0.000368	2	2	804.09	795.04	1024.24	1034	Promoter	12	46123620	46287699	164080	1	196528	uc001ror.3	0	ENSG00000189079	ARID2	AT-rich interaction domain 2	nochange
chr17	43220117	43229634	9518	*	9.73	9.53	9.91	-0.38	2.47E-05	0.000368	2	2	752.02	731.22	975.59	949	Promoter	17	43224684	43229468	4785	1	10614	uc002iig.3	0	ENSG00000186834	HEXIM1	hexamethylene bisacetamide inducible 1	nochange
chr6	16128363	16134113	5751	*	8.48	8.16	8.74	-0.58	2.47E-05	0.000368	2	2	296.79	276.57	412.21	444	Promoter	6	16129317	16148478	19162	1	29116	uc003nbq.3	0	ENSG00000007944	MYLIP	myosin regulatory light chain interacting protein	down
chr17	58458531	58479367	20837	*	10.51	10.34	10.66	-0.32	2.48E-05	0.000368	2	2	1240.72	1353.7	1586.58	1660	Promoter	17	58254691	58469586	214896	2	84669	uc002iyo.1	0	ENSG00000170832	USP32	ubiquitin specific peptidase 32	nochange
chr14	40308833	40310860	2028	*	4.31	1.58	5.2	-3.62	2.48E-05	1	0	2	5.21	0.79	36.62	37	Distal Intergenic	14	39865577	39901704	36128	2	254170	uc001wvk.3	-407129	ENSG00000165355	FBXO33	F-box protein 33	nochange
chr1	27727848	27734719	6872	*	8.55	8.18	8.85	-0.67	2.50E-05	0.000372	2	2	238.77	341.18	447.26	474	3' UTR	1	27719148	27722317	3170	1	2827	uc001bod.4	8700	ENSG00000181773	GPR3	G protein-coupled receptor 3	down
chr1	205743562	205744748	1187	*	3.9	4.84	0.03	4.81	2.51E-05	1	2	0	27.52	29.94	1.05	1	Promoter	1	205737114	205744610	7497	2	8934	uc001hde.4	0	ENSG00000117280	RAB29	RAB29, member RAS oncogene family	nochange
chr10	101189079	101191997	2919	*	7.21	6.65	7.61	-0.97	2.52E-05	0.000374	2	2	84.05	116.62	204.01	188	Promoter	10	101156627	101190530	33904	2	2805	uc001kpr.3	0	ENSG00000120053	GOT1	glutamic-oxaloacetic transaminase 1	down
chr1	229670854	229676945	6092	*	7.33	6.8	7.72	-0.93	2.53E-05	0.000376	2	2	104.88	117.4	185.7	237	Exon (uc001htp.4/23456, exon 5 of 13)	1	229652329	229694442	42114	2	23456	uc001htp.4	17497	ENSG00000135776	ABCB10	ATP binding cassette subfamily B member 10	down
chr1	54359819	54366470	6652	*	7.49	7.03	7.84	-0.82	2.54E-05	0.000377	2	2	136.12	124.5	236.97	222	Promoter	1	54359861	54376759	16899	1	1733	uc001cwb.3	0	ENSG00000211452	DIO1	deiodinase, iodothyronine type I	down
chr6	159457546	159467114	9569	*	9.1	8.83	9.33	-0.5	2.55E-05	0.000379	2	2	412.09	499.56	665.39	625	Promoter	6	159456027	159463371	7345	2	117289	uc011eft.2	0	ENSG00000164691	TAGAP	T-cell activation RhoGTPase activating protein	down
chr1	234905723	234915603	9881	*	9.57	9.35	9.75	-0.4	2.57E-05	0.000381	2	2	633.75	673.7	891.9	836	Distal Intergenic	1	234859789	234867390	7602	1	100506810	uc001hwj.2	45934	ENSG00000227630	LINC01132	long intergenic non-protein coding RNA 1132	nochange
chr20	14591923	14594410	2488	*	5.55	4.25	6.23	-1.98	2.57E-05	0.000381	1	2	11.16	26.79	76.9	73	Intron (uc002wot.3/140733, intron 4 of 16)	20	14504037	14876227	372191	1	140733	uc002wox.3	87886	ENSG00000172264	MACROD2	MACRO domain containing 2	down
chr15	59223247	59227819	4573	*	8.41	8.08	8.68	-0.6	2.63E-05	0.00039	2	2	290.1	250.57	400.18	420	Promoter	15	59171244	59225852	54609	2	79811	uc002afo.3	0	ENSG00000137776	SLTM	SAFB like transcription modulator	down
chr1	111414338	111420363	6026	*	8.34	7.99	8.61	-0.62	2.65E-05	0.000393	2	2	272.24	237.17	375.07	408	Promoter	1	111415722	111442558	26837	1	963	uc001dzx.3	0	ENSG00000143119	CD53	CD53 molecule	down
chr9	127419668	127423947	4280	*	8.21	7.87	8.49	-0.62	2.69E-05	0.000397	2	2	236.54	230.08	355.71	361	Promoter	9	127420715	127460907	40193	1	100379345	uc022bni.1	0	ENSG00000224020	MIR181A2HG	MIR181A2 host gene	down
chr15	75740291	75749708	9418	*	9.15	8.89	9.37	-0.47	2.69E-05	0.000397	2	2	486.47	464.89	623.02	699	Promoter	15	75661720	75743926	82207	2	25942	uc002bai.3	0	ENSG00000169375	SIN3A	SIN3 transcription regulator family member A	nochange
chr6	26229226	26243672	14447	*	9.55	9.33	9.74	-0.4	2.70E-05	0.000398	2	2	638.21	650.06	825.98	879	Promoter	6	26234440	26235216	777	2	3007	uc003nhd.3	0	ENSG00000124575	HIST1H1D	histone cluster 1 H1 family member d	nochange
chr14	88064306	88068229	3924	*	5.85	4.84	6.44	-1.6	2.74E-05	0.000405	1	2	30.5	26.79	92.59	81	Distal Intergenic	14	88304164	88446992	142829	2	2581	uc010tvw.1	378763	ENSG00000054983	GALC	galactosylceramidase	down
chr3	129307224	129319639	12416	*	9.29	9.07	9.49	-0.43	2.75E-05	0.000406	2	2	537.79	533.44	722.41	717	Exon (uc003emx.2/23129, exon 2 of 36)	3	129274056	129325582	51527	2	23129	uc003emx.2	5943	ENSG00000004399	PLXND1	plexin D1	nochange
chr6	26303361	26307002	3642	*	7.73	7.31	8.06	-0.76	2.78E-05	0.00041	2	2	144.3	172.56	272.02	263	Exon (uc021ymw.1/uc021ymw.1, exon 1 of 1)	6	26285354	26285727	374	2	8365	uc003nhm.2	-17634	ENSG00000158406	HIST1H4H	histone cluster 1 H4 family member h	down
chr17	31498469	31500133	1665	*	4.86	2.96	5.65	-2.69	2.82E-05	0.000415	0	2	3.72	11.82	62.25	38	Intron (uc002hht.3/40, intron 9 of 9)	17	31340106	31620006	279901	2	40	uc002hht.3	119873	ENSG00000108684	ASIC2	acid sensing ion channel subunit 2	down
chr3	129293236	129299640	6405	*	8.59	8.28	8.83	-0.55	2.83E-05	0.000417	2	2	298.28	325.42	473.93	439	Exon (uc003emx.2/23129, exon 9 of 36)	3	129274056	129286447	12392	2	23129	uc011blb.1	-6789	ENSG00000004399	PLXND1	plexin D1	down
chr3	48564582	48567835	3254	*	6.89	6.28	7.32	-1.03	2.84E-05	0.000418	2	2	81.08	74.86	155.89	163	Intron (uc003ctv.3/5210, intron 5 of 13)	3	48509197	48542259	33063	2	51246	uc031rzr.1	-22323	ENSG00000164054	SHISA5	shisa family member 5	down
chr11	88066864	88072889	6026	*	8.13	7.77	8.41	-0.63	2.86E-05	0.00042	2	2	218.69	219.05	342.11	337	Promoter	11	88026760	88070941	44182	2	1075	uc001pck.4	0	ENSG00000109861	CTSC	cathepsin C	down
chr12	7049723	7055773	6051	*	7.86	7.45	8.18	-0.74	2.86E-05	0.000421	2	2	153.97	194.62	297.65	284	Promoter	12	7052141	7054229	2089	1	113246	uc009zfj.2	0	ENSG00000111678	C12orf57	chromosome 12 open reading frame 57	down
chr1	50981739	50985420	3682	*	5.85	4.84	6.44	-1.6	2.88E-05	0.000422	1	2	27.52	29.94	94.68	79	Intron (uc010onc.1/11124, intron 4 of 11)	1	50883223	50889119	5897	2	63950	uc010onb.2	-92620	ENSG00000142700	DMRTA2	DMRT like family A2	down
chr8	124490328	124494046	3719	*	7.41	6.86	7.81	-0.95	2.88E-05	0.000423	2	2	141.33	90.61	218.66	230	Distal Intergenic	8	124510127	124544383	34257	2	114907	uc003yqp.2	50337	ENSG00000156804	FBXO32	F-box protein 32	down
chr17	39843526	39849829	6304	*	8.78	8.51	9.01	-0.5	2.89E-05	0.000424	2	2	359.27	369.55	514.74	519	Promoter	17	39845127	39847898	2772	1	10209	uc002hxj.3	0	ENSG00000173812	EIF1	eukaryotic translation initiation factor 1	down
chr4	137571372	137574672	3301	*	6.14	3.59	7.01	-3.41	2.91E-05	0.000427	1	2	5.21	18.91	127.11	130	Distal Intergenic	4	138440074	138453629	13556	2	54510	uc003ihe.4	878957	ENSG00000189184	PCDH18	protocadherin 18	down
chr15	69106013	69114952	8940	*	9.77	9.55	9.95	-0.41	2.91E-05	0.000427	2	2	749.79	746.98	923.81	1060	Promoter	15	69070875	69113261	42387	2	8125	uc002arl.3	0	ENSG00000140350	ANP32A	acidic nuclear phosphoprotein 32 family member A	nochange
chr3	194803098	194806394	3297	*	5.92	4.93	6.51	-1.58	2.92E-05	0.000427	1	2	24.55	36.25	93.11	89	Intron (uc003fuk.3/152002, intron 1 of 1)	3	194789013	194842924	53912	2	152002	uc003fuk.3	36530	ENSG00000173950	XXYLT1	xyloside xylosyltransferase 1	down
chr17	4070110	4072415	2306	*	5.6	4.38	6.25	-1.87	2.93E-05	0.000429	1	2	27.52	14.18	79.51	73	3' UTR	17	4046915	4060995	14081	1	124936	uc002fxl.5	23195	ENSG00000167740	CYB5D2	cytochrome b5 domain containing 2	down
chr16	15682087	15685858	3772	*	6.76	6.12	7.21	-1.09	2.95E-05	0.000431	2	2	64.71	74.07	151.18	144	3' UTR	16	15688226	15733148	44923	2	9665	uc002ddq.3	47290	ENSG00000166783	KIAA0430	KIAA0430	down
chr5	78855614	78858979	3366	*	6.4	5.61	6.91	-1.3	2.95E-05	0.000431	2	2	41.65	55.94	117.7	122	Distal Intergenic	5	78669647	78809659	140013	2	9456	uc003kfy.4	-45955	ENSG00000152413	HOMER1	homer scaffolding protein 1	down
chr17	47809907	47825798	15892	*	9.99	9.8	10.17	-0.37	2.97E-05	0.000434	2	2	901.53	875.41	1089.11	1208	5' UTR	17	47787687	47841518	53832	2	81558	uc002ipk.3	15720	ENSG00000121104	FAM117A	family with sequence similarity 117 member A	nochange
chr6	43849678	43853342	3665	*	7.07	6.46	7.49	-1.03	2.98E-05	0.000435	2	2	74.38	101.65	163.21	197	Distal Intergenic	6	43858765	43905944	47180	1	100132354	uc011dvm.2	-5423	NA	LINC01512	long intergenic non-protein coding RNA 1512	down
chr16	3108189	3111052	2864	*	7.44	6.9	7.84	-0.94	2.99E-05	0.000436	2	2	104.14	134.74	195.12	262	3' UTR	16	3115313	3119668	4356	1	9235	uc002ctk.3	-4261	ENSG00000008517	IL32	interleukin 32	down
chr8	91241315	91245580	4266	*	8.14	7.79	8.43	-0.64	2.99E-05	0.000436	2	2	220.18	221.41	364.61	323	Intron (uc031tbq.1/100874052, intron 1 of 3)	8	91233716	91400187	166472	1	100874052	uc031tbq.1	7599	ENSG00000253394	LINC00534	long intergenic non-protein coding RNA 534	down
chr6	21593733	21597466	3734	*	8.3	7.95	8.59	-0.64	2.99E-05	0.000436	2	2	273.73	219.84	378.73	390	Promoter	6	21593972	21598849	4878	1	6659	uc003ndi.3	0	ENSG00000124766	SOX4	SRY-box 4	down
chr19	53425180	53429130	3951	*	7.97	7.57	8.28	-0.71	3.01E-05	0.000438	2	2	168.85	211.96	324.33	299	Downstream (1-2kb)	19	53430388	53445847	15460	2	399669	uc002qaj.1	16717	ENSG00000213801	ZNF321P	zinc finger protein 321, pseudogene	down
chr16	29813840	29823510	9671	*	9.32	9.09	9.52	-0.43	3.02E-05	0.00044	2	2	534.82	554.72	711.42	758	Promoter	16	29823409	29827202	3794	1	112476	uc002dud.3	0	ENSG00000167371	PRRT2	proline rich transmembrane protein 2	nochange
chr11	32449703	32459063	9361	*	9.18	8.95	9.39	-0.44	3.03E-05	0.00044	2	2	484.98	501.93	665.39	675	Promoter	11	32457285	32461620	4336	1	51352	uc010rec.2	0	ENSG00000183242	WT1-AS	WT1 antisense RNA	nochange
chr20	58628020	58636828	8809	*	9.16	8.92	9.37	-0.45	3.04E-05	0.000441	2	2	462.67	506.65	659.64	667	Promoter	20	58630980	58648008	17029	1	284756	uc002ybj.1	0	NA	C20orf197	chromosome 20 open reading frame 197	nochange
chr11	59311947	59321023	9077	*	8.72	8.44	8.96	-0.52	3.05E-05	0.000442	2	2	331.01	362.46	492.77	503	Exon (uc021qjq.1/uc021qjq.1, exon 1 of 1)	11	59282386	59283330	945	1	390199	uc010rkv.2	29561	ENSG00000172742	OR4D9	olfactory receptor family 4 subfamily D member 9	down
chr17	66693215	66695576	2362	*	5.74	2.64	6.65	-4.01	3.05E-05	0.000443	0	2	2.23	10.24	117.18	84	Distal Intergenic	17	66531257	66597095	65839	2	54757	uc002jho.3	-96120	ENSG00000108950	FAM20A	FAM20A, golgi associated secretory pathway pseudokinase	down
chr9	73032038	73037237	5200	*	8.7	8.4	8.95	-0.56	3.09E-05	0.000449	2	2	367.46	306.51	480.73	511	Distal Intergenic	9	72999513	73029573	30061	2	687	uc004aht.3	-2465	ENSG00000119138	KLF9	Kruppel like factor 9	down
chr7	137437389	137442956	5568	*	7.11	7.57	6.42	1.15	3.10E-05	0.000449	2	1	180.75	200.14	111.42	60	Intron (uc003vtt.3/9162, intron 33 of 33)	7	137074385	137531609	457225	2	9162	uc003vtt.3	88653	ENSG00000157680	DGKI	diacylglycerol kinase iota	up
chr1	182357365	182367470	10106	*	9.24	9	9.44	-0.44	3.11E-05	0.000451	2	2	487.96	537.38	702.01	691	Promoter	1	182350839	182360539	9701	2	2752	uc001gpa.2	0	ENSG00000135821	GLUL	glutamate-ammonia ligase	nochange
chr9	106852879	106857968	5090	*	8.51	8.21	8.76	-0.55	3.14E-05	0.000455	2	2	299.02	292.33	424.76	444	Promoter	9	106856541	106885539	28999	1	10592	uc004bbu.1	0	ENSG00000136824	SMC2	structural maintenance of chromosomes 2	down
chr10	31283515	31290793	7279	*	8.04	7.66	8.35	-0.69	3.16E-05	0.000457	2	2	187.45	216.69	304.97	346	Promoter	10	31133565	31288446	154882	2	220929	uc001ivn.3	0	ENSG00000183621	ZNF438	zinc finger protein 438	down
chr13	41625890	41637614	11725	*	9.97	9.76	10.15	-0.39	3.17E-05	0.000459	2	2	914.92	821.05	1076.03	1198	Promoter	13	41635697	41658139	22443	1	11193	uc001uxt.3	0	ENSG00000120688	WBP4	WW domain binding protein 4	nochange
chr2	41961623	41965468	3846	*	7.62	7.16	7.96	-0.8	3.18E-05	0.000459	2	2	127.2	159.17	244.81	253	Distal Intergenic	2	42104695	42121186	16492	1	388942	uc002rse.3	-139227	ENSG00000214691	LOC388942	uncharacterized LOC388942	down
chr7	101381744	101388692	6949	*	8.62	8.29	8.88	-0.59	3.18E-05	0.000459	2	2	309.44	316.76	530.95	413	Distal Intergenic	7	101459184	101901513	442330	1	1523	uc003uys.4	-70492	ENSG00000257923	CUX1	cut like homeobox 1	down
chr17	5314519	5318535	4017	*	6.54	5.65	7.09	-1.44	3.19E-05	0.00046	1	2	69.92	30.73	139.15	133	Exon (uc002gbo.2/4927, exon 3 of 17)	17	5322961	5332985	10025	1	84268	uc002gbp.1	-4426	ENSG00000129197	RPAIN	RPA interacting protein	down
chr9	127629570	127637748	8179	*	9.11	8.86	9.31	-0.45	3.19E-05	0.00046	2	2	461.18	471.2	638.19	635	Promoter	9	127631484	127639696	8213	1	81873	uc004bpa.4	0	ENSG00000136950	ARPC5L	actin related protein 2/3 complex subunit 5 like	nochange
chr2	234980220	234982114	1895	*	5.05	3.43	5.8	-2.37	3.20E-05	0.000461	0	2	8.93	12.61	39.23	72	Intron (uc002vvk.1/6694, intron 7 of 7)	2	234959346	234978667	19322	1	6694	uc010fyl.1	20874	ENSG00000072080	SPP2	secreted phosphoprotein 2	down
chr11	61733172	61736883	3712	*	8.01	7.63	8.3	-0.67	3.20E-05	0.000461	2	2	187.45	209.6	312.29	319	Promoter	11	61731757	61735132	3376	2	2495	uc001nsu.3	0	ENSG00000167996	FTH1	ferritin heavy chain 1	down
chr18	20714303	20728192	13890	*	9.84	9.64	10.01	-0.38	3.20E-05	0.000461	2	2	786.98	805.29	989.72	1076	Promoter	18	20714528	20840434	125907	1	91768	uc002kub.2	0	ENSG00000134508	CABLES1	Cdk5 and Abl enzyme substrate 1	nochange
chrX	40032447	40037329	4883	*	8.3	7.97	8.57	-0.6	3.22E-05	0.000464	2	2	242.49	258.45	391.81	366	Promoter	23	39910499	40036582	126084	2	54880	uc004deo.4	0	ENSG00000183337	BCOR	BCL6 corepressor	down
chr15	101773080	101786445	13366	*	8.67	8.39	8.91	-0.52	3.27E-05	0.000471	2	2	345.88	323.85	481.78	481	Exon (uc021sxt.1/22856, exon 2 of 3)	15	101715928	101792137	76210	2	22856	uc021sxt.1	5692	ENSG00000131873	CHSY1	chondroitin sulfate synthase 1	down
chr4	151805157	151808210	3054	*	6.04	5.1	6.6	-1.5	3.28E-05	0.000471	2	2	40.17	28.37	100.96	93	Intron (uc003ilu.4/987, intron 40 of 56)	4	151185811	151770727	584917	2	987	uc003ilt.4	-34430	ENSG00000198589	LRBA	LPS responsive beige-like anchor protein	down
chr17	16116673	16121764	5092	*	8.93	8.67	9.16	-0.49	3.31E-05	0.000475	2	2	386.05	427.86	571.23	569	Promoter	17	16120509	16220938	100430	1	9487	uc010vwd.2	0	ENSG00000108474	PIGL	phosphatidylinositol glycan anchor biosynthesis class L	nochange
chr19	44254964	44264254	9291	*	9.3	9.07	9.51	-0.44	3.31E-05	0.000476	2	2	528.12	546.05	697.3	756	Promoter	19	44235301	44259142	23842	2	56006	uc002oxj.2	0	ENSG00000105771	SMG9	SMG9, nonsense mediated mRNA decay factor	nochange
chr13	110745320	110749449	4130	*	7.8	7.37	8.13	-0.75	3.36E-05	0.000482	2	2	149.51	182.02	263.12	296	Distal Intergenic	13	110801310	110959496	158187	2	1282	uc001vqw.4	210047	ENSG00000187498	COL4A1	collagen type IV alpha 1 chain	down
chr4	1928459	1932233	3775	*	6.6	5.87	7.08	-1.21	3.37E-05	0.000483	2	2	47.61	69.34	136.53	134	Intron (uc003gdy.1/7468, intron 5 of 8)	4	1941008	1983934	42927	1	7468	uc003gei.4	-8775	ENSG00000109685	WHSC1	Wolf-Hirschhorn syndrome candidate 1	down
chr9	132803464	132810000	6537	*	9.21	8.96	9.41	-0.45	3.38E-05	0.000484	2	2	517.71	481.44	661.21	703	Promoter	9	132649466	132805473	156008	2	23048	uc004byw.1	0	ENSG00000187239	FNBP1	formin binding protein 1	nochange
chr12	58326175	58338957	12783	*	9.87	9.68	10.04	-0.35	3.39E-05	0.000485	2	2	823.43	822.62	1046.74	1057	Promoter	12	58325232	58329947	4716	2	100506844	uc001sqo.3	0	NA	LOC100506844	uncharacterized LOC100506844	nochange
chr5	177661493	177669813	8321	*	8.59	8.3	8.84	-0.54	3.40E-05	0.000487	2	2	330.26	298.63	466.09	450	3' UTR	5	177635540	177659803	24264	2	85007	uc003miz.3	-1690	ENSG00000175309	PHYKPL	5-phosphohydroxy-L-lysine phospho-lyase	down
chr12	51713772	51724327	10556	*	9.03	8.78	9.24	-0.46	3.42E-05	0.00049	2	2	446.3	431.01	611.51	596	Promoter	12	51674822	51717938	43117	2	51411	uc001ryg.3	0	ENSG00000110934	BIN2	bridging integrator 2	nochange
chr3	12594780	12600244	5465	*	8.54	8.24	8.8	-0.56	3.43E-05	0.00049	2	2	313.9	289.18	425.81	464	Promoter	3	12598513	12625210	26698	1	23609	uc003bxd.4	0	ENSG00000075975	MKRN2	makorin ring finger protein 2	down
chr6	99871226	99875766	4541	*	8.57	8.28	8.82	-0.54	3.45E-05	0.000494	2	2	312.41	308.88	445.69	456	Promoter	6	99847841	99873207	25367	2	25957	uc003ppo.4	0	ENSG00000132424	PNISR	PNN interacting serine and arginine rich protein	down
chr6	135406792	135411428	4637	*	7.81	7.39	8.13	-0.73	3.46E-05	0.000495	2	2	183.73	152.86	274.11	286	Distal Intergenic	6	135281517	135376036	94520	2	10767	uc003qez.2	-30756	ENSG00000112339	HBS1L	HBS1 like translational GTPase	down
chr11	86802633	86804716	2084	*	5.06	3.49	5.79	-2.31	3.47E-05	0.000496	0	2	7.44	14.97	46.03	65	Intron (uc001pcg.2/65084, intron 4 of 4)	11	86748886	86890366	141481	1	65084	uc001pcg.2	53747	ENSG00000166575	TMEM135	transmembrane protein 135	down
chr15	44759118	44762312	3195	*	5.86	4.87	6.44	-1.58	3.48E-05	0.000497	0	2	26.03	32.31	92.07	82	Intron (uc001ztr.3/51496, intron 2 of 12)	15	44751189	44819429	68241	1	51496	uc010bdv.3	7929	ENSG00000137770	CTDSPL2	CTD small phosphatase like 2	down
chr5	130967980	130974005	6026	*	8.98	8.71	9.21	-0.5	3.49E-05	0.000497	2	2	401.67	438.1	557.63	629	Promoter	5	130759614	130970929	211316	2	51735	uc003kvn.2	0	ENSG00000158987	RAPGEF6	Rap guanine nucleotide exchange factor 6	down
chr13	72495778	72497446	1669	*	4.29	1.58	5.17	-3.59	3.50E-05	1	0	2	5.21	0.79	37.14	35	Distal Intergenic	13	72012098	72441330	429233	2	1602	uc021rkj.1	-54448	ENSG00000276644	DACH1	dachshund family transcription factor 1	nochange
chr14	89893713	89897771	4059	*	7.44	6.95	7.8	-0.85	3.56E-05	0.000507	2	2	108.6	138.68	236.97	210	Intron (uc001xxo.4/1112, intron 6 of 6)	14	89883698	89886137	2440	1	400236	uc001xxq.3	10015	ENSG00000258920	FOXN3-AS1	FOXN3 antisense RNA 1	down
chr17	73008027	73011772	3746	*	7.6	7.16	7.93	-0.77	3.56E-05	0.000507	2	2	136.87	149.71	239.06	250	Promoter	17	73008780	73017356	8577	1	3396	uc002jmm.3	0	ENSG00000167862	MRPL58	mitochondrial ribosomal protein L58	down
chr12	19846238	19849420	3183	*	6.68	5.94	7.17	-1.23	3.59E-05	0.000511	2	2	75.87	47.28	132.35	156	Distal Intergenic	12	19593515	19675173	81659	1	121536	uc001reg.2	252723	ENSG00000139154	AEBP2	AE binding protein 2	down
chr4	57331387	57337399	6013	*	7.79	7.35	8.13	-0.78	3.60E-05	0.000511	2	2	147.28	178.87	252.14	307	Promoter	4	57333762	57369847	36086	1	6731	uc003hbv.3	0	ENSG00000174780	SRP72	signal recognition particle 72	down
chr13	20531094	20535051	3958	*	8.43	8.12	8.7	-0.58	3.61E-05	0.000513	2	2	295.3	259.24	406.45	423	Promoter	13	20532810	20594095	61286	1	7750	uc001umq.3	0	ENSG00000121741	ZMYM2	zinc finger MYM-type containing 2	down
chr16	57566527	57573981	7455	*	8.15	7.8	8.43	-0.62	3.62E-05	0.000514	2	2	223.89	222.2	336.88	351	Promoter	16	57546090	57570477	24388	2	92922	uc002elw.3	0	ENSG00000135736	CCDC102A	coiled-coil domain containing 102A	down
[truncated: 25,085 more rows]
