# Supplementary material for: SRPK1 maintains acute myeloid leukemia through effects on isoform usage of epigenetic regulators including BRD4
Source: Nat Commun. 2018 Dec 19;9:5378. doi: 10.1038/s41467-018-07620-0 (PMC6300607; doi:10.1038/s41467-018-07620-0)
Supplement: Supplementary file 9 — Supplementary Data 7 [file 41467_2018_7620_MOESM9_ESM.xlsx]

## Sheet: common BRD4-S KO & MLL-AF9 loci
Overlaping loci illustrating MLL-AF9 recruitment (Prange et al) and BRD4 eviction after BRD4S-to BRD4L isoform switching (related to Supplementary Figure 9c).
seqnames	start	end	Fold	FDR	gRNA_short1	gRNA_short2	gRNA_empty1	gRNA_empty2	annotation	transcriptId	distanceToTSS	ENSEMBL	SYMBOL	GENENAME	seqnames	start	end
chr1	1706095	1716262	-0.32	0.0478	373.41	362.46	466.61	453	Promoter	uc001aic.3	0	ENSG00000008130	NADK	NAD kinase	chr1	1705762	1716454
chr1	3630918	3636013	-0.98	8.08e-05	116.04	108.74	252.14	192	Intron (uc001akp.3/7161, intron 4 of 13)	uc010nzl.2	-8029	ENSG00000078900	TP73	tumor protein p73	chr1	3632432	3638707
chr1	6085032	6092899	-0.47	0.00327	302.74	317.54	434.7	426	Promoter	uc001alu.3	0	ENSG00000069424	KCNAB2	potassium voltage-gated channel subfamily A regulatory beta subunit 2	chr1	6085799	6094662
chr1	8934548	8944385	-0.39	0.000951	605.48	613.03	777.34	819	Promoter	uc021oft.1	0	ENSG00000230679	ENO1-AS1	ENO1 antisense RNA 1	chr1	8929862	8940085
chr1	9293979	9296074	-0.87	0.071	50.58	40.19	94.68	71	Promoter	uc001apt.3	0	ENSG00000049239	H6PD	hexose-6-phosphate dehydrogenase/glucose 1-dehydrogenase	chr1	9293690	9306534
chr1	9298379	9300648	-3.39	0.000551	6.69	0.79	34.53	44	Intron (uc001apt.3/9563, intron 1 of 4)	uc001apt.3	3516	ENSG00000049239	H6PD	hexose-6-phosphate dehydrogenase/glucose 1-dehydrogenase	chr1	9293690	9306534
chr1	16156267	16165559	-0.36	0.00483	553.41	596.48	766.87	706	Exon (uc001axj.2/729614, exon 2 of 2)	uc001axk.1	-8800	ENSG00000065526	SPEN	spen family transcriptional repressor	chr1	16153151	16159405
chr1	16573073	16577627	-1.43	1.75e-06	57.28	62.25	176.81	146	3' UTR	uc001ayd.3	-9414	ENSG00000132881	RSG1	REM2 and RAB like small GTPase 1	chr1	16570764	16581061
chr1	23726466	23730927	-0.88	2.27e-07	197.86	208.02	390.76	357	Intron (uc021oig.1/6920, intron 6 of 10)	uc009vqm.2	-5940	ENSG00000204219	TCEA3	transcription elongation factor A3	chr1	23726506	23732763
chr1	26600308	26609577	-0.55	0.00012	383.08	362.46	519.97	575	Promoter	uc001blu.3	0	ENSG00000142669	SH3BGRL3	SH3 domain binding glutamate rich protein like 3	chr1	26599667	26620366
chr1	26609619	26618430	-0.44	0.0119	308.69	278.15	387.62	410	5' UTR	uc001blu.3	3406	ENSG00000142669	SH3BGRL3	SH3 domain binding glutamate rich protein like 3	chr1	26599667	26620366
chr1	27015595	27030789	-0.53	1.5e-09	1094.18	1080.28	1498.7	1631	Promoter	uc001bmt.1	0	ENSG00000117713	ARID1A	AT-rich interaction domain 1A	chr1	27015131	27035943
chr1	27107893	27120576	-0.57	5.16e-07	695.49	706.79	954.15	1127	Promoter	uc001bmz.3	0	ENSG00000060642	PIGV	phosphatidylinositol glycan anchor biosynthesis class V	chr1	27106259	27116728
chr1	28571891	28578811	-0.42	0.0313	246.95	304.15	371.41	364	Distal Intergenic	uc001bps.3	-7152	ENSG00000130766	SESN2	sestrin 2	chr1	28569684	28578183
chr1	31228270	31233163	-0.48	0.024	224.64	193.84	282.48	302	Promoter	uc001bsc.2	0	ENSG00000162511	LAPTM5	lysosomal protein transmembrane 5	chr1	31213697	31237016
chr1	32643879	32648332	-0.51	0.0266	182.98	164.68	247.95	246	Promoter	uc001bui.3	0	ENSG00000084652	TXLNA	taxilin alpha	chr1	32643516	32648517
chr1	40522027	40527797	-0.45	0.0579	172.57	167.83	240.11	225	5' UTR	uc010ojd.1	15772	ENSG00000131236	CAP1	adenylate cyclase associated protein 1	chr1	40239153	40832205
chr1	40859398	40863498	-1.17	3.74e-05	70.66	81.16	164.78	176	Promoter	uc010oji.2	0	ENSG00000084070	SMAP2	small ArfGAP2	chr1	40837444	43639523
chr1	41128382	41132121	-0.79	0.0336	66.95	63.82	119.79	107	Promoter	uc001cfu.1	0	ENSG00000117016	RIMS3	regulating synaptic membrane exocytosis 3	chr1	40837444	43639523
chr1	41444508	41447224	-0.5	0.0592	133.15	152.86	201.4	202	Promoter	uc001cgk.4	0	ENSG00000171793	CTPS1	CTP synthase 1	chr1	40837444	43639523
chr1	41705637	41709643	-0.56	0.00189	243.98	246.63	343.16	381	Promoter	uc001cgq.3	0	ENSG00000010803	SCMH1	sex comb on midleg homolog 1 (Drosophila)	chr1	40837444	43639523
chr1	42720185	42734379	-0.21	0.0966	754.25	720.98	884.57	821	Exon (uc001che.3/22887, exon 6 of 15)	uc001che.3	66257	ENSG00000198815	FOXJ3	forkhead box J3	chr1	40837444	43639523
chr1	42736308	42740143	-0.86	0.0585	69.92	40.19	106.19	94	Intron (uc001che.3/22887, intron 10 of 14)	uc001che.3	60493	ENSG00000198815	FOXJ3	forkhead box J3	chr1	40837444	43639523
chr1	43015470	43018754	-1.79	4.44e-10	44.63	66.98	202.97	184	Intron (uc001chm.2/728621, intron 10 of 22)	uc001chp.3	13323	ENSG00000186409	CCDC30	coiled-coil domain containing 30	chr1	40837444	43639523
chr1	43388704	43391583	-0.76	0.0333	65.46	82.73	134.44	117	3' UTR	uc001cil.3	-33137	ENSG00000227533	SLC2A1-AS1	SLC2A1 antisense RNA 1	chr1	40837444	43639523
chr1	43394104	43420103	-0.25	0.0149	980.38	964.45	1184.84	1129	Exon (uc001cik.2/6513, exon 2 of 10)	uc001cil.3	-4617	ENSG00000227533	SLC2A1-AS1	SLC2A1 antisense RNA 1	chr1	40837444	43639523
chr1	44228323	44236790	-0.35	0.0287	354.81	364.03	455.63	462	Intron (uc009vwu.1/6487, intron 2 of 7)	uc001ckl.4	26419	ENSG00000126091	ST3GAL3	ST3 beta-galactoside alpha-2,3-sialyltransferase 3	chr1	43775983	44349851
chr1	44294255	44321519	-0.43	2.29e-09	1925.05	1912.36	2496.26	2675	5' UTR	uc001cks.3	-77473	ENSG00000117407	ARTN	artemin	chr1	43775983	44349851
chr1	45136232	45143646	-0.34	0.0285	397.95	393.19	502.71	496	Promoter	uc001cmf.2	0	ENSG00000198520	C1orf228	chromosome 1 open reading frame 228	chr1	45133639	45153825
chr1	45271559	45277180	-0.34	0.0397	392	467.26	517.35	571	Promoter	uc010old.1	0	ENSG00000222009	BTBD19	BTB domain containing 19	chr1	45263760	45299806
chr1	45804478	45808136	-0.41	0.0616	194.89	209.6	273.58	264	Promoter	uc009vxq.3	0	ENSG00000132773	TOE1	target of EGR1, member 1 (nuclear)	chr1	45802264	45811241
chr1	46015151	46018065	-0.53	0.0401	171.83	134.74	228.07	214	Promoter	uc001cod.3	0	ENSG00000117448	AKR1A1	aldo-keto reductase family 1 member A1	chr1	46005652	46019856
chr1	47043394	47052014	-0.34	0.0774	261.09	276.57	350.48	331	5' UTR	uc001cqb.4	17952	ENSG00000079277	MKNK1	MAP kinase interacting serine/threonine kinase 1	chr1	47029789	47088593
chr1	50922845	50925852	-2.39	2.58e-16	32.73	40.19	188.84	193	Intron (uc010onc.1/11124, intron 1 of 11)	uc010onb.2	-33726	ENSG00000142700	DMRTA2	DMRT like family A2	chr1	50918303	50928509
chr1	51423959	51452093	-0.51	3.44e-11	1841	1809.93	2454.94	2737	Promoter	uc001csf.3	0	ENSG00000123080	CDKN2C	cyclin dependent kinase inhibitor 2C	chr1	51377592	51469634
chr1	52829995	52832810	-0.64	0.0452	98.93	89.04	153.27	139	Promoter	uc001ctq.2	0	ENSG00000154222	CC2D1B	coiled-coil and C2 domain containing 1B	chr1	52828071	52835599
chr1	53661525	53664034	-0.63	0.0268	106.37	132.38	175.76	193	Promoter	uc001cvb.4	0	ENSG00000157184	CPT2	carnitine palmitoyltransferase 2	chr1	53659961	53669074
chr1	54359819	54366470	-0.82	0.000377	136.12	124.5	236.97	222	Promoter	uc001cwb.3	0	ENSG00000211452	DIO1	deiodinase, iodothyronine type I	chr1	54351461	54369636
chr1	66159303	66161204	-1.55	0.0999	17.11	7.09	24.06	47	Distal Intergenic	uc001dcn.3	-96989	ENSG00000184588	PDE4B	phosphodiesterase 4B	chr1	66152218	66163667
chr1	90218786	90227531	-0.35	0.0644	327.29	308.88	447.26	362	Distal Intergenic	uc001dnm.3	-59042	ENSG00000171492	LRRC8D	leucine rich repeat containing 8 family member D	chr1	90219366	90231142
chr1	92939286	92957834	-0.2	0.0643	1247.41	1433.28	1528.52	1550	Promoter	uc001dou.4	0	ENSG00000162676	GFI1	growth factor independent 1 transcriptional repressor	chr1	92920227	92987776
chr1	92979362	92983395	-1.16	2.71e-06	90.75	92.19	211.33	197	Exon (uc001dox.3/7813, exon 18 of 18)	uc001dow.4	-26929	ENSG00000162676	GFI1	growth factor independent 1 transcriptional repressor	chr1	92920227	92987776
chr1	100811006	100819797	-0.38	0.019	373.41	333.3	461.9	460	Promoter	uc009wec.1	0	ENSG00000079335	CDC14A	cell division cycle 14A	chr1	100805005	100831592
chr1	109233640	109239086	-0.63	0.00021	241.75	248.2	370.88	387	Promoter	uc001dvv.4	0	ENSG00000134186	PRPF38B	pre-mRNA processing factor 38B	chr1	109231258	109247197
chr1	109755829	109759742	-1.19	1.39e-05	88.52	82.73	169.49	222	Promoter	uc021orc.1	0	ENSG00000031698	SARS	seryl-tRNA synthetase	chr1	109746203	109761523
chr1	110161005	110168939	-0.4	0.0221	292.33	293.91	389.19	384	Promoter	uc009wfg.1	0	ENSG00000116337	AMPD2	adenosine monophosphate deaminase 2	chr1	110146343	110166895
chr1	110332557	110337585	-0.47	0.0963	127.94	133.95	176.81	186	Distal Intergenic	uc001dyq.2	-25913	ENSG00000198758	EPS8L3	EPS8 like 3	chr1	110329504	110337090
chr1	110355947	110367438	-0.57	1.47e-05	403.9	408.95	593.73	609	Distal Intergenic	uc001dyq.2	-49303	ENSG00000198758	EPS8L3	EPS8 like 3	chr1	110354199	110368593
chr1	111741788	111748605	-0.56	0.000307	296.79	298.63	448.3	430	Promoter	uc001eak.2	0	ENSG00000162777	DENND2D	DENN domain containing 2D	chr1	111721677	111768873
chr1	112012898	112018134	-0.67	0.00762	121.25	147.35	208.72	219	Promoter	uc001ebe.3	0	ENSG00000143110	C1orf162	chromosome 1 open reading frame 162	chr1	112006928	112063091
chr1	112048862	112052310	-0.58	0.0249	124.22	148.92	206.63	202	Intron (uc001ebg.4/140, intron 5 of 5)	uc001ebf.3	-2119	ENSG00000282608	ADORA3	adenosine A3 receptor	chr1	112006928	112063091
chr1	112057814	112060657	-1.08	0.0161	52.07	37.03	107.24	81	Intron (uc001ebg.4/140, intron 5 of 5)	uc001ebf.3	-11071	ENSG00000282608	ADORA3	adenosine A3 receptor	chr1	112006928	112063091
chr1	113496003	113500306	-0.63	0.00699	152.49	154.44	225.46	248	Promoter	uc001ecx.3	0	ENSG00000155380	SLC16A1	solute carrier family 16 member 1	chr1	113493179	113503744
chr1	113614366	113617054	-0.8	0.0342	85.54	59.88	117.7	135	Promoter	uc001edf.1	0	ENSG00000198799	LRIG2	leucine rich repeats and immunoglobulin like domains 2	chr1	113614385	113619386
chr1	114469776	114476771	-0.31	0.0912	329.52	392.4	431.56	463	Promoter	uc001eel.3	0	ENSG00000163349	HIPK1	homeodomain interacting protein kinase 1	chr1	114468208	114530829
chr1	114479037	114487279	-0.72	0.00414	153.97	118.98	216.57	233	5' UTR	uc001eeo.3	-6488	ENSG00000163349	HIPK1	homeodomain interacting protein kinase 1	chr1	114468208	114530829
chr1	116514158	116525696	-1.25	1.66e-29	484.98	419.98	1022.67	1126	Promoter	uc001ega.2	0	ENSG00000163393	SLC22A15	solute carrier family 22 member 15	chr1	116516321	116536492
chr1	120254116	120259356	-0.51	0.0254	169.59	226.14	278.29	287	Promoter	uc009whl.3	0	ENSG00000092621	PHGDH	phosphoglycerate dehydrogenase	chr1	120252198	120272707
chr1	144945804	144950039	-0.88	0.0064	75.87	73.28	145.42	130	Exon (uc001elw.4/9659, exon 5 of 44)	uc001emb.1	-13772	ENSG00000178104	PDE4DIP	phosphodiesterase 4D interacting protein	chr1	144904962	144952050
chr1	145436726	145443101	-0.55	0.00199	255.88	301	385.01	430	Promoter	uc001enn.4	0	ENSG00000265972	TXNIP	thioredoxin interacting protein	chr1	145433934	145460152
chr1	145473492	145478583	-0.38	0.0894	200.09	208.02	262.6	269	Promoter	uc001enr.3	0	ENSG00000271601	LIX1L	limb and CNS expressed 1 like	chr1	145467107	145488022
chr1	150121003	150124724	-0.54	0.00315	230.59	237.17	332.7	349	Promoter	uc001ets.3	0	ENSG00000023902	PLEKHO1	pleckstrin homology domain containing O1	chr1	150114149	150121732
chr1	150334670	150340455	-0.42	0.00229	409.85	435.74	569.14	566	Promoter	uc010pcc.1	0	ENSG00000163125	RPRD2	regulation of nuclear pre-mRNA domain containing 2	chr1	150332432	150350376
chr1	150944127	150952682	-0.46	0.00128	401.67	385.31	550.31	529	Promoter	uc001evy.3	0	ENSG00000143418	CERS2	ceramide synthase 2	chr1	150939311	150954089
chr1	151027952	151033113	-0.38	0.0891	238.77	204.08	304.45	271	Promoter	uc001ewq.3	0	ENSG00000213190	MLLT11	myeloid/lymphoid or mixed-lineage leukemia; translocated to, 11	chr1	151020160	151034159
chr1	151128670	151133843	-0.62	0.0061	164.39	204.87	262.08	304	Promoter	uc021oyk.1	0	ENSG00000163156	TNFAIP8L2-SCNM1	TNFAIP8L2-SCNM1 readthrough	chr1	151126231	151142487
chr1	151252882	151256623	-0.43	0.043	210.51	204.87	288.23	271	Promoter	uc001exp.1	0	ENSG00000143373	ZNF687	zinc finger protein 687	chr1	151247026	151260020
chr1	151318096	151321070	-0.64	0.0276	153.97	107.16	188.84	218	Promoter	uc001exv.1	0	ENSG00000143390	RFX5	regulatory factor X5	chr1	151316433	151322690
chr1	152000575	152003667	-0.61	0.0409	104.14	106.37	163.21	157	Intron (uc001ezm.1/uc001ezm.1, intron 12 of 12)	uc001ezn.3	5844	ENSG00000163191	S100A11	S100 calcium binding protein A11	chr1	151998549	152026664
chr1	152005794	152011805	-0.43	0.0175	296.79	271.06	398.61	364	Promoter	uc001ezn.3	0	ENSG00000163191	S100A11	S100 calcium binding protein A11	chr1	151998549	152026664
chr1	152018840	152022251	-0.5	0.0464	144.3	159.95	227.03	203	Distal Intergenic	uc001ezn.3	-9329	ENSG00000163191	S100A11	S100 calcium binding protein A11	chr1	151998549	152026664
chr1	153516654	153520120	0.56	0.0864	145.05	148.13	105.67	93	Promoter	uc001fby.3	0	ENSG00000196154	S100A4	S100 calcium binding protein A4	chr1	153484045	153547272
chr1	153761249	153765552	-0.57	0.0135	170.34	156.01	253.18	230	Distal Intergenic	uc001fcz.3	13481	ENSG00000143554	SLC27A3	solute carrier family 27 member 3	chr1	153758615	153781899
chr1	153775187	153779685	-0.88	0.0276	49.09	72.49	114.56	109	3' UTR	uc001fcz.3	27419	ENSG00000143554	SLC27A3	solute carrier family 27 member 3	chr1	153758615	153781899
chr1	153915934	153920227	-0.54	0.00357	254.39	255.3	343.68	395	Promoter	uc001fdd.1	0	ENSG00000198837	DENND4B	DENN domain containing 4B	chr1	153912801	153968657
chr1	154128715	154133045	-0.76	0.00296	109.34	118.98	194.6	193	3' UTR	uc001fdw.3	-1123	ENSG00000143552	NUP210L	nucleoporin 210 like	chr1	154125484	154135598
chr1	154151170	154156776	-0.53	0.00972	206.04	241.11	302.88	342	Promoter	uc010pei.1	0	ENSG00000143549	TPM3	tropomyosin 3	chr1	154146292	154172941
chr1	154189732	154195998	-0.34	0.0592	325.8	361.67	410.64	459	Promoter	uc001feg.2	0	ENSG00000143612	C1orf43	chromosome 1 open reading frame 43	chr1	154178543	154204756
chr1	154908008	154911032	-0.38	0.0914	214.23	215.9	265.74	293	Promoter	uc001ffq.3	0	ENSG00000163344	PMVK	phosphomevalonate kinase	chr1	154902082	154918963
chr1	154971213	154986600	-0.64	1.63e-12	811.53	837.59	1255.98	1309	Promoter	uc001fgj.4	0	ENSG00000160685	ZBTB7B	zinc finger and BTB domain containing 7B	chr1	154964900	154992710
chr1	155829794	155831132	-1.54	0.0648	14.88	11.03	28.25	47	Promoter	uc001fmg.3	534	ENSG00000132718	SYT11	synaptotagmin 11	chr1	155823466	155832255
chr1	155934965	155952077	-0.46	1.77e-07	1045.09	1076.34	1417.09	1495	Promoter	uc001fmr.2	0	ENSG00000116584	ARHGEF2	Rho/Rac guanine nucleotide exchange factor 2	chr1	155931709	155963324
chr1	156072077	156074169	1.53	0.0299	52.81	37.03	12.03	19	Intron (uc001fnf.1/4000, intron 3 of 12)	uc001fng.2	-10292	ENSG00000160789	LMNA	lamin A/C	chr1	156040663	156102134
chr1	156448923	156456735	-0.54	0.0488	121.99	134.74	202.97	171	5' UTR	uc001fpb.4	3656	ENSG00000116604	MEF2D	myocyte enhancer factor 2D	chr1	156446206	156500141
chr1	156456873	156479109	-0.52	9.97e-14	1640.9	1649.18	2400.53	2320	Promoter	uc001fpb.4	0	ENSG00000116604	MEF2D	myocyte enhancer factor 2D	chr1	156446206	156500141
chr1	156491389	156497156	-0.71	8.17e-07	302	323.06	499.04	521	3' UTR	uc001fpc.4	-20755	ENSG00000116604	MEF2D	myocyte enhancer factor 2D	chr1	156446206	156500141
chr1	161013563	161017336	-0.4	0.0467	232.08	249.78	331.65	303	Promoter	uc031pqv.1	0	ENSG00000158773	USF1	upstream transcription factor 1	chr1	161011297	161021374
chr1	161101247	161104486	-0.51	0.0432	141.33	148.92	209.77	204	Promoter	uc001fxz.3	0	ENSG00000158796	DEDD	death effector domain containing	chr1	161078001	161202096
chr1	161150648	161157637	-0.62	0.00189	233.56	188.32	321.19	327	Downstream (1-2kb)	uc001fyq.2	-2890	ENSG00000158850	B4GALT3	beta-1,4-galactosyltransferase 3	chr1	161078001	161202096
chr1	161166114	161175811	-0.4	0.00626	389.77	415.25	555.54	509	Promoter	uc001fyv.3	0	ENSG00000158864	NDUFS2	NADH:ubiquinone oxidoreductase core subunit S2	chr1	161078001	161202096
chr1	161184066	161187434	-0.75	0.0246	81.82	79.58	128.68	143	Promoter	uc001fyz.1	0	ENSG00000158869	FCER1G	Fc fragment of IgE receptor Ig	chr1	161078001	161202096
chr1	165796035	165802962	-0.36	0.0296	355.55	401.07	462.95	510	Promoter	uc001gdn.4	0	ENSG00000143183	TMCO1	transmembrane and coiled-coil domains 1	chr1	165794277	165858545
chr1	165816706	165833358	-0.69	3.78e-07	381.59	378.22	573.32	651	Intron (uc001gdp.3/7371, intron 1 of 6)	uc001gdn.4	-19714	ENSG00000143183	TMCO1	transmembrane and coiled-coil domains 1	chr1	165794277	165858545
chr1	165837024	165842576	-0.66	0.00355	165.88	147.35	243.24	250	Intron (uc001gdp.3/7371, intron 1 of 6)	uc021pec.1	-34582	ENSG00000143179	MIR3658	microRNA 3658	chr1	165794277	165858545
chr1	167532910	167534892	-1.19	0.0264	52.07	22.85	78.47	93	Distal Intergenic	uc001gel.3	-9854	ENSG00000143162	CREG1	cellular repressor of E1A stimulated genes 1	chr1	167507859	167538994
chr1	167595669	167604059	-0.56	1.34e-05	412.83	453.86	630.87	650	Promoter	uc001gem.3	0	ENSG00000198771	RCSD1	RCSD domain containing 1	chr1	167567349	167652676
chr1	174967271	174974011	-0.68	1.92e-06	326.54	319.12	497.47	539	Promoter	uc001gki.1	0	ENSG00000116161	CACYBP	calcyclin binding protein	chr1	174962556	174994876
chr1	178911048	178913342	-1.06	0.0113	44.63	46.49	94.16	96	Distal Intergenic	uc001gma.3	-70833	ENSG00000116194	ANGPTL1	angiopoietin like 1	chr1	178898118	178915647
chr1	178994145	178996654	-0.44	0.0961	156.95	148.92	198.78	216	Promoter	uc001gmc.3	0	ENSG00000116199	FAM20B	FAM20B, glycosaminoglycan xylosylkinase	chr1	178982748	179009424
chr1	179849250	179853816	-0.46	0.00897	275.96	277.36	371.41	389	Promoter	uc001gnp.2	0	ENSG00000143337	TOR1AIP1	torsin 1A interacting protein 1	chr1	179817140	179869015
chr1	180066824	180069675	-1.43	0.00127	28.27	40.97	101.48	85	Exon (uc001gnt.3/9857, exon 37 of 38)	uc001gnx.1	5075	ENSG00000135837	CEP350	centrosomal protein 350	chr1	180064818	180090496
chr1	180119655	180121505	-1.33	0.0814	21.57	11.82	38.71	45	Distal Intergenic	uc001gny.3	-2463	ENSG00000116260	QSOX1	quiescin sulfhydryl oxidase 1	chr1	180116419	180140167
chr1	180121811	180125471	-0.53	0.0746	107.86	121.34	173.67	157	Promoter	uc001gny.3	0	ENSG00000116260	QSOX1	quiescin sulfhydryl oxidase 1	chr1	180116419	180140167
chr1	182112342	182117868	-0.47	0.0485	190.42	167.05	232.78	264	Distal Intergenic	uc001goz.3	-81495	ENSG00000179930	ZNF648	zinc finger protein 648	chr1	182103758	182122693
chr1	182357365	182367470	-0.44	0.000451	487.96	537.38	702.01	691	Promoter	uc001gpa.2	0	ENSG00000135821	GLUL	glutamate-ammonia ligase	chr1	182354767	182368141
chr1	183545491	183553525	0.42	0.0722	229.85	248.2	174.19	182	Exon (uc001gqj.4/4688, exon 3 of 15)	uc001gqj.4	6214	ENSG00000116701	NCF2	neutrophil cytosolic factor 2	chr1	183544604	183581508
chr1	193090131	193093077	-0.54	0.0489	125.71	137.1	178.9	204	Promoter	uc001gtb.3	0	ENSG00000134371	CDC73	cell division cycle 73	chr1	193088276	193097451
chr1	197728762	197734630	-0.6	0.014	145.05	141.04	209.24	225	Intron (uc010ppf.2/163486, intron 18 of 19)	uc010ppf.2	9993	ENSG00000213047	DENND1B	DENN domain containing 1B	chr1	197717038	197756458
chr1	197741248	197746516	-0.43	0.0182	296.05	260.81	366.7	386	Promoter	uc010ppf.2	0	ENSG00000213047	DENND1B	DENN domain containing 1B	chr1	197717038	197756458
chr1	200982490	200993706	-0.86	3.07e-10	352.58	314.39	575.42	639	Promoter	uc001gvr.2	0	ENSG00000116852	KIF21B	kinesin family member 21B	chr1	200978792	201001414
chr1	201474640	201477487	-0.7	0.0386	77.36	89.04	144.9	125	Promoter	uc021phh.1	0	ENSG00000159176	CSRP1	cysteine and glycine rich protein 1	chr1	201469868	201482823
chr1	202771824	202778016	-0.4	0.0103	426.22	377.43	513.69	544	Promoter	uc001gyf.3	0	ENSG00000117139	KDM5B	lysine demethylase 5B	chr1	202749772	202782294
chr1	203591741	203600581	-0.5	0.00223	287.86	332.52	447.26	431	Promoter	uc001gzv.3	0	ENSG00000058668	ATP2B4	ATPase plasma membrane Ca2+ transporting 4	chr1	203588885	203612778
chr1	206676305	206678730	-0.67	0.0735	66.2	96.92	126.07	133	Distal Intergenic	uc001hec.1	-2149	ENSG00000266094	RASSF5	Ras association domain family member 5	chr1	206658112	206681591
chr1	207094553	207099056	-0.91	0.0114	64.71	65.4	138.1	107	Promoter	uc001hey.3	0	ENSG00000162894	FCMR	Fc fragment of IgM receptor	chr1	207092482	207108798
chr1	209846408	209848748	-1.3	0.00412	37.19	33.09	96.25	77	Promoter	uc001hhi.4	0	ENSG00000123689	G0S2	G0/G1 switch 2	chr1	209817686	209851649
chr1	209928846	209931097	-1.36	0.0189	28.27	18.91	63.3	58	Promoter	uc001hhm.2	0	ENSG00000009790	TRAF3IP3	TRAF3 interacting protein 3	chr1	209918569	209960069
chr1	212207184	212212170	-0.5	0.0213	177.03	189.9	266.26	254	Promoter	uc001hiw.2	0	ENSG00000143493	INTS7	integrator complex subunit 7	chr1	212197637	212218800
chr1	212457378	212461068	-0.48	0.0218	229.1	237.96	295.56	354	Promoter	uc001hjb.3	0	ENSG00000066027	PPP2R5A	protein phosphatase 2 regulatory subunit B'alpha	chr1	212453521	212469982
chr1	212587137	212589991	-0.68	0.0651	75.13	75.64	135.48	106	Promoter	uc001hjc.4	0	ENSG00000065600	TMEM206	transmembrane protein 206	chr1	212570961	212612732
chr1	212855203	212859367	-0.84	0.00077	143.56	106.37	227.03	221	Downstream (<1kb)	uc001hjl.2	13960	ENSG00000123685	BATF3	basic leucine zipper ATF-like transcription factor 3	chr1	212838502	212862192
chr1	212963063	212968971	-0.46	0.0359	185.96	210.38	263.65	283	Promoter	uc001hjo.2	0	ENSG00000203705	TATDN3	TatD DNase domain containing 3	chr1	212960818	212974061
chr1	221049167	221058032	-0.27	0.0217	728.96	802.14	912.3	938	Promoter	uc001hmv.4	0	ENSG00000136630	HLX	H2.0 like homeobox	chr1	221043166	221066230
chr1	222133768	222136468	-1.12	0.00316	54.3	48.07	118.22	104	Distal Intergenic	uc001hmy.2	-218252	ENSG00000143507	DUSP10	dual specificity phosphatase 10	chr1	222129225	222139671
chr1	222627031	222630499	-0.59	0.0114	145.79	181.23	246.91	246	Distal Intergenic	uc001hnh.1	90945	ENSG00000143512	HHIPL2	HHIP like 2	chr1	222624429	222641390
chr1	224006669	224009310	-1.65	0.00176	19.34	27.58	63.3	84	5' UTR	uc010pva.2	-16231	ENSG00000143514	TP53BP2	tumor protein p53 binding protein 2	chr1	224003101	224043236
chr1	224031903	224035203	-0.44	0.0426	204.56	194.62	274.11	267	Promoter	uc001hod.3	0	ENSG00000143514	TP53BP2	tumor protein p53 binding protein 2	chr1	224003101	224043236
chr1	224684837	224692406	-0.59	0.0064	174.06	168.62	255.8	260	Distal Intergenic	uc001hop.4	-62836	ENSG00000162923	WDR26	WD repeat domain 26	chr1	224671337	224714554
chr1	224933761	224936555	-0.82	0.0789	69.18	40.97	110.9	84	Distal Intergenic	uc001hos.1	129582	ENSG00000143786	CNIH3	cornichon family AMPA receptor auxiliary protein 3	chr1	224931064	224942951
chr1	226110095	226113247	-0.43	0.094	156.21	159.17	212.9	211	Promoter	uc010pvj.3	0	ENSG00000243709	LEFTY1	left-right determination factor 1	chr1	226100164	226116411
chr1	226590438	226596796	-0.43	0.0973	174.8	234.02	246.91	304	Promoter	uc001hqd.4	0	ENSG00000143799	PARP1	poly(ADP-ribose) polymerase 1	chr1	226577748	226600024
chr1	227124516	227130088	-0.34	0.0613	317.62	289.97	400.18	370	Promoter	uc010pvp.1	0	ENSG00000163050	COQ8A	coenzyme Q8A	chr1	227120870	227136401
chr1	228273733	228278517	-1.13	7.81e-05	69.92	107.95	189.89	199	Intron (uc001hrr.3/375, intron 1 of 4)	uc001hru.3	2882	ENSG00000143761	ARF1	ADP ribosylation factor 1	chr1	228262007	228333130
chr1	228352276	228355163	-0.55	0.0516	113.81	136.32	185.18	180	Promoter	uc001hsl.4	0	ENSG00000181873	IBA57	IBA57 homolog, iron-sulfur cluster assembly	chr1	228349077	228369833
chr1	229476526	229480670	-0.5	0.00661	247.7	243.48	356.24	336	Promoter	uc001htl.4	0	ENSG00000154429	CCSAP	centriole, cilia and spindle associated protein	chr1	229428623	229491996
chr1	229544458	229548460	-0.66	0.00585	144.3	132.38	214.47	224	Distal Intergenic	uc001htm.3	21383	ENSG00000143632	ACTA1	actin, alpha 1, skeletal muscle	chr1	229542314	229548568
chr1	229670854	229676945	-0.93	0.000376	104.88	117.4	185.7	237	Exon (uc001htp.4/23456, exon 5 of 13)	uc001htp.4	17497	ENSG00000135776	ABCB10	ATP binding cassette subfamily B member 10	chr1	229638301	229679271
chr1	229687889	229696205	-0.61	6.75e-06	415.8	374.28	586.4	618	Promoter	uc001htp.4	0	ENSG00000135776	ABCB10	ATP binding cassette subfamily B member 10	chr1	229685539	229769199
chr1	229760535	229763149	-0.59	0.0665	101.91	92.19	144.9	147	Promoter	uc001htq.3	0	ENSG00000135801	TAF5L	TATA-box binding protein associated factor 5 like	chr1	229685539	229769199
chr1	231555659	231559123	-0.58	0.0289	133.89	135.53	184.66	219	Promoter	uc001huu.3	0	ENSG00000135766	EGLN1	egl-9 family hypoxia inducible factor 1	chr1	231461584	231572459
chr1	231746835	231750505	-0.98	0.000118	91.49	119.77	214.47	203	Promoter	uc021pkm.2	0	ENSG00000229228	LINC00582	long intergenic non-protein coding RNA 582	chr1	231648658	231964371
chr1	233085197	233087220	-0.77	0.0568	60.25	57.52	101.48	100	Promoter	uc001hvj.1	0	ENSG00000135778	NTPCR	nucleoside-triphosphatase, cancer-related	chr1	233067139	233123098
chr1	234608485	234615630	-0.34	0.0736	311.67	321.48	439.93	359	Promoter	uc001hwd.3	0	ENSG00000059588	TARBP1	TAR (HIV-1) RNA binding protein 1	chr1	234583364	234698442
chr1	234629855	234666555	-0.54	3.78e-18	2181.67	2240.94	3236.46	3210	Promoter	uc001hwe.3	970	ENSG00000231768	LINC01354	long intergenic non-protein coding RNA 1354	chr1	234583364	234698442
chr1	234688830	234696642	-0.35	0.0756	270.76	323.06	404.88	351	Distal Intergenic	uc001hwe.3	-21305	ENSG00000231768	LINC01354	long intergenic non-protein coding RNA 1354	chr1	234583364	234698442
chr1	234715717	234728582	-0.65	5.77e-12	740.86	800.56	1198.44	1214	Distal Intergenic	uc009xfw.3	15278	ENSG00000168264	IRF2BP2	interferon regulatory factor 2 binding protein 2	chr1	234705272	234870359
chr1	234729215	234752123	-0.43	1.77e-10	1956.29	1912.36	2593.56	2632	Promoter	uc009xfw.3	0	ENSG00000168264	IRF2BP2	interferon regulatory factor 2 binding protein 2	chr1	234705272	234870359
chr1	234855782	234863669	-0.43	0.00138	452.25	473.56	646.04	598	Promoter	uc001hwj.2	0	ENSG00000227630	LINC01132	long intergenic non-protein coding RNA 1132	chr1	234705272	234870359
chr1	234905723	234915603	-0.4	0.000381	633.75	673.7	891.9	836	Distal Intergenic	uc001hwj.2	45934	ENSG00000227630	LINC01132	long intergenic non-protein coding RNA 1132	chr1	234880282	234920692
chr1	235069214	235071437	-1.13	0.0464	38.68	22.85	62.77	72	Distal Intergenic	uc001hwj.2	209425	ENSG00000227630	LINC01132	long intergenic non-protein coding RNA 1132	chr1	234963571	235162322
chr1	235088043	235123656	-0.31	6.48e-06	2166.05	2223.6	2691.38	2768	Exon (uc001hwk.4/uc001hwk.4, exon 1 of 4)	uc001hwm.1	167596	ENSG00000207181	SNORA14B	small nucleolar RNA, H/ACA box 14B	chr1	234963571	235162322
chr1	235145665	235150093	-0.46	0.0913	133.89	166.26	220.23	192	Distal Intergenic	uc001hwm.1	141159	ENSG00000207181	SNORA14B	small nucleolar RNA, H/ACA box 14B	chr1	234963571	235162322
chr1	235242183	235249509	-0.34	0.0781	288.61	326.21	367.74	410	Distal Intergenic	uc001hwm.1	41743	ENSG00000207181	SNORA14B	small nucleolar RNA, H/ACA box 14B	chr1	235242386	235327969
chr1	236099773	236107802	1.29	0.00716	279.68	312.82	153.27	89	Distal Intergenic	uc009xgb.2	-52765	ENSG00000143669	LYST	lysosomal trafficking regulator	chr1	235809884	236156049
chr1	236108093	236110725	2.54	5.72e-05	55.79	57.52	11.51	8	Distal Intergenic	uc009xgb.2	-61085	ENSG00000143669	LYST	lysosomal trafficking regulator	chr1	235809884	236156049
chr1	237032504	237035780	-1.46	8.48e-08	78.1	59.88	191.98	188	Intron (uc001hyi.4/4548, intron 22 of 32)	uc009xgj.1	58701	ENSG00000116984	MTR	5-methyltetrahydrofolate-homocysteine methyltransferase	chr1	237025864	237040900
chr1	243374307	243378286	-0.93	0.000311	109.34	99.28	187.27	209	3' UTR	uc021plo.1	40422	ENSG00000143702	CEP170	centrosomal protein 170	chr1	243375064	243459666
chr1	243872140	243879172	-0.84	1.6e-05	163.64	184.38	330.08	292	Intron (uc001hzz.1/10000, intron 13 of 13)	uc001hzz.1	127412	ENSG00000117020	AKT3	AKT serine/threonine kinase 3	chr1	243861402	243916810
chr1	243886592	243896396	-0.52	0.00185	275.96	270.27	398.08	386	Intron (uc001hzz.1/10000, intron 13 of 13)	uc001hzz.1	110188	ENSG00000117020	AKT3	AKT serine/threonine kinase 3	chr1	243861402	243916810
chr1	244387012	244389172	-0.93	0.0107	68.43	59.1	136.53	107	Distal Intergenic	uc001iah.4	-126765	ENSG00000173728	C1orf100	chromosome 1 open reading frame 100	chr1	244382563	244392655
chr1	244481848	244489884	-0.51	0.0125	197.12	208.02	302.88	275	Distal Intergenic	uc001iah.4	-26053	ENSG00000173728	C1orf100	chromosome 1 open reading frame 100	chr1	244478877	244493109
chr1	244995741	245001512	-0.49	0.000606	509.53	428.65	630.34	683	Promoter	uc001iar.3	0	ENSG00000203667	COX20	COX20, cytochrome c oxidase assembly factor	chr1	244995289	245037612
chr1	245010000	245032311	-0.24	0.0102	1582.14	1435.65	1773.33	1784	Promoter	uc001iav.3	0	NA	NA	NA	chr1	244995289	245037612
chr1	245079162	245090377	-0.48	2.47e-06	732.68	787.16	1038.37	1079	Distal Intergenic	uc001ibc.2	-42794	ENSG00000203666	EFCAB2	EF-hand calcium binding domain 2	chr1	245057096	245260144
chr1	245113433	245141072	-0.46	8.72e-12	2061.92	2173.96	2868.19	2972	Promoter	uc001ibc.2	0	ENSG00000203666	EFCAB2	EF-hand calcium binding domain 2	chr1	245057096	245260144
chr1	245162287	245165134	-1.86	7.55e-06	34.96	23.64	104.1	108	Intron (uc001ibc.2/84288, intron 2 of 7)	uc010pyo.1	28656	ENSG00000203666	EFCAB2	EF-hand calcium binding domain 2	chr1	245057096	245260144
chr1	245663868	245666471	-0.97	0.031	40.17	52.79	104.62	78	Intron (uc010pyq.1/55083, intron 4 of 9)	uc001ibg.1	-7833	ENSG00000162849	KIF26B	kinesin family member 26B	chr1	245634619	245689818
chr1	246225715	246281190	-0.63	1.85e-28	2812.45	2823.23	4344.92	4355	Intron (uc001ibk.3/64754, intron 7 of 11)	uc001ibj.3	-131590	ENSG00000185420	SMYD3	SET and MYND domain containing 3	chr1	246089814	246395713
chr1	246376763	246384302	-0.37	0.0769	220.92	245.84	303.4	300	Intron (uc001ibk.3/64754, intron 7 of 11)	uc001ibk.3	196412	ENSG00000185420	SMYD3	SET and MYND domain containing 3	chr1	246089814	246395713
chr1	246749999	246752158	-0.88	0.0887	46.12	34.67	73.23	75	Intron (uc001ibo.4/163882, intron 1 of 8)	uc001ibo.4	20360	ENSG00000162852	CNST	consortin, connexin sorting protein	chr1	246721036	246784367
chr1	247572592	247580918	-0.45	0.0123	256.62	271.84	377.68	346	Promoter	uc001icr.3	0	ENSG00000162711	NLRP3	NLR family pyrin domain containing 3	chr1	247546209	247622592
chr1	249150802	249154952	-0.42	0.0373	233.56	242.69	304.97	332	Promoter	uc031pta.1	0	ENSG00000171163	ZNF692	zinc finger protein 692	chr1	249067981	249175012
chr1	249156631	249158395	-1.31	0.0281	30.5	18.91	54.4	68	Distal Intergenic	uc001ifc.2	-3316	ENSG00000171163	ZNF692	zinc finger protein 692	chr1	249067981	249175012
chr10	11203079	11226898	-0.49	5.16e-10	1538.26	1464.8	2028.61	2182	Promoter	uc010qbk.1	0	ENSG00000048740	CELF2	CUGBP, Elav-like family member 2	chr10	11202522	11260646
chr10	14643265	14647148	-0.54	0.0703	115.29	115.83	155.89	181	Promoter	uc001imy.1	0	ENSG00000065809	FAM107B	family with sequence similarity 107 member B	chr10	14582004	14661981
chr10	14649873	14651817	-1.19	0.0886	19.34	18.91	42.37	45	Intron (uc001ina.1/83641, intron 3 of 4)	uc001imy.1	-3456	ENSG00000065809	FAM107B	family with sequence similarity 107 member B	chr10	14582004	14661981
chr10	21782809	21786690	-0.95	4.81e-06	138.35	141.83	259.98	281	Promoter	uc021pnw.1	0	ENSG00000222071	MIR1915	microRNA 1915	chr10	21780341	21834929
chr10	21812731	21817218	-0.49	0.00222	302	335.67	446.73	448	Promoter	uc009xkd.3	0	ENSG00000180592	SKIDA1	SKI/DACH domain containing 1	chr10	21780341	21834929
chr10	21821660	21825319	-0.45	0.0295	213.48	252.93	309.16	327	Promoter	uc001iqq.2	0	ENSG00000078403	MLLT10	myeloid/lymphoid or mixed-lineage leukemia; translocated to, 10	chr10	21780341	21834929
chr10	65213748	65233621	-0.5	1.88e-08	978.89	1020.4	1376.82	1442	Promoter	uc001jmn.3	0	ENSG00000171988	JMJD1C	jumonji domain containing 1C	chr10	65164952	65268354
chr10	65248762	65260018	-0.34	0.0109	508.04	520.84	651.27	648	Distal Intergenic	uc009xpl.2	-21105	ENSG00000165476	REEP3	receptor accessory protein 3	chr10	65164952	65268354
chr10	65273831	65289779	-0.28	0.0144	907.48	1070.83	1196.34	1209	Promoter	uc009xpl.2	0	ENSG00000165476	REEP3	receptor accessory protein 3	chr10	65273968	65304280
chr10	70845471	70852635	-0.44	0.0218	246.21	243.48	342.63	320	Promoter	uc001joz.3	0	ENSG00000122862	SRGN	serglycin	chr10	70801752	70848162
chr10	73123440	73128269	-0.92	0.00997	56.53	78.8	127.64	129	Distal Intergenic	uc001jrv.3	-28422	ENSG00000107736	CDH23	cadherin related 23	chr10	73122171	73143455
chr10	73485012	73490941	-0.34	0.0755	267.78	286.03	351	350	Exon (uc001jrz.3/64072, exon 29 of 31)	uc001jsa.2	-5434	ENSG00000214688	C10orf105	chromosome 10 open reading frame 105	chr10	73485281	73490282
chr10	73501528	73515293	-0.66	4.66e-10	615.9	618.54	927.99	1025	3' UTR	uc001jsb.2	-3947	ENSG00000214688	C10orf105	chromosome 10 open reading frame 105	chr10	73499087	73517942
chr10	73526831	73537168	-0.58	1.23e-05	375.64	382.16	574.37	562	Promoter	uc001jsd.3	0	ENSG00000107738	C10orf54	chromosome 10 open reading frame 54	chr10	73525611	73539720
chr10	80826240	80833634	-0.57	3.44e-05	392	412.1	566.52	625	Promoter	uc001jzx.3	0	ENSG00000224596	ZMIZ1-AS1	ZMIZ1 antisense RNA 1	chr10	80832264	80849344
chr10	81024851	81028809	-0.78	0.0116	87.77	93.77	174.19	137	Intron (uc001kaf.2/57178, intron 7 of 24)	uc001kah.1	-8129	ENSG00000108175	ZMIZ1	zinc finger MIZ-type containing 1	chr10	81023871	81034764
chr10	81032727	81035445	-1.65	9.84e-05	29.75	32.31	90.5	104	Intron (uc001kaf.2/57178, intron 7 of 24)	uc001kah.1	-1493	ENSG00000108175	ZMIZ1	zinc finger MIZ-type containing 1	chr10	81023871	81034764
chr10	81106479	81109818	-0.48	0.04	171.83	170.99	242.72	234	Promoter	uc001kai.3	0	ENSG00000108179	PPIF	peptidylprolyl isomerase F	chr10	81104844	81119175
chr10	89786340	89794194	-0.57	0.0108	161.41	204.87	286.14	259	Distal Intergenic	uc001kfb.3	163145	ENSG00000171862	PTEN	phosphatase and tensin homolog	chr10	89784881	89891164
chr10	89820896	89832259	-0.35	0.0255	468.62	404.22	577.51	532	Distal Intergenic	uc001kfb.3	197701	ENSG00000171862	PTEN	phosphatase and tensin homolog	chr10	89784881	89891164
chr10	99182082	99189692	-0.31	0.0899	360.02	313.6	428.95	405	Promoter	uc001knh.3	0	ENSG00000171314	PGAM1	phosphoglycerate mutase 1	chr10	99180529	99185530
chr10	104208836	104217218	-0.68	2.61e-06	304.23	335.67	511.07	511	Promoter	uc001kvp.2	0	ENSG00000269609	RPARP-AS1	RPARP antisense RNA 1	chr10	104209981	104218036
chr10	126387858	126395824	-0.67	0.0086	142.82	122.13	228.6	193	5' UTR	uc001lhv.1	37106	ENSG00000189319	FAM53B	family with sequence similarity 53 member B	chr10	126384541	126393506
chr10	126835519	126838452	-1.01	0.0145	47.61	51.22	93.64	105	Intron (uc009yak.3/1488, intron 10 of 10)	uc009yak.3	8833	ENSG00000175029	CTBP2	C-terminal binding protein 2	chr10	126832648	126847453
chr10	126842374	126851028	-0.3	0.035	479.03	505.87	613.08	597	Promoter	uc009yak.3	0	ENSG00000175029	CTBP2	C-terminal binding protein 2	chr10	126832648	126847453
chr10	134228983	134238991	-0.46	0.000226	498.37	483.01	697.82	654	3' UTR	uc001lll.4	18281	ENSG00000171813	PWWP2B	PWWP domain containing 2B	chr10	134229225	134238457
chr11	3849853	3864068	-0.42	0.000306	670.94	599.63	873.59	830	Promoter	uc001lyu.2	0	ENSG00000177105	RHOG	ras homolog family member G	chr11	3849482	3863075
chr11	3874554	3879059	-0.6	0.00115	231.33	216.69	331.13	347	Promoter	uc021qcp.1	0	ENSG00000167323	MIR4687	microRNA 4687	chr11	3873520	3885819
chr11	14655959	14669545	-0.35	0.0101	589.12	613.81	706.72	831	Promoter	uc001mlm.2	0	ENSG00000152270	PDE3B	phosphodiesterase 3B	chr11	14655689	14670531
chr11	32436240	32448734	-0.5	1.21e-05	587.63	559.45	797.21	822	Exon (uc001mtl.2/7490, exon 4 of 10)	uc001mtl.2	3629	ENSG00000184937	WT1	Wilms tumor 1	chr11	32440293	32446575
chr11	34443220	34456231	-0.74	7.73e-09	562.34	442.04	840.11	840	Distal Intergenic	uc001mvm.3	-4241	ENSG00000121691	CAT	catalase	chr11	34436747	34475154
chr11	34456931	34465876	-0.79	6.09e-06	274.48	226.93	399.13	468	Promoter	uc001mvm.3	0	ENSG00000121691	CAT	catalase	chr11	34436747	34475154
chr11	34467397	34472819	-0.92	0.00214	86.29	92.98	147.52	192	Promoter	uc009ykc.1	0	ENSG00000121691	CAT	catalase	chr11	34436747	34475154
chr11	46685726	46700540	-0.25	0.036	715.57	694.19	857.89	822	3' UTR	uc001ndd.4	21675	ENSG00000175220	ARHGAP1	Rho GTPase activating protein 1	chr11	46676332	46700954
chr11	47288145	47294466	-0.5	0.0037	300.51	282.09	443.07	380	Promoter	uc001neq.2	0	ENSG00000110514	MADD	MAP kinase activating death domain	chr11	47289022	47297825
chr11	47408557	47418784	-0.26	0.0401	706.65	710.73	809.25	889	Intron (uc001nfd.3/91252, intron 3 of 7)	uc001nfb.1	-8430	ENSG00000066336	SPI1	Spi-1 proto-oncogene	chr11	47409571	47417827
chr11	61593756	61598036	-0.5	0.00745	233.56	252.14	336.88	349	Promoter	uc001nsk.3	0	ENSG00000134824	FADS2	fatty acid desaturase 2	chr11	61594245	61603334
chr11	61729756	61732614	-1.36	0.00338	28.27	40.19	80.56	95	3' UTR	uc001nsu.3	2518	ENSG00000167996	FTH1	ferritin heavy chain 1	chr11	61727342	61742986
chr11	61733172	61736883	-0.67	0.000461	187.45	209.6	312.29	319	Promoter	uc001nsu.3	0	ENSG00000167996	FTH1	ferritin heavy chain 1	chr11	61727342	61742986
chr11	62318509	62329013	-0.7	2.77e-08	377.13	407.37	631.91	646	3' UTR	uc001ntk.2	-4177	ENSG00000124942	AHNAK	AHNAK nucleoprotein	chr11	62317538	62327876
chr11	63852411	63865120	-0.68	2.62e-10	520.69	519.26	835.92	836	Intron (uc001nyh.3/28992, intron 8 of 10)	uc001nyi.1	-6242	ENSG00000126500	FLRT1	fibronectin leucine rich transmembrane protein 1	chr11	63856406	63864097
chr11	64644224	64647514	-0.65	0.0251	113.06	100.07	170.01	164	Promoter	uc001obu.1	0	ENSG00000110047	EHD1	EH domain containing 1	chr11	64642257	64648534
chr11	64848928	64852938	-0.44	0.0618	167.36	182.8	234.35	242	Promoter	uc001ocp.2	0	ENSG00000146670	CDCA5	cell division cycle associated 5	chr11	64848358	64853359
chr11	65183149	65198843	-0.51	2.56e-09	1023.52	981.79	1427.03	1432	Promoter	uc010rog.2	0	ENSG00000245532	NEAT1	nuclear paraspeckle assembly transcript 1 (non-protein coding)	chr11	65183864	65213205
chr11	73086448	73102319	-0.5	4.33e-07	735.65	709.16	1042.03	1008	Promoter	uc001otv.3	0	ENSG00000054967	RELT	RELT tumor necrosis factor receptor	chr11	73082356	73102259
chr11	75044613	75065978	-0.34	0.000532	936.49	930.57	1197.39	1158	Promoter	uc001owe.2	0	ENSG00000137486	ARRB1	arrestin beta 1	chr11	75045197	75064882
chr11	94371338	94373057	-1.75	0.0375	13.39	8.67	29.29	45	Distal Intergenic	uc001pfa.3	70864	ENSG00000134627	PIWIL4	piwi like RNA-mediated gene silencing 4	chr11	94367879	94374276
chr11	102321189	102328750	-0.69	3.27e-06	317.62	289.18	501.14	476	Promoter	uc001pha.3	0	ENSG00000152558	TMEM123	transmembrane protein 123	chr11	102315861	102330339
chr11	118963295	118967547	-0.42	0.0452	224.64	202.5	292.42	281	Promoter	uc001pvg.3	0	ENSG00000188486	H2AFX	H2A histone family member X	chr11	118951082	118995424
chr11	119230296	119234763	-1.31	0.00012	62.48	48.85	154.84	122	Promoter	uc001pwl.4	129	ENSG00000036672	USP2	ubiquitin specific peptidase 2	chr11	119226622	119243757
chr11	120080559	120083393	-0.86	0.00472	79.59	84.31	147.52	151	Promoter	uc001pxb.3	0	ENSG00000184232	OAF	out at first homolog	chr11	120075295	120085430
chr11	122561060	122571908	-0.47	0.00144	490.19	401.07	648.65	589	Intron (uc001pyi.4/84959, intron 1 of 13)	uc001pyi.4	34662	ENSG00000154127	UBASH3B	ubiquitin associated and SH3 domain containing B	chr11	122557615	122630657
chr11	122583497	122598886	-0.42	0.000291	618.13	676.06	839.06	894	Exon (uc021qrr.1/uc021qrr.1, exon 1 of 1)	uc001pyi.4	57099	ENSG00000154127	UBASH3B	ubiquitin associated and SH3 domain containing B	chr11	122557615	122630657
chr11	122612170	122620803	-0.54	0.0017	260.34	249.78	385.01	359	Intron (uc001pyi.4/84959, intron 1 of 13)	uc001pyi.4	85772	ENSG00000154127	UBASH3B	ubiquitin associated and SH3 domain containing B	chr11	122557615	122630657
chr11	122624454	122628295	-0.62	0.0719	127.2	84.31	149.09	175	Intron (uc001pyi.4/84959, intron 1 of 13)	uc001pyj.3	-80960	ENSG00000109943	CRTAM	cytotoxic and regulatory T-cell molecule	chr11	122557615	122630657
chr11	125460906	125465786	-0.5	0.0444	170.34	146.56	224.41	223	Promoter	uc009zbm.2	0	ENSG00000134910	STT3A	STT3A, catalytic subunit of the oligosaccharyltransferase complex	chr11	125460353	125471105
chr11	126185053	126190406	-0.54	0.00659	208.27	207.23	319.09	285	Intron (uc001qdp.3/28960, intron 2 of 5)	uc001qdp.3	11406	ENSG00000110063	DCPS	decapping enzyme, scavenger	chr11	126171770	126194665
chr11	126215021	126229896	-0.48	0.000113	580.19	504.29	769.49	745	Promoter	uc001qdq.3	0	NA	ST3GAL4-AS1	ST3GAL4 antisense RNA 1 (head to head)	chr11	126203056	126242783
chr11	126255284	126266037	-0.64	1.94e-05	359.27	323.85	572.28	491	Intron (uc001qds.3/6484, intron 1 of 10)	uc021qry.1	-7274	ENSG00000110080	ST3GAL4	ST3 beta-galactoside alpha-2,3-sialyltransferase 4	chr11	126253343	126271531
chr11	128562555	128567701	-0.57	0.00052	284.15	267.9	408.55	409	Promoter	uc001qel.3	0	ENSG00000254703	SENCR	smooth muscle and endothelial cell enriched migration/differentiation-associated long non-coding RNA	chr11	128558806	128631149
chr11	128580826	128598991	-0.25	0.0462	679.12	719.4	807.15	859	Intron (uc010sbt.2/2313, intron 1 of 6)	uc001qel.3	-14908	ENSG00000254703	SENCR	smooth muscle and endothelial cell enriched migration/differentiation-associated long non-coding RNA	chr11	128558806	128631149
chr11	129992735	129995843	-0.72	0.0164	108.6	89.04	163.73	161	Exon (uc001qfp.3/334, exon 7 of 17)	uc001qfv.3	13411	ENSG00000084234	APLP2	amyloid beta precursor like protein 2	chr11	129985245	130002763
chr12	25202343	25209702	-0.61	4.97e-06	392	360.88	579.08	574	Promoter	uc001rgg.2	0	ENSG00000118308	LRMP	lymphoid restricted membrane protein	chr12	25200593	25214668
chr12	29579924	29582856	-0.97	0.0169	69.18	47.28	102.01	126	3' UTR	uc031qgu.1	37697	ENSG00000257599	OVCH1-AS1	OVCH1 antisense RNA 1	chr12	29576758	29588211
chr12	29587054	29589994	-0.72	0.018	84.8	118.19	165.3	170	Intron (uc031qgu.1/101055625, intron 1 of 2)	uc031qgu.1	44827	ENSG00000257599	OVCH1-AS1	OVCH1 antisense RNA 1	chr12	29576758	29588211
chr12	31474092	31480142	-0.44	0.00447	342.17	333.3	471.32	447	Promoter	uc010sjz.2	0	ENSG00000139146	FAM60A	family with sequence similarity 60 member A	chr12	31451331	31480258
chr12	31984214	31988588	-0.51	0.0545	130.17	146.56	196.16	198	Distal Intergenic	uc001rkr.3	-39039	ENSG00000188375	H3F3C	H3 histone family member 3C	chr12	31982489	31990271
chr12	46118246	46130924	-0.36	0.000368	804.09	795.04	1024.24	1034	Promoter	uc001ror.3	0	ENSG00000189079	ARID2	AT-rich interaction domain 2	chr12	46099105	46256745
chr12	46377332	46386902	-0.37	0.0109	406.88	400.28	531.48	515	Promoter	uc001rox.3	0	ENSG00000139218	SCAF11	SR-related CTD associated factor 11	chr12	46328097	46391570
chr12	46761354	46768034	-0.41	0.0217	317.62	289.18	388.67	416	Promoter	uc001rpg.3	0	ENSG00000134294	SLC38A2	solute carrier family 38 member 2	chr12	46743789	46788235
chr12	46775847	46782186	-0.59	5.88e-05	331.75	327.79	525.2	470	Distal Intergenic	uc001rpg.3	-9202	ENSG00000134294	SLC38A2	solute carrier family 38 member 2	chr12	46743789	46788235
chr12	51713772	51724327	-0.46	0.00049	446.3	431.01	611.51	596	Promoter	uc001ryg.3	0	ENSG00000110934	BIN2	bridging integrator 2	chr12	51710619	51724813
chr12	57109971	57122720	-0.42	0.00298	406.14	452.28	578.03	571	Promoter	uc001sly.2	0	ENSG00000196531	NACA	nascent polypeptide-associated complex alpha subunit	chr12	57111736	57120578
chr12	58228645	58232289	-0.81	0.0683	49.09	52	94.16	83	Exon (uc031qib.1/uc031qib.1, exon 1 of 2)	uc009zqf.3	7028	ENSG00000175215	CTDSP2	CTD small phosphatase 2	chr12	58222383	58241722
chr12	58237428	58241460	-0.53	0.00854	199.35	228.51	314.91	301	Promoter	uc009zqf.3	0	ENSG00000175215	CTDSP2	CTD small phosphatase 2	chr12	58222383	58241722
chr12	66582027	66586346	-0.49	0.0261	179.26	199.35	258.41	274	Promoter	uc001stg.2	0	ENSG00000090376	IRAK3	interleukin 1 receptor associated kinase 3	chr12	66581601	66596287
chr12	66626899	66642240	-0.64	2.28e-13	1005.67	940.03	1467.84	1572	3' UTR	uc001stg.2	43921	ENSG00000090376	IRAK3	interleukin 1 receptor associated kinase 3	chr12	66628983	66640646
chr12	89736422	89749060	-0.37	0.000243	844.26	852.56	1073.94	1116	Promoter	uc001tay.3	0	ENSG00000139318	DUSP6	dual specificity phosphatase 6	chr12	89735960	89749979
chr12	104849667	104864952	-0.4	0.000725	560.85	583.87	777.34	737	Promoter	uc001tky.3	0	ENSG00000171310	CHST11	carbohydrate sulfotransferase 11	chr12	104853060	104907333
chr12	104865207	104869542	-0.69	0.0944	69.18	58.31	101.48	104	Intron (uc001tky.3/50515, intron 1 of 2)	uc001tky.3	14515	ENSG00000171310	CHST11	carbohydrate sulfotransferase 11	chr12	104853060	104907333
chr12	109013254	109033256	-0.43	2.24e-06	1100.88	1161.44	1457.9	1591	Promoter	uc010sxe.2	0	ENSG00000110876	SELPLG	selectin P ligand	chr12	109025208	109035474
chr12	109896260	109902262	-0.49	0.0309	175.55	222.99	303.4	258	Promoter	uc001toh.1	0	ENSG00000110906	KCTD10	potassium channel tetramerization domain containing 10	chr12	109894947	109903930
chr12	111861255	111878542	-0.36	0.0209	379.36	407.37	503.23	503	Promoter	uc010syg.2	0	ENSG00000111252	SH2B3	SH2B adaptor protein 3	chr12	111865993	111886427
chr12	113644378	113648268	-0.73	0.00517	116.04	115.83	206.63	178	5' UTR	uc001tuu.3	10612	ENSG00000166578	IQCD	IQ motif containing D	chr12	113638227	113682564
chr12	113658344	113661275	-0.69	0.0814	76.62	80.37	102.53	150	Promoter	uc001tuu.3	0	ENSG00000166578	IQCD	IQ motif containing D	chr12	113638227	113682564
chr12	116712879	116716646	-0.57	0.00688	187.45	188.32	268.35	288	Promoter	uc001tvw.3	0	ENSG00000123066	MED13L	mediator complex subunit 13 like	chr12	116697876	116724452
chr12	116993969	117000580	-0.38	0.0507	252.9	289.97	376.11	331	Promoter	uc009zwk.1	0	ENSG00000258102	MAP1LC3B2	microtubule associated protein 1 light chain 3 beta 2	chr12	116993622	116999894
chr12	121577811	121585913	-1.19	4.14e-24	342.91	327	760.07	770	Intron (uc001tzm.3/5027, intron 1 of 12)	uc001tzm.3	7189	ENSG00000089041	P2RX7	purinergic receptor P2X 7	chr12	121578973	121586477
chr12	121675472	121680937	-0.4	0.017	307.2	321.48	422.67	407	3' UTR	uc001tzz.2	17408	ENSG00000110931	CAMKK2	calcium/calmodulin dependent protein kinase kinase 2	chr12	121673752	121680113
chr13	32687650	32694348	-0.42	0.00907	356.3	324.64	452.49	459	5' UTR	uc001utx.3	82213	ENSG00000073910	FRY	FRY microtubule binding protein	chr13	32682378	32703989
chr13	41547205	41597691	-0.48	8.61e-14	2991.71	2921.73	3958.87	4291	Promoter	uc010acd.3	0	ENSG00000120690	ELF1	E74 like ETS transcription factor 1	chr13	41532029	41602488
chr13	41625890	41637614	-0.39	0.000459	914.92	821.05	1076.03	1198	Promoter	uc001uxt.3	0	ENSG00000120688	WBP4	WW domain binding protein 4	chr13	41621621	41635182
chr13	45911709	45917275	-0.45	0.00714	331.01	306.51	415.35	457	Promoter	uc010tfr.2	0	NA	TPT1-AS1	TPT1 antisense RNA 1	chr13	45903182	45916313
chr13	46741586	46759362	-0.61	7.72e-14	1334.44	1371.82	1952.76	2180	Promoter	uc001vaz.4	0	ENSG00000136167	LCP1	lymphocyte cytosolic protein 1	chr13	46738636	46759653
chr13	51481606	51497938	-0.51	3.53e-09	1383.54	1336.37	1818.32	2057	Promoter	uc031qlp.1	0	NA	RNASEH2B-AS1	RNASEH2B antisense RNA 1	chr13	51483873	51513464
chr13	51507247	51512121	-0.71	0.0419	102.65	70.92	145.42	138	Exon (uc001vfa.4/79621, exon 5 of 11)	uc031qlp.1	-22399	NA	RNASEH2B-AS1	RNASEH2B antisense RNA 1	chr13	51483873	51513464
chr13	91998750	92005387	-0.29	0.0553	457.46	477.5	545.6	601	Promoter	uc021rlf.1	0	ENSG00000215417	MIR19B1	microRNA 19b-1	chr13	91960285	92016196
chr13	99869131	99886128	-0.7	2.07e-11	624.82	568.9	981.35	958	Exon (uc010tiv.2/337867, exon 2 of 9)	uc001voc.3	15968	ENSG00000134882	UBAC2	UBA domain containing 2	chr13	99867141	99887559
chr13	99954675	99966517	-0.43	0.00154	463.41	523.2	643.94	683	Promoter	uc001vog.3	0	ENSG00000169508	GPR183	G protein-coupled receptor 183	chr13	99952703	99977245
chr14	21849152	21854136	-0.35	0.0842	244.72	257.66	310.73	331	Promoter	uc001wao.2	0	ENSG00000092201	SUPT16H	SPT16 homolog, facilitates chromatin remodeling subunit	chr14	21848940	21853941
chr14	24161721	24166738	-1.49	2.62e-10	85.54	77.22	234.35	224	Distal Intergenic	uc001wkt.4	56148	ENSG00000100867	DHRS2	dehydrogenase/reductase 2	chr14	24162353	24167354
chr14	24778970	24784183	-0.46	0.0116	246.21	277.36	363.56	358	Promoter	uc001wos.3	0	ENSG00000213903	LTB4R	leukotriene B4 receptor	chr14	24775551	24787797
chr14	50085683	50091498	-0.56	0.00441	233.56	251.36	322.23	391	Promoter	uc001wwr.3	0	ENSG00000168282	MGAT2	mannosyl (alpha-1,6-)-glycoprotein beta-1,2-N-acetylglucosaminyltransferase	chr14	50082061	50088534
chr14	50466135	50471542	-0.49	0.0155	214.97	241.9	345.25	295	5' UTR	uc001wxi.1	2696	ENSG00000214900	LINC01588	long intergenic non-protein coding RNA 1588	chr14	50464503	50473302
chr14	50525451	50533182	-0.71	1.78e-05	272.24	361.67	502.71	534	Distal Intergenic	uc001wxl.3	-17504	NA	NA	NA	chr14	50523247	50533330
chr14	73921304	73931092	-0.53	0.00116	300.51	275.78	423.19	410	Promoter	uc001xny.1	0	ENSG00000133961	NUMB	NUMB, endocytic adaptor protein	chr14	73918439	73935793
chr14	74206203	74228169	-0.22	0.0356	1111.29	1050.34	1276.9	1235	Promoter	uc021rwi.1	0	ENSG00000264741	MIR4505	microRNA 4505	chr14	74206057	74228487
chr14	74249298	74255782	-0.31	0.0659	409.11	441.25	489.63	563	Promoter	uc001xou.3	0	ENSG00000156030	ELMSAN1	ELM2 and Myb/SANT domain containing 1	chr14	74247364	74256274
chr14	77504049	77511227	-0.39	0.025	315.39	301	400.7	405	Distal Intergenic	uc001xsy.4	-9007	ENSG00000119669	IRF2BPL	interferon regulatory factor 2 binding protein like	chr14	77506118	77515106
chr14	100529200	100536407	-0.47	0.00157	428.45	373.49	535.14	577	Promoter	uc001ygu.3	0	ENSG00000196405	EVL	Enah/Vasp-like	chr14	100523074	100551521
chr14	100539476	100547423	-0.44	0.0188	245.47	248.2	339.5	331	Intron (uc001ygt.3/51466, intron 1 of 13)	uc001ygu.3	7725	ENSG00000196405	EVL	Enah/Vasp-like	chr14	100523074	100551521
chr14	100837071	100844326	-0.66	1.04e-06	362.99	388.46	566.52	624	Promoter	uc001yhg.2	0	ENSG00000140105	WARS	tryptophanyl-tRNA synthetase	chr14	100837687	100844031
chr14	105525238	105535169	-0.49	3.63e-05	543	602	779.95	832	Promoter	uc001yqd.3	0	ENSG00000183484	GPR132	G protein-coupled receptor 132	chr14	105524215	105540164
chr14	105535283	105538196	-0.64	0.0246	115.29	112.68	163.73	192	Distal Intergenic	uc001yqd.3	-3529	ENSG00000183484	GPR132	G protein-coupled receptor 132	chr14	105524215	105540164
chr15	31553992	31561190	-0.46	0.00606	335.47	294.69	451.96	415	Distal Intergenic	uc021sib.1	-30942	NA	LOC283710	uncharacterized LOC283710	chr15	31545144	31567958
chr15	40380042	40402155	-0.38	0.000181	897.81	907.72	1122.06	1229	Promoter	uc001zkt.4	0	ENSG00000104081	BMF	Bcl2 modifying factor	chr15	40379113	40402286
chr15	50340947	50365296	-0.45	6.28e-10	1568.75	1542.02	2103.41	2156	Intron (uc010ber.3/79895, intron 26 of 28)	uc010ber.3	40217	ENSG00000104043	ATP8B4	ATPase phospholipid transporting 8B4 (putative)	chr15	50341092	50378143
chr15	52373346	52379130	-0.64	0.013	126.45	133.16	223.89	182	Distal Intergenic	uc002abq.3	25842	ENSG00000137875	BCL2L10	BCL2 like 10	chr15	52366750	52399465
chr15	55485184	55490484	-0.57	0.00499	263.32	205.66	332.7	362	Promoter	uc002acn.3	0	ENSG00000137876	RSL24D1	ribosomal L24 domain containing 1	chr15	55484128	55491682
chr15	57207749	57215262	-0.37	0.0101	476.06	449.92	569.14	631	Promoter	uc002adz.1	0	ENSG00000137871	LOC145783	uncharacterized LOC145783	chr15	57203945	57247003
chr15	67364536	67378316	-0.51	0.000215	387.54	393.98	569.14	542	Intron (uc002aqj.3/4088, intron 1 of 8)	uc002aqj.3	6341	ENSG00000166949	SMAD3	SMAD family member 3	chr15	67358802	67416869
chr15	67380715	67392396	-0.34	0.031	397.95	372.7	508.46	468	Intron (uc002aqj.3/4088, intron 1 of 8)	uc002aqj.3	22520	ENSG00000166949	SMAD3	SMAD family member 3	chr15	67358802	67416869
chr15	67411718	67420625	-0.38	0.0552	243.98	277.36	340.02	337	Promoter	uc010ujr.2	0	ENSG00000166949	SMAD3	SMAD family member 3	chr15	67358802	67416869
chr15	75333570	75341134	-0.6	0.000249	292.33	275.78	409.07	450	Exon (uc002azo.3/60490, exon 3 of 6)	uc002azo.3	17643	ENSG00000138621	PPCDC	phosphopantothenoylcysteine decarboxylase	chr15	75314994	75343051
chr15	75442066	75447981	-0.57	0.0205	157.69	144.2	210.29	239	Distal Intergenic	uc002azp.4	-43252	ENSG00000167173	C15orf39	chromosome 15 open reading frame 39	chr15	75442174	75449695
chr15	78326190	78370754	-0.46	3.23e-12	1998.69	2035.28	2827.39	2736	Promoter	uc002bcy.4	0	ENSG00000167202	TBC1D2B	TBC1 domain family member 2B	chr15	78324369	78368778
chr15	85137891	85145343	-0.55	0.00312	218.69	222.2	325.37	322	Promoter	uc002bkp.3	0	ENSG00000176371	ZSCAN2	zinc finger and SCAN domain containing 2	chr15	85136536	85145448
chr15	89937788	89941467	-1.12	2.88e-07	113.81	114.25	244.81	250	Exon (uc002bnv.2/254559, exon 7 of 7)	uc002bnw.2	16515	ENSG00000255571	MIR9-3HG	MIR9-3 host gene	chr15	89924930	89946106
chr15	93423472	93430044	-0.4	0.0148	358.53	335.67	441.5	474	Promoter	uc021svn.1	0	NA	LINC01578	long intergenic non-protein coding RNA 1578	chr15	93424455	93467980
chr15	93441776	93454850	-0.32	0.0224	534.08	551.57	643.42	708	Promoter	uc021svr.1	0	ENSG00000173575	MIR3175	microRNA 3175	chr15	93424455	93467980
chr15	101737759	101742421	-0.64	0.0112	137.61	149.71	201.92	246	Intron (uc021sxt.1/22856, intron 1 of 2)	uc010usd.2	-9493	ENSG00000131873	CHSY1	chondroitin sulfate synthase 1	chr15	101705242	101757186
chr15	101742536	101751877	-0.33	0.0782	310.92	279.72	377.16	366	Intron (uc021sxt.1/22856, intron 1 of 2)	uc010usd.2	-14270	ENSG00000131873	CHSY1	chondroitin sulfate synthase 1	chr15	101705242	101757186
chr15	101773080	101786445	-0.52	0.000471	345.88	323.85	481.78	481	Exon (uc021sxt.1/22856, exon 2 of 3)	uc021sxt.1	5692	ENSG00000131873	CHSY1	chondroitin sulfate synthase 1	chr15	101764810	101791890
chr15	101786460	101789623	-1.04	0.0546	33.47	30.73	63.82	68	Intron (uc021sxt.1/22856, intron 2 of 2)	uc021sxt.1	2514	ENSG00000131873	CHSY1	chondroitin sulfate synthase 1	chr15	101764810	101791890
chr16	30768946	30774738	-0.44	0.0353	216.46	226.93	282.48	321	Promoter	uc002dzo.4	0	ENSG00000196118	CCDC189	coiled-coil domain containing 189	chr16	30768773	30775072
chr16	31467795	31472764	-0.52	0.000941	314.64	314.39	440.46	459	Promoter	uc010vfn.2	0	ENSG00000140691	ARMC5	armadillo repeat containing 5	chr16	31463024	31472400
chr16	56640667	56645339	-0.45	0.0744	188.19	156.01	222.32	249	Promoter	uc002eji.3	0	ENSG00000205362	MT1A	metallothionein 1A	chr16	56640503	56645504
chr16	66549794	66552766	-0.67	0.0375	110.83	83.52	151.7	157	Promoter	uc021tjp.1	0	ENSG00000166548	TK2	thymidine kinase 2, mitochondrial	chr16	66549384	66562458
chr16	66582145	66588003	-0.58	0.000921	289.35	268.69	383.96	448	Promoter	uc021tjs.1	0	ENSG00000254788	CKLF-CMTM1	CKLF-CMTM1 readthrough	chr16	66581812	66590284
chr16	72236486	72238728	-0.74	0.0795	58.02	57.52	95.73	97	Distal Intergenic	uc002fcf.3	-30137	ENSG00000118557	PMFBP1	polyamine modulated factor 1 binding protein 1	chr16	72235277	72240278
chr16	81511825	81517490	-0.79	0.00282	102.65	124.5	190.41	201	Intron (uc002fgp.3/80790, intron 1 of 20)	uc002fgq.2	-11464	ENSG00000153815	CMIP	c-Maf inducing protein	chr16	81498846	81557329
chr16	81530553	81532295	-2.19	0.0113	7.44	7.88	38.71	31	Intron (uc002fgp.3/80790, intron 1 of 20)	uc002fgq.2	1599	ENSG00000153815	CMIP	c-Maf inducing protein	chr16	81498846	81557329
chr16	81829634	81835208	-0.59	0.000249	278.94	267.9	409.07	415	Intron (uc002fgt.3/5336, intron 2 of 32)	uc010chg.1	10283	ENSG00000197943	PLCG2	phospholipase C gamma 2	chr16	81826229	81836362
chr16	81863387	81867893	-0.77	0.00119	130.17	134.74	213.43	237	Intron (uc002fgt.3/5336, intron 2 of 32)	uc010chg.1	44036	ENSG00000197943	PLCG2	phospholipase C gamma 2	chr16	81846695	81876763
chr16	81875859	81878036	-4.6	7.08e-07	2.98	0.79	54.4	37	Intron (uc002fgt.3/5336, intron 2 of 32)	uc010chg.1	56508	ENSG00000197943	PLCG2	phospholipase C gamma 2	chr16	81846695	81876763
chr16	85584768	85593754	-0.53	1.57e-07	695.49	709.16	988.15	1042	Distal Intergenic	uc002fiw.3	-51275	ENSG00000131149	GSE1	Gse1 coiled-coil protein	chr16	85592797	85610240
chr16	85593972	85614968	-0.35	4.93e-05	1196.83	1170.9	1510.21	1506	Distal Intergenic	uc002fiw.3	-30061	ENSG00000131149	GSE1	Gse1 coiled-coil protein	chr16	85592797	85610240
chr16	87811245	87817036	-0.69	6.2e-07	353.32	346.7	536.18	594	Distal Intergenic	uc002fki.3	-11647	ENSG00000104731	KLHDC4	kelch domain containing 4	chr16	87811094	87816095
chr16	89553275	89558856	-0.35	0.0249	370.43	384.52	476.03	488	Promoter	uc002fmx.2	0	ENSG00000167522	ANKRD11	ankyrin repeat domain 11	chr16	89535707	89562538
chr17	36857024	36863806	-0.43	0.000229	628.54	649.27	820.75	897	Promoter	uc021twf.1	0	ENSG00000275238	MIR4734	microRNA 4734	chr17	36855366	36861629
chr17	38472830	38502242	-0.4	1.54e-07	1647.6	1761.07	2217.45	2266	Promoter	uc002hul.4	0	ENSG00000131759	RARA	retinoic acid receptor alpha	chr17	38459834	38495598
chr17	41843762	41852224	-0.35	0.0111	491.68	468.83	601.57	624	3' UTR	uc002ied.4	4144	ENSG00000108861	DUSP3	dual specificity phosphatase 3	chr17	41841104	41861676
chr17	41853360	41857701	-0.46	0.0539	163.64	182.02	243.24	231	Promoter	uc002ied.4	0	ENSG00000108861	DUSP3	dual specificity phosphatase 3	chr17	41841104	41861676
chr17	42274430	42279165	-0.33	0.0278	462.67	453.86	549.78	600	Promoter	uc002ifz.3	0	ENSG00000087152	ATXN7L3	ataxin 7 like 3	chr17	42278063	42284382
chr17	43298278	43310385	-0.87	8.29e-20	842.02	743.83	1385.71	1515	Promoter	uc002iin.3	0	ENSG00000184922	FMNL1	formin like 1	chr17	43299340	43308332
chr17	46124016	46136754	-0.92	7.88e-22	598.05	644.54	1197.91	1152	Promoter	uc002imz.4	0	ENSG00000082641	NFE2L1	nuclear factor, erythroid 2 like 1	chr17	46125801	46133590
chr17	54987090	54994870	-0.35	0.0138	512.5	566.54	648.13	725	Promoter	uc002iut.3	0	ENSG00000121060	TRIM25	tripartite motif containing 25	chr17	54983250	54997264
chr17	57445636	57454073	-0.47	0.000958	450.02	507.44	718.22	606	Intron (uc002ixm.1/388403, intron 2 of 4)	uc021uat.1	2192	ENSG00000263857	MIR4729	microRNA 4729	chr17	57440331	57454610
chr17	57902364	57928325	-0.48	3.45e-10	1358.99	1406.49	1911.95	1940	Promoter	uc002ixv.3	0	ENSG00000062716	MIR21	microRNA 21	chr17	57920743	57929610
chr17	58458531	58479367	-0.32	0.000368	1240.72	1353.7	1586.58	1660	Promoter	uc002iyo.1	0	ENSG00000170832	USP32	ubiquitin specific peptidase 32	chr17	58458699	58477560
chr17	62407981	62410928	-0.74	0.0124	101.16	92.19	154.32	169	Promoter	uc002jef.2	-898	ENSG00000261371	PECAM1	platelet and endothelial cell adhesion molecule 1	chr17	62401327	62411424
chr17	72458217	72461068	-0.74	0.0567	58.76	86.67	115.08	128	Distal Intergenic	uc002jkv.4	-1454	ENSG00000167851	CD300A	CD300a molecule	chr17	72456823	72464385
chr17	72683076	72688279	-0.64	0.00027	217.2	242.69	360.42	358	Intron (uc002jlc.2/326624, intron 1 of 5)	uc002jlf.3	13237	ENSG00000186074	CD300LF	CD300 molecule like family member f	chr17	72683254	72689511
chr17	72768841	72777361	-0.37	0.0948	241	231.66	340.54	269	Promoter	uc002jlq.3	0	ENSG00000109065	NAT9	N-acetyltransferase 9 (putative)	chr17	72771940	72786995
chr17	72835977	72838237	-0.9	0.043	55.79	42.55	98.34	85	3' UTR	uc002jlt.1	17770	ENSG00000161509	GRIN2C	glutamate ionotropic receptor NMDA type subunit 2C	chr17	72834665	72839666
chr17	73317584	73350845	-0.29	0.000152	1690	1726.4	2131.66	2054	Exon (uc002jnx.4/2885, exon 3 of 6)	uc002jnt.4	-32054	ENSG00000125454	SLC25A19	solute carrier family 25 member 19	chr17	73287251	73399131
chr17	73386021	73403732	-0.38	0.00074	752.02	742.25	925.37	1013	Promoter	uc021ucz.1	0	ENSG00000264511	MIR3678	microRNA 3678	chr17	73287251	73399131
chr17	74552241	74559416	-0.31	0.0632	355.55	374.28	447.78	457	Promoter	uc002jsa.2	0	ENSG00000163597	SNHG16	small nucleolar RNA host gene 16	chr17	74552648	74557649
chr17	75418423	75422256	-1.53	0.000247	35.7	34.67	88.93	114	Intron (uc002jts.4/10801, intron 3 of 11)	uc010wtl.2	17264	ENSG00000184640	2009-09-01	septin 9	chr17	75421143	75427616
chr17	76401113	76414553	-0.24	0.0525	718.55	778.5	883	881	Exon (uc002jvm.3/9489, exon 8 of 10)	uc002jvp.1	4297	ENSG00000087157	PGS1	phosphatidylglycerophosphate synthase 1	chr17	76407158	76414691
chr17	77798155	77821107	-0.54	6.04e-16	2333.42	2307.91	3242.21	3505	Promoter	uc002jxe.3	0	ENSG00000141582	CBX4	chromobox 4	chr17	77797972	77806774
chr17	77962019	77973290	-0.7	8.84e-12	708.88	819.47	1194.77	1280	Intron (uc002jxj.4/125058, intron 9 of 11)	uc002jxj.4	36367	ENSG00000167291	TBC1D16	TBC1 domain family member 16	chr17	77966853	77971854
chr17	79296665	79306336	-0.36	0.0175	458.95	406.58	579.6	531	Promoter	uc002kad.2	0	ENSG00000185332	TMEM105	transmembrane protein 105	chr17	79295734	79302044
chr17	79522460	79536044	-0.28	0.0998	358.53	407.37	465.56	466	Promoter	uc002kar.3	0	ENSG00000182446	NPLOC4	NPL4 homolog, ubiquitin recognition factor	chr17	79518662	79535577
chr17	81140949	81157347	-0.63	1.47e-05	327.29	317.54	513.69	482	Distal Intergenic	uc021ufy.1	-17319	ENSG00000232938	RPL23AP87	ribosomal protein L23a pseudogene 87	chr17	81145117	81152650
chr18	12988806	12992876	-0.42	0.0771	168.85	193.05	245.34	239	Promoter	uc002krs.1	0	ENSG00000101639	CEP192	centrosomal protein 192	chr18	12989138	12994139
chr18	60472681	60477734	-1.58	1.87e-13	91.49	92.19	261.03	289	Intron (uc021ule.1/23239, intron 1 of 16)	uc021ule.1	90009	ENSG00000081913	PHLPP1	PH domain and leucine rich repeat protein phosphatase 1	chr18	60438414	60486441
chr18	60481492	60484287	-1.28	0.0395	20.83	22.06	52.83	51	Intron (uc021ule.1/23239, intron 1 of 16)	uc021ule.1	98820	ENSG00000081913	PHLPP1	PH domain and leucine rich repeat protein phosphatase 1	chr18	60438414	60486441
chr18	60764299	60775414	-0.27	0.08	480.52	435.74	547.69	559	Distal Intergenic	uc002lit.1	211199	ENSG00000171791	BCL2	BCL2, apoptosis regulator	chr18	60762918	60785902
chr18	60983474	60990721	-0.52	0.000228	369.69	379	529.91	541	Promoter	uc002lit.1	0	ENSG00000171791	BCL2	BCL2, apoptosis regulator	chr18	60965903	60992658
chr18	74196018	74220236	-0.53	4.83e-09	910.46	873.84	1260.69	1324	Promoter	uc031rir.1	0	NA	C18orf65	chromosome 18 open reading frame 65	chr18	74178279	74201603
chr18	74762546	74771451	-0.57	8.04e-05	349.6	397.92	537.23	571	Intron (uc010xfd.2/4155, intron 6 of 8)	uc002lml.3	-33322	ENSG00000197971	MBP	myelin basic protein	chr18	74762622	74782271
chr18	74771515	74784061	-0.51	0.000114	484.24	564.96	711.42	779	5' UTR	uc002lml.3	-42291	ENSG00000197971	MBP	myelin basic protein	chr18	74762622	74782271
chr18	74835483	74847016	-0.37	0.00236	613.67	561.02	761.64	761	Promoter	uc010xfd.2	0	ENSG00000197971	MBP	myelin basic protein	chr18	74807397	74843935
chr19	1034424	1042150	-0.69	5.99e-07	349.6	349.06	537.75	587	Promoter	uc010dsa.3	0	ENSG00000064687	ABCA7	ATP binding cassette subfamily A member 7	chr19	1036542	1041543
chr19	1359919	1368570	-0.66	0.000106	309.44	245.84	428.42	452	3' UTR	uc002lsc.1	2665	ENSG00000160953	MUM1	melanoma associated antigen (mutated) 1	chr19	1359047	1370146
chr19	2079434	2098225	-0.53	3.39e-11	1497.34	1634.21	2172.98	2340	Promoter	uc002luw.1	0	ENSG00000099840	IZUMO4	IZUMO family member 4	chr19	2085160	2094037
chr19	2160237	2174538	-0.56	5.58e-11	1074.84	993.61	1518.05	1536	Promoter	uc002lvb.4	0	ENSG00000104885	DOT1L	DOT1 like histone lysine methyltransferase	chr19	2166445	2171446
chr19	2615305	2623240	-0.63	0.000331	225.38	245.05	376.11	351	Intron (uc002lwd.2/2788, intron 3 of 4)	uc002lwd.2	79506	ENSG00000176533	GNG7	G protein subunit gamma 7	chr19	2615214	2622838
chr19	4366870	4377919	-0.47	0.000895	447.05	394.76	585.88	578	Exon (uc002maj.3/6455, exon 2 of 10)	uc002maj.3	22646	ENSG00000141985	SH3GL1	SH3 domain containing GRB2 like 1, endophilin A2	chr19	4366290	4378957
chr19	5619160	5631616	-0.37	0.00267	607.71	553.93	744.38	762	Promoter	uc010xiq.2	0	ENSG00000160633	SAFB	scaffold attachment factor B	chr19	5619838	5632630
chr19	6271278	6280644	-0.34	0.0331	419.52	378.22	512.64	494	Promoter	uc002mek.3	0	ENSG00000130382	MLLT1	MLLT1, super elongation complex subunit	chr19	6271422	6279246
chr19	7264770	7282541	-0.87	5.08e-18	593.58	627.21	1065.04	1168	Exon (uc002mgd.1/3643, exon 2 of 22)	uc002mgd.1	11470	ENSG00000171105	INSR	insulin receptor	chr19	7264773	7276565
chr19	8577056	8581550	-0.67	5.01e-05	272.99	252.93	400.18	434	Promoter	uc002mke.4	0	ENSG00000133250	ZNF414	zinc finger protein 414	chr19	8577231	8584074
chr19	8625046	8643481	-0.47	4.71e-06	746.81	738.31	1077.08	983	Promoter	uc002mkg.3	0	ENSG00000142347	MYO1F	myosin IF	chr19	8629196	8644444
chr19	15389614	15395804	-1.71	7.5e-12	72.9	73.28	274.63	205	Promoter	uc002nar.3	0	ENSG00000141867	BRD4	bromodomain containing 4	chr19	15384961	15400966
chr19	15398563	15401814	-1.4	0.000244	50.58	36.25	116.65	113	Intron (uc002nat.3/23476, intron 11 of 11)	uc002nar.3	-7301	ENSG00000141867	BRD4	bromodomain containing 4	chr19	15384961	15400966
chr19	15481724	15492189	-0.33	0.0234	464.9	513.74	647.08	581	Promoter	uc010dzy.3	0	ENSG00000105127	AKAP8	A-kinase anchoring protein 8	chr19	15480304	15487981
chr19	16242862	16264472	-0.45	8.07e-12	2177.96	2150.32	2905.86	3000	Promoter	uc002ndp.4	0	ENSG00000196684	HSH2D	hematopoietic SH2 domain containing	chr19	16249590	16254591
chr19	16691819	16700320	-0.5	0.00744	241	267.9	389.71	331	Intron (uc002nee.3/9441, intron 10 of 11)	uc010xph.2	-8626	ENSG00000127526	SLC35E1	solute carrier family 35 member E1	chr19	16692786	16708096
chr19	17629181	17638743	-0.42	0.00222	444.07	427.07	610.99	558	Promoter	uc021uqi.1	0	ENSG00000167483	FAM129C	family with sequence similarity 129 member C	chr19	17630615	17635616
chr19	36389216	36402167	-0.35	0.00524	730.45	639.82	843.77	901	Promoter	uc002ock.1	0	ENSG00000126264	HCST	hematopoietic cell signal transducer	chr19	36390328	36399245
chr19	39137188	39149359	-0.48	1.05e-06	754.25	795.04	1063.47	1103	Promoter	uc010egc.2	0	ENSG00000130402	ACTN4	actinin alpha 4	chr19	39138747	39188731
chr19	39149938	39163058	-0.42	0.00572	363.74	418.4	545.08	504	Intron (uc010egc.2/81, intron 1 of 11)	uc010egc.2	11671	ENSG00000130402	ACTN4	actinin alpha 4	chr19	39138747	39188731
chr19	39164299	39168090	-0.79	0.0429	71.41	56.73	118.75	103	Intron (uc010egc.2/81, intron 1 of 11)	uc010egc.2	26032	ENSG00000130402	ACTN4	actinin alpha 4	chr19	39138747	39188731
chr19	39168497	39187765	-0.32	0.00588	781.03	708.37	968.79	894	Intron (uc010egc.2/81, intron 1 of 11)	uc010egc.2	30230	ENSG00000130402	ACTN4	actinin alpha 4	chr19	39138747	39188731
chr19	42700294	42708522	-0.48	0.00205	351.83	324.64	496.95	448	5' UTR	uc002osu.2	13422	ENSG00000160570	DEDD2	death effector domain containing 2	chr19	42699536	42708715
chr19	44267050	44274384	-0.66	6.5e-05	252.9	241.9	401.75	381	3' UTR	uc002oxj.2	-7908	ENSG00000105771	SMG9	SMG9, nonsense mediated mRNA decay factor	chr19	44266129	44275043
chr19	46008737	46020442	-0.31	0.00282	856.9	829.71	1080.21	1017	Promoter	uc002pcg.3	0	ENSG00000125753	VASP	vasodilator-stimulated phosphoprotein	chr19	46013101	46020881
chr19	47359241	47367829	-0.34	0.0165	499.11	512.96	610.99	666	Distal Intergenic	uc002pft.1	-5038	ENSG00000042753	AP2S1	adaptor related protein complex 2 sigma 1 subunit	chr19	47364864	47369865
chr19	50871508	50880593	-0.41	0.000321	603.25	646.12	817.62	848	Promoter	uc002psa.5	0	ENSG00000131408	NR1H2	nuclear receptor subfamily 1 group H member 2	chr19	50871711	50880846
chr19	51160412	51163561	-0.56	0.0176	153.23	158.38	220.75	240	3' UTR	uc021uyf.1	7710	ENSG00000235034	C19orf81	chromosome 19 open reading frame 81	chr19	51158197	51163198
chr19	54703290	54715476	-0.26	0.0957	474.57	568.11	636.62	612	Promoter	uc002qdx.3	0	ENSG00000170889	RPS9	ribosomal protein S9	chr19	54704874	54717031
chr19	56184233	56192236	-0.33	0.0686	312.41	364.03	442.55	406	Promoter	uc002qlv.3	0	ENSG00000063245	EPN1	epsin 1	chr19	56187093	56193351
chr2	8440909	8445619	-1.44	9.32e-08	82.57	62.25	191.46	201	Intron (uc010eww.2/339789, intron 7 of 8)	uc010eww.2	22930	ENSG00000236790	LINC00299	long intergenic non-protein coding RNA 299	chr2	8437024	8456766
chr2	8452461	8454281	-1.55	0.0102	14.88	29.94	54.93	76	Exon (uc002qyy.1/339789, exon 3 of 10)	uc010eww.2	14268	ENSG00000236790	LINC00299	long intergenic non-protein coding RNA 299	chr2	8437024	8456766
chr2	8673264	8687904	-0.47	4.32e-05	670.94	682.37	1008.03	866	Distal Intergenic	uc002qza.3	-134209	ENSG00000115738	ID2	inhibitor of DNA binding 2, HLH protein	chr2	8650662	8689274
chr2	43183756	43194311	-0.33	0.0167	481.26	512.17	639.76	608	Distal Intergenic	uc002rst.4	-164005	ENSG00000162882	HAAO	3-hydroxyanthranilate 3,4-dioxygenase	chr2	43182277	43195497
chr2	43357201	43362266	-0.55	0.0128	182.24	165.47	261.55	248	Distal Intergenic	uc002rsv.4	91479	ENSG00000152518	ZFP36L2	ZFP36 ring finger protein like 2	chr2	43351292	43364454
chr2	47188463	47215929	-0.24	0.0173	1077.08	1133.08	1367.4	1250	Promoter	uc002rvq.3	0	ENSG00000068724	TTC7A	tetratricopeptide repeat domain 7A	chr2	47190156	47217073
chr2	47402087	47405051	-0.47	0.0204	210.51	257.66	317.53	333	Promoter	uc010fbd.3	0	ENSG00000239605	C2orf61	chromosome 2 open reading frame 61	chr2	47396825	47404355
chr2	55330558	55336022	-0.98	0.00341	72.9	63.04	140.72	127	Distal Intergenic	uc002rye.3	-52824	ENSG00000115310	RTN4	reticulon 4	chr2	55334947	55350964
chr2	55336316	55342217	-0.89	9.41e-09	246.95	234.81	432.61	458	Distal Intergenic	uc002rye.3	-58582	ENSG00000115310	RTN4	reticulon 4	chr2	55334947	55350964
chr2	55346231	55348497	-1.05	0.0392	40.17	32.31	69.57	80	Distal Intergenic	uc002rye.3	-68497	ENSG00000115310	RTN4	reticulon 4	chr2	55334947	55350964
chr2	62421928	62426232	-0.53	0.0116	188.19	203.29	296.08	268	Promoter	uc002sbs.3	0	ENSG00000170340	B3GNT2	UDP-GlcNAc:betaGal beta-1,3-N-acetylglucosaminyltransferase 2	chr2	62411786	62452548
chr2	68588908	68600740	-0.47	0.000196	479.77	497.99	708.81	647	Promoter	uc002sen.4	0	ENSG00000115956	PLEK	pleckstrin	chr2	68587048	68620294
chr2	68959566	68971181	-0.53	8.73e-05	418.78	395.55	571.23	607	Promoter	uc010fdg.3	0	ENSG00000163219	ARHGAP25	Rho GTPase activating protein 25	chr2	68957751	68978946
chr2	69867797	69873758	-0.64	0.000105	249.19	271.06	405.41	403	Promoter	uc002sfp.2	0	ENSG00000115977	AAK1	AP2 associated kinase 1	chr2	69827661	69870674
chr2	85802955	85813533	-0.26	0.0572	553.41	580.72	673.24	684	Promoter	uc002spu.1	0	ENSG00000168899	VAMP5	vesicle associated membrane protein 5	chr2	85804916	85824687
chr2	101653220	101659838	-1.55	5.16e-10	66.95	94.55	225.46	248	Exon (uc002tau.4/11138, exon 4 of 18)	uc002tau.4	16163	ENSG00000204634	TBC1D8	TBC1 domain family member 8	chr2	101653417	101660927
chr2	101724527	101738584	-0.54	2.82e-07	688.05	723.34	978.21	1075	Intron (uc010fiv.3/11138, intron 19 of 19)	uc010fiv.3	29262	ENSG00000204634	TBC1D8	TBC1 domain family member 8	chr2	101723085	101745649
chr2	106396831	106418583	-0.45	2.49e-06	875.5	921.12	1195.82	1254	Intron (uc002tdg.3/8440, intron 1 of 4)	uc002tdg.3	35311	ENSG00000071051	NCK2	NCK adaptor protein 2	chr2	106389851	106425226
chr2	128457859	128461023	-0.45	0.0496	180.01	190.68	263.65	241	Promoter	uc002tpf.3	0	ENSG00000173349	SFT2D3	SFT2 domain containing 3	chr2	128456946	128465808
chr2	145257458	145283054	-0.41	2.56e-10	2682.28	2797.23	3543	3738	Promoter	uc031rpn.1	0	ENSG00000238057	ZEB2-AS1	ZEB2 antisense RNA 1	chr2	145161631	145273322
chr2	145399822	145475825	-0.45	1.14e-19	6933.31	6748.81	9204.05	9537	Promoter	uc021vqn.2	0	ENSG00000226674	TEX41	testis expressed 41 (non-protein coding)	chr2	145416248	145474261
chr2	175495644	175502097	-0.44	0.00777	333.98	397.92	478.12	512	Promoter	uc002uiz.3	0	ENSG00000115935	WIPF1	WAS/WASL interacting protein family member 1	chr2	175491160	175501201
chr2	191392544	191400988	-0.72	3.19e-07	373.41	321.48	582.74	558	Promoter	uc010zgf.2	0	ENSG00000189362	NEMP2	nuclear envelope integral membrane protein 2	chr2	191387978	191401856
chr2	201979115	201986904	-0.32	0.00565	691.77	670.55	836.45	868	Promoter	uc002uwy.3	0	ENSG00000003402	CFLAR	CASP8 and FADD like apoptosis regulator	chr2	201983219	201999662
chr2	219257238	219267063	-0.54	4.51e-08	776.57	746.98	1069.23	1151	Promoter	uc021vwv.1	0	ENSG00000144579	CTDSP1	CTD small phosphatase 1	chr2	219258347	219263348
chr2	232251149	232261377	-0.62	2.42e-05	311.67	312.03	476.03	483	Promoter	uc002vrs.3	0	ENSG00000156966	B3GNT7	UDP-GlcNAc:betaGal beta-1,3-N-acetylglucosaminyltransferase 7	chr2	232247702	232261305
chr2	233938861	233954828	-0.52	6.26e-05	494.65	573.63	728.69	799	Exon (uc010zmo.2/3635, exon 2 of 26)	uc010zmo.2	13825	ENSG00000168918	INPP5D	inositol polyphosphate-5-phosphatase D	chr2	233936061	233960809
chr2	238581329	238585321	-0.59	0.0975	76.62	107.16	138.1	138	Intron (uc002vxc.3/9208, intron 1 of 23)	uc002vxd.3	-15486	ENSG00000124831	LRRFIP1	LRR binding FLII interacting protein 1	chr2	238579368	238617496
chr20	276528	280510	-0.47	0.0179	220.92	216.69	313.86	293	Promoter	uc002wdf.3	0	ENSG00000247315	ZCCHC3	zinc finger CCHC-type containing 3	chr20	268224	294575
chr20	417548	420820	-0.65	0.0955	64.71	78.01	118.75	105	3' UTR	uc002wds.3	22367	ENSG00000125875	TBC1D20	TBC1 domain family member 20	chr20	415329	424346
chr20	21069786	21071710	-1.25	0.0347	18.6	32.31	64.34	57	Distal Intergenic	uc002wsb.3	-34914	ENSG00000088970	KIZ	kizuna centrosomal protein	chr20	21064875	21088358
chr20	21078244	21084801	-1.51	5.61e-24	211.25	175.71	564.95	540	Distal Intergenic	uc002wsb.3	-21823	ENSG00000088970	KIZ	kizuna centrosomal protein	chr20	21064875	21088358
chr20	21084846	21087050	-1.75	1.67e-05	29.75	31.52	96.77	110	Distal Intergenic	uc002wsb.3	-19574	ENSG00000088970	KIZ	kizuna centrosomal protein	chr20	21064875	21088358
chr20	23103423	23143854	-0.17	0.0532	1802.32	1896.6	2083.01	2072	Promoter	uc021wbi.1	0	ENSG00000233746	LINC00656	long intergenic non-protein coding RNA 656	chr20	23092133	23146089
chr20	30622174	30630079	-0.9	6.45e-10	299.02	260.81	515.78	526	Distal Intergenic	uc002wxh.3	-9912	ENSG00000101336	HCK	HCK proto-oncogene, Src family tyrosine kinase	chr20	30619131	30631709
chr20	30638337	30658974	-0.72	6.01e-14	690.28	697.34	1106.37	1179	Promoter	uc002wxh.3	0	ENSG00000101336	HCK	HCK proto-oncogene, Src family tyrosine kinase	chr20	30648221	30659866
chr20	30791871	30797796	-0.48	0.0026	325.06	310.45	470.27	419	Promoter	uc002wxo.3	0	ENSG00000101346	POFUT1	protein O-fucosyltransferase 1	chr20	30787352	30794881
chr20	33600369	33604363	-0.93	0.0741	34.22	71.7	79.51	122	5' UTR	uc002xbj.3	-5991	ENSG00000100991	TRPC4AP	transient receptor potential cation channel subfamily C member 4 associated protein	chr20	33602855	33611872
chr20	42379607	42382289	-1.28	0.00824	36.45	29.94	92.07	69	Distal Intergenic	uc002xlc.3	-23965	ENSG00000124196	GTSF1L	gametocyte specific factor 1 like	chr20	42371503	42386100
chr20	52351745	52359128	-0.34	0.025	398.7	401.07	506.89	506	Distal Intergenic	uc010gik.4	133120	NA	SUMO1P1	SUMO1 pseudogene 1	chr20	52349908	52360034
chr20	52366554	52372760	-0.4	0.0671	238.03	201.72	290.32	290	Distal Intergenic	uc010gik.4	119488	NA	SUMO1P1	SUMO1 pseudogene 1	chr20	52365156	52373140
chr20	62607217	62613810	-0.58	2.61e-05	385.31	367.19	545.08	580	Promoter	uc002yhm.2	0	ENSG00000130590	SAMD10	sterile alpha motif domain containing 10	chr20	62608584	62613585
chr21	26931277	26940206	-0.48	0.00101	377.13	424.71	544.03	571	Promoter	uc002ylm.4	0	ENSG00000234883	MIR155HG	MIR155 host gene	chr21	26930256	26937854
chr21	36276070	36284548	-0.63	4.46e-07	412.83	413.67	642.37	636	Intron (uc010gmu.3/861, intron 7 of 8)	uc002yuh.3	-15083	ENSG00000159216	RUNX1	runt related transcription factor 1	chr21	36272487	36304166
chr21	36418337	36424739	-0.57	0.00162	249.19	226.14	369.84	337	Promoter	uc010gmu.3	0	ENSG00000159216	RUNX1	runt related transcription factor 1	chr21	36411021	36427734
chr21	45611630	45619215	-0.72	2.36e-07	389.03	334.88	572.28	623	Distal Intergenic	uc002zee.3	41619	ENSG00000160223	ICOSLG	inducible T-cell costimulator ligand	chr21	45611036	45630600
chr21	45620566	45628799	-0.54	3.35e-05	420.27	423.92	599.48	629	Distal Intergenic	uc002zee.3	32035	ENSG00000160223	ICOSLG	inducible T-cell costimulator ligand	chr21	45611036	45630600
chr21	46279952	46284386	-0.77	0.00583	92.98	124.5	190.41	181	Exon (uc002zgb.2/754, exon 3 of 6)	uc002zgb.2	9432	ENSG00000183255	PTTG1IP	pituitary tumor-transforming 1 interacting protein	chr21	46281791	46306025
chr21	46284617	46287662	-0.74	0.0393	65.46	101.65	142.81	136	Exon (uc002zgb.2/754, exon 2 of 6)	uc002zgb.2	6156	ENSG00000183255	PTTG1IP	pituitary tumor-transforming 1 interacting protein	chr21	46281791	46306025
chr21	46292048	46296071	-0.67	0.0019	153.23	169.41	259.46	254	Promoter	uc002zgb.2	0	ENSG00000183255	PTTG1IP	pituitary tumor-transforming 1 interacting protein	chr21	46281791	46306025
chr21	46297636	46302597	-0.62	0.0126	136.12	159.17	247.43	205	Distal Intergenic	uc002zgb.2	-3818	ENSG00000183255	PTTG1IP	pituitary tumor-transforming 1 interacting protein	chr21	46281791	46306025
chr22	19927453	19938881	-0.7	1.69e-15	856.16	817.89	1339.15	1382	Promoter	uc002zqo.1	0	ENSG00000184470	TXNRD2	thioredoxin reductase 2	chr22	19924334	19934294
chr22	23553002	23564188	-0.8	6.82e-10	388.28	479.07	768.97	738	Promoter	uc011aiy.2	0	ENSG00000186716	BCR	BCR, RhoGEF and GTPase activating protein	chr22	23554917	23568936
chr22	26873874	26881364	-0.38	0.0333	290.1	302.57	389.19	380	Promoter	uc003acp.4	0	ENSG00000100104	SRRD	SRR1 domain containing	chr22	26869237	26882647
chr22	36722349	36734740	-0.43	0.000837	481.26	471.2	663.3	622	Exon (uc003apg.3/4627, exon 4 of 41)	uc003aph.1	3108	ENSG00000100345	MYH9	myosin heavy chain 9	chr22	36724101	36734994
chr22	36765339	36771818	-0.62	0.0163	129.43	125.28	199.3	192	Intron (uc003apg.3/4627, intron 40 of 40)	uc003api.1	-4182	ENSG00000100345	MYH9	myosin heavy chain 9	chr22	36762741	36774532
chr22	37667340	37686025	-0.36	0.00133	765.41	822.62	977.16	1054	Promoter	uc003ard.4	0	ENSG00000100055	CYTH4	cytohesin 4	chr22	37662708	37686610
chr22	37693918	37712742	-0.39	0.00107	679.87	617.75	885.62	814	3' UTR	uc003ard.4	15423	ENSG00000100055	CYTH4	cytohesin 4	chr22	37694487	37707877
chr22	38027415	38037653	-0.58	0.000139	361.5	318.33	542.98	476	Promoter	uc003atg.1	0	ENSG00000100092	SH3BP1	SH3 domain binding protein 1	chr22	38027244	38036119
chr22	39146291	39153553	-0.51	0.00355	280.43	268.69	371.41	411	Promoter	uc011anz.2	0	ENSG00000100242	SUN2	Sad1 and UNC84 domain containing 2	chr22	39145050	39154172
chr22	40857583	40860414	-0.64	0.0308	101.91	103.22	167.39	152	Promoter	uc003ayv.1	0	ENSG00000196588	MKL1	megakaryoblastic leukemia (translocation) 1	chr22	40824586	40857949
chr22	43388959	43393577	-0.46	0.067	167.36	167.83	211.86	250	Intron (uc003bdg.4/11252, intron 10 of 10)	uc003bdg.4	17607	ENSG00000100266	PACSIN2	protein kinase C and casein kinase substrate in neurons 2	chr22	43386534	43406265
chr22	46980134	47002046	-0.59	2.52e-13	1190.14	1201.63	1737.24	1851	Distal Intergenic	uc003bhx.3	-20602	ENSG00000075240	GRAMD4	GRAM domain containing 4	chr22	46994137	47000533
chr3	4545456	4550628	-1.67	1.3e-15	90.75	89.04	286.14	286	Intron (uc010hbz.3/3708, intron 2 of 9)	uc010hbz.3	10424	ENSG00000150995	ITPR1	inositol 1,4,5-trisphosphate receptor type 1	chr3	4532698	4578095
chr3	4558159	4562336	-0.79	0.00483	113.06	100.86	167.39	202	5' UTR	uc010hbz.3	23127	ENSG00000150995	ITPR1	inositol 1,4,5-trisphosphate receptor type 1	chr3	4532698	4578095
chr3	4776854	4807607	-0.31	0.00013	1516.68	1550.69	1874.81	1918	Promoter	uc003bqd.3	0	ENSG00000235947	EGOT	eosinophil granule ontogeny transcript (non-protein coding)	chr3	4777487	4803864
chr3	5163074	5172139	-0.33	0.062	365.97	329.36	467.66	406	Promoter	uc003bqg.3	0	ENSG00000134108	ARL8B	ADP ribosylation factor like GTPase 8B	chr3	5166608	5244164
chr3	5221838	5225177	-0.89	0.0793	37.94	43.34	70.1	80	3' UTR	uc011asz.1	-4154	ENSG00000134109	EDEM1	ER degradation enhancing alpha-mannosidase like protein 1	chr3	5166608	5244164
chr3	5226076	5234730	-0.54	0.000197	370.43	360.09	557.63	501	Promoter	uc011asz.1	0	ENSG00000134109	EDEM1	ER degradation enhancing alpha-mannosidase like protein 1	chr3	5166608	5244164
chr3	5236048	5247782	-1.18	5.49e-23	331.01	338.03	732.35	784	5' UTR	uc021wsl.1	6014	ENSG00000134109	EDEM1	ER degradation enhancing alpha-mannosidase like protein 1	chr3	5166608	5244164
chr3	13046027	13065133	-0.38	0.000875	659.04	692.61	858.94	896	Intron (uc011auw.2/9922, intron 14 of 14)	uc003bxu.4	-17491	ENSG00000144711	IQSEC1	IQ motif and Sec7 domain 1	chr3	13037918	13060396
chr3	14472121	14476728	-0.7	0.0169	100.42	100.07	175.76	150	Intron (uc010hee.2/6533, intron 2 of 2)	uc010hee.2	28045	ENSG00000131389	SLC6A6	solute carrier family 6 member 6	chr3	14469802	14477314
chr3	17973939	18042332	-0.45	2.64e-16	6140.38	6101.11	8054.27	8668	Promoter	uc003cbg.4	0	NA	LOC339862	uncharacterized LOC339862	chr3	18018858	18031534
chr3	41239857	41243082	-0.52	0.0366	145.05	144.2	213.95	202	Promoter	uc003ckp.2	0	ENSG00000168036	CTNNB1	catenin beta 1	chr3	41232861	41268066
chr3	46400264	46404755	-0.8	0.000687	118.27	148.92	230.69	236	3' UTR	uc003cpm.4	5029	ENSG00000121807	CCR2	C-C motif chemokine receptor 2	chr3	46387319	46405768
chr3	46966025	46975213	-0.64	0.000302	261.09	275.78	377.16	457	3' UTR	uc021wxg.1	42286	ENSG00000160801	PTH1R	parathyroid hormone 1 receptor	chr3	46964686	47016944
chr3	46993939	47001553	-0.91	3.66e-05	125.71	133.95	251.09	236	Intron (uc031rzh.1/151903, intron 6 of 6)	uc031rzh.1	16438	ENSG00000160799	CCDC12	coiled-coil domain containing 12	chr3	46964686	47016944
chr3	47015572	47025077	-0.38	0.0552	299.77	254.51	354.14	365	Promoter	uc031rzh.1	0	ENSG00000160799	CCDC12	coiled-coil domain containing 12	chr3	46964686	47016944
chr3	47265769	47268113	-0.96	0.0296	42.4	50.43	85.79	95	Intron (uc003cqw.2/285352, intron 2 of 6)	uc003crb.2	-56217	ENSG00000114648	KLHL18	kelch like family member 18	chr3	47264481	47272070
chr3	48593686	48604747	-0.52	1.82e-05	511.02	539.75	789.89	714	Promoter	uc003ctv.3	0	ENSG00000114268	PFKFB4	6-phosphofructo-2-kinase/fructose-2,6-biphosphatase 4	chr3	48592878	48604464
chr3	49043317	49046933	-0.66	0.0116	150.26	115.83	210.29	210	Promoter	uc011bbx.1	0	ENSG00000178252	WDR6	WD repeat domain 6	chr3	49042357	49047358
chr3	52119428	52126485	-0.52	0.00483	285.63	238.75	381.87	368	Intron (uc003dcu.3/25886, intron 1 of 10)	uc010hmb.2	-20300	NA	LINC00696	long intergenic non-protein coding RNA 696	chr3	52118882	52126570
chr3	52140800	52145750	-0.46	0.0661	151	159.17	212.38	215	Intron (uc003dcu.3/25886, intron 2 of 10)	uc010hmb.2	-41672	NA	LINC00696	long intergenic non-protein coding RNA 696	chr3	52140920	52160312
chr3	52149712	52157636	-0.59	1.87e-05	383.82	361.67	582.22	539	Exon (uc003dcu.3/25886, exon 9 of 11)	uc003dcu.3	31070	ENSG00000164087	POC1A	POC1 centriolar protein A	chr3	52140920	52160312
chr3	57966962	57971466	-0.74	0.00336	121.99	118.19	202.97	197	Distal Intergenic	uc003djj.2	-22661	ENSG00000136068	FLNB	filamin B	chr3	57964337	57973184
chr3	71488505	71498923	-0.64	2.37e-08	477.54	475.14	743.86	743	Intron (uc003don.3/27086, intron 21 of 21)	uc003don.3	43783	ENSG00000114861	FOXP1	forkhead box P1	chr3	71486897	71508447
chr3	126246574	126250673	-0.74	0.00747	98.19	117.4	176.29	184	Intron (uc003eja.3/166012, intron 1 of 2)	uc003eja.3	3443	ENSG00000180767	CHST13	carbohydrate sulfotransferase 13	chr3	126243062	126252890
chr3	133572331	133578090	-0.66	0.000936	189.68	176.5	301.83	278	Intron (uc003epy.3/51560, intron 6 of 7)	uc003epy.3	36601	ENSG00000154917	RAB6B	RAB6B, member RAS oncogene family	chr3	133571079	133578734
chr3	136579625	136582967	-0.51	0.09	104.88	129.22	166.35	168	Promoter	uc003erh.3	0	ENSG00000158092	NCK1	NCK adaptor protein 1	chr3	136572041	136582299
chr3	151973033	151994052	-0.36	0.000646	948.39	1107.86	1315.61	1319	Promoter	uc011boe.2	0	ENSG00000229619	MBNL1-AS1	MBNL1 antisense RNA 1	chr3	151969274	152069320
chr3	185528381	185546027	-0.36	0.000149	1166.34	1134.65	1404.02	1546	Promoter	uc010hyi.3	0	ENSG00000073792	IGF2BP2	insulin like growth factor 2 mRNA binding protein 2	chr3	185526088	185548225
chr3	185648025	185656910	-0.29	0.062	426.96	423.92	530.95	507	Promoter	uc003fpu.3	0	ENSG00000136527	TRA2B	transformer 2 beta homolog (Drosophila)	chr3	185639964	185654518
chr3	185898613	185904019	-0.77	0.00405	101.91	120.56	186.23	192	Intron (uc003fqa.3/1608, intron 3 of 24)	uc003fpz.3	-71712	ENSG00000244405	ETV5	ETS variant 5	chr3	185898610	185906236
chr3	194720713	194729087	-0.87	4.05e-08	223.15	258.45	457.72	425	Distal Intergenic	uc003fuk.3	113837	ENSG00000173950	XXYLT1	xyloside xylosyltransferase 1	chr3	194720572	194733004
chr4	6640164	6644686	-0.48	0.0622	174.06	144.98	212.38	233	Promoter	uc003gjg.2	0	ENSG00000179010	MRFAP1	Morf4 family associated protein 1	chr4	6642380	6647381
chr4	24977443	24982352	-0.73	0.00219	145.05	130.8	216.04	241	Promoter	uc011bxr.2	0	ENSG00000181982	CCDC149	coiled-coil domain containing 149	chr4	24973258	24983912
chr4	48270290	48273179	-0.61	0.059	92.98	92.98	142.81	141	Promoter	uc003gxz.3	0	ENSG00000135605	TEC	tec protein tyrosine kinase	chr4	48260997	48273210
chr4	62062518	62070642	-0.58	2.15e-05	524.41	568.9	728.16	902	Promoter	uc010ihg.1	0	ENSG00000150471	ADGRL3	adhesion G protein-coupled receptor L3	chr4	62061675	62094936
chr4	87877648	87897920	-0.66	3.03e-13	905.25	843.9	1343.34	1413	Intron (uc011ccx.2/4299, intron 2 of 2)	uc003hqi.1	20086	ENSG00000172493	AFF1	AF4/FMR2 family member 1	chr4	87875749	87901808
chr4	87925826	87931727	-0.59	0.000765	265.55	239.54	370.36	388	Promoter	uc003hqj.4	0	ENSG00000172493	AFF1	AF4/FMR2 family member 1	chr4	87918209	87980808
chr4	140475380	140482953	-1.03	1.07e-12	246.95	296.27	573.85	538	Promoter	uc003ihw.3	0	ENSG00000145391	SETD7	SET domain containing lysine methyltransferase 7	chr4	140471776	140485615
chr5	366429	426428	-0.25	6.25e-05	4954.7	5115.38	5776.14	6240	Promoter	uc003jax.3	0	ENSG00000063438	AHRR	aryl-hydrocarbon receptor repressor	chr5	366450	375759
chr5	32540259	32544553	-0.5	0.0712	136.87	130.8	179.43	199	Distal Intergenic	uc003jhs.2	-41052	ENSG00000113387	SUB1	SUB1 homolog, transcriptional regulator	chr5	32537126	32545952
chr5	36874293	36882333	-0.55	5.24e-05	406.88	420.77	575.94	635	Promoter	uc003jkk.4	0	ENSG00000164190	NIPBL	NIPBL, cohesin loading factor	chr5	36869821	36913353
chr5	43006056	43031918	-0.36	1.61e-05	1569.5	1668.09	1988.33	2174	Promoter	uc003jnc.3	0	ENSG00000177738	LOC648987	uncharacterized LOC648987	chr5	43006351	43051332
chr5	43033693	43049829	-0.37	1.95e-05	1331.47	1307.21	1637.32	1769	Promoter	uc003jng.2	0	ENSG00000215068	LOC153684	uncharacterized LOC153684	chr5	43006351	43051332
chr5	43061621	43069209	-0.37	0.00517	739.37	698.13	841.68	1013	Promoter	uc021xyg.1	0	NA	LOC100132356	uncharacterized LOC100132356	chr5	43063103	43070677
chr5	56055066	56061402	1.05	3.78e-06	244.72	278.15	140.19	113	Distal Intergenic	uc003jqw.4	-49498	ENSG00000095015	MAP3K1	mitogen-activated protein kinase kinase kinase 1	chr5	56054269	56063133
chr5	72143419	72146156	-0.45	0.069	176.29	157.59	239.06	216	Promoter	uc003kci.4	0	ENSG00000083312	TNPO1	transportin 1	chr5	72105307	72159538
chr5	113697642	113701034	-1.35	6.3e-06	66.2	58.31	158.5	158	Promoter	uc003kqo.3	0	ENSG00000080709	KCNN2	potassium calcium-activated channel subfamily N member 2	chr5	113694683	113711007
chr5	134724861	134764451	-0.22	0.00277	2474	2592.36	2903.76	2998	Promoter	uc003lam.1	0	ENSG00000113648	H2AFY	H2A histone family member Y	chr5	134752631	134796600
chr5	134724861	134764451	-0.22	0.00277	2474	2592.36	2903.76	2998	Promoter	uc003lam.1	0	ENSG00000113648	H2AFY	H2A histone family member Y	chr5	134704979	134742522
chr5	134767595	134776359	-0.39	0.0238	293.82	327.79	421.1	395	Distal Intergenic	uc003lav.3	6679	ENSG00000251380	DCANP1	dendritic cell associated nuclear protein	chr5	134752631	134796600
chr5	138849866	138864941	-0.33	0.00182	825.66	801.35	1037.32	1003	Promoter	uc003lep.3	0	ENSG00000184584	TMEM173	transmembrane protein 173	chr5	138846738	138858407
chr5	138939500	138946730	-0.36	0.0194	403.9	398.7	493.29	539	Promoter	uc003leq.3	0	ENSG00000131508	UBE2D2	ubiquitin conjugating enzyme E2 D2	chr5	138940500	138948310
chr5	139026037	139062040	-0.35	1.68e-06	2233	2070.74	2752.59	2716	Promoter	uc010jfg.1	0	ENSG00000171604	CXXC5	CXXC finger protein 5	chr5	139032204	139054550
chr5	139925911	139931529	-0.4	0.0278	267.78	308.88	399.13	364	Promoter	uc003lfy.1	0	ENSG00000243056	EIF4EBP3	eukaryotic translation initiation factor 4E binding protein 3	chr5	139924951	139939405
chr5	139933353	139937984	-0.73	0.00134	138.35	148.92	251.61	224	Promoter	uc003lfz.3	0	ENSG00000213523	SRA1	steroid receptor RNA activator 1	chr5	139924951	139939405
chr5	142598776	142603870	-0.66	0.00248	192.65	153.65	274.11	274	3' UTR	uc031slp.1	176547	ENSG00000113580	NR3C1	nuclear receptor subfamily 3 group C member 1	chr5	142584044	142604593
chr5	149429145	149435094	-0.53	0.026	150.26	160.74	222.32	228	3' UTR	uc011dcd.2	25493	ENSG00000182578	CSF1R	colony stimulating factor 1 receptor	chr5	149429125	149434126
chr5	150131906	150174188	-0.28	3.16e-06	3848.61	3793.99	4555.73	4725	Promoter	uc003lsu.3	0	ENSG00000132912	DCTN4	dynactin subunit 4	chr5	150136394	150151011
chr5	150131906	150174188	-0.28	3.16e-06	3848.61	3793.99	4555.73	4725	Promoter	uc003lsu.3	0	ENSG00000132912	DCTN4	dynactin subunit 4	chr5	150156548	150172401
chr5	150441286	150444879	-0.61	0.0419	96.7	115.04	169.49	154	Promoter	uc010jhl.3	0	ENSG00000145901	TNIP1	TNFAIP3 interacting protein 1	chr5	150434840	150449398
chr5	169702706	169705410	-1.66	0.0144	16.36	13.4	43.94	50	5' UTR	uc010jjo.1	-7220	ENSG00000043462	LCP2	lymphocyte cytosolic protein 2	chr5	169693005	169742755
chr5	169705486	169708223	-0.6	0.1	74.38	83.52	125.02	115	Intron (uc003man.1/3937, intron 18 of 20)	uc010jjo.1	-10000	ENSG00000043462	LCP2	lymphocyte cytosolic protein 2	chr5	169693005	169742755
chr5	169732097	169735702	-0.65	0.0546	78.85	109.53	161.64	134	Distal Intergenic	uc003man.1	-7275	ENSG00000043462	LCP2	lymphocyte cytosolic protein 2	chr5	169693005	169742755
chr5	171599627	171616365	-0.33	0.00186	848.72	947.12	1135.66	1120	Promoter	uc003mbo.1	0	ENSG00000072786	STK10	serine/threonine kinase 10	chr5	171600318	171609274
chr5	172823621	172825924	-1.32	0.0676	11.9	26.79	41.85	55	Distal Intergenic	uc003mco.1	-67115	ENSG00000113739	STC2	stanniocalcin 2	chr5	172821762	172826763
chr5	176851963	176860155	-0.49	0.000558	371.92	382.16	553.45	508	Promoter	uc003mgq.2	0	ENSG00000198055	GRK6	G protein-coupled receptor kinase 6	chr5	176852713	176859014
chr5	177958354	177974453	-0.43	7.34e-05	647.14	643.76	864.17	879	Intron (uc021yiy.1/91522, intron 27 of 28)	uc021yiy.1	43103	ENSG00000050767	COL23A1	collagen type XXIII alpha 1 chain	chr5	177955921	177974245
chr5	180228791	180239301	-0.36	0.00254	581.68	625.63	773.67	781	Promoter	uc003mmg.4	0	ENSG00000131446	MGAT1	mannosyl (alpha-1,3-)-glycoprotein beta-1,2-N-acetylglucosaminyltransferase	chr5	180223065	180245272
chr6	33754377	33757789	-0.53	0.0105	240.26	217.47	299.22	361	Promoter	uc011drl.2	0	ENSG00000161904	LEMD2	LEM domain containing 2	chr6	33750177	33758978
chr6	34312732	34315059	1.43	0.0833	35.7	39.4	17.79	10	Intron (uc003ojl.3/11165, intron 4 of 4)	uc003ojl.3	45398	ENSG00000272325	NUDT3	nudix hydrolase 3	chr6	34296946	34363901
chr6	34357332	34362731	-0.39	0.0186	316.87	325.42	429.47	413	Promoter	uc003ojl.3	0	ENSG00000272325	NUDT3	nudix hydrolase 3	chr6	34296946	34363901
chr6	35008088	35020493	-0.48	1.86e-07	874.01	907.72	1231.39	1250	Intron (uc003ojx.4/23294, intron 11 of 23)	uc010jvr.1	67709	ENSG00000064999	ANKS1A	ankyrin repeat and sterile alpha motif domain containing 1A	chr6	34996536	35026937
chr6	35263200	35272145	-0.35	0.0261	394.23	442.04	571.23	496	Promoter	uc003okk.3	0	ENSG00000023892	DEF6	DEF6, guanine nucleotide exchange factor	chr6	35261889	35285059
chr6	35334844	35340574	-0.56	0.000806	295.3	281.3	401.75	446	Intron (uc003okl.3/5467, intron 2 of 6)	uc003okl.3	24509	ENSG00000112033	PPARD	peroxisome proliferator activated receptor delta	chr6	35324768	35359375
chr6	35419669	35426516	-0.43	0.0154	285.63	274.21	385.01	368	Promoter	uc003oko.1	0	ENSG00000112039	FANCE	Fanconi anemia complementation group E	chr6	35416349	35426583
chr6	35691477	35701198	-0.51	7.44e-05	558.62	483.01	782.57	704	Promoter	uc003oky.2	0	ENSG00000096060	FKBP5	FK506 binding protein 5	chr6	35682391	35701560
chr6	36560332	36567091	-0.3	0.0451	453.74	438.89	533.57	569	Promoter	uc011dtp.1	0	ENSG00000112081	SRSF3	serine and arginine rich splicing factor 3	chr6	36559773	36674178
chr6	36646332	36650170	-0.93	0.000725	95.95	86.67	177.86	170	Promoter	uc003omm.4	0	ENSG00000124762	CDKN1A	cyclin dependent kinase inhibitor 1A	chr6	36559773	36674178
chr6	37667449	37670128	-0.63	0.0961	68.43	81.95	117.7	115	Distal Intergenic	uc003onu.1	-1683	ENSG00000112139	MDGA1	MAM domain containing glycosylphosphatidylinositol anchor 1	chr6	37664624	37673947
chr6	39177114	39183051	-0.77	2.62e-05	200.84	188.32	325.37	338	Intron (uc003oon.3/8645, intron 4 of 4)	uc003oon.3	14200	ENSG00000164626	KCNK5	potassium two pore domain channel subfamily K member 5	chr6	39162519	39198471
chr6	39190437	39198331	-0.81	2.95e-06	199.35	200.93	356.76	347	Promoter	uc003oon.3	0	ENSG00000164626	KCNK5	potassium two pore domain channel subfamily K member 5	chr6	39162519	39198471
chr6	41037298	41045583	-0.5	8.8e-05	545.98	566.54	725.55	851	Promoter	uc003opm.3	0	ENSG00000124596	OARD1	O-acyl-ADP-ribose deacylase 1	chr6	41035602	41051818
chr6	41504128	41509432	-0.57	0.00099	258.11	284.45	382.39	421	Distal Intergenic	uc003oql.3	-4732	ENSG00000137166	FOXP4	forkhead box P4	chr6	41502012	41519866
chr6	41510493	41515957	-0.33	0.0552	326.54	372.7	437.32	443	Promoter	uc003oql.3	0	ENSG00000137166	FOXP4	forkhead box P4	chr6	41502012	41519866
chr6	41672846	41675873	-0.74	0.0184	141.33	85.89	187.8	191	Promoter	uc003oqw.1	0	ENSG00000112561	TFEB	transcription factor EB	chr6	41669190	41705315
chr6	41899926	41911740	-0.52	1.74e-07	982.61	948.69	1287.36	1473	Promoter	uc003orm.3	0	ENSG00000112576	CCND3	cyclin D3	chr6	41885439	41912172
chr6	42298975	42303314	-0.58	0.0126	165.88	149.71	252.14	221	Intron (uc003osb.2/55809, intron 15 of 16)	uc011duq.1	-61389	ENSG00000124496	TRERF1	transcriptional regulating factor 1	chr6	42295254	42310772
chr6	42418615	42422298	-0.62	0.000803	206.79	212.75	330.08	316	Promoter	uc003osb.2	0	ENSG00000124496	TRERF1	transcriptional regulating factor 1	chr6	42328486	42424922
chr6	42744301	42755121	-0.41	0.000127	878.47	895.11	1101.66	1247	Promoter	uc003osm.1	0	ENSG00000112624	GLTSCR1L	GLTSCR1 like	chr6	42739343	42759794
chr6	42894653	42901470	-0.43	0.00302	453.74	414.46	558.68	610	Promoter	uc003osy.2	0	ENSG00000137161	CNPY3	canopy FGF signaling regulator 3	chr6	42887965	42906880
chr6	43080852	43083657	-0.48	0.0617	154.72	144.2	221.8	195	Intron (uc003oua.4/5754, intron 1 of 6)	uc010jyj.2	-16502	ENSG00000112655	PTK7	protein tyrosine kinase 7 (inactive)	chr6	43080933	43087392
chr6	43541010	43546362	-0.51	0.0125	251.42	213.54	311.77	349	Promoter	uc010jyu.2	0	ENSG00000170734	POLH	DNA polymerase eta	chr6	43538828	43546844
chr6	43736936	43745136	-0.47	6.13e-07	841.28	832.87	1137.76	1189	Promoter	uc003owb.3	0	ENSG00000112715	VEGFA	vascular endothelial growth factor A	chr6	43737237	43746396
chr6	43756968	43758946	-1.05	0.0314	34.22	54.37	75.33	108	Distal Intergenic	uc003owk.3	11508	ENSG00000112715	VEGFA	vascular endothelial growth factor A	chr6	43754250	43775289
chr6	43765497	43769226	-0.7	0.0363	83.31	102.43	177.33	125	Distal Intergenic	uc003owk.3	20037	ENSG00000112715	VEGFA	vascular endothelial growth factor A	chr6	43754250	43775289
chr6	43849678	43853342	-1.03	0.000435	74.38	101.65	163.21	197	Distal Intergenic	uc011dvm.2	-5423	NA	LINC01512	long intergenic non-protein coding RNA 1512	chr6	43847809	43872174
chr6	43854521	43856069	-1.49	0.0508	11.9	16.55	37.66	42	Distal Intergenic	uc011dvm.2	-2696	NA	LINC01512	long intergenic non-protein coding RNA 1512	chr6	43847809	43872174
chr6	43876054	43886706	-2.72	1.12e-55	74.38	81.95	526.24	502	Intron (uc011dvm.2/100132354, intron 1 of 1)	uc011dvm.2	17289	NA	LINC01512	long intergenic non-protein coding RNA 1512	chr6	43881092	43899047
chr6	43889790	43898387	-1.4	2.88e-37	345.14	373.49	933.22	958	Intron (uc011dvm.2/100132354, intron 1 of 1)	uc011dvm.2	31025	NA	LINC01512	long intergenic non-protein coding RNA 1512	chr6	43881092	43899047
chr6	44009047	44012489	-0.81	0.023	76.62	65.4	136.53	113	Intron (uc003owm.1/uc003owm.1, intron 4 of 4)	uc003own.3	40710	ENSG00000181577	C6orf223	chromosome 6 open reading frame 223	chr6	43972027	44033929
chr6	45384521	45417375	-0.55	3.75e-18	2575.16	2506.48	3608.39	3842	Promoter	uc003oxt.3	0	ENSG00000124813	RUNX2	runt related transcription factor 2	chr6	45380308	45493108
chr6	45436396	45438649	-1.15	0.0941	21.57	20.49	40.28	53	Intron (uc011dvx.2/860, intron 5 of 8)	uc003oxt.3	46482	ENSG00000124813	RUNX2	runt related transcription factor 2	chr6	45380308	45493108
chr6	45446495	45453608	-0.62	0.0575	84.8	117.4	162.16	148	Intron (uc011dvx.2/860, intron 5 of 8)	uc003oxt.3	56581	ENSG00000124813	RUNX2	runt related transcription factor 2	chr6	45380308	45493108
chr6	45708127	45710493	1.2	0.032	58.76	71.7	31.91	25	Distal Intergenic	uc031sos.1	194841	ENSG00000112782	CLIC5	chloride intracellular channel 5	chr6	45703437	45714917
chr6	52438903	52443153	-0.55	0.0113	189.68	170.99	259.98	269	Promoter	uc003pat.2	0	ENSG00000225791	TRAM2-AS1	TRAM2 antisense RNA 1 (head to head)	chr6	52435793	52446802
chr6	76309772	76314394	-0.4	0.0109	378.61	386.88	475.5	537	Promoter	uc003pic.2	0	ENSG00000112701	SENP6	SUMO1/sentrin specific peptidase 6	chr6	76296077	76391930
chr6	76341188	76344266	-1.19	0.0166	41.65	27.58	85.27	73	Promoter	uc003pif.1	0	ENSG00000112701	SENP6	SUMO1/sentrin specific peptidase 6	chr6	76296077	76391930
chr6	79782969	79789755	-0.39	0.0101	429.94	484.59	564.43	631	Promoter	uc003pir.3	0	ENSG00000146247	PHIP	pleckstrin homology domain interacting protein	chr6	79687977	79799211
chr6	86384749	86391434	-0.42	0.00524	419.52	444.4	534.61	625	Promoter	uc003ple.2	0	NA	SNORD50A	small nucleolar RNA, C/D box 50A	chr6	86377852	86397518
chr6	89787764	89793142	-0.28	0.065	418.04	441.25	535.66	511	Promoter	uc003pmv.3	0	ENSG00000146278	PNRC1	proline rich nuclear receptor coactivator 1	chr6	89775897	89801053
chr6	99871226	99875766	-0.54	0.000494	312.41	308.88	445.69	456	Promoter	uc003ppo.4	0	ENSG00000132424	PNISR	PNN interacting serine and arginine rich protein	chr6	99860692	99876642
chr6	106533449	106534877	-1.67	0.0823	7.44	14.18	20.92	48	Promoter	uc003prd.2	0	ENSG00000057657	PRDM1	PR/SET domain 1	chr6	106521832	106550275
chr6	106610723	106613340	-0.6	0.0509	94.47	112.68	157.98	156	Distal Intergenic	uc003pre.3	63986	ENSG00000057657	PRDM1	PR/SET domain 1	chr6	106599077	106651358
chr6	108394883	108397119	-0.61	0.0664	87.77	101.65	134.96	154	Promoter	uc003psd.3	0	ENSG00000081087	OSTM1	osteopetrosis associated transmembrane protein 1	chr6	108393024	108398025
chr6	108680205	108687178	-0.63	0.0631	313.9	412.1	498	627	Intron (uc003psj.3/246269, intron 5 of 12)	uc003psj.3	64107	ENSG00000135537	LACE1	lactation elevated 1	chr6	108667203	108692304
chr6	110752666	110755108	-0.88	0.00831	76.62	68.55	136.01	131	Intron (uc003pue.3/85413, intron 2 of 9)	uc003puc.3	-15913	ENSG00000203797	DDO	D-aspartate oxidase	chr6	110736958	110756972
chr6	110795213	110798848	-0.87	4.56e-06	165.88	168.62	299.22	314	Promoter	uc003pue.3	0	ENSG00000004809	SLC22A16	solute carrier family 22 member 16	chr6	110789833	110821949
chr6	111134749	111139434	-0.44	0.00414	371.17	343.55	480.73	489	Promoter	uc003puh.1	0	ENSG00000155111	CDK19	cyclin dependent kinase 19	chr6	111115968	111149827
chr6	111194135	111199484	-0.41	0.00482	455.97	512.17	598.96	691	Promoter	uc003puk.1	0	ENSG00000123505	AMD1	adenosylmethionine decarboxylase 1	chr6	111176232	111221799
chr6	119130238	119132613	-0.83	0.0736	40.17	63.04	90.5	93	Downstream (1-2kb)	uc021zeg.1	26367	NA	LOC100287632	selenoprotein K pseudogene	chr6	119128114	119139489
chr6	119212546	119219523	-0.42	0.00442	381.59	399.49	539.32	504	Promoter	uc011ebn.2	0	ENSG00000111875	ASF1A	anti-silencing function 1A histone chaperone	chr6	119198066	119231800
chr6	131381661	131385474	-0.45	0.0332	209.76	213.54	275.15	304	Promoter	uc003qch.2	0	ENSG00000079819	EPB41L2	erythrocyte membrane protein band 4.1 like 2	chr6	131377284	131387185
chr6	135465979	135471846	-0.64	6.02e-07	389.03	409.74	618.31	624	Distal Intergenic	uc003qfb.1	-30607	ENSG00000118513	MYB	MYB proto-oncogene, transcription factor	chr6	135459400	135472515
chr6	135489801	135520918	-0.43	8.87e-11	2672.61	2627.82	3436.81	3687	Promoter	uc003qfb.1	0	ENSG00000118513	MYB	MYB proto-oncogene, transcription factor	chr6	135485817	135652154
chr6	135598789	135610831	-0.25	0.0278	805.58	765.89	948.39	924	3' UTR	uc003qge.1	81903	ENSG00000118513	MYB	MYB proto-oncogene, transcription factor	chr6	135485817	135652154
chr6	136608935	136613888	-0.47	0.000689	413.57	430.22	559.2	613	Promoter	uc003qgw.1	0	ENSG00000029363	BCLAF1	BCL2 associated transcription factor 1	chr6	136545347	136615648
chr6	137092359	137098596	-0.86	1.03e-05	157.69	182.8	297.12	323	Intron (uc003qhc.3/4217, intron 29 of 29)	uc011edk.1	12165	ENSG00000197442	MAP3K5	mitogen-activated protein kinase kinase kinase 5	chr6	137069655	137116531
chr6	137099802	137114938	-0.47	1.6e-05	786.98	683.94	1014.3	1027	Promoter	uc003qhc.3	0	ENSG00000197442	MAP3K5	mitogen-activated protein kinase kinase kinase 5	chr6	137069655	137116531
chr6	138912153	138917600	-1.1	3.64e-10	180.01	161.53	356.24	377	Distal Intergenic	uc003qhx.3	-18485	ENSG00000135540	NHSL1	NHS like 1	chr6	138909880	138917591
chr6	139693007	139701591	-0.3	0.0211	610.69	575.21	712.99	748	Promoter	uc021zfz.2	0	ENSG00000164442	CITED2	Cbp/p300 interacting transactivator with Glu/Asp rich carboxy-terminal domain 2	chr6	139679525	139704748
chr6	153294083	153307430	-0.41	0.000651	579.45	633.51	837.49	773	Promoter	uc003qpg.3	0	ENSG00000112029	FBXO5	F-box protein 5	chr6	153293234	153327719
chr6	157096886	157105755	-0.28	0.0167	772.85	828.93	945.78	994	Promoter	uc021zhj.1	0	ENSG00000271899	MIR4466	microRNA 4466	chr6	157093718	157154070
chr6	157340565	157344214	-0.4	0.059	263.32	252.14	306.54	373	Intron (uc003qqn.3/57492, intron 4 of 19)	uc003qqq.1	83965	ENSG00000049618	ARID1B	AT-rich interaction domain 1B	chr6	157328280	157359692
chr6	158402165	158403731	-0.92	0.0752	33.47	40.97	75.33	66	Promoter	uc011efm.2	0	ENSG00000078269	SYNJ2	synaptojanin 2	chr6	158396649	158406754
chr6	158505633	158510093	-0.51	0.0065	303.49	237.96	398.61	375	Exon (uc003qqw.2/8871, exon 23 of 27)	uc003qra.2	14473	ENSG00000078269	SYNJ2	synaptojanin 2	chr6	158499053	158514280
chr6	159237655	159241285	-0.34	0.1	240.26	252.93	332.7	292	Promoter	uc031sqs.1	0	NA	EZR-AS1	EZR antisense RNA 1	chr6	159213908	159242377
chr6	159457546	159467114	-0.5	0.000379	412.09	499.56	665.39	625	Promoter	uc011eft.2	0	ENSG00000164691	TAGAP	T-cell activation RhoGTPase activating protein	chr6	159450098	159488347
chr7	5633048	5639928	-0.67	3.08e-05	378.61	298.63	511.6	563	Promoter	uc003sou.3	612	ENSG00000075618	FSCN1	fascin actin-bundling protein 1	chr7	5634620	5639621
chr7	6423300	6425862	-1.29	0.0337	24.55	24.43	76.37	43	Intron (uc003spw.3/5879, intron 1 of 6)	uc003spw.3	9174	ENSG00000136238	RAC1	ras-related C3 botulinum toxin substrate 1 (rho family, small GTP binding protein Rac1)	chr7	6416468	6436185
chr7	27199764	27234900	-0.24	0.00241	2578.88	2868.93	3214.49	3202	Promoter	uc022aar.1	0	NA	HOXA10-HOXA9	HOXA10-HOXA9 readthrough	chr7	27198965	27245333
chr7	32624826	32630204	-0.7	0.00077	159.92	177.29	265.21	284	Exon (uc003tcw.3/100129460, exon 15 of 17)	uc010kwj.1	40520	ENSG00000105778	AVL9	AVL9 cell migration associated	chr7	32623616	32632493
chr7	38261426	38323664	-0.34	1.84e-07	7162.41	6887.49	8371.27	9420	Promoter	uc022aby.1	0	ENSG00000211689	TARP	TCR gamma alternate reading frame protein	chr7	38268434	38277685
chr7	38335401	38360827	-0.35	1.35e-06	3494.55	3604.88	4247.62	4794	Promoter	uc003tgi.2	0	ENSG00000211689	TARP	TCR gamma alternate reading frame protein	chr7	38349338	38355607
chr7	45011492	45027577	-0.45	3.57e-07	1018.31	1051.92	1384.66	1438	Promoter	uc003tmk.4	0	ENSG00000232956	SNHG15	small nucleolar RNA host gene 15	chr7	45015336	45027690
chr7	47605990	47622327	-0.86	3.49e-13	387.54	412.89	724.5	727	Promoter	uc003tnw.3	0	ENSG00000136205	TNS3	tensin 3	chr7	47607028	47629542
chr7	92374337	92397940	-0.41	5.03e-05	768.38	806.07	1031.57	1065	Intron (uc011khw.2/1021, intron 5 of 7)	uc011khw.2	65291	ENSG00000105810	CDK6	cyclin dependent kinase 6	chr7	92376379	92401068
chr7	92453753	92470615	-0.33	0.000247	1249.65	1189.02	1495.56	1567	Promoter	uc011khw.2	0	ENSG00000105810	CDK6	cyclin dependent kinase 6	chr7	92407367	92467748
chr7	143075114	143080653	-0.36	0.0498	285.63	330.15	385.01	407	Promoter	uc003wcw.3	0	ENSG00000159840	ZYX	zyxin	chr7	143069326	143084431
chr7	158602750	158623998	-0.46	1.47e-08	1142.53	1173.26	1611.69	1581	Promoter	uc003wob.1	0	ENSG00000117868	ESYT2	extended synaptotagmin 2	chr7	158600146	158620215
chr8	1892285	1909111	-0.89	4.17e-28	1100.14	1190.6	2030.7	2221	3' UTR	uc003wpw.4	-12933	ENSG00000176595	KBTBD11	kelch repeat and BTB domain containing 11	chr8	1893270	1911682
chr8	8186748	8207774	-0.56	1.78e-11	1117.24	1059.01	1572.46	1640	Exon (uc003wsh.4/157285, exon 3 of 5)	uc003wsh.4	31483	ENSG00000275342	SGK223	homolog of rat pragma of Rnd2	chr8	8165697	8214566
chr8	9756197	9768362	-1.05	1.21e-24	474.57	482.23	992.33	982	Promoter	uc003wsu.2	0	ENSG00000253230	LINC00599	long intergenic non-protein coding RNA 599	chr8	9752807	9761836
chr8	11658152	11667534	-0.33	0.0399	453	427.86	516.31	589	Promoter	uc010lsa.1	0	ENSG00000079459	FDFT1	farnesyl-diphosphate farnesyltransferase 1	chr8	11653769	11674856
chr8	11709457	11713004	-0.61	0.0479	103.39	111.1	146.47	182	5' UTR	uc003wuu.3	-2295	ENSG00000164733	CTSB	cathepsin B	chr8	11709847	11724282
chr8	11713935	11726763	-0.3	0.037	455.23	458.59	584.31	544	Promoter	uc003wum.3	0	ENSG00000164733	CTSB	cathepsin B	chr8	11709847	11724282
chr8	20118195	20145666	-0.81	2.11e-26	1115.76	1185.08	2051.1	1986	Promoter	uc022aso.2	0	ENSG00000253733	LZTS1-AS1	LZTS1 antisense RNA 1	chr8	20134166	20151887
chr8	21765864	21772811	-0.28	0.0828	393.49	382.94	478.64	466	Promoter	uc003wzx.1	0	ENSG00000147443	DOK2	docking protein 2	chr8	21750914	21789989
chr8	21997063	22000700	-0.38	0.0757	223.15	238.75	288.23	312	Promoter	uc003xau.1	0	ENSG00000168476	REEP4	receptor accessory protein 4	chr8	21992832	22001900
chr8	22924681	22927724	-0.92	2.75e-05	121.99	138.68	253.18	241	Promoter	uc003xcw.1	0	ENSG00000246130	LOC286059	tumor necrosis factor receptor superfamily member 10d, decoy with truncated death domain pseudogene	chr8	22917050	22937198
chr8	26428503	26432034	-2.1	9.54e-22	66.95	72.49	278.82	319	Intron (uc003xfa.3/1808, intron 1 of 13)	uc011lag.2	-3306	ENSG00000092964	DPYSL2	dihydropyrimidinase like 2	chr8	26426478	26489601
chr8	26432057	26437613	-0.74	1.53e-06	334.73	283.66	488.06	544	Promoter	uc011lag.2	0	ENSG00000092964	DPYSL2	dihydropyrimidinase like 2	chr8	26426478	26489601
chr8	27233326	27239057	-0.39	0.0361	331.01	373.49	415.35	506	Intron (uc003xfn.2/2185, intron 6 of 35)	uc010luq.1	-49336	ENSG00000120899	PTK2B	protein tyrosine kinase 2 beta	chr8	27138585	27280022
chr8	28199887	28207291	0.91	5.43e-05	247.7	262.39	149.61	121	3' UTR	uc011lau.1	3722	ENSG00000168081	PNOC	prepronociceptin	chr8	28191717	28210100
chr8	29913177	29918275	-0.98	3.09e-05	110.83	116.62	240.63	208	Downstream (1-2kb)	uc003xhs.3	22374	ENSG00000133872	SARAF	store-operated calcium entry associated regulatory factor	chr8	29903223	29920220
chr8	33410500	33414533	-0.64	0.0175	112.32	144.98	201.92	198	Intron (uc003xjo.1/79845, intron 4 of 5)	uc003xjo.1	10110	ENSG00000133874	RNF122	ring finger protein 122	chr8	33408613	33425776
chr8	37637246	37647677	-0.92	6.02e-11	267.04	272.63	507.41	517	3' UTR	uc003xki.3	-6724	ENSG00000020181	ADGRA2	adhesion G protein-coupled receptor A2	chr8	37635734	37665933
chr8	37649227	37652112	-0.99	0.0569	48.35	29.15	82.13	72	Distal Intergenic	uc003xki.3	-2289	ENSG00000020181	ADGRA2	adhesion G protein-coupled receptor A2	chr8	37635734	37665933
chr8	37653273	37662595	-0.49	0.000139	454.48	503.5	659.64	687	Promoter	uc003xki.3	0	ENSG00000020181	ADGRA2	adhesion G protein-coupled receptor A2	chr8	37635734	37665933
chr8	37675326	37686224	-0.52	8.09e-07	635.98	646.91	937.41	899	Intron (uc003xki.3/25960, intron 2 of 4)	uc003xki.3	20925	ENSG00000020181	ADGRA2	adhesion G protein-coupled receptor A2	chr8	37674723	37687559
chr8	37886945	37892895	-0.32	0.0168	500.6	503.5	638.19	618	Promoter	uc003xks.3	0	ENSG00000187840	EIF4EBP1	eukaryotic translation initiation factor 4E binding protein 1	chr8	37885526	37891829
chr8	38262045	38263849	-1.15	0.0542	20.08	33.88	58.06	62	3' UTR	uc010lwf.3	12042	ENSG00000077782	FGFR1	fibroblast growth factor receptor 1	chr8	38261525	38271639
chr8	38482037	38484729	-1.34	0.00944	39.42	22.85	86.31	71	Distal Intergenic	uc003xly.3	-23262	NA	RNF5P1	ring finger protein 5 pseudogene 1	chr8	38475713	38487071
chr8	38625694	38628951	-0.87	0.00497	77.36	92.98	144.38	167	Intron (uc011lby.1/6867, intron 1 of 6)	uc003xmd.1	10937	ENSG00000147526	TACC1	transforming acidic coiled-coil containing protein 1	chr8	38623073	38669753
chr8	38643638	38648109	-0.81	0.000105	147.28	176.5	273.06	295	Promoter	uc003xmf.4	0	ENSG00000147526	TACC1	transforming acidic coiled-coil containing protein 1	chr8	38623073	38669753
chr8	38648455	38652816	-1.37	1.28e-05	55.04	57.52	144.9	146	Intron (uc011lby.1/6867, intron 1 of 6)	uc011lcb.2	2831	ENSG00000147526	TACC1	transforming acidic coiled-coil containing protein 1	chr8	38623073	38669753
chr8	38660584	38664167	-0.66	0.0256	103.39	100.07	167.92	153	Promoter	uc011lcc.2	0	ENSG00000147526	TACC1	transforming acidic coiled-coil containing protein 1	chr8	38623073	38669753
chr8	38793085	38797652	-0.54	0.00562	203.81	223.78	313.86	308	5' UTR	uc003xmj.3	-34016	ENSG00000169495	HTRA4	HtrA serine peptidase 4	chr8	38757422	38804624
chr8	38852817	38857655	-0.43	0.0828	185.22	160.74	233.83	231	Promoter	uc003xmk.3	0	ENSG00000169490	TM2D2	TM2 domain containing 2	chr8	38849370	38859451
chr8	48645429	48651905	-0.31	0.0222	505.81	545.26	655.45	648	Promoter	uc003xqh.1	0	ENSG00000221869	CEBPD	CCAAT/enhancer binding protein delta	chr8	48641118	48652514
chr8	49426318	49428373	-0.82	0.0985	46.86	39.4	82.65	70	Distal Intergenic	uc003xqn.3	219497	ENSG00000034239	EFCAB1	EF-hand calcium binding domain 1	chr8	49423603	49438483
chr8	56755410	56761789	-0.64	0.000174	284.89	238.75	403.84	413	Distal Intergenic	uc003xsk.4	-30597	ENSG00000254087	LYN	LYN proto-oncogene, Src family tyrosine kinase	chr8	56750201	56763732
chr8	56884685	56890232	-0.48	0.00765	269.27	256.08	392.85	342	Intron (uc003xsk.4/4067, intron 10 of 12)	uc003xsk.4	92299	ENSG00000254087	LYN	LYN proto-oncogene, Src family tyrosine kinase	chr8	56881578	56908919
chr8	59505484	59513013	-0.8	3.7e-06	203.81	216.69	381.87	350	Exon (uc011lee.2/8439, exon 17 of 31)	uc003xtn.3	39756	ENSG00000137575	SDCBP	syndecan binding protein	chr8	59504196	59511841
chr8	59520962	59531991	-1.68	1.52e-32	178.52	206.44	607.33	628	Exon (uc011lee.2/8439, exon 10 of 31)	uc011lee.2	39975	ENSG00000035681	NSMAF	neutral sphingomyelinase activation associated factor	chr8	59519828	59599182
chr8	59555083	59574337	-0.52	8.34e-08	935.75	933.72	1259.12	1419	Promoter	uc011lee.2	0	ENSG00000035681	NSMAF	neutral sphingomyelinase activation associated factor	chr8	59519828	59599182
chr8	61838435	61842422	-0.5	0.0619	134.63	147.35	191.98	206	Distal Intergenic	uc022auy.1	37885	NA	LOC100130298	hCG1816373-like	chr8	61788846	61868224
chr8	64078214	64083132	-0.36	0.0267	363.74	353	446.21	475	Promoter	uc031tbe.1	0	ENSG00000270673	YTHDF3-AS1	YTHDF3 antisense RNA 1 (head to head)	chr8	64076722	64090926
chr8	66752253	66755684	-0.32	0.0946	330.26	362.46	397.04	466	Promoter	uc003xvq.3	0	ENSG00000205268	PDE7A	phosphodiesterase 7A	chr8	66692548	66757424
chr8	66857750	66859635	-1.18	0.0499	37.94	18.91	65.39	63	Distal Intergenic	uc003xvs.1	-74156	ENSG00000147570	DNAJC5B	DnaJ heat shock protein family (Hsp40) member C5 beta	chr8	66850705	66904652
chr8	66859701	66865214	-0.85	1.99e-06	186.7	210.38	375.59	339	Distal Intergenic	uc003xvs.1	-68577	ENSG00000147570	DNAJC5B	DnaJ heat shock protein family (Hsp40) member C5 beta	chr8	66850705	66904652
chr8	66931483	66936232	-0.83	0.0002	188.93	142.62	268.35	323	Promoter	uc003xvs.1	0	ENSG00000147570	DNAJC5B	DnaJ heat shock protein family (Hsp40) member C5 beta	chr8	66910800	66951190
chr8	67024271	67028243	-0.54	0.000722	314.64	347.49	450.39	513	Exon (uc022avg.1/uc022avg.1, exon 1 of 1)	uc003xvu.3	-11035	ENSG00000147573	TRIM55	tripartite motif containing 55	chr8	67011949	67049067
chr8	67833487	67839381	-0.33	0.0233	499.86	467.26	589.54	622	Promoter	uc003xxa.1	0	NA	SNHG6	small nucleolar RNA host gene 6	chr8	67827030	67841416
chr8	81974406	81982013	-1.65	5.71e-18	110.83	140.26	433.66	356	Intron (uc003ybz.3/55824, intron 7 of 8)	uc003ybz.3	42290	ENSG00000076641	PAG1	phosphoprotein membrane anchor with glycosphingolipid microdomains 1	chr8	81970602	82032547
chr8	82003932	82009336	-1.39	5.99e-18	203.07	166.26	467.13	498	Intron (uc003ybz.3/55824, intron 8 of 8)	uc003ybz.3	14967	ENSG00000076641	PAG1	phosphoprotein membrane anchor with glycosphingolipid microdomains 1	chr8	81970602	82032547
chr8	82010727	82012469	-1.17	0.0911	23.8	16.55	44.99	46	Intron (uc003ybz.3/55824, intron 8 of 8)	uc003ybz.3	11834	ENSG00000076641	PAG1	phosphoprotein membrane anchor with glycosphingolipid microdomains 1	chr8	81970602	82032547
chr8	82016923	82024798	-1.17	1.82e-26	425.47	399.49	896.6	955	Promoter	uc003ybz.3	0	ENSG00000076641	PAG1	phosphoprotein membrane anchor with glycosphingolipid microdomains 1	chr8	81970602	82032547
chr8	91011087	91015928	-0.43	0.00702	340.68	349.06	443.59	488	Promoter	uc003yek.1	0	ENSG00000104325	DECR1	2,4-dienoyl-CoA reductase 1, mitochondrial	chr8	91008927	91025814
chr8	94750302	94754357	-0.34	0.0306	411.34	422.34	502.18	551	Promoter	uc003yfz.3	0	ENSG00000183808	RBM12B	RNA binding motif protein 12B	chr8	94736505	94755377
chr8	96246754	96250616	-1.72	5.15e-08	60.99	43.34	150.13	193	Distal Intergenic	uc031tbt.1	-18152	ENSG00000253351	LINC01298	long intergenic non-protein coding RNA 1298	chr8	96220949	96252477
chr8	97630329	97635522	-1.18	1.06e-19	334.73	403.43	774.72	897	Distal Intergenic	uc003yhw.3	-21977	ENSG00000104324	CPQ	carboxypeptidase Q	chr8	97627973	97638081
chr8	101429218	101431529	-1.8	0.0616	15.62	45.7	117.7	96	Distal Intergenic	uc022azi.1	34227	ENSG00000265599	MIR4471	microRNA 4471	chr8	101426959	101434478
chr8	101449556	101451494	-0.93	0.0294	44.63	54.37	102.01	87	Distal Intergenic	uc022azi.1	54565	ENSG00000265599	MIR4471	microRNA 4471	chr8	101445398	101454245
chr8	101960805	101967745	-0.36	0.000596	834.59	853.35	1046.74	1113	Promoter	uc011lhe.1	0	ENSG00000164924	YWHAZ	tyrosine 3-monooxygenase/tryptophan 5-monooxygenase activation protein zeta	chr8	101937819	101969851
chr8	102387111	102389850	-0.5	0.0863	131.66	122.92	165.82	195	Distal Intergenic	uc003ykc.1	5990	ENSG00000228224	NACAP1	nascent polypeptide associated complex alpha subunit pseudogene 1	chr8	102383229	102392117
chr8	102711946	102715006	0.84	0.00454	157.69	154.44	85.79	89	Intron (uc003yke.3/83988, intron 2 of 3)	uc003yke.3	88433	ENSG00000104490	NCALD	neurocalcin delta	chr8	102697837	102719547
chr8	103249134	103253644	-0.45	0.00712	317.62	379	463.47	485	Promoter	uc022azl.1	0	ENSG00000048392	RRM2B	ribonucleotide reductase regulatory TP53 inducible subunit M2B	chr8	103244890	103254281
chr8	103816050	103823988	-0.43	0.00236	420.27	415.25	544.03	583	Exon (uc003ykw.2/uc003ykw.2, exon 1 of 2)	uc003ykx.3	52409	ENSG00000155096	AZIN1	antizyme inhibitor 1	chr8	103797570	103836512
chr8	104194958	104199828	-0.69	0.000168	251.42	205.66	383.96	353	Intron (uc003yld.3/79870, intron 1 of 2)	uc010mcb.1	-10590	ENSG00000247081	BAALC-AS1	BAALC antisense RNA 1	chr8	104192691	104202768
chr8	117565150	117566977	-2.73	1.32e-07	11.16	12.61	72.19	86	Distal Intergenic	uc003yoa.3	201085	ENSG00000147677	EIF3H	eukaryotic translation initiation factor 3 subunit H	chr8	117558827	117568927
chr8	124029404	124035827	-1.15	1.95e-14	211.25	252.14	528.86	501	3' UTR	uc003ypl.3	18836	ENSG00000136986	DERL1	derlin 1	chr8	124024363	124057325
chr8	124049460	124050863	-0.81	0.0878	51.32	43.34	93.11	73	Intron (uc003ypl.3/79139, intron 7 of 7)	uc003ypl.3	3800	ENSG00000136986	DERL1	derlin 1	chr8	124024363	124057325
chr8	125484610	125489602	-0.64	1.29e-05	371.92	397.92	544.55	656	Promoter	uc003yrc.3	0	ENSG00000170881	RNF139	ring finger protein 139	chr8	125480291	125509875
chr8	128746201	128752262	-0.54	5.85e-06	484.24	494.05	715.61	706	Promoter	uc003ysh.1	0	ENSG00000136997	MYC	v-myc avian myelocytomatosis viral oncogene homolog	chr8	128746436	128756961
chr8	128910277	128912815	-0.91	0.0938	50.58	29.15	77.42	72	Intron (uc010mdp.2/5820, intron 2 of 2)	uc003ysl.3	7442	ENSG00000249859	PVT1	Pvt1 oncogene (non-protein coding)	chr8	128881914	128934143
chr8	130545380	130580800	-0.27	0.000189	3334.62	3374.8	3839.6	4258	Distal Intergenic	uc003ysr.3	218334	ENSG00000147697	GSDMC	gasdermin C	chr8	130517423	130577154
chr8	130581017	130610903	-0.34	6.71e-06	2811.7	2618.36	3275.69	3578	Distal Intergenic	uc003ysr.3	188231	ENSG00000147697	GSDMC	gasdermin C	chr8	130589907	130609962
chr8	130663055	130699765	-0.32	1.23e-06	2533.51	2512.78	3093.13	3215	Distal Intergenic	uc003ysr.3	99369	ENSG00000147697	GSDMC	gasdermin C	chr8	130673065	130700879
chr8	130950371	130954142	-0.55	0.00171	242.49	246.63	371.93	346	Promoter	uc003yss.4	0	ENSG00000153310	FAM49B	family with sequence similarity 49 member B	chr8	130920451	131031037
chr8	130968350	130973772	-0.77	5.33e-09	343.65	350.64	571.23	616	Intron (uc003ysw.4/51571, intron 12 of 13)	uc003yss.4	-16232	ENSG00000153310	FAM49B	family with sequence similarity 49 member B	chr8	130920451	131031037
chr8	131369331	131371860	-0.48	0.0778	177.03	135.53	207.15	229	Exon (uc003yta.2/50807, exon 3 of 30)	uc003ytc.2	-60552	NA	ASAP1-IT1	ASAP1 intronic transcript 1	chr8	131275483	131372685
chr8	134082382	134090763	-0.42	0.0109	333.24	315.18	426.85	440	Promoter	uc010mdy.1	0	ENSG00000155926	SLA	Src-like-adaptor	chr8	134055730	134109417
chr8	134102816	134106975	-0.48	0.0394	171.08	198.56	277.25	237	Intron (uc003ytw.3/7038, intron 41 of 47)	uc003ytz.3	8335	ENSG00000155926	SLA	Src-like-adaptor	chr8	134055730	134109417
chr8	134228755	134231329	-0.96	0.0663	29.75	50.43	89.45	67	Intron (uc003yub.3/8840, intron 2 of 4)	uc003yud.3	3479	ENSG00000104415	WISP1	WNT1 inducible signaling pathway protein 1	chr8	134226843	134233209
chr8	134256246	134265097	-0.59	1.16e-08	624.08	616.18	915.44	957	Promoter	uc003yue.2	0	ENSG00000104419	NDRG1	N-myc downstream regulated 1	chr8	134239363	134278061
chr8	134508885	134522555	-0.42	0.000268	696.98	774.56	936.36	1028	5' UTR	uc003yuk.2	61628	ENSG00000008513	ST3GAL1	ST3 beta-galactoside alpha-2,3-sialyltransferase 1	chr8	134506558	134521163
chr8	134574598	134586282	-0.55	1.37e-08	874.75	848.62	1196.34	1329	Promoter	uc003yuk.2	0	ENSG00000008513	ST3GAL1	ST3 beta-galactoside alpha-2,3-sialyltransferase 1	chr8	134573258	134595267
chr8	134586791	134588966	-1.41	0.000646	37.94	35.46	97.82	97	Distal Intergenic	uc003yuk.2	-2608	ENSG00000008513	ST3GAL1	ST3 beta-galactoside alpha-2,3-sialyltransferase 1	chr8	134573258	134595267
chr8	142095377	142108183	-0.36	0.000134	1004.92	979.42	1269.06	1269	Distal Intergenic	uc003yvw.1	-30537	ENSG00000105339	DENND3	DENN domain containing 3	chr8	142092522	142118796
chr8	142112520	142116740	-0.48	0.0258	197.86	190.68	277.77	263	Distal Intergenic	uc003yvw.1	-21980	ENSG00000105339	DENND3	DENN domain containing 3	chr8	142092522	142118796
chr8	142126491	142133329	-0.26	0.0661	731.19	616.97	789.89	823	Distal Intergenic	uc003yvw.1	-5391	ENSG00000105339	DENND3	DENN domain containing 3	chr8	142124818	142165464
chr8	142133363	142152405	-0.33	0.000102	1393.21	1410.43	1710.56	1804	Promoter	uc003yvw.1	0	ENSG00000105339	DENND3	DENN domain containing 3	chr8	142124818	142165464
chr8	142214377	142222049	-0.31	0.00828	663.5	650.85	821.28	810	3' UTR	uc003ywb.3	15929	ENSG00000105339	DENND3	DENN domain containing 3	chr8	142214519	142224696
chr8	144533737	144538145	-0.5	0.0166	228.36	196.99	296.08	304	Intron (uc003yyd.2/23144, intron 3 of 11)	uc003yyc.2	-21135	ENSG00000182759	MAFA	MAF bZIP transcription factor A	chr8	144531297	144540137
chr8	144539530	144541876	-1.02	0.0585	39.42	29.15	64.87	74	Intron (uc003yyd.2/23144, intron 3 of 11)	uc003yyc.2	-26928	ENSG00000182759	MAFA	MAF bZIP transcription factor A	chr8	144531297	144540137
chr8	145012263	145020077	-0.76	1.67e-08	360.76	322.27	584.83	574	Promoter	uc003zab.1	0	ENSG00000178209	PLEC	plectin	chr8	144999176	145042947
chr8	145021185	145028447	-0.59	3.88e-06	417.29	425.49	649.7	615	Promoter	uc003zaf.1	0	ENSG00000178209	PLEC	plectin	chr8	144999176	145042947
chr8	145049766	145054863	-0.46	0.000313	499.11	535.02	680.04	742	Promoter	uc003zaj.2	0	ENSG00000178209	PLEC	plectin	chr8	145049063	145091443
chr8	145127483	145139321	-0.41	6.81e-05	848.72	785.59	1105.32	1061	Promoter	uc003zau.3	0	ENSG00000178896	EXOSC4	exosome component 4	chr8	145127067	145138779
chr9	213726	218195	-0.42	0.0616	220.92	190.68	269.4	281	Promoter	uc003zge.4	0	ENSG00000183784	C9orf66	chromosome 9 open reading frame 66	chr9	204424	231284
chr9	270362	275395	-0.63	0.00236	172.57	193.05	303.4	264	Promoter	uc010mgt.3	0	ENSG00000107099	DOCK8	dedicator of cytokinesis 8	chr9	236780	316899
chr9	747375	751442	-0.77	0.0409	59.51	84.31	121.88	123	Distal Intergenic	uc003zgt.1	12627	ENSG00000107104	KANK1	KN motif and ankyrin repeat domains 1	chr9	740169	765087
chr9	2014008	2018967	-0.36	0.0626	266.29	293.12	352.57	363	Promoter	uc003zhc.3	0	ENSG00000080503	SMARCA2	SWI/SNF related, matrix associated, actin dependent regulator of chromatin, subfamily a, member 2	chr9	2010636	2048277
chr9	2619700	2624892	-0.8	8.38e-08	257.37	267.12	466.09	449	Promoter	uc003zhh.1	0	ENSG00000236404	VLDLR-AS1	VLDLR antisense RNA 1	chr9	2565296	2661426
chr9	2653627	2663283	-1.09	1.38e-13	226.87	224.57	485.44	476	3' UTR	uc003zhi.2	-31254	ENSG00000236404	VLDLR-AS1	VLDLR antisense RNA 1	chr9	2565296	2661426
chr9	6408475	6417138	-0.49	2.09e-06	742.35	720.98	991.81	1061	Promoter	uc003zjy.3	0	ENSG00000147854	UHRF2	ubiquitin like with PHD and ring finger domains 2	chr9	6392495	6456745
chr9	6755750	6759907	-0.51	0.0119	223.89	200.14	309.16	294	Promoter	uc010mhw.3	0	ENSG00000107077	KDM4C	lysine demethylase 4C	chr9	6755508	6760509
chr9	33287059	33291978	-0.35	0.0451	317.62	349.85	438.89	409	Promoter	uc011lnw.2	0	ENSG00000086102	NFX1	nuclear transcription factor, X-box binding 1	chr9	33279859	33308581
chr9	33506047	33512103	-0.95	0.000687	81.82	122.13	208.2	187	Promoter	uc022bfm.1	0	NA	SUGT1P1	SGT1 homolog, MIS12 kinetochore complex assembly cochaperone pseudogene 1	chr9	33505492	33514950
chr9	33514105	33527756	-0.96	2.81e-15	365.22	365.61	736.53	681	Promoter	uc010mjw.2	0	ENSG00000230453	ANKRD18B	ankyrin repeat domain 18B	chr9	33505492	33514950
chr9	33514105	33527756	-0.96	2.81e-15	365.22	365.61	736.53	681	Promoter	uc010mjw.2	0	ENSG00000230453	ANKRD18B	ankyrin repeat domain 18B	chr9	33520318	33527907
chr9	34046735	34051226	-0.4	0.0384	243.98	256.08	327.46	333	Promoter	uc011loc.1	0	ENSG00000137073	UBAP2	ubiquitin associated protein 2	chr9	34043871	34051860
chr9	35726323	35729851	-0.93	0.0104	60.99	75.64	152.75	108	Intron (uc003zxt.2/7094, intron 56 of 56)	uc003zxv.3	-2466	ENSG00000107175	CREB3	cAMP responsive element binding protein 3	chr9	35723740	35734915
chr9	37463576	37468440	-0.46	0.0192	250.67	286.03	341.07	395	Promoter	uc003zzx.3	0	ENSG00000168795	ZBTB5	zinc finger and BTB domain containing 5	chr9	37460378	37468307
chr9	37960326	37967439	-1.25	7.13e-10	123.48	118.19	275.68	300	Intron (uc004aax.3/6461, intron 3 of 5)	uc004aaq.1	-55976	ENSG00000122696	SLC25A51	solute carrier family 25 member 51	chr9	37957718	37972687
chr9	38618922	38624515	-1.21	1.1e-10	153.97	137.1	321.19	353	Promoter	uc031tdt.1	0	NA	FAM201A	family with sequence similarity 201 member A	chr9	38616297	38627269
chr9	66457034	66459411	-0.35	0.0764	260.34	256.87	327.99	331	Exon (uc004aec.3/uc004aec.3, exon 1 of 5)	uc004aed.1	-37059	ENSG00000275450	PTGER4P2-CDK2AP2P2	PTGER4P2-CDK2AP2P2 readthrough, transcribed pseudogene	chr9	66454971	66486123
chr9	80587102	80601712	-0.42	0.00192	434.4	463.32	590.06	614	Intron (uc004akw.3/2776, intron 6 of 6)	uc004akw.3	44507	ENSG00000156052	GNAQ	G protein subunit alpha q	chr9	80589978	80652383
chr9	80611790	80651430	-0.46	2.81e-15	2997.66	3021.8	4089.12	4206	Promoter	uc004akw.3	0	ENSG00000156052	GNAQ	G protein subunit alpha q	chr9	80589978	80652383
chr9	82186576	82189452	-0.7	0.00109	164.39	175.71	256.85	294	Promoter	uc004alc.3	0	ENSG00000106829	TLE4	transducin like enhancer of split 4	chr9	82181144	82212719
chr9	93603210	93606886	-0.99	0.0334	38.68	43.34	82.13	81	Promoter	uc011ltr.2	0	ENSG00000165025	SYK	spleen associated tyrosine kinase	chr9	93599949	93607526
chr9	126687745	126693224	-0.55	0.0185	174.06	183.59	234.87	290	Promoter	uc004bnz.1	0	ENSG00000119522	DENND1A	DENN domain containing 1A	chr9	126684531	126693561
chr9	126963403	126966591	-1.11	0.0186	66.2	30.73	113.51	96	Distal Intergenic	uc004bof.3	-53294	ENSG00000119408	NEK6	NIMA related kinase 6	chr9	126955971	126988712
chr9	126976880	126982204	-0.48	0.0218	218.69	192.26	290.32	284	Distal Intergenic	uc004bof.3	-37681	ENSG00000119408	NEK6	NIMA related kinase 6	chr9	126955971	126988712
chr9	127019440	127024292	-0.44	0.0203	254.39	276.57	338.45	384	Promoter	uc004bof.3	0	ENSG00000119408	NEK6	NIMA related kinase 6	chr9	127020471	127032952
chr9	128507697	128513633	-0.53	0.00321	235.8	248.2	354.14	345	Promoter	uc004bqb.3	0	ENSG00000167081	PBX3	PBX homeobox 3	chr9	128506818	128538455
chr9	128644341	128656236	-1.07	9.29e-12	208.27	255.3	505.32	469	Intron (uc004bqb.3/5090, intron 2 of 8)	uc004bqe.3	-21729	ENSG00000167081	PBX3	PBX homeobox 3	chr9	128636516	128679025
chr9	129230213	129237440	-0.65	4.94e-06	330.26	330.94	504.8	531	Intron (uc004bqh.2/89853, intron 7 of 9)	uc022bnj.1	-57430	NA	NRON	non-protein coding RNA, repressor of NFAT	chr9	129227546	129238026
chr9	132645677	132655973	-0.41	0.00995	381.59	417.61	575.42	484	3' UTR	uc011mbu.1	25616	ENSG00000187239	FNBP1	formin binding protein 1	chr9	132645996	132653841
chr9	134549783	134555108	-0.6	0.0258	138.35	121.34	183.61	211	Intron (uc022bos.1/2889, intron 23 of 23)	uc022bos.1	30121	ENSG00000107263	RAPGEF1	Rap guanine nucleotide exchange factor 1	chr9	134549345	134556941
chr9	136720238	136722637	-1.19	0.0439	23.06	29.15	52.83	66	Intron (uc004cer.3/7410, intron 24 of 26)	uc004cet.1	-64889	ENSG00000160293	VAV2	vav guanine nucleotide exchange factor 2	chr9	136718791	136723792
chr9	136922671	136928453	-0.85	0.00011	132.4	135.53	246.38	237	Intron (uc004cew.3/8019, intron 11 of 11)	uc004cew.3	4688	ENSG00000169925	BRD3	bromodomain containing 3	chr9	136919160	136932544
chr9	136929674	136934542	-0.37	0.0586	255.88	285.24	334.26	367	Promoter	uc004cew.3	0	ENSG00000169925	BRD3	bromodomain containing 3	chr9	136919160	136932544
chr9	139134055	139138742	-0.81	0.0122	74.38	91.4	156.41	134	Promoter	uc010nbi.2	0	ENSG00000165661	QSOX2	quiescin sulfhydryl oxidase 2	chr9	139127825	139136833
chr9	139511768	139516226	-0.7	0.0075	118.27	123.71	183.09	211	Distal Intergenic	uc004cid.3	-37082	ENSG00000172889	EGFL7	EGF like domain multiple 7	chr9	139509259	139521357
chr9	140160160	140164587	-0.94	0.000227	102.65	100.07	194.6	193	Exon (uc004cmm.4/25920, exon 7 of 13)	uc004cmn.3	-7693	ENSG00000198113	TOR4A	torsin family 4 member A	chr9	140159309	140174375
chr9	140168489	140173668	-0.36	0.0668	286.38	250.57	363.56	327	Promoter	uc004cmn.3	0	ENSG00000198113	TOR4A	torsin family 4 member A	chr9	140159309	140174375
